# Supplementary material for: Parallel single B cell transcriptomics to elucidate pig B cell repertoire
Source: Sci Rep. 2024 Jul 10;14:15997. doi: 10.1038/s41598-024-65263-2 (PMC11237004; doi:10.1038/s41598-024-65263-2)
Supplement: Supplementary file 2 — Supplementary Information 2. [file 41598_2024_65263_MOESM2_ESM.csv]

clonotype_id	consensus_ids	frequency	proportion	igh_cdr3s	igh_cdr3_nts	igh_v_genes	igh_d_genes	igh_j_genes	igh_c_genes	igk_cdr3s	igk_cdr3_nts	igk_v_genes	igk_d_genes	igk_j_genes	igk_c_genes	igl_cdr3s	igl_cdr3_nts	igl_v_genes	igl_d_genes	igl_j_genes	igl_c_genes
CDR3_6				AAYYEDTM
CDR3_8				ARGGCYIGYNCYDM
CDR3_9				ATGLSMVLVAWGAMD
clonotype5781	clonotype5781_consensus_9300;clonotype5781_consensus_9301	1	0.000114103	CAAAGNSGCGEGRKMSIW	TGTGCAGCAGCCGGAAATAGCGGTTGCGGTGAGGGCAGAAAGATGAGTATCTGG	IGHV1S2		IGHJ5	IGHM							CDLYKGSGTGIYIF	TGTGATCTGTATAAGGGAAGTGGTACCGGCATTTATATTTTC	IGLV8-16		IGLJ2	IGLC2
clonotype7408	clonotype7408_consensus_12724;clonotype7408_consensus_12725	1	0.000114103	CAAATGPGVGYYDDFYYGMDLW	TGTGCAGCAGCAACAGGCCCTGGTGTGGGTTACTATGATGACTTTTATTATGGTATGGATCTCTGG	IGHV1-15		IGHJ5	IGHD							CTLYKSSGNVPF	TGTACTCTGTATAAAAGTAGTGGTAATGTTCCCTTC	IGLV8-10		IGLJ3	IGLC2
clonotype7401	clonotype7401_consensus_12710;clonotype7401_consensus_12711	1	0.000114103	CAACDGVWYGASCYDVLHLW	TGCGCAGCATGCGATGGCGTGTGGTATGGTGCTAGTTGCTATGATGTCCTGCATCTCTGG	IGHV1-8	IGHD1	IGHJ5	IGHM							CTLYKSGANAIF	TGTACTCTGTATAAAAGTGGTGCTAATGCTATTTTC	IGLV8-10		IGLJ2	IGLC2
clonotype7682	clonotype7682_consensus_13299;clonotype7682_consensus_13300	1	0.000114103	CAACNWYDPECRGGDGDMDLW	TGTGCGGCGTGCAACTGGTATGATCCTGAATGTCGTGGAGGAGACGGTGATATGGATCTCTGG	IGHV1-8		IGHJ5	IGHM							CALYKSGSNTIF	TGTGCTCTGTATAAAAGTGGTAGTAATACTATTTTC	IGLV8-13		IGLJ2	IGLC2
clonotype5153	clonotype5153_consensus_7981;clonotype5153_consensus_7982	1	0.000114103	CAACSENGGYDYAINLW	TGTGCAGCGTGCTCGGAAAATGGTGGCTATGACTATGCTATAAATCTCTGG	IGHV1S2		IGHJ5	IGHM							CALYGSDANPIF	TGTGCTCTATATGGAAGTGACGCTAATCCTATTTTC	IGLV8-10		IGLJ2	IGLC2
clonotype7940	clonotype7940_consensus_13836;clonotype7940_consensus_13837	1	0.000114103	CAACYGYSASCDVDYYYGMDLW	TGTGCAGCTTGCTATGGCTATAGTGCCAGTTGCGACGTTGACTATTACTATGGTATGGATCTCTGG	IGHV1-8		IGHJ5	IGHM							CTLYKSSGNVPF	TGTACTCTGTATAAAAGTAGTGGTAATGTTCCCTTC	IGLV8-10		IGLJ3	IGLC2
clonotype5669	clonotype5669_consensus_9068;clonotype5669_consensus_9069	1	0.000114103	CAADDDQCWTGYTAMDLW	TGTGCAGCAGACGATGACCAATGCTGGACGGGTTACACTGCTATGGATCTCTGG	IGHV1-15		IGHJ5	IGHD							CTLCKSSGNVAF	TGTACTCTGTGTAAAAGTAGTGGTAATGTTGCCTTC	IGLV8-10		IGLJ3	IGLC2
clonotype4618	clonotype4618_consensus_6844;clonotype4618_consensus_6845	1	0.000114103	CAADGSGGVMGGLDLW	TGTGCAGCAGACGGTAGCGGTGGTGTTATGGGTGGTCTGGATCTCTGG	IGHV1-4		IGHJ5	IGHM							CGLYKGSCIVTYIF	TGTGGTCTATATAAGGGAAGTTGCATTGTCACTTACATTTTC	IGLV8-18		IGLJ2	IGLC2
clonotype4037	clonotype4037_consensus_5620;clonotype4037_consensus_5621	1	0.000114103	CAADYKGCWSGLDLW	TGTGCAGCAGACTATAAGGGTTGCTGGAGCGGTTTAGATCTCTGG	IGHV1S2		IGHJ5	IGHM							CALSKISANVIF	TGTGCTCTAAGTAAAATTAGTGCTAATGTTATTTTC	IGLV8-13		IGLJ2	IGLC2
clonotype4671	clonotype4671_consensus_6951;clonotype4671_consensus_6952	1	0.000114103	CAADYSVFRSRYMDLW	TGTGCAGCAGACTATAGCGTCTTCCGTAGTCGTTATATGGATCTCTGG	IGHV1-4		IGHJ5	IGHM							CALYKGSGTYTYSF	TGTGCTCTGTATAAGGGAAGTGGTACCTACACTTATAGCTTC	IGLV8-16		IGLJ2	IGLC2
clonotype3767	clonotype3767_consensus_5050;clonotype3767_consensus_5051	1	0.000114103	CAAEYSGPYTMDLW	TGTGCAGCAGAGTATAGCGGTCCTTATACTATGGATCTCTGG	IGHV1-4		IGHJ5	IGHM							CALYKVGVSIPF	TGTGCTCTGTATAAAGTTGGTGTTAGTATTCCCTTC	IGLV8-13		IGLJ3	IGLC2
clonotype4650	clonotype4650_consensus_6908;clonotype4650_consensus_6909	1	0.000114103	CAAGARACYDGSMPVW	TGTGCAGCAGGCGCGAGGGCTTGCTATGACGGTTCTATGCCTGTCTGG	IGHV1S2		IGHJ5	IGHM	CLEHSSLPPYGF	TGTTTGGAGCATAGCAGTTTACCTCCGTATGGTTTC	IGKV1-11		IGKJ2	IGKC
clonotype7943	clonotype7943_consensus_13842;clonotype7943_consensus_13843	1	0.000114103	CAAGCSFRGCYSAYGAYAMNLW	TGTGCAGCCGGCTGCTCATTTAGAGGTTGCTATAGCGCCTATGGGGCATATGCTATGAATCTCTGG	IGHV1-5		IGHJ5	IGHM							CTLYKSSANNIF	TGTACTCTGTATAAAAGTAGTGCTAATAATATTTTC	IGLV8-10		IGLJ2	IGLC2
clonotype3192	clonotype3192_consensus_3815;clonotype3192_consensus_3816	1	0.000114103	CAAGCWNIYFW	TGTGCAGCAGGCTGCTGGAATATATATTTCTGG	IGHV1-15		IGHJ5	IGHM							CALWKNGGAGN	TGTGCTCTGTGGAAAAATGGTGGTGCTGGTAAC	IGLV8-18		IGLJ2	IGLC2
clonotype6431	clonotype6431_consensus_10686;clonotype6431_consensus_10687	1	0.000114103	CAAGDDSISVSGLGNTMGLW	TGTGCGGCAGGCGACGATAGCATTTCGGTTAGCGGTTTGGGCAATACTATGGGTCTCTGG	IGHV1S2		IGHJ5	IGHM							CVLYQSSANIF	TGTGTTCTGTATCAAAGTAGTGCTAATATTTTC	IGLV8-13		IGLJ2	IGLC2
clonotype4908	clonotype4908_consensus_7462;clonotype4908_consensus_7463	1	0.000114103	CAAGDGENRYSGVMDVW	TGTGCAGCAGGTGATGGTGAGAACCGGTATTCGGGTGTTATGGATGTCTGG	IGHV1-4		IGHJ5	IGHM							CTLYRSSANIF	TGTACTCTGTATAGAAGTAGTGCTAATATTTTC	IGLV8-10		IGLJ2	IGLC2
clonotype5222	clonotype5222_consensus_8124;clonotype5222_consensus_8125	1	0.000114103	CAAGDGGSSYFKTMDLW	TGTGCAGCCGGCGATGGTGGAAGTTCGTATTTCAAAACTATGGATCTCTGG	IGHV1-4		IGHJ5	IGHM	CQQYDGAPFGF	TGCCAGCAGTATGATGGTGCACCGTTTGGTTTC	IGKV1-11		IGKJ2	IGKC
clonotype5592	clonotype5592_consensus_8905;clonotype5592_consensus_8906	1	0.000114103	CAAGDTGCFFGDHSIHLW	TGTGCAGCTGGCGATACTGGTTGCTTTTTCGGTGATCATAGCATCCATCTCTGG	IGHV1S2		IGHJ5	IGHD							CAIYKNTDNVPF	TGTGCTATATATAAAAATACTGATAATGTTCCGTTC	IGLV8-13		IGLJ3	IGLC2
clonotype4254	clonotype4254_consensus_6084;clonotype4254_consensus_6085	1	0.000114103	CAAGDYCYNGHTINLW	TGTGCAGCGGGCGATTATTGTTATAATGGTCACACTATAAATCTCTGG	IGHV1S2		IGHJ5	IGHM							CALSESSANIF	TGTGCTCTGTCAGAAAGTAGTGCTAATATTTTC	IGLV8-13		IGLJ2	IGLC2
clonotype4201	clonotype4201_consensus_5962;clonotype4201_consensus_5963;clonotype4201_consensus_5964	1	0.000114103	CAAGGCNVGYEVMDLW	TGTGCAGCAGGCGGTTGCAATGTCGGTTACGAAGTTATGGATCTCTGG	IGHV1-15		IGHJ5	IGHM							CALYKSVPDAIF;CQVYDGVYHVPF	TGTGCTCTGTATAAAAGTGTTCCGGATGCTATTTTC;TGTCAGGTGTATGATGGTGTTTATCATGTTCCCTTC	IGLV8-13;IGLV3-5	;	IGLJ2;IGLJ3	IGLC2;IGLC2
clonotype4118	clonotype4118_consensus_5789;clonotype4118_consensus_5790	1	0.000114103	CAAGGCSIDWIINVW	TGTGCAGCAGGCGGTTGCTCTATCGATTGGATTATAAATGTCTGG	IGHV1S2		IGHJ5	IGHM	CQYYNSAPPYGF	TGTCAGTATTATAATAGTGCACCTCCGTATGGTTTC	IGKV1-11		IGKJ2	IGKC
clonotype7127	clonotype7127_consensus_12151;clonotype7127_consensus_12152	1	0.000114103	CAAGGNACYNTGWDVMDLW	TGTGCGGCAGGCGGTAACGCTTGCTATAACACTGGTTGGGATGTTATGGATCTCTGG	IGHV1S5		IGHJ5	IGHD							CNLYKSSGNAKVF	TGTAATCTGTATAAAAGTAGTGGTAATGCTAAAGTTTTC	IGLV8-19		IGLJ2	IGLC2
clonotype5691	clonotype5691_consensus_9116;clonotype5691_consensus_9117	1	0.000114103	CAAGISTGTGYWEATHLW	TGTGCAGCAGGCATCTCGACCGGGACCGGTTACTGGGAGGCTACCCATCTCTGG	IGHV1-14		IGHJ5	IGHM	CQQHKVAPLGF	TGTCAGCAGCATAAAGTTGCACCTCTTGGTTTC	IGKV1-11		IGKJ2	IGKC
clonotype4590	clonotype4590_consensus_6788;clonotype4590_consensus_6789	1	0.000114103	CAAGLNNLCDGASGSW	TGCGCAGCAGGCTTGAATAACCTTTGCGATGGCGCTAGTGGGTCCTGG	IGHV1S2		IGHJ5	IGHM	CQQLYSTPYNF	TGTCAGCAGCTTTATAGTACACCGTATAATTTC	IGKV1-11		IGKJ2	IGKC
clonotype6159	clonotype6159_consensus_10106;clonotype6159_consensus_10107	1	0.000114103	CAAGNGPSCYDYFNAPDLW	TGTGCAGCAGGCAATGGTCCTAGTTGCTATGACTATTTCAATGCCCCGGATCTCTGG	IGHV1-15		IGHJ5	IGHM							CTLYKSSANNIF	TGTACTCTGTATAAAAGTAGTGCTAATAATATTTTC	IGLV8-10		IGLJ2	IGLC2
clonotype5388	clonotype5388_consensus_8473;clonotype5388_consensus_8474	1	0.000114103	CAAGNYGYTCMGWAMDLW	TGTGCAGCAGGCAACTATGGTTATACTTGCATGGGTTGGGCTATGGATCTCTGG	IGHV1-15		IGHJ5	IGHM							CTLYKSSANIF	TGTACTCTGTATAAAAGTAGTGCTAATATTTTC	IGLV8-13		IGLJ2	IGLC2
clonotype4934	clonotype4934_consensus_7517;clonotype4934_consensus_7518	1	0.000114103	CAAGQGTSCFSDTMDLW	TGTGCAGCAGGCCAGGGTACTAGCTGCTTTTCTGATACCATGGATCTCTGG	IGHV1-15		IGHJ5	IGHD							CSLGKSTAKIF	TGTTCTCTCGGTAAAAGTACTGCTAAAATTTTC	IGLV8-13		IGLJ2	IGLC2
clonotype5458	clonotype5458_consensus_8619;clonotype5458_consensus_8620	1	0.000114103	CAAGQSVGNCDYCTITLW	TGTGCAGCCGGCCAGAGTGTTGGTAACTGTGATTACTGCACTATAACTCTCTGG	IGHV1S2		IGHJ5	IGHD							CALGKSGGTTF	TGTGCTCTAGGGAAAAGTGGTGGTACTACCTTC	IGLV8-19		IGLJ2	IGLC2
clonotype6743	clonotype6743_consensus_11341;clonotype6743_consensus_11342	1	0.000114103	CAAGRCVSYGANCYWILDLW	TGTGCAGCAGGCCGCTGCGTTAGCTATGGTGCCAACTGCTATTGGATACTGGATCTCTGG	IGHV1S2		IGHJ5	IGHM	CQHQQSIPCDF	TGTCAGCACCAGCAGAGTATACCGTGTGATTTC	IGKV1-11		IGKJ2	IGKC
clonotype6856	clonotype6856_consensus_11582;clonotype6856_consensus_11583	1	0.000114103	CAAGRDYAYRNRRIKYAMDLW	TGTGCAGCAGGCCGTGACTACGCCTATCGTAATAGAAGGATTAAATATGCTATGGATCTCTGG	IGHV1-10		IGHJ5	IGHM							CLSDDIIDNVAF	TGTCTTTCAGATGACATCATTGATAATGTTGCCTTC	IGLV3-3		IGLJ3	IGLC2
clonotype5196	clonotype5196_consensus_8070;clonotype5196_consensus_8071	1	0.000114103	CAAGRGDSCVIPAMDLW	TGTGCAGCAGGCCGGGGTGACAGTTGCGTTATCCCTGCTATGGATCTCTGG	IGHV1-15		IGHJ5	IGHD							CALYKSSGNGVPF	TGTGCTCTGTATAAAAGTAGTGGTAATGGGGTTCCCTTC	IGLV8-13		IGLJ3	IGLC2
clonotype7931	clonotype7931_consensus_13817;clonotype7931_consensus_13818	1	0.000114103	CAAGSVYTWTSLGYEGSDYLMEVW	TGTGCCGCTGGTAGTGTCTATACCTGGACTTCTCTTGGCTATGAGGGGTCTGACTATCTTATGGAGGTCTGG	IGHV1-4		IGHJ5	IGHM							CLLYKSSGVAIF	TGTCTTCTGTATAAAAGTAGTGGTGTTGCTATTTTT	IGLV8-10		IGLJ2	IGLC2
clonotype6383	clonotype6383_consensus_10576;clonotype6383_consensus_10577	1	0.000114103	CAAGTRYGGRYSDNYATALW	TGTGCAGCAGGCACTAGGTATGGTGGTAGATACTCCGATAACTATGCCACGGCTCTCTGG	IGHV1-15		IGHJ5	IGHM							CQSADRMDNAPF	TGTCAGTCAGCTGACAGAATGGATAATGCTCCCTTC	IGLV3-3		IGLJ3	IGLC2
clonotype3877	clonotype3877_consensus_5272;clonotype3877_consensus_5273	1	0.000114103	CAAGTYGASYALNLW	TGTGCGGCAGGCACCTATGGTGCTAGTTATGCGTTGAATCTCTGG	IGHV1-4		IGHJ5	IGHM							CQSTDSGDNGIF	TGTCAGTCAACTGACAGCGGTGATAATGGTATTTTC	IGLV3-3		IGLJ2	IGLC2
clonotype4188	clonotype4188_consensus_5933;clonotype4188_consensus_5934	1	0.000114103	CAAGVAGYGSYVMNLW	TGTGCAGCTGGTGTGGCTGGTTACGGTTCCTATGTTATGAATCTCTGG	IGHV1-10		IGHJ5	IGHM							CQSTDRITNAAF	TGTCAGTCAACTGACAGAATTACTAATGCTGCCTTC	IGLV3-3		IGLJ3	IGLC2
clonotype4858	clonotype4858_consensus_7353;clonotype4858_consensus_7354	1	0.000114103	CAAGVEAGCYGDAMNLW	TGTGCAGCAGGTGTTGAAGCTGGTTGCTACGGCGATGCTATGAATCTCTGG	IGHV1-15		IGHJ5	IGHM							CQSADNIANTSIF	TGTCAGTCAGCTGACAACATTGCTAATACTAGTATTTTC	IGLV3-3		IGLJ2	IGLC2
clonotype6979	clonotype6979_consensus_11842;clonotype6979_consensus_11843	1	0.000114103	CAAGVGWSGCYKDGGVMLDVW	TGTGCAGCAGGCGTGGGCTGGAGCGGTTGCTATAAGGATGGCGGCGTGATGTTGGATGTCTGG	IGHV1-15		IGHJ5	IGHM							CGLYKSSVDVPF	TGTGGTCTGTATAAAAGTAGTGTGGATGTTCCCTTC	IGLV8-13		IGLJ3	IGLC2
clonotype4281	clonotype4281_consensus_6140;clonotype4281_consensus_6141	1	0.000114103	CAAGVVPTCYGDMDLW	TGTGCAGCAGGCGTTGTTCCTACTTGCTATGGCGATATGGATCTCTGG	IGHV1-15		IGHJ5	IGHM							CALYQSSVRIF	TGTGCTCTCTATCAAAGTAGTGTCAGGATTTTC	IGLV8-13		IGLJ2	IGLC2
clonotype6725	clonotype6725_consensus_11303;clonotype6725_consensus_11304	1	0.000114103	CAAGYAGGCYISYADSIDLW	TGTGCAGCGGGCTATGCCGGTGGTTGCTATATTTCATATGCCGATTCTATAGATCTCTGG	IGHV1-15		IGHJ5	IGHM							CTLYDGSDYGIPF	TGTACCTTATATGATGGTAGTGACTATGGTATTCCCTTC	IGLV8-10		IGLJ3	IGLC2
clonotype6028	clonotype6028_consensus_9833;clonotype6028_consensus_9834	1	0.000114103	CAAGYGGGCYDEGFVLDLW	TGCGCAGCAGGCTACGGTGGTGGTTGCTATGATGAAGGTTTTGTTTTGGATCTCTGG	IGHV1-15		IGHJ5	IGHM							CALYTSSTTVPF	TGTGCTCTGTATACAAGTAGTACCACTGTTCCCTTC	IGLV8-13		IGLJ3	IGLC2
clonotype3780	clonotype3780_consensus_5076;clonotype3780_consensus_5077	1	0.000114103	CAAGYTGWEFMDLW	TGTGCAGCAGGCTATACCGGTTGGGAGTTTATGGATCTCTGG	IGHV1S2		IGHJ5	IGHD	CQQHHSAPYGF	TGTCAGCAGCATCATAGTGCACCGTATGGTTTC	IGKV1-11		IGKJ2	IGKC
clonotype6090	clonotype6090_consensus_9961;clonotype6090_consensus_9962	1	0.000114103	CAAIAGYGACSYDYGMDLW	TGTGCAGCTATTGCAGGCTATGGTGCTTGTTCGTATGACTATGGTATGGATCTCTGG	IGHV1-15		IGHJ5	IGHD							CTLGKSGATNIF	TGTACTCTAGGGAAAAGTGGTGCTACTAATATTTTC	IGLV8-18		IGLJ2	IGLC2
clonotype8223	clonotype8223_consensus_14427;clonotype8223_consensus_14428	1	0.000114103	CAAIAMVLVSGWTSWAYYYAMDLW	TGTGCGGCAATAGCTATGGTGCTAGTTTCGGGGTGGACGAGTTGGGCCTATTACTATGCTATGGATCTCTGG	IGHV1-6	IGHD1	IGHJ5	IGHM							CQSADSIDNVPF	TGTCAGTCAGCTGACAGCATTGATAATGTTCCCTTC	IGLV3-3		IGLJ3	IGLC2
clonotype60	clonotype60_consensus_121;clonotype60_consensus_122	1	0.000114103	CAAIAVTFRDQDLW	TGTGCGGCTATAGCGGTTACTTTTAGGGACCAGGATCTCTGG	IGHV1-6		IGHJ5	IGHM							CQSYDDSYTPSIF	TGTCAGTCATACGATGATAGTTATACTCCTAGTATTTTC	IGLV3-2		IGLJ2	IGLC2
clonotype8153	clonotype8153_consensus_14283;clonotype8153_consensus_14284	1	0.000114103	CAAMTNCHVFGASCWSLYAMHLW	TGTGCAGCAATGACGAATTGCCATGTCTTTGGTGCTAGTTGCTGGTCACTGTATGCTATGCATCTCTGG	IGHV1-8		IGHJ5	IGHD							CALYKSSTNVLIF	TGTGCTCTGTATAAAAGTAGTACTAATGTGCTTATTTTC	IGLV8-13		IGLJ2	IGLC2
clonotype6848	clonotype6848_consensus_11564;clonotype6848_consensus_11565	1	0.000114103	CAAMVLVAMMRGGPYYAMDLW	TGTGCAGCTATGGTGCTAGTTGCTATGATGAGGGGAGGGCCTTACTATGCTATGGATCTCTGG	IGHV1-14	IGHD1	IGHJ5	IGHD							CQSADSIDNVPF	TGTCAGTCAGCTGACAGCATTGATAATGTTCCCTTC	IGLV3-3		IGLJ3	IGLC2
clonotype4425	clonotype4425_consensus_6447;clonotype4425_consensus_6448	1	0.000114103	CAANYGGSIYYIINLW	TGTGCAGCGAACTATGGTGGTAGTATTTACTATATTATAAATCTCTGG	IGHV1-4		IGHJ5	IGHM							CTLYKSSSNVIF	TGTACTCTGTATAAAAGTAGTTCTAATGTTATTTTC	IGLV8-10		IGLJ2	IGLC2
clonotype4122	clonotype4122_consensus_5798;clonotype4122_consensus_5799	1	0.000114103	CAARISVLVVDLW	TGTGCAGCCCGTATTTCTGTGCTAGTGGTGGATCTCTGG	IGHV1-8		IGHJ5	IGHD	CQQNKESYGF	TGCCAGCAAAATAAAGAATCTTATGGTTTC	IGKV2-13		IGKJ2	IGKC
clonotype3678	clonotype3678_consensus_4856;clonotype3678_consensus_4857	1	0.000114103	CAARLSAYGAMDLW	TGTGCCGCACGTCTCTCTGCGTACGGTGCTATGGATCTCTGG	IGHV1-15		IGHJ5	IGHM							CGVYKTFTNIF	TGTGGTGTATATAAAACTTTTACTAATATTTTC	IGLV8-19		IGLJ2	IGLC2
clonotype5103	clonotype5103_consensus_7871;clonotype5103_consensus_7872	1	0.000114103	CAARYVDSCYVDPIDFW	TGTGCAGCACGCTATGTCGATAGTTGCTATGTGGATCCTATAGATTTCTGG	IGHV1-15		IGHJ5	IGHM							CALYRGDDNVPF	TGCGCTCTGTATAGAGGTGATGATAATGTTCCCTTC	IGLV8-13		IGLJ3	IGLC2
clonotype3953	clonotype3953_consensus_5439;clonotype3953_consensus_5440	1	0.000114103	CAASDGCWGGYSGLW	TGTGCAGCAAGCGACGGTTGCTGGGGCGGTTACTCTGGTCTCTGG	IGHV1S2		IGHJ5	IGHD							CALYKSSTVPF	TGTGCTCTGTATAAAAGTAGTACTGTTCCCTTC	IGLV8-13		IGLJ3	IGLC2
clonotype6619	clonotype6619_consensus_11081;clonotype6619_consensus_11082	1	0.000114103	CAASSSYSDYCGFWDAMDLW	TGTGCAGCATCCAGTAGCTATAGTGATTATTGCGGTTTTTGGGATGCTATGGATCTCTGG	IGHV1-15		IGHJ5	IGHM							CALYKSSGNVPF	TGTGCTCTGTATAAAAGTAGTGGTAATGTTCCCTTC	IGLV8-13		IGLJ3	IGLC2
clonotype4420	clonotype4420_consensus_6436;clonotype4420_consensus_6437	1	0.000114103	CAASSYFCYGGDMDLW	TGTGCAGCATCATCGTACTTTTGCTATGGGGGTGATATGGATCTCTGG	IGHV1-15		IGHJ5	IGHD							CALWRGVGTYIF	TGTGCTCTGTGGAGGGGAGTTGGAACCTACATCTTC	IGLV8-16		IGLJ3	IGLC2
clonotype5924	clonotype5924_consensus_9607;clonotype5924_consensus_9608	1	0.000114103	CAATVGSGCVGVYWAVDLW	TGTGCAGCAACCGTTGGTAGCGGTTGCGTTGGCGTCTACTGGGCGGTGGATCTCTGG	IGHV1-15		IGHJ5	IGHM							CGLGKSGGTIF	TGTGGTCTAGGGAAAAGTGGTGGTACTATTTTC	IGLV8-16		IGLJ2	IGLC2
clonotype7205	clonotype7205_consensus_12310;clonotype7205_consensus_12311	1	0.000114103	CACPGSCYSGYPTWEMDLW	TGTGCGTGCCCCGGCAGTTGCTATAGCGGTTACCCCACCTGGGAGATGGATCTCTGG	IGHV1-6	IGHD2	IGHJ5	IGHM	CQQYKEFPNGF	TGCCAGCAATATAAAGAATTTCCGAATGGTTTC	IGKV2-13		IGKJ2	IGKC
clonotype4564	clonotype4564_consensus_6735;clonotype4564_consensus_6736	1	0.000114103	CAEDDHSDCNGVNGYW	TGTGCAGAAGATGACCATAGCGATTGCAATGGCGTTAATGGGTACTGG	IGHV1-15		IGHJ5	IGHM	CQHYLGVPYGF	TGTCAGCACTATCTGGGTGTACCGTATGGTTTC	IGKV1-11		IGKJ2	IGKC
clonotype3294	clonotype3294_consensus_4034;clonotype3294_consensus_4035	1	0.000114103	CAEGYYRINLW	TGTGCAGAGGGATACTATCGTATAAATCTCTGG	IGHV1-4		IGHJ5	IGHD							CALYKGSGTYTNIF	TGTGCTCTGTATAAGGGAAGTGGTACCTACACTAATATTTTC	IGLV8-16		IGLJ2	IGLC2
clonotype6363	clonotype6363_consensus_10533	1	0.000114103	CAGAIAMVLVASGRMDLW	TGTGCCGGGGCTATAGCTATGGTGCTAGTTGCTAGTGGACGTATGGATCTCTGG	IGHV1-12	IGHD1	IGHJ5	IGHM
clonotype6718	clonotype6718_consensus_11289;clonotype6718_consensus_11290	1	0.000114103	CAGASTSNGATCQDCAGNIW	TGTGCAGGAGCCTCCACTAGCAATGGTGCTACCTGCCAGGACTGTGCTGGAAATATCTGG	IGHV1-4		IGHJ5	IGHM	CQQYDSVPYGF	TGTCAGCAGTATGATAGTGTACCATATGGTTTC	IGKV1-11		IGKJ2	IGKC
clonotype3251	clonotype3251_consensus_3945;clonotype3251_consensus_3946;clonotype3251_consensus_3947	1	0.000114103	CAGATGAILTW	TGTGCGGGTGCGACTGGAGCAATTCTCACATGG	IGHV1S2		IGHJ5	IGHM	CLQHSSAPWTF	TGTTTGCAGCATAGCAGTGCACCGTGGACGTTC	IGKV1-11		IGKJ1	IGKC	CALYKESIIGTTIF	TGTGCTCTCTATAAGGAAAGTATTATTGGCACTACTATTTTC	IGLV8-18		IGLJ2	IGLC2
clonotype8377	clonotype8377_consensus_14740;clonotype8377_consensus_14741	1	0.000114103	CAGCAMGFGQHYSYGASCFPYAMDLW	TGTGCAGGATGCGCGATGGGATTTGGGCAACACTATAGCTATGGTGCTAGTTGCTTTCCCTATGCTATGGATCTCTGG	IGHV1-8	IGHD1	IGHJ5	IGHD							CTLYKSSANGVPF	TGTACTCTGTATAAAAGTAGTGCGAATGGGGTTCCCTTC	IGLV8-10		IGLJ3	IGLC2
clonotype7875	clonotype7875_consensus_13700;clonotype7875_consensus_13701;clonotype7875_consensus_13702	1	0.000114103	CAGCAYSYGASCYTARDAMDLW	TGTGCAGGATGCGCCTATAGCTATGGTGCTAGTTGCTACACAGCAAGGGATGCTATGGATCTCTGG	IGHV1-8	IGHD1	IGHJ5	IGHM	CQQNKESLPTF	TGCCAGCAAAATAAAGAATCTCTTCCGACGTTC	IGKV2-6		IGKJ1	IGKC	CLLYKSSGNIF	TGTCTTCTATATAAAAGTAGTGGTAATATTTTC	IGLV8-10		IGLJ2	IGLC2
clonotype7670	clonotype7670_consensus_13274;clonotype7670_consensus_13275	1	0.000114103	CAGCDCWGGYLGLDYLPMDLW	TGTGCAGGATGCGATTGCTGGGGCGGTTACTTAGGGCTCGATTACCTTCCTATGGATCTCTGG	IGHV1-8		IGHJ5	IGHM							CTLYKGHTNHPF	TGTACTCTGTATAAAGGTCACACTAACCATCCCTTC	IGLV8-10		IGLJ3	IGLC2
clonotype7985	clonotype7985_consensus_13930;clonotype7985_consensus_13931	1	0.000114103	CAGCDDWTYGGNCYFYTAYAMHLW	TGTGCAGGGTGCGATGACTGGACATATGGTGGTAATTGTTATTTTTATACCGCGTATGCTATGCATCTCTGG	IGHV1S2		IGHJ5	IGHD							CLLYKNSGNVSF	TGTCTTCTGTATAAAAATAGTGGTAATGTTTCCTTC	IGLV8-13		IGLJ3	IGLC2
clonotype7186	clonotype7186_consensus_12272;clonotype7186_consensus_12273	1	0.000114103	CAGCDGVSCVWFGGPMNLW	TGTGCAGGATGCGATGGTGTTAGTTGCGTTTGGTTCGGCGGGCCTATGAATCTCTGG	IGHV1-8		IGHJ5	IGHM							CGLYKGSGTYTNIF	TGTGGTCTGTATAAGGGAAGTGGTACCTACACTAATATTTTC	IGLV8-16		IGLJ2	IGLC2
clonotype7555	clonotype7555_consensus_13029;clonotype7555_consensus_13030;clonotype7555_consensus_13031	1	0.000114103	CAGCDMYGASCYKSYYAMDLW	TGTGCAGGATGCGATATGTATGGTGCTAGTTGCTACAAGTCTTACTATGCTATGGATCTCTGG	IGHV1-8		IGHJ5	IGHM	CQQNKESLHGF	TGCCAGCAAAATAAAGAATCTCTTCATGGTTTC	IGKV2-13		IGKJ2	IGKC	CQSADNINNAPF	TGTCAGTCAGCTGACAACATTAATAATGCTCCCTTC	IGLV3-3		IGLJ3	IGLC2
clonotype8327	clonotype8327_consensus_14639;clonotype8327_consensus_14640	1	0.000114103	CAGCDRWTWSSICYRGWRSYEVDLW	TGTGCAGGATGCGATCGATGGACCTGGAGTAGTATCTGCTACCGTGGTTGGCGGTCCTATGAAGTGGATCTCTGG	IGHV1-8		IGHJ5	IGHM							CSLDKSSRNDIF	TGTAGTCTAGATAAAAGTAGTCGTAATGATATTTTC	IGLV8-10		IGLJ2	IGLC2
clonotype7290	clonotype7290_consensus_12485;clonotype7290_consensus_12486	1	0.000114103	CAGCDRYGASWYWYYPMDLW	TGTGCAGGATGCGATAGGTATGGTGCTAGTTGGTATTGGTACTATCCTATGGATCTCTGG	IGHV1-8		IGHJ5	IGHM							CALYKSSAVSF	TGTGCTCTGTATAAAAGTAGTGCTGTTTCTTTC	IGLV8-10		IGLJ3	IGLC2
clonotype5705	clonotype5705_consensus_9144;clonotype5705_consensus_9145	1	0.000114103	CAGCDSGRSGYTMNLW	TGTGCAGGATGCGATAGTGGCCGCTCTGGATATACTATGAATCTCTGG	IGHV1-8		IGHJ5	IGHM	CLQYNRVPHGF	TGTTTGCAGTATAATCGTGTACCGCATGGTTTC	IGKV1-11		IGKJ2	IGKC
clonotype6566	clonotype6566_consensus_10970;clonotype6566_consensus_10971;clonotype6566_consensus_10972	1	0.000114103	CAGCDSGSCYLNYAMNLW	TGTGCAGGATGCGATAGTGGTAGTTGCTATTTGAACTATGCGATGAATCTCTGG	IGHV1S5		IGHJ5	IGHM							CALYKSSANAPF;CALYKSSANDNRF	TGTGCTCTGTATAAAAGTAGTGCTAATGCGCCCTTC;TGTGCTCTGTATAAAAGTAGTGCTAATGACAATCGCTTC	IGLV8-13;IGLV8-13	;	IGLJ3;IGLJ2	IGLC2;IGLC2
clonotype7294	clonotype7294_consensus_12494;clonotype7294_consensus_12495	1	0.000114103	CAGCDSYGASCYPRGPMDLW	TGTGCAGGATGCGATAGCTATGGTGCTAGTTGCTACCCCCGGGGCCCTATGGATCTCTGG	IGHV1-8	IGHD1	IGHJ5	IGHM							CALGKSGGTPF	TGTGCTCTAGGGAAAAGTGGTGGTACTCCCTTC	IGLV8-18		IGLJ3	IGLC2
clonotype5914	clonotype5914_consensus_9586;clonotype5914_consensus_9587	1	0.000114103	CAGCDVYGTSCYTYDMDLW	TGTGCAGGATGCGACGTTTATGGTACTAGTTGTTACACCTATGATATGGATCTCTGG	IGHV1-14		IGHJ5	IGHM							CNLYKSSANVF	TGTAATCTATATAAAAGTAGTGCTAATGTTTTC	IGLV8-13		IGLJ2	IGLC2
clonotype6080	clonotype6080_consensus_9938;clonotype6080_consensus_9939	1	0.000114103	CAGCDWCGNSWVDDELDLW	TGTGCAGGATGCGACTGGTGTGGTAATAGTTGGGTTGATGATGAACTGGATCTCTGG	IGHV1S2		IGHJ5	IGHM							CALFKSSDNIPF	TGTGCTCTGTTTAAAAGTAGTGACAATATTCCCTTC	IGLV8-13		IGLJ3	IGLC2
clonotype3055	clonotype3055_consensus_3520;clonotype3055_consensus_3521;clonotype3055_consensus_3522;clonotype3055_consensus_3523	1	0.000114103	CAGCDWYGDCYSTDGSDFAMDLW;CARGTSMDFW	TGTGCAGGATGCGACTGGTATGGCGATTGCTATAGTACCGACGGTTCCGATTTCGCTATGGATCTCTGG;TGTGCAAGAGGGACAAGTATGGATTTCTGG	IGHV1-8;IGHV1-15	;	IGHJ5;IGHJ5	IGHM;IGHM							CALYQSSGYIF;CILSKSDVDAF	TGTGCTCTGTACCAAAGTAGTGGTTATATTTTC;TGTATTCTAAGTAAAAGTGATGTGGATGCCTTC	IGLV8-10;IGLV8-19	;	IGLJ2;IGLJ3	IGLC2;IGLC2
clonotype7301	clonotype7301_consensus_12508;clonotype7301_consensus_12509	1	0.000114103	CAGCDYNNAGSCYDPEYALELW	TGTGCAGGATGTGACTATAACAATGCTGGTAGCTGCTATGATCCCGAATACGCTCTAGAGCTCTGG	IGHV1S2		IGHJ5	IGHM							CGLYSNSANIF	TGTGGTCTGTATTCTAATAGTGCGAATATTTTC	IGLV8-13		IGLJ2	IGLC2
clonotype8147	clonotype8147_consensus_14271;clonotype8147_consensus_14272	1	0.000114103	CAGCDYRYGASCTTYLYYGLDLW	TGTGCAGGATGCGATTATAGGTATGGTGCTAGTTGTACCACCTATCTTTACTATGGTCTGGATCTCTGG	IGHV1-8	IGHD1	IGHJ5								CILYKSSANVPF	TGTATTCTGTATAAAAGTAGTGCTAATGTTCCCTTC	IGLV8-10		IGLJ3	IGLC2
clonotype7605	clonotype7605_consensus_13136;clonotype7605_consensus_13137	1	0.000114103	CAGCEGYYGDSCWGYVGVHLW	TGTGCAGGATGCGAAGGTTACTATGGTGATAGTTGTTGGGGTTACGTTGGTGTGCATCTCTGG	IGHV1-8		IGHJ5	IGHM							CTLYKSSANIF	TGTACTCTGTATAAAAGTAGTGCTAATATTTTC	IGLV8-10		IGLJ2	IGLC2
clonotype8383	clonotype8383_consensus_14752;clonotype8383_consensus_14753	1	0.000114103	CAGCESGCYRRAGELGVSSGPNMDLW	TGTGCAGGATGCGAGAGCGGTTGCTATAGGAGAGCGGGGGAATTGGGAGTATCCTCGGGACCAAATATGGATCTCTGG	IGHV1-8		IGHJ5	IGHD	CQQNKESLYGF	TGCCAGCAAAATAAAGAATCTCTGTATGGTTTC	IGKV2-13		IGKJ2	IGKC
clonotype8199	clonotype8199_consensus_14376;clonotype8199_consensus_14377	1	0.000114103	CAGCFGDTYGATCYDRGWAMDLW	TGTGCAGGATGCTTTGGGGACACCTATGGTGCTACTTGCTATGACAGGGGGTGGGCTATGGATCTCTGG	IGHV1-8		IGHJ5		CQQIIHSPYGF	TGCCAGCAAATTATACACTCTCCGTATGGTTTC	IGKV2-10		IGKJ2	IGKC
clonotype6948	clonotype6948_consensus_11777;clonotype6948_consensus_11778	1	0.000114103	CAGCFGYGPNYFYYIMDLW	TGTGCAGGATGCTTTGGCTATGGTCCTAATTACTTTTACTATATTATGGATCTCTGG	IGHV1-8		IGHJ5	IGHG1							CTLYKTSDNIF	TGTACTCTGTATAAAACTAGTGATAATATTTTC	IGLV8-10		IGLJ2	IGLC2
clonotype7942	clonotype7942_consensus_13840;clonotype7942_consensus_13841	1	0.000114103	CAGCFLSYGASCYDYYYAMDLW	TGTGCAGGATGCTTCTTAAGCTATGGTGCTAGTTGCTATGATTATTACTATGCTATGGATCTCTGG	IGHV1-8	IGHD1	IGHJ5	IGHM							CALYKSSAKVPF	TGTGCTCTGTATAAAAGTAGTGCTAAAGTTCCCTTC	IGLV8-13		IGLJ3	IGLC2
clonotype5840	clonotype5840_consensus_9424;clonotype5840_consensus_9425	1	0.000114103	CAGCFRCASSEVGMHLW	TGTGCAGGATGCTTTCGTTGCGCTAGCAGTGAAGTCGGGATGCATCTCTGG	IGHV1-5		IGHJ5	IGHD							CQSADSIDNAIF	TGTCAGTCAGCTGACAGCATTGATAATGCTATTTTC	IGLV3-3		IGLJ2	IGLC2
clonotype7222	clonotype7222_consensus_12343;clonotype7222_consensus_12344	1	0.000114103	CAGCFSYRYGPSCYYAMDLW	TGTGCAGGATGCTTTTCCTATAGATATGGTCCTAGTTGCTACTATGCTATGGATCTCTGG	IGHV1-8		IGHJ5	IGHM							CQSADKIEGAF	TGTCAGTCAGCTGACAAAATTGAGGGTGCCTTC	IGLV3-3		IGLJ3	IGLC2
clonotype4644	clonotype4644_consensus_6896;clonotype4644_consensus_6897	1	0.000114103	CAGCGAPCYGMNLW	TGTGCAGGATGCGGCGCTCCTTGCTATGGTATGAATCTCTGG	IGHV1-8		IGHJ5	IGHD							CALFQGSGSSTYIF	TGTGCTCTGTTTCAGGGAAGTGGTAGCAGCACTTATATTTTC	IGLV8-16		IGLJ2	IGLC2
clonotype6425	clonotype6425_consensus_10673;clonotype6425_consensus_10674	1	0.000114103	CAGCGDSRSYDPALMDLW	TGTGCAGGATGTGGAGATAGCCGTTCCTATGACCCCGCTCTTATGGATCTCTGG	IGHV1-8		IGHJ5	IGHM							CALYKSSHKIF	TGTGCTCTGTATAAAAGTAGTCATAAGATTTTC	IGLV8-13		IGLJ2	IGLC2
clonotype6914	clonotype6914_consensus_11703;clonotype6914_consensus_11704	1	0.000114103	CAGCGFCYSGGALPSYPMNLW	TGTGCAGGATGCGGCTTTTGCTATAGCGGTGGTGCCTTACCGTCGTATCCTATGAATCTCTGG	IGHV1-4		IGHJ5	IGHM							CALYKSDANIF	TGTGCTCTATATAAAAGTGATGCTAATATTTTC	IGLV8-13		IGLJ2	IGLC2
clonotype7675	clonotype7675_consensus_13285;clonotype7675_consensus_13286	1	0.000114103	CAGCGFYGTSWINVIYLEHLW	TGTGCAGGATGCGGTTTCTATGGAACTTCCTGGATCAATGTAATTTATCTGGAACATCTCTGG	IGHV1-8		IGHJ5	IGHM							CALGKSDGTTIF	TGTGCTCTAGGGAAAAGTGATGGTACTACTATTTTC	IGLV8-18		IGLJ2	IGLC2
clonotype8305	clonotype8305_consensus_14594;clonotype8305_consensus_14595	1	0.000114103	CAGCGGYSYGASCYDDVRWAAVDLW	TGTGCAGGATGCGGCGGCTATAGCTATGGTGCTAGTTGCTATGATGACGTCCGTTGGGCCGCGGTGGATCTCTGG	IGHV1-8	IGHD1	IGHJ5	IGHM							CQSADSIDNVPF	TGTCAGTCAGCTGACAGCATTGATAATGTTCCCTTC	IGLV3-3		IGLJ3	IGLC2
clonotype6593	clonotype6593_consensus_11027;clonotype6593_consensus_11028	1	0.000114103	CAGCGIGVGVSCYVSAMDLW	TGTGCAGGATGCGGTATAGGAGTTGGTGTCAGTTGCTACGTCAGTGCGATGGATCTCTGG	IGHV1-15		IGHJ5	IGHM							CVLYKSSTNVPF	TGTGTCCTGTATAAAAGTAGTACTAATGTTCCCTTC	IGLV8-13		IGLJ3	IGLC2
clonotype8011	clonotype8011_consensus_13985;clonotype8011_consensus_13986	1	0.000114103	CAGCGPYGCYSGYVGAYAMDLW	TGTGCAGGATGCGGCCCTTACGGTTGCTATAGCGGTTACGTTGGGGCGTATGCTATGGATCTCTGG	IGHV1-8	IGHD2	IGHJ5	IGHM	CQQNKESLGF	TGCCAGCAAAATAAAGAATCTCTTGGTTTC	IGKV2-6		IGKJ2	IGKC
clonotype8334	clonotype8334_consensus_14653;clonotype8334_consensus_14654	1	0.000114103	CAGCGRQSSVCYSGYTCECDAMDLW	TGTGCAGGATGCGGGAGACAATCTAGCGTTTGCTATAGCGGTTACACTTGTGAGTGTGATGCTATGGATCTCTGG	IGHV1-12	IGHD2	IGHJ5	IGHM							CALYKSSNNNIF	TGTGCTCTGTATAAAAGTAGTAATAATAATATTTTC	IGLV8-13		IGLJ2	IGLC2
clonotype6497	clonotype6497_consensus_10825;clonotype6497_consensus_10826	1	0.000114103	CAGCGRYGALCRSYYGMNLW	TGTGCAGGATGCGGTAGATATGGTGCTCTTTGCCGATCCTACTATGGTATGAATCTCTGG	IGHV1S2		IGHJ5								CQSVHSINDAKIF	TGTCAGTCAGTTCACAGCATTAATGATGCTAAAATTTTC	IGLV3-3		IGLJ2	IGLC2
clonotype5208	clonotype5208_consensus_8094;clonotype5208_consensus_8095	1	0.000114103	CAGCGSGCGSVYDMDFW	TGTGCAGGATGTGGGAGCGGTTGCGGTAGTGTTTATGATATGGATTTCTGG	IGHV1-4		IGHJ5	IGHM	CLQHRSALPGF	TGTTTGCAGCATCGCAGTGCACTTCCTGGTTTC	IGKV1-11		IGKJ2	IGKC
clonotype7250	clonotype7250_consensus_12402;clonotype7250_consensus_12403	1	0.000114103	CAGCGSNVRGWCSDFGVAMAIW	TGTGCAGGATGTGGTTCAAACGTTAGGGGTTGGTGTAGCGATTTCGGTGTCGCTATGGCAATCTGG	IGHV1-15		IGHJ5	IGHM							CQSFDSSNNAIF	TGTCAGTCATTTGACAGCAGTAATAATGCTATTTTC	IGLV3-3		IGLJ2	IGLC2
clonotype7781	clonotype7781_consensus_13507;clonotype7781_consensus_13508	1	0.000114103	CAGCGSYGASCYMPLYAMDLW	TGTGCAGGATGCGGGAGCTATGGTGCTAGTTGCTATATGCCGCTCTATGCTATGGATCTCTGG	IGHV1-8	IGHD1	IGHJ5	IGHM	CQQYKEFNGF	TGCCAGCAATATAAAGAATTTAATGGTTTC	IGKV2-13		IGKJ2	IGKC
clonotype5855	clonotype5855_consensus_9456;clonotype5855_consensus_9457	1	0.000114103	CAGCGTYGDNCLRYGMNLW	TGTGCAGGATGCGGGACCTATGGTGATAATTGCTTACGTTATGGTATGAATCTCTGG	IGHV1-4		IGHJ5	IGHM							CQSADSMATAPF	TGTCAGTCAGCTGACAGCATGGCTACTGCTCCCTTC	IGLV3-3		IGLJ3	IGLC2
clonotype7892	clonotype7892_consensus_13736;clonotype7892_consensus_13737	1	0.000114103	CAGCGVYSGWYSGASYYYCGMDIW	TGTGCAGGATGCGGGGTCTATAGCGGTTGGTATAGCGGTGCCTCCTACTATTATTGTGGTATGGATATCTGG	IGHV1-15	IGHD2	IGHJ5	IGHM							CQSADINDNAIIF	TGTCAGTCAGCTGACATCAATGATAATGCGATTATTTTC	IGLV3-3		IGLJ2	IGLC2
clonotype8170	clonotype8170_consensus_14318;clonotype8170_consensus_14319	1	0.000114103	CAGCGYGASCYDVRIWDYAMDLW	TGTGCAGGATGCGGCTATGGTGCTAGTTGCTATGATGTCAGAATTTGGGACTATGCTATGGATCTCTGG	IGHV1-8	IGHD1	IGHJ5	IGHD	CQQNKESLRF	TGCCAGCAAAATAAAGAATCTCTTCGTTTC	IGKV2-6		IGKJ2	IGKC
clonotype7684	clonotype7684_consensus_13303;clonotype7684_consensus_13304	1	0.000114103	CAGCGYGSGCYSGYFDTEILW	TGTGCAGGATGCGGTTATGGTAGCGGTTGCTATAGCGGTTATTTCGATACTGAGATTCTCTGG	IGHV1-8	IGHD2	IGHJ5	IGHM							CILYKSSANVPF	TGTATTCTGTATAAAAGTAGTGCTAATGTTCCCTTC	IGLV8-13		IGLJ3	IGLC2
clonotype6339	clonotype6339_consensus_10484;clonotype6339_consensus_10485	1	0.000114103	CAGCGYSYGASCSADLW	TGTGCAGGATGCGGCTATAGCTATGGTGCTAGTTGCTCTGCGGATCTCTGG	IGHV1-8	IGHD1	IGHJ5	IGHM	CQQIIHSPGF	TGCCAGCAAATTATACACTCTCCTGGTTTC	IGKV2-10		IGKJ2	IGKC
clonotype7678	clonotype7678_consensus_13291;clonotype7678_consensus_13292	1	0.000114103	CAGCHRYAGLYLGGYHPMDLW	TGTGCTGGATGCCATCGGTATGCTGGTCTTTACCTTGGAGGATACCATCCTATGGATCTCTGG	IGHV1-8		IGHJ5	IGHM							CALYKSTANILF	TGTGCTCTGTATAAAAGTACTGCTAATATTCTCTTC	IGLV8-13		IGLJ3	IGLC2
clonotype8232	clonotype8232_consensus_14445;clonotype8232_consensus_14446	1	0.000114103	CAGCHVYSDCYTGVRPYYYDMEIW	TGTGCAGGATGCCACGTTTATAGTGATTGCTATACCGGTGTCCGGCCCTATTACTATGATATGGAAATCTGG	IGHV1-8		IGHJ5	IGHM							CTLYKSSAKLF	TGTACTCTCTATAAAAGTAGTGCTAAGCTTTTC	IGLV8-10		IGLJ2	IGLC2
clonotype7773	clonotype7773_consensus_13491;clonotype7773_consensus_13492	1	0.000114103	CAGCKDGDSGCHKGYYALDLW	TGTGCAGGATGCAAAGATGGCGATAGCGGTTGCCATAAGGGTTACTATGCTCTGGATCTCTGG	IGHV1-8		IGHJ5	IGHD							CTLYKSSSNGLIF	TGTACTCTGTATAAAAGTAGTAGTAATGGGCTTATTTTC	IGLV8-10		IGLJ2	IGLC2
clonotype7464	clonotype7464_consensus_12842;clonotype7464_consensus_12843	1	0.000114103	CAGCLCSSLGCTCVRVMDLW	TGTGCAGGATGCCTTTGCAGTAGTCTTGGTTGTACTTGCGTCCGTGTTATGGATCTCTGG	IGHV1-8		IGHJ5	IGHD							CALEKSSLNALIF	TGTGCTCTGGAGAAAAGTAGTCTTAATGCACTTATTTTC	IGLV8-13		IGLJ2	IGLC2
clonotype8225	clonotype8225_consensus_14431;clonotype8225_consensus_14432	1	0.000114103	CAGCLDGTTCYRREGASLGPMNLW	TGTGCGGGATGCTTGGATGGTACTACCTGTTATAGACGCGAAGGTGCATCTCTGGGGCCCATGAATCTCTGG	IGHV1-8		IGHJ5	IGHM							CQSANGILYAIF	TGTCAGTCAGCTAACGGCATTCTGTATGCTATTTTC	IGLV3-3		IGLJ2	IGLC2
clonotype7426	clonotype7426_consensus_12762;clonotype7426_consensus_12763	1	0.000114103	CAGCLNSGCYSGFPYKMDLW	TGTGCAGGATGTCTAAATAGCGGTTGTTACAGCGGTTTTCCATATAAGATGGATCTCTGG	IGHV1-8		IGHJ5	IGHD							CALYKSSGNVPF	TGTGCTCTGTATAAAAGTAGTGGTAATGTTCCCTTC	IGLV8-13		IGLJ3	IGLC2
clonotype7097	clonotype7097_consensus_12090;clonotype7097_consensus_12091	1	0.000114103	CAGCLRYGDNCYYGHYTMDLW	TGTGCAGGATGCCTTCGCTATGGTGATAATTGTTATTATGGCCACTATACTATGGATCTCTGG	IGHV1-15		IGHJ5	IGHM							CTLYKSSANAPF	TGTACTCTGTATAAAAGTAGTGCTAATGCTCCCTTC	IGLV8-10		IGLJ3	IGLC2
clonotype7964	clonotype7964_consensus_13887;clonotype7964_consensus_13888	1	0.000114103	CAGCLSGCYSGYYNGIYDMNFW	TGTGCAGGATGCTTGAGCGGTTGCTATAGCGGTTACTACAATGGAATCTATGACATGAACTTCTGG	IGHV1S7	IGHD2	IGHJ5	IGHM							CALYKSSANAIF	TGTGCTCTGTATAAAAGTAGTGCTAATGCTATTTTC	IGLV8-10		IGLJ2	IGLC2
clonotype7872	clonotype7872_consensus_13694;clonotype7872_consensus_13695	1	0.000114103	CAGCLSVGPSCYPEFVNAMDLW	TGTGCAGGATGCCTCAGCGTGGGTCCTAGTTGCTATCCAGAGTTCGTCAATGCTATGGATCTCTGG	IGHV1-8		IGHJ5	IGHM							CTLYQSSGNPF	TGTACTCTGTACCAAAGTAGTGGTAATCCCTTC	IGLV8-10		IGLJ3	IGLC2
clonotype8221	clonotype8221_consensus_14423;clonotype8221_consensus_14424	1	0.000114103	CAGCMGYGGSYCYGPRYYHPPDLW	TGTGCAGGATGCATGGGCTATGGTGGTAGTTACTGTTATGGCCCGAGATATTACCACCCCCCGGATCTCTGG	IGHV1-11		IGHJ5	IGHM							CQSVDSINKLIF	TGTCAGTCAGTTGACAGCATTAATAAACTTATTTTC	IGLV3-3		IGLJ2	IGLC2
clonotype8089	clonotype8089_consensus_14150;clonotype8089_consensus_14151	1	0.000114103	CAGCMGYSYGAACNHYYGVMDLW	TGTGCAGGATGCATGGGCTATAGCTATGGTGCTGCTTGCAATCATTACTATGGGGTTATGGATCTCTGG	IGHV1-8		IGHJ5	IGHM							CALYKSSVNIF	TGTGCTCTGTATAAAAGTAGTGTTAATATTTTC	IGLV8-13		IGLJ2	IGLC2
clonotype8048	clonotype8048_consensus_14059;clonotype8048_consensus_14060	1	0.000114103	CAGCMVLVAMKTLFASRLMDLW	TGTGCAGGATGTATGGTGCTAGTTGCTATGAAGACACTTTTCGCATCCCGTCTTATGGATCTCTGG	IGHV1-8	IGHD1	IGHJ5	IGHD	CFQALQSPHGF	TGTTTTCAAGCTTTACAATCTCCTCATGGTTTC	IGKV2-10		IGKJ2	IGKC
clonotype6903	clonotype6903_consensus_11679;clonotype6903_consensus_11680;clonotype6903_consensus_11681	1	0.000114103	CAGCNDDDAHCYSYEVAMDLW	TGTGCAGGATGCAATGACGACGATGCTCATTGCTATAGTTACGAGGTCGCCATGGATCTCTGG	IGHV1-15		IGHJ5	IGHM							CNLYKSDTNKVF;CTLYKSSANIF	TGTAATTTGTATAAAAGTGATACTAATAAGGTTTTC;TGTACTCTGTATAAAAGTAGTGCTAATATTTTC	IGLV8-10;IGLV8-10	;	IGLJ2;IGLJ2	IGLC2;IGLC2
clonotype4255	clonotype4255_consensus_6086;clonotype4255_consensus_6087	1	0.000114103	CAGCNGCIGFEIGDLW	TGTGCAGGATGCAACGGTTGTATTGGTTTCGAGATAGGGGATCTCTGG	IGHV1S2		IGHJ5	IGHM							CALYESSANSF	TGTGCTCTGTATGAAAGTAGTGCTAATAGTTTC	IGLV8-13		IGLJ2	IGLC2
clonotype7507	clonotype7507_consensus_12932;clonotype7507_consensus_12933	1	0.000114103	CAGCNSYGASCYVRESMDLW	TGTGCAGGATGCAATAGCTATGGTGCTAGTTGCTATGTGAGAGAATCTATGGATCTCTGG	IGHV1-8	IGHD1	IGHJ5	IGHM	CQQNKESLPGF	TGCCAGCAAAATAAAGAATCTCTTCCTGGTTTC	IGKV2-13		IGKJ2	IGKC
clonotype5913	clonotype5913_consensus_9584;clonotype5913_consensus_9585	1	0.000114103	CAGCNWDNSGCRYWTLDLW	TGTGCAGGATGCAATTGGGATAACTCTGGTTGCCGCTACTGGACCTTGGATCTCTGG	IGHV1-4		IGHJ5	IGHM							CTLYRSSANIF	TGTACTCTGTATAGAAGTAGTGCTAATATTTTC	IGLV8-18		IGLJ2	IGLC2
clonotype7937	clonotype7937_consensus_13829;clonotype7937_consensus_13830	1	0.000114103	CAGCNWYNYGSSCFVYHAMDLW	TGTGCAGGATGCAATTGGTATAACTATGGTTCTAGTTGCTTTGTATACCATGCTATGGATCTCTGG	IGHV1-8		IGHJ5	IGHM							CALYKSSANIPF	TGTGCTCTGTATAAAAGTAGTGCTAATATTCCCTTC	IGLV8-13		IGLJ3	IGLC2
clonotype7874	clonotype7874_consensus_13698;clonotype7874_consensus_13699	1	0.000114103	CAGCPDYSGCCSGFNYYPMDLW	TGTGCAGGATGCCCTGACTATAGCGGTTGCTGTAGCGGTTTTAATTACTATCCTATGGATCTCTGG	IGHV1-8	IGHD2	IGHJ5	IGHM							CQSGDSIDNVSIF	TGTCAGTCAGGTGACAGCATTGATAATGTTAGTATTTTC	IGLV3-3		IGLJ2	IGLC2
clonotype8389	clonotype8389_consensus_14764;clonotype8389_consensus_14765	1	0.000114103	CAGCPGVSLGASCETTGGRAVPMDLW	TGTGCAGGATGCCCGGGAGTTAGTTTGGGTGCTAGTTGCGAAACGACCGGCGGAAGGGCCGTTCCTATGGATCTCTGG	IGHV1-8		IGHJ5	IGHD							CCLYKSSTQSSTNVAF	TGTTGTCTGTATAAAAGTAGTACTCAAAGTAGTACTAATGTTGCCTTC	IGLV8-18		IGLJ3	IGLC2
clonotype207	clonotype207_consensus_441;clonotype207_consensus_442;clonotype207_consensus_443	1	0.000114103	CAGCPLGASCYFGWVMDLW	TGTGCAGGATGCCCTCTTGGGGCTAGTTGCTATTTTGGATGGGTTATGGATCTCTGG	IGHV1-8		IGHJ5	IGHM	CFQALQSPWTF	TGTTTTCAAGCTTTACAATCTCCGTGGACGTTC	IGKV2-10		IGKJ1	IGKC	CALVKSDGTTTF	TGTGCTCTGGTGAAAAGTGATGGCACGACTACTTTC	IGLV8-18		IGLJ2	IGLC2
clonotype6899	clonotype6899_consensus_11671;clonotype6899_consensus_11672	1	0.000114103	CAGCPNYSGCYSGYGMDLW	TGTGCAGGATGCCCTAACTATAGCGGTTGCTATAGCGGTTATGGAATGGATCTCTGG	IGHV1-8	IGHD2	IGHJ5	IGHM	CQQKYGF	TGCCAGCAAAAGTATGGTTTC	IGKV2-13		IGKJ2	IGKC
clonotype7941	clonotype7941_consensus_13838;clonotype7941_consensus_13839	1	0.000114103	CAGCPRYDGSCYVDFAGRRNLW	TGTGCAGGATGCCCGAGGTATGATGGCAGTTGTTATGTTGATTTCGCCGGGAGAAGGAATCTCTGG	IGHV1-8		IGHJ5	IGHM							CTLHQSSANVPF	TGTACTCTGCATCAAAGTAGTGCTAATGTTCCCTTC	IGLV8-13		IGLJ3	IGLC2
clonotype7709	clonotype7709_consensus_13356;clonotype7709_consensus_13357	1	0.000114103	CAGCPSSIGCEKGPWLATNLW	TGTGCAGGATGCCCCAGTAGTATTGGTTGCGAGAAAGGCCCCTGGCTCGCTACGAATCTCTGG	IGHV1-8		IGHJ5								CILYKDSGNVPF	TGTATTCTGTATAAAGATAGTGGTAATGTTCCCTTC	IGLV8-10		IGLJ3	IGLC2
clonotype7554	clonotype7554_consensus_13027;clonotype7554_consensus_13028	1	0.000114103	CAGCPTYSGCYSGYGSAMDLW	TGTGCAGGATGCCCCACATATAGCGGTTGCTATAGCGGTTACGGGTCGGCTATGGATCTCTGG	IGHV1-8	IGHD2	IGHJ5	IGHM							CQSADSIDNAIF	TGTCAGTCAGCTGACAGCATTGATAATGCTATTTTC	IGLV3-3		IGLJ2	IGLC2
clonotype20	clonotype20_consensus_38;clonotype20_consensus_39	1	0.000114103	CAGCPYDYMGCYSAGLSLDPW	TGTGCAGGATGCCCTTATGACTATATGGGTTGTTATAGTGCTGGACTCTCTTTGGATCCCTGG	IGHV1-8		IGHJ5	IGHG5-1							CQSFNIIDNNIF	TGTCAGTCATTCAACATCATCGATAATAATATTTTT	IGLV3-3		IGLJ2	IGLC2
clonotype8385	clonotype8385_consensus_14756;clonotype8385_consensus_14757	1	0.000114103	CAGCQFCYSYGARGGWETRTYAMDLW	TGTGCAGGATGCCAATTTTGCTATAGCTATGGTGCTAGAGGGGGTTGGGAAACCCGTACTTATGCTATGGATCTCTGG	IGHV1-8	IGHD1	IGHJ5	IGHM	CQQNKESLYGF	TGCCAGCAAAATAAAGAATCTCTGTATGGTTTC	IGKV2-13		IGKJ2	IGKC
clonotype7750	clonotype7750_consensus_13443;clonotype7750_consensus_13444	1	0.000114103	CAGCRAWSCWYSGLYYEMHLW	TGTGCAGGATGCCGCGCCTGGAGTTGTTGGTATAGCGGTCTCTACTATGAAATGCATCTCTGG	IGHV1-8		IGHJ5	IGHM							CTLYRSSDNIPF	TGTACTCTCTATAGAAGTAGTGACAATATTCCCTTC	IGLV8-10		IGLJ3	IGLC2
clonotype5917	clonotype5917_consensus_9592;clonotype5917_consensus_9593	1	0.000114103	CAGCRDSYGASCYDDDW	TGTGCAGGATGCAGGGATAGCTATGGTGCTAGTTGCTATGATGATGACTGG	IGHV1-8	IGHD1	IGHJ5	IGHM							CALYKSSANIF	TGTGCTCTGTATAAAAGTAGTGCTAATATTTTC	IGLV8-13		IGLJ2	IGLC2
clonotype201	clonotype201_consensus_428;clonotype201_consensus_429	1	0.000114103	CAGCRGGCYSAYYHYAMELW	TGTGCAGGATGCAGGGGCGGTTGCTATAGCGCTTACTATCACTATGCTATGGAACTCTGG	IGHV1-4	IGHD2	IGHJ5	IGHM							CTLYKSSANNIF	TGTACTCTCTATAAAAGTAGTGCTAATAATATTTTC	IGLV8-10		IGLJ2	IGLC2
clonotype8125	clonotype8125_consensus_14227;clonotype8125_consensus_14228	1	0.000114103	CAGCRRVYIGTSCNDDYYDMNLW	TGTGCAGGATGTAGGCGCGTTTACATTGGTACTAGTTGTAATGATGATTACTATGATATGAATCTCTGG	IGHV1-8		IGHJ5	IGHM							CGLYKSSGNTIF	TGTGGTCTGTATAAAAGTAGTGGTAATACTATTTTC	IGLV8-10		IGLJ2	IGLC2
clonotype8372	clonotype8372_consensus_14730;clonotype8372_consensus_14731	1	0.000114103	CAGCSDQAYGTGCYKVTAYFNVMDLW	TGTGCAGGATGCAGCGACCAGGCATATGGCACTGGTTGCTATAAGGTGACCGCATACTTCAATGTAATGGATCTCTGG	IGHV1-8		IGHJ5	IGHM							CALYKSSVDPPF	TGTGCTCTGTATAAAAGTAGTGTTGATCCCCCCTTC	IGLV8-13		IGLJ3	IGLC2
clonotype8386	clonotype8386_consensus_14758;clonotype8386_consensus_14759	1	0.000114103	CAGCSDYSGCYIGYRAQYYVWAMDLW	TGTGCAGGATGCTCCGACTATAGCGGTTGCTATATTGGTTACCGGGCCCAATACTATGTCTGGGCTATGGATCTCTGG	IGHV1-8	IGHD2	IGHJ5	IGHD	CQQHKESPYGF	TGCCAGCAACATAAAGAATCTCCGTATGGTTTC	IGKV2-8		IGKJ2	IGKC
clonotype7295	clonotype7295_consensus_12496;clonotype7295_consensus_12497	1	0.000114103	CAGCSEIYGATCYDYVLHLW	TGTGCGGGATGCAGCGAAATCTATGGTGCTACCTGCTATGACTATGTGCTGCATCTCTGG	IGHV1-8		IGHJ5	IGHD							CGLYKSSGNTF	TGTGGTCTCTATAAAAGTAGTGGTAATACTTTC	IGLV8-13		IGLJ2	IGLC2
clonotype8047	clonotype8047_consensus_14057;clonotype8047_consensus_14058	1	0.000114103	CAGCSFSVAMVLVAMSYAMDLW	TGTGCAGGATGCTCTTTTAGTGTAGCTATGGTGCTAGTTGCTATGTCGTATGCTATGGATCTCTGG	IGHV1-8	IGHD1	IGHJ5	IGHM	CFQALQSPNGF	TGTTTTCAAGCTTTACAATCTCCGAATGGTTTC	IGKV2-10		IGKJ2	IGKC
clonotype7404	clonotype7404_consensus_12716;clonotype7404_consensus_12717	1	0.000114103	CAGCSGCGSGYLYFYAMDLW	TGTGCAGGATGCAGCGGTTGCGGTAGCGGTTACCTCTATTTCTATGCTATGGATCTCTGG	IGHV1-8		IGHJ5	IGHM							CALYKSSTNAIF	TGTGCTCTGTATAAAAGTAGTACTAATGCTATTTTC	IGLV8-13		IGLJ2	IGLC2
clonotype8123	clonotype8123_consensus_14223;clonotype8123_consensus_14224	1	0.000114103	CAGCSGCYNGDPESLSYYGMDLW	TGTGCAGGATGCAGCGGTTGCTATAACGGTGACCCAGAAAGTCTATCTTACTATGGTATGGATCTCTGG	IGHV1-8		IGHJ5	IGHM							CTLYKSSSNAPF	TGTACTCTGTATAAAAGTAGTAGTAATGCTCCCTTC	IGLV8-10		IGLJ3	IGLC2
clonotype7272	clonotype7272_consensus_12447;clonotype7272_consensus_12448	1	0.000114103	CAGCSGSSDSWYDEYSMDLW	TGTGCAGGATGCAGTGGGTCTAGTGACAGTTGGTATGATGAGTATTCTATGGATCTCTGG	IGHV1-8		IGHJ5	IGHM							CTLYKSSVNIF	TGTACTCTGTATAAAAGTAGTGTTAATATTTTC	IGLV8-10		IGLJ2	IGLC2
clonotype8407	clonotype8407_consensus_14800;clonotype8407_consensus_14801	1	0.000114103	CAGCSIAVAIAVRFGLEGENYYAMDLW	TGTGCAGGATGTTCCATAGCGGTTGCTATAGCGGTTAGGTTCGGCCTAGAGGGAGAAAATTACTATGCTATGGATCTCTGG	IGHV1-8	IGHD2	IGHJ5	IGHD	CQQYKEFPNGF	TGCCAGCAATATAAAGAATTTCCGAATGGTTTC	IGKV2-13		IGKJ2	IGKC
clonotype8035	clonotype8035_consensus_14033;clonotype8035_consensus_14034	1	0.000114103	CAGCSNCYSYGASCYRGAMDLW	TGTGCAGGATGCTCTAATTGCTATAGCTATGGTGCTAGTTGCTATCGCGGTGCTATGGATCTCTGG	IGHV1-8	IGHD1	IGHJ5	IGHD	CQQNKESLYGF	TGCCAGCAAAATAAAGAATCTCTGTATGGTTTC	IGKV2-13		IGKJ2	IGKC
clonotype7325	clonotype7325_consensus_12557;clonotype7325_consensus_12558	1	0.000114103	CAGCSRSSTHCIRYYGMNLW	TGTGCAGGATGTAGTCGTTCCAGTACTCATTGCATCCGATACTATGGTATGAATCTCTGG	IGHV1-8		IGHJ5	IGHM							CQSADKIEDVILF	TGTCAGTCAGCTGACAAAATTGAGGATGTTATTCTCTTC	IGLV3-3		IGLJ3	IGLC2
clonotype8325	clonotype8325_consensus_14635;clonotype8325_consensus_14636	1	0.000114103	CAGCSTYGLSCGGLCLNCPYAMDLW	TGTGCAGGATGCTCAACCTATGGTCTTAGTTGTGGGGGCCTGTGCCTAAACTGCCCATATGCTATGGATCTCTGG	IGHV1-8		IGHJ5	IGHD							CALYKSSANVPF	TGTGCTCTGTATAAAAGTAGTGCTAATGTTCCCTTC	IGLV8-13		IGLJ3	IGLC2
clonotype8402	clonotype8402_consensus_14790;clonotype8402_consensus_14791	1	0.000114103	CAGCSVNGYSYGASAGLLGVPLQMDLW	TGTGCAGGATGCAGTGTGAATGGCTATAGCTATGGTGCTAGTGCGGGCCTCTTGGGGGTACCCCTTCAAATGGATCTCTGG	IGHV1-8	IGHD1	IGHJ5	IGHM	CQQNKESLGF	TGCCAGCAAAATAAAGAATCTCTTGGTTTC	IGKV2-13		IGKJ2	IGKC
clonotype7603	clonotype7603_consensus_13131;clonotype7603_consensus_13132	1	0.000114103	CAGCSYGASCYFSYYYDMDLW	TGTGCAGGGTGTAGCTATGGTGCTAGTTGCTATTTCTCATATTACTATGACATGGATCTCTGG	IGHV1-8	IGHD1	IGHJ5	IGHM							CTLYKSSVVPF	TGTACTCTGTATAAAAGTAGTGTTGTTCCCTTC	IGLV8-10		IGLJ3	IGLC2
clonotype7038	clonotype7038_consensus_11969;clonotype7038_consensus_11970	1	0.000114103	CAGCSYGASCYITIIMDLW	TGTGCAGGATGCAGCTATGGTGCTAGTTGCTACATAACGATAATTATGGATCTCTGG	IGHV1-8	IGHD1	IGHJ5	IGHD							CTLYKSSANVPF	TGTACTCTGTATAAAAGTAGTGCTAATGTTCCCTTC	IGLV8-10		IGLJ3	IGLC2
clonotype8280	clonotype8280_consensus_14544;clonotype8280_consensus_14545	1	0.000114103	CAGCTAMVLVAMMTVPYYYAMDLW	TGTGCAGGATGCACAGCTATGGTGCTAGTTGCTATGATGACCGTTCCGTATTACTATGCTATGGATCTCTGG	IGHV1-8	IGHD1	IGHJ5	IGHM	CQQNKESYGF	TGCCAGCAAAATAAAGAATCGTATGGTTTC	IGKV2-13		IGKJ2	IGKC
clonotype8237	clonotype8237_consensus_14456;clonotype8237_consensus_14457	1	0.000114103	CAGCTFGGCRSGYYVGGVGYYNMNLW	TGTGCAGGATGTACTTTTGGAGGTTGCAGAAGCGGTTATTATGTAGGGGGGGTGGGTTACTATAACATGAATCTCTGG	IGHV1-4		IGHJ5	IGHM							CQSADKLDNAVPF	TGTCAGTCAGCTGACAAACTTGATAATGCAGTTCCCTTC	IGLV3-3		IGLJ3	IGLC2
clonotype7237	clonotype7237_consensus_12375;clonotype7237_consensus_12376	1	0.000114103	CAGCTQWSVNGHYYYSMDFW	TGTGCAGGATGTACTCAGTGGTCGGTGAATGGACACTATTACTACAGTATGGACTTCTGG	IGHV1-8		IGHJ5	IGHM							CQSHDSINNAIF	TGTCAGTCACATGACAGCATTAATAATGCTATTTTC	IGLV3-3		IGLJ2	IGLC2
clonotype7643	clonotype7643_consensus_13219;clonotype7643_consensus_13220	1	0.000114103	CAGCVDYSYGASCTYYAMDLW	TGTGCAGGATGTGTAGACTATAGCTATGGTGCGAGTTGTACGTACTATGCCATGGATCTCTGG	IGHV1-8	IGHD1	IGHJ5	IGHD							CTLYKSSINIF	TGTACTCTGTATAAAAGTAGTATTAATATTTTC	IGLV8-10		IGLJ2	IGLC2
clonotype5339	clonotype5339_consensus_8364;clonotype5339_consensus_8365	1	0.000114103	CAGCVGCWPVYYMDLW	TGTGCAGGATGCGTCGGTTGCTGGCCTGTCTATTATATGGATCTCTGG	IGHV1-8		IGHJ5	IGHM							CQSTDSIDNAPF	TGTCAGTCAACTGACAGCATTGATAATGCTCCCTTC	IGLV3-3		IGLJ3	IGLC2
clonotype7947	clonotype7947_consensus_13850;clonotype7947_consensus_13851	1	0.000114103	CAGCVSDGESCYSDSGAAMDLW	TGTGCAGGGTGCGTTAGTGATGGTGAGAGTTGCTATTCTGACTCGGGTGCTGCTATGGATCTCTGG	IGHV1-8		IGHJ5	IGHM							CTLYKSSANVPF	TGCACTCTGTATAAAAGTAGTGCTAATGTTCCCTTC	IGLV8-13		IGLJ3	IGLC2
clonotype7191	clonotype7191_consensus_12282;clonotype7191_consensus_12283	1	0.000114103	CAGCVSVAPAPHYYAMDLW	TGTGCAGGATGCGTTTCAGTTGCTCCTGCCCCCCATTACTATGCTATGGATCTCTGG	IGHV1-8		IGHJ5	IGHD	CQQNKESVVF	TGCCAGCAAAATAAAGAATCGGTTGTGTTC	IGKV2-8		IGKJ4	IGKC
clonotype7604	clonotype7604_consensus_13133;clonotype7604_consensus_13134;clonotype7604_consensus_13135	1	0.000114103	CAGCWDYSGCWYDYGPGMHLW	TGTGCAGGATGCTGGGACTATAGTGGTTGCTGGTACGATTACGGGCCTGGTATGCATCTCTGG	IGHV1-8		IGHJ5	IGHM							CALYKSSANIF;CALYKSSSNVPF	TGTGCTCTGTATAAAAGTAGTGCTAATATTTTC;TGTGCTCTGTATAAAAGTAGTTCTAATGTTCCCTTC	IGLV8-10;IGLV8-13	;	IGLJ2;IGLJ3	IGLC2;IGLC2
clonotype6525	clonotype6525_consensus_10885;clonotype6525_consensus_10886	1	0.000114103	CAGCWGLAVGSGNAIYLW	TGTGCAGGATGCTGGGGTCTAGCGGTTGGTAGTGGCAATGCTATTTATCTCTGG	IGHV1-11		IGHJ5	IGHM							CTLYKSSVNIF	TGTACTCTGTATAAAAGTAGCGTTAATATTTTC	IGLV8-10		IGLJ2	IGLC2
clonotype6392	clonotype6392_consensus_10595;clonotype6392_consensus_10596	1	0.000114103	CAGCWSGCYSNYEAMDLW	TGTGCAGGATGCTGGAGCGGTTGCTATAGCAATTACGAGGCTATGGATCTCTGG	IGHV1-8		IGHJ5	IGHM							CQSVDSIDNVPF	TGTCAGTCAGTTGATAGCATTGATAATGTTCCCTTC	IGLV3-3		IGLJ3	IGLC2
clonotype8166	clonotype8166_consensus_14310;clonotype8166_consensus_14311	1	0.000114103	CAGCWSTCLSDYYKFRQHIMNLW	TGTGCAGGATGCTGGAGCACTTGCTTGAGCGATTACTACAAGTTTAGACAGCATATTATGAATCTCTGG	IGHV1-8		IGHJ5		CQQNKESLGF	TGCCAGCAAAATAAAGAATCTCTTGGTTTC	IGKV2-13		IGKJ2	IGKC
clonotype7023	clonotype7023_consensus_11936;clonotype7023_consensus_11937	1	0.000114103	CAGCWYSGWVCKYFAPHLW	TGTGCAGGATGCTGGTATAGCGGTTGGGTTTGCAAATACTTCGCTCCGCATCTCTGG	IGHV1-8		IGHJ5	IGHM							CALYKGSGTNIF	TGTGCTCTGTATAAGGGAAGTGGTACTAATATTTTC	IGLV8-16		IGLJ2	IGLC2
clonotype8087	clonotype8087_consensus_14146;clonotype8087_consensus_14147	1	0.000114103	CAGCYCYQSSPSCVGGYYHLDLW	TGTGCAGGATGCTACTGCTACCAGAGTTCTCCTAGTTGCGTGGGCGGGTACTATCATCTGGATCTCTGG	IGHV1-8		IGHJ5	IGHM							CILYKSSVNIF	TGTATTCTGTATAAAAGTAGTGTTAATATTTTC	IGLV8-13		IGLJ2	IGLC2
clonotype6502	clonotype6502_consensus_10836;clonotype6502_consensus_10837	1	0.000114103	CAGCYDACLYGPNVYAIHLW	TGTGCAGGATGCTATGACGCTTGCTTGTACGGTCCCAATGTCTATGCTATTCATCTCTGG	IGHV1S2		IGHJ5	IGHM							CNLYQSGARIF	TGTAATCTGTATCAAAGTGGTGCTAGAATTTTC	IGLV8-13		IGLJ2	IGLC2
clonotype7677	clonotype7677_consensus_13289;clonotype7677_consensus_13290	1	0.000114103	CAGCYDCGRGYELYYYEMDLW	TGTGCAGGATGTTACGATTGCGGTAGAGGTTACGAACTTTATTACTATGAGATGGATCTCTGG	IGHV1-8		IGHJ5	IGHM							CALYKSSANAIF	TGTGCTCTGTATAAAAGTAGTGCTAATGCTATCTTC	IGLV8-10		IGLJ2	IGLC2
clonotype7746	clonotype7746_consensus_13434;clonotype7746_consensus_13435	1	0.000114103	CAGCYDGDSWYLPYYCPMDLW	TGTGCAGGATGCTATGATGGTGATAGTTGGTATCTCCCATATTACTGCCCTATGGATCTCTGG	IGHV1-8		IGHJ5	IGHD							CTLYKSNDDAPF	TGTACTCTTTATAAAAGTAATGATGATGCGCCCTTC	IGLV8-10		IGLJ3	IGLC2
clonotype7099	clonotype7099_consensus_12094;clonotype7099_consensus_12095	1	0.000114103	CAGCYDTWCSNYGLKLDLW	TGTGCAGGATGCTATGACACTTGGTGTAGCAATTACGGTCTTAAGTTGGATCTCTGG	IGHV1-8		IGHJ5	IGHM							CTLYKSSVNVPF	TGTACTCTATATAAAAGTAGTGTTAATGTTCCCTTC	IGLV8-10		IGLJ3	IGLC2
clonotype6465	clonotype6465_consensus_10757;clonotype6465_consensus_10758	1	0.000114103	CAGCYGASCYDDWIMDLW	TGTGCAGGATGCTATGGTGCTAGTTGCTATGATGACTGGATTATGGATCTCTGG	IGHV1-8	IGHD1	IGHJ5	IGHM							CTLYKSSANIF	TGTACTCTGTATAAAAGTAGTGCTAATATTTTC	IGLV8-10		IGLJ2	IGLC2
clonotype8396	clonotype8396_consensus_14778;clonotype8396_consensus_14779	1	0.000114103	CAGCYGGCYSGPYYYAMDLWGPVLDLW	TGTGCAGGATGCTACGGCGGTTGCTATAGCGGCCCCTACTACTATGCTATGGATCTCTGGGGCCCAGTATTGGATCTCTGG	IGHV1-8		IGHJ5	IGHM							CTLYKSSGNVPF	TGTACTCTGTATAAAAGTAGTGGTAATGTTCCCTTC	IGLV8-10		IGLJ3	IGLC2
clonotype8198	clonotype8198_consensus_14374;clonotype8198_consensus_14375	1	0.000114103	CAGCYGTVWYKKTLTLYNCMDLW	TGTGCAGGATGCTATGGTACTGTTTGGTATAAAAAGACTTTGACTTTGTACAATTGTATGGATCTCTGG	IGHV1-8		IGHJ5	IGHM	CFQALQSPNGF	TGTTTTCAAGCTTTACAATCTCCGAATGGTTTC	IGKV2-10		IGKJ2	IGKC
clonotype7418	clonotype7418_consensus_12744;clonotype7418_consensus_12745	1	0.000114103	CAGCYIGSYGYYGISDYPLDLW	TGTGCAGGATGCTATATTGGTTCCTATGGTTATTACGGTATTTCTGACTATCCCCTGGATCTCTGG	IGHV1-15		IGHJ5	IGHM							CTLWKNNTNVPF	TGTACTCTGTGGAAAAATAATACTAATGTTCCCTTC	IGLV8-10		IGLJ3	IGLC2
clonotype7946	clonotype7946_consensus_13848;clonotype7946_consensus_13849	1	0.000114103	CAGCYNYGGSCSPRPHYPMNLW	TGTGCAGGATGCTATAACTATGGTGGTAGTTGCTCACCCAGACCTCACTATCCTATGAATCTCTGG	IGHV1-8		IGHJ5	IGHM							CTLYKSSANVPF	TGTACTCTGTATAAAAGTAGTGCTAATGTTCCCTTC	IGLV8-13		IGLJ3	IGLC2
clonotype7233	clonotype7233_consensus_12365;clonotype7233_consensus_12366	1	0.000114103	CAGCYNYGRTYYVCVGMNLW	TGTGCAGGATGCTATAACTATGGTAGGACTTACTATGTCTGCGTTGGTATGAATCTCTGG	IGHV1-8		IGHJ5	IGHM							CQSYDDSYRPIF	TGTCAGTCATACGATGATAGTTATCGTCCTATTTTC	IGLV3-2		IGLJ2	IGLC2
clonotype5949	clonotype5949_consensus_9662;clonotype5949_consensus_9663;clonotype5949_consensus_9664	1	0.000114103	CAGCYQPGVGCYAWDMEVW	TGTGCAGGATGTTACCAACCTGGTGTTGGTTGCTATGCTTGGGATATGGAGGTCTGG	IGHV1S2		IGHJ5	IGHM							CALYTSSLNIF;CVLWTGSVYIF	TGTGCTCTGTATACCAGTAGTCTTAATATTTTT;TGTGTTCTATGGACCGGAAGTGTCTATATTTTC	IGLV8-19;IGLV8-16	;	IGLJ2;IGLJ2	IGLC2;IGLC2
clonotype7692	clonotype7692_consensus_13320;clonotype7692_consensus_13321	1	0.000114103	CAGCYRCGTNCYYGVPVMDLW	TGTGCAGGATGCTATCGCTGTGGTACTAATTGTTATTATGGTGTACCTGTTATGGATCTCTGG	IGHV1-8		IGHJ5	IGHD							CTLYQGSGDVPF	TGTACTCTGTATCAGGGTAGTGGTGATGTTCCCTTC	IGLV8-10		IGLJ3	IGLC2
clonotype6654	clonotype6654_consensus_11157;clonotype6654_consensus_11158	1	0.000114103	CAGCYRGCFSGHYAMNLW	TGCGCAGGATGCTATCGCGGTTGCTTTAGCGGTCACTATGCTATGAATCTCTGG	IGHV1-8		IGHJ5	IGHD							CALYKSSDNVSF	TGTGCTCTGTATAAAAGCAGTGATAATGTTTCCTTC	IGLV8-13		IGLJ3	IGLC2
clonotype7697	clonotype7697_consensus_13330;clonotype7697_consensus_13331	1	0.000114103	CAGCYRNGAGCYVSTWGMNLW	TGTGCGGGATGCTATCGGAATGGTGCTGGTTGTTATGTTTCCACCTGGGGTATGAATCTCTGG	IGHV1-8		IGHJ5	IGHM							CALYESDPNGIF	TGTGCTCTGTATGAAAGTGATCCTAATGGTATTTTC	IGLV8-13		IGLJ2	IGLC2
clonotype8077	clonotype8077_consensus_14123;clonotype8077_consensus_14124	1	0.000114103	CAGCYRYGSDLYGVGYYGYYAMDLW	TGTGCAGGATGCTATCGCTATGGTAGTGATTTGTATGGCGTTGGATACTATGGATACTATGCTATGGATCTCTGG	IGHV1-10		IGHJ5	IGHD							CQSTDSIDNVPF	TGTCAGTCAACTGACAGCATTGATAATGTTCCCTTC	IGLV3-3		IGLJ3	IGLC2
clonotype6701	clonotype6701_consensus_11255;clonotype6701_consensus_11256	1	0.000114103	CAGCYSAWASFCDSYPMDLW	TGTGCAGGATGCTATAGTGCGTGGGCAAGTTTTTGTGATTCCTATCCAATGGATCTCTGG	IGHV1S2		IGHJ5	IGHM							CLLYKSSRNGVF	TGTCTTCTGTATAAAAGTAGTCGTAATGGTGTTTTC	IGLV8-10		IGLJ2	IGLC2
clonotype7655	clonotype7655_consensus_13244;clonotype7655_consensus_13245	1	0.000114103	CAGCYSDCYCAYGGSFPLDLW	TGTGCAGGATGTTATAGCGATTGCTACTGCGCTTACGGTGGATCGTTTCCTTTGGATCTCTGG	IGHV1-8		IGHJ5	IGHD							CALYKSSGNAPF	TGTGCTCTGTATAAAAGTAGTGGTAATGCTCCCTTC	IGLV8-13		IGLJ3	IGLC2
clonotype6075	clonotype6075_consensus_9928;clonotype6075_consensus_9929	1	0.000114103	CAGCYSGCYGGYAMDLW	TGTGCAGGATGCTATAGCGGTTGTTACGGCGGTTATGCTATGGATCTCTGG	IGHV1-8		IGHJ5								CTLYKSSANAPF	TGTACTCTGTATAAAAGTAGTGCTAATGCTCCCTTC	IGLV8-10		IGLJ3	IGLC2
clonotype7725	clonotype7725_consensus_13391;clonotype7725_consensus_13392	1	0.000114103	CAGCYSGRSNCYLGYDLMDLW	TGTGCAGGATGCTATAGTGGTCGTAGTAATTGCTATCTGGGATATGACTTGATGGATCTTTGG	IGHV1-8		IGHJ5	IGHM							CALYKSSGNVPF	TGTGCTCTGTATAAAAGTAGTGGTAATGTTCCCTTC	IGLV8-13		IGLJ3	IGLC2
clonotype6599	clonotype6599_consensus_11041;clonotype6599_consensus_11042	1	0.000114103	CAGCYSYGANCYFGYEIHFW	TGTGCAGGCTGCTATAGCTATGGTGCTAATTGCTATTTCGGCTATGAAATACATTTCTGG	IGHV1S2	IGHD1	IGHJ5	IGHD							CALCKSRANVIF	TGTGCTCTGTGTAAAAGTCGTGCTAATGTTATTTTC	IGLV8-13		IGLJ2	IGLC2
clonotype4222	clonotype4222_consensus_6012;clonotype4222_consensus_6013;clonotype4222_consensus_6014	1	0.000114103	CAGCYSYGASCYDLW;CAIVMVLSGRMDLW	TGTGCAGGATGCTATAGCTATGGTGCTAGTTGCTACGACCTCTGG;TGTGCGATAGTTATGGTGCTAAGTGGCCGTATGGATCTCTGG	IGHV1-6;IGHV1-6	IGHD1;	IGHJ5;IGHJ5	IGHD;IGHD							CQSADSIDNVPF	TGTCAGTCAGCTGACAGCATTGATAATGTTCCCTTC	IGLV3-3		IGLJ3	IGLC2
clonotype8272	clonotype8272_consensus_14528;clonotype8272_consensus_14529	1	0.000114103	CAGCYSYGASCYDRGIVYYAMDLW	TGTGCAGGATGCTATAGCTATGGTGCTAGTTGCTATGACAGGGGTATCGTTTACTATGCTATGGATCTCTGG	IGHV1-8	IGHD1	IGHJ5	IGHM							CALYKGSGTYTSF	TGTGCTCTGTATAAGGGAAGTGGTACCTACACTTCCTTC	IGLV8-16		IGLJ3	IGLC2
clonotype7876	clonotype7876_consensus_13703;clonotype7876_consensus_13704	1	0.000114103	CAGCYSYGASCYPGLDYAMDLW	TGTGCAGGATGCTATAGCTATGGTGCTAGTTGCTACCCGGGGTTGGACTATGCTATGGATCTCTGG	IGHV1-8	IGHD1	IGHJ5	IGHD							CQSADSIDNASIF	TGTCAGTCAGCTGACAGCATTGATAATGCTAGTATTTTC	IGLV3-3		IGLJ2	IGLC2
clonotype7719	clonotype7719_consensus_13378;clonotype7719_consensus_13379	1	0.000114103	CAGCYSYYDSCYLWYYPMDLW	TGTGCAGGATGCTATAGCTATTATGATAGTTGTTATTTGTGGTACTATCCTATGGATCTCTGG	IGHV1-8		IGHJ5	IGHM							CTLYKSSANAIF	TGTACTCTGTATAAAAGTAGTGCTAATGCTATTTTC	IGLV8-10		IGLJ2	IGLC2
clonotype7024	clonotype7024_consensus_11938;clonotype7024_consensus_11939	1	0.000114103	CAGCYTAVNRCDWYDMRLW	TGTGCAGGGTGCTATACTGCGGTAAATCGTTGCGATTGGTATGATATGAGACTCTGG	IGHV1-8		IGHJ5	IGHD							CCLYNSGDNVPS	TGTTGTCTGTATAACAGTGGTGACAATGTTCCCTCC	IGLV8-13		IGLJ3	IGLC2
clonotype5301	clonotype5301_consensus_8283;clonotype5301_consensus_8284	1	0.000114103	CAGCYTGCYSAYAMEVW	TGTGCAGGATGCTATACCGGTTGCTATAGCGCTTACGCTATGGAGGTCTGG	IGHV1-15	IGHD2	IGHJ5	IGHM							CALYKGSGSDTYIF	TGTGCTCTATATAAGGGAAGTGGTAGCGACACTTATATTTTC	IGLV8-16		IGLJ2	IGLC2
clonotype8088	clonotype8088_consensus_14148;clonotype8088_consensus_14149	1	0.000114103	CAGCYTYGTSCYDGSLNTGMNLW	TGTGCAGGATGCTATACCTATGGTACTAGTTGCTATGATGGCAGCCTTAATACTGGTATGAATCTCTGG	IGHV1-8	IGHD1	IGHJ5	IGHD							CTLYKSTAVPF	TGTACTCTGTATAAAAGTACTGCTGTTCCCTTC	IGLV8-10		IGLJ3	IGLC2
clonotype6464	clonotype6464_consensus_10755;clonotype6464_consensus_10756	1	0.000114103	CAGCYWWGAGCYEDYAMELW	TGTGCAGGATGCTACTGGTGGGGTGCAGGTTGCTACGAGGACTATGCTATGGAACTCTGG	IGHV1-15		IGHJ5								CTLYKRGVVPF	TGTACTCTGTATAAAAGGGGTGTTGTTCCCTTC	IGLV8-10		IGLJ3	IGLC2
clonotype3702	clonotype3702_consensus_4905;clonotype3702_consensus_4906	1	0.000114103	CAGCYYDAYTMDLW	TGTGCGGGTTGCTATTATGATGCCTATACTATGGATCTCTGG	IGHV1-4		IGHJ5	IGHD							CSLYKSSPRPF	TGTAGTCTGTATAAAAGTAGTCCTAGGCCCTTC	IGLV8-10		IGLJ3	IGLC2
clonotype7473	clonotype7473_consensus_12861;clonotype7473_consensus_12862	1	0.000114103	CAGCYYGVSCWPYYGAMDLW	TGTGCAGGATGCTACTATGGTGTTAGTTGTTGGCCATATTACGGTGCTATGGATCTCTGG	IGHV1-8		IGHJ5	IGHM							CTLYKSSANGVPF	TGTACTCTGTATAAAAGTAGTGCTAATGGTGTTCCCTTC	IGLV8-10		IGLJ3	IGLC2
clonotype6603	clonotype6603_consensus_11049;clonotype6603_consensus_11050	1	0.000114103	CAGCYYWSVGCSGDYAIDLW	TGTGCAGGATGCTACTACTGGAGTGTGGGTTGCTCTGGGGACTATGCTATAGATCTCTGG	IGHV1S2		IGHJ5	IGHD							CALRKSSGNNPF	TGTGCTCTGCGTAAAAGTAGTGGGAATAATCCCTTC	IGLV8-13		IGLJ3	IGLC2
clonotype4366	clonotype4366_consensus_6325;clonotype4366_consensus_6326	1	0.000114103	CAGDCGPTCTNTMDFW	TGTGCAGGAGACTGTGGTCCGACTTGCACTAATACTATGGATTTTTGG	IGHV1-4		IGHJ5	IGHM							CALYQSNFNPIF	TGCGCTCTGTATCAAAGTAATTTTAATCCAATTTTC	IGLV8-13		IGLJ2	IGLC2
clonotype5056	clonotype5056_consensus_7771;clonotype5056_consensus_7772	1	0.000114103	CAGDGSGCYWNYFRDLW	TGTGCAGGAGACGGTAGCGGTTGCTATTGGAATTACTTCAGGGATCTCTGG	IGHV1-4		IGHJ5	IGHM							CVLYKSSGNLPF	TGTGTTCTGTATAAAAGTAGTGGTAATCTTCCCTTC	IGLV8-13		IGLJ3	IGLC2
clonotype7059	clonotype7059_consensus_12012;clonotype7059_consensus_12013	1	0.000114103	CAGDHSGCDYIYNCAMELW	TGTGCAGGGGACCATAGCGGTTGCGATTACATCTACAATTGTGCTATGGAGCTCTGG	IGHV1S5		IGHJ5	IGHD							CTLYKSTPNAIF	TGTACTCTGTATAAAAGTACCCCTAATGCTATTTTC	IGLV8-10		IGLJ2	IGLC2
clonotype3679	clonotype3679_consensus_4858;clonotype3679_consensus_4859	1	0.000114103	CAGDIGYYDSMDLW	TGTGCAGGAGATATAGGTTACTATGACAGTATGGATCTCTGG	IGHV1S2		IGHJ5	IGHD							CTLYKSGTYIF	TGTACTCTGTATAAAAGTGGTACTTATATTTTC	IGLV8-10		IGLJ2	IGLC2
clonotype7498	clonotype7498_consensus_12914;clonotype7498_consensus_12915	1	0.000114103	CAGDWDCYRYGGSCVAINLW	TGTGCAGGAGACTGGGATTGTTATAGGTATGGTGGAAGTTGCGTTGCTATAAATCTCTGG	IGHV1-12		IGHJ5	IGHD							CALYKGSGGVTVSF	TGTGCTCTGTATAAGGGAAGTGGTGGCGTCACTGTTTCCTTC	IGLV8-18		IGLJ3	IGLC2
clonotype5386	clonotype5386_consensus_8469;clonotype5386_consensus_8470	1	0.000114103	CAGEGENKYAGMETMKLW	TGTGCCGGAGAGGGCGAAAACAAGTACGCGGGCATGGAGACTATGAAACTCTGG	IGHV1-4		IGHJ5	IGHM							CSLHNGGTNIF	TGTAGTCTCCATAATGGTGGTACTAATATTTTC	IGLV8-10		IGLJ2	IGLC2
clonotype5861	clonotype5861_consensus_9469;clonotype5861_consensus_9470;clonotype5861_consensus_9471	1	0.000114103	CAGEHSGCYTGPSGTMEVW	TGTGCAGGAGAGCATAGCGGTTGTTATACTGGCCCTTCGGGGACTATGGAGGTCTGG	IGHV1-15		IGHJ5	IGHD							CALGKSGGWTFIF;CSLYKSSPDF	TGTGCTCTAGGGAAAAGTGGTGGTTGGACGTTTATTTTC;TGTTCTCTATATAAAAGTAGTCCGGATTTC	IGLV8-18;IGLV8-10	;	IGLJ2;IGLJ2	IGLC2;IGLC2
clonotype6391	clonotype6391_consensus_10592;clonotype6391_consensus_10593;clonotype6391_consensus_10594	1	0.000114103	CAGFGASGWGYYYAMDLW	TGTGCAGGATTCGGTGCTAGCGGGTGGGGTTATTACTATGCTATGGATCTCTGG	IGHV1-8		IGHJ5	IGHM							CQSADSIDNAVPF;CQVYDGGYHVPF	TGTCAGTCAGCTGACAGCATTGATAATGCTGTTCCCTTC;TGTCAGGTGTATGATGGTGGTTATCATGTTCCCTTC	IGLV3-3;IGLV3-5	;	IGLJ3;IGLJ3	IGLC2;IGLC2
clonotype6162	clonotype6162_consensus_10112;clonotype6162_consensus_10113;clonotype6162_consensus_10114	1	0.000114103	CAGFIYTYECWYCNAMDLW	TGTGCAGGATTCATCTATACCTATGAGTGTTGGTATTGCAATGCTATGGATCTCTGG	IGHV1-15		IGHJ5	IGHM	CVQHNSAPWTF	TGTGTGCAGCATAATAGTGCACCGTGGACGTTC	IGKV1-11		IGKJ1	IGKC	CALEKSSANVIF	TGTGCTCTGGAGAAAAGTAGTGCGAATGTTATTTTC	IGLV8-13		IGLJ2	IGLC2
clonotype4750	clonotype4750_consensus_7114;clonotype4750_consensus_7115	1	0.000114103	CAGFLQLGYYAMDVW	TGTGCAGGATTTCTGCAGTTGGGTTACTATGCTATGGATGTCTGG	IGHV1-8		IGHJ5	IGHD							CQSADSIDNAIF	TGTCAGTCAGCTGACAGCATTGATAATGCTATTTTC	IGLV3-3		IGLJ2	IGLC2
clonotype5327	clonotype5327_consensus_8336;clonotype5327_consensus_8337;clonotype5327_consensus_8338	1	0.000114103	CAGFLVPSYYYVMDLW	TGTGCAGGATTTTTAGTTCCTTCATATTACTATGTTATGGATCTCTGG	IGHV1-8		IGHJ5	IGHD							CQVYDGGYPF;CTLYKSSGNVIF	TGTCAGGTGTATGATGGTGGTTATCCCTTC;TGTACTCTGTATAAAAGTAGTGGTAATGTTATTTTC	IGLV3-5;IGLV8-10	;	IGLJ3;IGLJ2	IGLC2;IGLC2
clonotype7021	clonotype7021_consensus_11932;clonotype7021_consensus_11933	1	0.000114103	CAGFPGSGCSITRNAVDLW	TGTGCAGGATTCCCTGGTAGCGGTTGCTCTATCACAAGGAATGCGGTGGATCTCTGG	IGHV1-8		IGHJ5	IGHD							CALYKSCTDVPF	TGTGCTCTGTATAAAAGTTGTACTGATGTTCCCTTC	IGLV8-18		IGLJ3	IGLC2
clonotype8267	clonotype8267_consensus_14517;clonotype8267_consensus_14518	1	0.000114103	CAGFRGCGVSWFDDCWPCYEIDLW	TGTGCAGGATTTAGAGGCTGTGGTGTTAGTTGGTTCGACGACTGTTGGCCCTGCTATGAAATCGATCTCTGG	IGHV1-8		IGHJ5	IGHM							CTLYKSSGNIPF	TGTACTCTGTATAAAAGTAGTGGTAATATTCCCTTC	IGLV8-10		IGLJ3	IGLC2
clonotype3821	clonotype3821_consensus_5158;clonotype3821_consensus_5159	1	0.000114103	CAGFWDSYIADW	TGTGCAGGATTTTGGGATAGCTATATAGCAGATTGG	IGHV1-8		IGHJ5	IGHD	CQQNKESYGF	TGCCAGCAAAATAAAGAATCGTATGGTTTC	IGKV2-13		IGKJ2	IGKC
clonotype4441	clonotype4441_consensus_6482;clonotype4441_consensus_6483	1	0.000114103	CAGGCYGCYSDYVDLW	TGTGCAGGAGGCTGTTACGGTTGCTATAGCGATTACGTGGATCTCTGG	IGHV1-4		IGHJ5	IGHD							CALYKSSNNIPF	TGTGCTCTATATAAAAGTAGTAACAATATTCCCTTC	IGLV8-13		IGLJ3	IGLC2
clonotype7550	clonotype7550_consensus_13019;clonotype7550_consensus_13020	1	0.000114103	CAGGDCYSHGGSCPWDYYVMDLW	TGTGCAGGAGGCGATTGCTATAGCCACGGTGGTAGTTGCCCATGGGACTATTATGTTATGGATCTCTGG	IGHV1-14		IGHJ5	IGHM							CTLYKSSANF	TGTACTCTGTATAAAAGTAGTGCTAACTTC	IGLV8-10		IGLJ3	IGLC2
clonotype6042	clonotype6042_consensus_9861;clonotype6042_consensus_9862	1	0.000114103	CAGGDGGGCYYFLDNINSW	TGTGCAGGAGGAGATGGTGGTGGTTGCTATTATTTCCTTGATAATATAAATAGCTGG	IGHV1-4		IGHJ5	IGHD							CALYKSCTNVPF	TGTGCTCTGTATAAAAGTTGTACTAATGTTCCCTTC	IGLV8-19		IGLJ3	IGLC2
clonotype5125	clonotype5125_consensus_7924;clonotype5125_consensus_7925	1	0.000114103	CAGGDRLSGDYWNMWLW	TGTGCAGGAGGCGACCGGCTAAGTGGTGATTACTGGAATATGTGGCTCTGG	IGHV1-14		IGHJ5	IGHD							CILYKSIDSVPF	TGTATTCTATATAAAAGTATTGATAGTGTTCCCTTC	IGLV8-13		IGLJ3	IGLC2
clonotype4219	clonotype4219_consensus_6006;clonotype4219_consensus_6007	1	0.000114103	CAGGLAGRIAPGMNLW	TGTGCAGGAGGGTTAGCCGGTAGAATTGCTCCCGGTATGAATCTCTGG	IGHV1-4		IGHJ5	IGHM							CQSEDNIGNIPF	TGTCAGTCAGAAGACAACATTGGGAATATTCCCTTC	IGLV3-3		IGLJ3	IGLC2
clonotype7905	clonotype7905_consensus_13764;clonotype7905_consensus_13765	1	0.000114103	CAGGLGYSSRTSCDGDYYYITDLW	TGTGCAGGAGGCCTTGGCTACAGCAGTCGCACTAGTTGCGATGGGGATTATTACTATATTACAGATCTCTGG	IGHV1-4		IGHJ5	IGHM							CVLFKSCTNVF	TGTGTTCTGTTTAAAAGTTGTACTAATGTTTTC	IGLV8-18		IGLJ2	IGLC2
clonotype3087	clonotype3087_consensus_3591;clonotype3087_consensus_3592	1	0.000114103	CAGGLIMEFW	TGTGCAGGAGGCCTTATTATGGAGTTCTGG	IGHV1-14		IGHJ5	IGHD	CQQYNSAPYAF	TGTCAGCAGTATAATAGTGCACCGTATGCTTTC	IGKV1-11		IGKJ2	IGKC
clonotype3784	clonotype3784_consensus_5084;clonotype3784_consensus_5085	1	0.000114103	CAGGLSWSAICYAW	TGTGCAGGAGGCTTGTCTTGGAGTGCCATATGCTATGCCTGG	IGHV1-4		IGHJ5	IGHD	CQQYYSTPYGF	TGTCAGCAGTATTATAGTACACCGTATGGTTTC	IGKV1-11		IGKJ2	IGKC
clonotype7877	clonotype7877_consensus_13705;clonotype7877_consensus_13706	1	0.000114103	CAGGNCYTYGVSCYNRDYMDLW	TGTGCAGGGGGGAATTGCTATACCTACGGTGTTAGTTGCTATAATAGGGACTATATGGATCTCTGG	IGHV1-8		IGHJ5	IGHM							CALYKSSTNTF	TGTGCTCTGTATAAAAGTAGTACTAATACATTC	IGLV8-13		IGLJ2	IGLC2
clonotype5903	clonotype5903_consensus_9564;clonotype5903_consensus_9565	1	0.000114103	CAGGNDYGATCVRNSRNFW	TGTGCAGGAGGCAATGACTATGGTGCTACTTGCGTTAGGAATAGTAGAAATTTCTGG	IGHV1S2		IGHJ5	IGHM							CALEESCTPIF	TGCGCTCTGGAGGAAAGTTGTACTCCTATTTTC	IGLV8-19		IGLJ2	IGLC2
clonotype6768	clonotype6768_consensus_11392;clonotype6768_consensus_11393	1	0.000114103	CAGGQPCGSYGASCSAMYLW	TGTGCAGGAGGCCAACCTTGCGGTAGCTATGGTGCTAGTTGCTCGGCTATGTATCTCTGG	IGHV1-15	IGHD1	IGHJ5	IGHD							CALYKGSGTYTYIF	TGTGCTCTGTATAAGGGAAGTGGTACCTACACTTATATTTTC	IGLV8-16		IGLJ2	IGLC2
clonotype5416	clonotype5416_consensus_8532;clonotype5416_consensus_8533	1	0.000114103	CAGGRPMVLVAIGNTW	TGTGCAGGGGGGAGACCGATGGTGCTAGTTGCTATTGGCAACACCTGG	IGHV1-8		IGHJ3	IGHM							CALGKSGTNIF	TGTGCTCTGGGGAAAAGTGGTACTAATATTTTC	IGLV8-18		IGLJ2	IGLC2
clonotype6418	clonotype6418_consensus_10655;clonotype6418_consensus_10656;clonotype6418_consensus_10657;clonotype6418_consensus_10658	1	0.000114103	CAGGRRYDFGSSSPIVGYGLDLW;CATGWSGCGSGYHYYPMDVW	TGTGCAGGAGGCCGTCGCTATGACTTTGGTTCCAGTTCTCCTATAGTTGGTTATGGCCTGGATCTCTGG;TGTGCAACAGGCTGGTCCGGTTGCGGTAGCGGTTACCATTACTATCCTATGGATGTCTGG	IGHV1-15;IGHV1-15	;	IGHJ5;IGHJ5	IGHD;							CQSADTFNNAPF;CTLYKSSANIF	TGTCAGTCAGCTGACACATTTAATAATGCTCCCTTC;TGTACTCTGTATAAAAGTAGTGCTAATATTTTC	IGLV3-3;IGLV8-13	;	IGLJ3;IGLJ2	IGLC2;IGLC2
clonotype4921	clonotype4921_consensus_7490;clonotype4921_consensus_7491	1	0.000114103	CAGGRYSDWILHDVDLW	TGTGCAGGAGGTCGGTATAGTGATTGGATCCTGCACGATGTGGATCTCTGG	IGHV1-14		IGHJ5	IGHM							CALYKNSNNIF	TGTGCTCTGTATAAAAATAGTAATAATATCTTC	IGLV8-19		IGLJ2	IGLC2
clonotype6207	clonotype6207_consensus_10208;clonotype6207_consensus_10209	1	0.000114103	CAGGTSTYSGCWSGYSDIW	TGTGCAGGAGGCACATCGACTTATAGCGGTTGCTGGAGCGGTTACTCGGATATCTGG	IGHV1-4		IGHJ5	IGHD							CALVKSCPNIPF	TGTGCTCTGGTTAAAAGTTGTCCTAATATTCCCTTC	IGLV8-18		IGLJ3	IGLC2
clonotype4605	clonotype4605_consensus_6818;clonotype4605_consensus_6819	1	0.000114103	CAGGTWVGGGYIMDLW	TGTGCAGGAGGCACTTGGGTTGGTGGAGGATATATTATGGATCTCTGG	IGHV1-14		IGHJ5	IGHM	CQQHNSAPYGF	TGTCAGCAACATAATAGTGCACCGTATGGTTTC	IGKV1-11		IGKJ2	IGKC
clonotype6476	clonotype6476_consensus_10782;clonotype6476_consensus_10783	1	0.000114103	CAGGVHEYYRDYYSMKVW	TGTGCAGGAGGCGTTCACGAATACTATAGAGATTATTATAGTATGAAGGTCTGG	IGHV1-8		IGHJ5	IGHM							CALYKSSGNIF	TGTGCTCTGTATAAAAGTAGTGGTAATATTTTC	IGLV8-18		IGLJ2	IGLC2
clonotype3783	clonotype3783_consensus_5082;clonotype3783_consensus_5083	1	0.000114103	CAGGVTGSWRLVVW	TGTGCAGGAGGGGTTACTGGAAGTTGGAGACTGGTTGTTTGG	IGHV1-15		IGHJ5	IGHD	CSQYYSVPHGF	TGCTCGCAGTACTATAGTGTACCTCATGGTTTC	IGKV1-11		IGKJ2	IGKC
clonotype3115	clonotype3115_consensus_3649;clonotype3115_consensus_3650	1	0.000114103	CAGGVVQFDW	TGTGCAGGAGGTGTGGTGCAATTTGACTGG	IGHV1-14		IGHJ5	IGHD	CQQYNSAPYGF	TGTCAACAGTATAATAGTGCACCGTATGGTTTC	IGKV1-11		IGKJ2	IGKC
clonotype8104	clonotype8104_consensus_14183;clonotype8104_consensus_14184	1	0.000114103	CAGGWDCWSDGTSCYDDYSFIMDLW	TGTGCAGGAGGCTGGGATTGCTGGAGCGATGGTACTAGTTGCTATGATGATTATTCGTTTATTATGGATCTCTGG	IGHV1-14	IGHD1	IGHJ5	IGHM							CGLYKSSANIF	TGTGGTCTGTATAAAAGTAGTGCTAATATTTTC	IGLV8-13		IGLJ2	IGLC2
clonotype3513	clonotype3513_consensus_4509;clonotype3513_consensus_4510	1	0.000114103	CAGGWDYWRVVLW	TGTGCAGGAGGATGGGATTACTGGCGTGTGGTTCTCTGG	IGHV1S2		IGHJ5	IGHM							CALYKSSANVIF	TGTGCTCTGTATAAAAGTAGTGCGAATGTTATTTTC	IGLV8-18		IGLJ2	IGLC2
clonotype3474	clonotype3474_consensus_4422;clonotype3474_consensus_4423	1	0.000114103	CAGGWDYYAMHDW	TGTGCAGGAGGCTGGGATTACTATGCTATGCATGACTGG	IGHV1S2		IGHJ5	IGHM							CALYKSSTNIF	TGTGCTCTGTATAAAAGTAGTACTAATATTTTC	IGLV8-18		IGLJ2	IGLC2
clonotype7274	clonotype7274_consensus_12452;clonotype7274_consensus_12453	1	0.000114103	CAGGWSYGGSCIWDYVYPMNLW	TGTGCAGGTGGATGGAGCTATGGTGGTAGTTGTATTTGGGACTATGTCTATCCTATGAATCTCTGG	IGHV1S2		IGHJ5	IGHM							CVLYKSCTGIF	TGTGTTCTGTATAAAAGTTGTACTGGTATTTTT	IGLV8-19		IGLJ2	IGLC2
clonotype4166	clonotype4166_consensus_5888;clonotype4166_consensus_5889	1	0.000114103	CAGGYDFSWYVMDLW	TGTGCAGGAGGCTATGACTTCTCATGGTATGTTATGGATCTCTGG	IGHV1-15		IGHJ5	IGHM	CQQNKESLNGF	TGCCAGCAAAATAAAGAATCTCTGAATGGTTTC	IGKV2-13		IGKJ2	IGKC
clonotype2608	clonotype2608_consensus_2878;clonotype2608_consensus_2879;clonotype2608_consensus_2880;clonotype2608_consensus_2881	1	0.000114103	CAGGYDGWGLVEPCPLW;CVKRAW	TGTGCAGGAGGCTATGACGGTTGGGGCTTGGTGGAGCCATGTCCCCTCTGG;TGTGTGAAACGTGCGTGG	IGHV1-4;IGHV1-4	;	IGHJ5;IGHJ5	IGHM;IGHM	CFQTLQFPRSF	TGTTTTCAAACTTTACAATTTCCTCGAAGTTTC	IGKV2-10		IGKJ2	IGKC	CALYQNSANAPF	TGTGCTCTATACCAAAATAGTGCTAATGCTCCCTTC	IGLV8-13		IGLJ3	IGLC2
clonotype3338	clonotype3338_consensus_4132;clonotype3338_consensus_4133;clonotype3338_consensus_4134;clonotype3338_consensus_4135	1	0.000114103	CAGGYYYPIRLW;CATGVVWGNCYDGYNSMDLW	TGTGCAGGGGGCTATTATTATCCTATCCGTCTCTGG;TGTGCAACGGGCGTTGTCTGGGGCAATTGCTACGACGGTTACAATTCTATGGATCTCTGG	IGHV1-14;IGHV1S2	;	IGHJ5;IGHJ5	IGHM;IGHD							CGLYKSSPNVIF;CTLYQSSVKIF	TGTGGTCTATATAAAAGTAGTCCTAATGTTATTTTC;TGTACTCTCTATCAAAGTAGTGTTAAGATTTTC	IGLV8-19;IGLV8-10	;	IGLJ2;IGLJ2	IGLC2;IGLC2
clonotype5842	clonotype5842_consensus_9428;clonotype5842_consensus_9429	1	0.000114103	CAGHCDSYDSSCYGTVDLW	TGTGCAGGTCATTGCGATAGCTATGATAGTAGTTGCTATGGGACAGTGGATCTCTGG	IGHV1S2		IGHJ5	IGHD							CQSADSINNLPF	TGTCAGTCAGCTGACAGCATTAATAATCTTCCCTTC	IGLV3-3		IGLJ3	IGLC2
clonotype7019	clonotype7019_consensus_11928;clonotype7019_consensus_11929	1	0.000114103	CAGIRGASCYADSCRTAMDLW	TGTGCAGGAATTCGGGGTGCTAGTTGCTATGCCGACTCATGTCGGACAGCTATGGATCTCTGG	IGHV1-4		IGHJ5	IGHM							CALYKTSANVPF	TGTGCTCTGTATAAAACGAGTGCTAATGTTCCCTTC	IGLV8-13		IGLJ3	IGLC2
clonotype3584	clonotype3584_consensus_4662;clonotype3584_consensus_4663	1	0.000114103	CAGLAVATDPW	TGTGCAGGTTTAGCGGTTGCTACCGACCCCTGG	IGHV1-8		IGHJ5	IGHM	CQQHNSAPYGF	TGTCAGCAGCATAATAGTGCACCGTATGGTTTC	IGKV1-11		IGKJ2	IGKC
clonotype8419	clonotype8419_consensus_14825;clonotype8419_consensus_14826	1	0.000114103	CAGLCCYSYGASCYDDWCTKYYYAMDLW	TGTGCAGGCCTCTGTTGCTATAGCTATGGTGCTAGTTGCTATGATGACTGGTGTACAAAATATTACTATGCTATGGATCTCTGG	IGHV1-8	IGHD1	IGHJ5	IGHD	CQQHKESNGF	TGCCAGCAACATAAAGAATCTAATGGTTTC	IGKV2-8		IGKJ2	IGKC
clonotype7606	clonotype7606_consensus_13138;clonotype7606_consensus_13139	1	0.000114103	CAGLPCYRYGADCYEESMDLW	TGTGCAGGACTCCCATGTTATAGGTATGGTGCTGATTGCTATGAGGAATCTATGGATCTTTGG	IGHV1-8		IGHJ5	IGHD							CILWRSSVNIF	TGTATTCTGTGGAGAAGTAGTGTTAATATTTTC	IGLV8-13		IGLJ2	IGLC2
clonotype7996	clonotype7996_consensus_13952;clonotype7996_consensus_13953;clonotype7996_consensus_13954	1	0.000114103	CAGLSFAIAVTEGDTGYAMDLW	TGTGCAGGATTATCGTTTGCTATAGCGGTTACGGAGGGTGACACAGGATATGCTATGGATCTCTGG	IGHV1-8		IGHJ5	IGHM	CQQNKESLYGF	TGCCAGCAAAATAAAGAATCTCTGTATGGTTTC	IGKV2-6		IGKJ2	IGKC	CTLYKSGANGYIF	TGTACTCTGTATAAAAGTGGTGCTAATGGCTATATTTTC	IGLV8-10		IGLJ2	IGLC2
clonotype3929	clonotype3929_consensus_5388;clonotype3929_consensus_5389	1	0.000114103	CAGLYTYYAMDLW	TGTGCAGGGCTTTACACGTACTATGCTATGGATCTCTGG	IGHV1-8		IGHJ5	IGHM							CALGKSGGTTF	TGTGCTCTAGGGAAAAGTGGTGGTACTACGTTC	IGLV8-18		IGLJ2	IGLC2
clonotype4106	clonotype4106_consensus_5765;clonotype4106_consensus_5766	1	0.000114103	CAGNCYGYGASCSVW	TGTGCAGGAAATTGCTATGGCTATGGTGCTAGTTGCTCAGTCTGG	IGHV1-10	IGHD1	IGHJ5	IGHM	CLQHSSAPYGF	TGTTTGCAGCATAGCAGTGCACCGTATGGTTTC	IGKV1-11		IGKJ2	IGKC
clonotype6827	clonotype6827_consensus_11518;clonotype6827_consensus_11519	1	0.000114103	CAGPSIAVTLGGYYAMDLW	TGTGCAGGACCCTCTATAGCGGTTACCCTTGGGGGTTACTATGCTATGGATCTCTGG	IGHV1-8		IGHJ5	IGHM							CQSYDDSYTLIF	TGTCAGTCATACGATGATAGTTATACTCTTATTTTC	IGLV3-2		IGLJ2	IGLC2
clonotype8368	clonotype8368_consensus_14721;clonotype8368_consensus_14722	1	0.000114103	CAGQLSNCYRYGVDCDSPVGYSMDLW	TGTGCAGGCCAACTTTCGAATTGTTATAGATATGGTGTAGATTGCGATAGCCCAGTAGGCTATTCTATGGATCTCTGG	IGHV1S5		IGHJ5	IGHM							CVLYKSSANVF	TGTGTTCTGTATAAAAGTAGTGCTAATGTTTTC	IGLV8-13		IGLJ2	IGLC2
clonotype8111	clonotype8111_consensus_14197;clonotype8111_consensus_14198	1	0.000114103	CAGQNCYSYGADCWDWILGMDLW	TGTGCAGGACAGAATTGCTATAGCTATGGTGCTGATTGCTGGGATTGGATTCTAGGTATGGATCTCTGG	IGHV1-8	IGHD1	IGHJ5	IGHD							CALYKSTTNVPF	TGTGCTCTGTATAAAAGTACTACTAATGTTCCCTTC	IGLV8-13		IGLJ3	IGLC2
clonotype8186	clonotype8186_consensus_14350;clonotype8186_consensus_14351	1	0.000114103	CAGQNCYSYGASCYLNYYAMDLW	TGTGCAGGACAGAATTGCTATAGCTATGGTGCTAGTTGCTATCTGAATTACTATGCTATGGATCTCTGG	IGHV1-8	IGHD1	IGHJ5	IGHM	CQQNKESLNGF	TGCCAGCAAAATAAAGAATCTCTGAATGGTTTC	IGKV2-6		IGKJ2	IGKC
clonotype8435	clonotype8435_consensus_14859;clonotype8435_consensus_14860	1	0.000114103	CAGQRYCYSYGASCYDDDGEGNPPNMDLW	TGTGCAGGACAGAGGTATTGCTATAGCTATGGTGCTAGTTGCTATGATGACGACGGAGAGGGAAACCCCCCAAATATGGATCTCTGG	IGHV1-8	IGHD1	IGHJ5	IGHD	CQQIIHSPNGF	TGCCAGCAAATTATACACTCTCCGAATGGTTTC	IGKV2-10		IGKJ2	IGKC
clonotype6830	clonotype6830_consensus_11524;clonotype6830_consensus_11525	1	0.000114103	CAGRGNRYDARFDYTLNLW	TGTGCAGGAAGGGGCAATAGGTATGATGCTAGATTTGACTATACCTTGAATCTCTGG	IGHV1S5		IGHJ5	IGHM							CQSTDSIDNAIF	TGTCAGTCAACCGACAGCATTGATAATGCTATTTTC	IGLV3-3		IGLJ2	IGLC2
clonotype4076	clonotype4076_consensus_5702;clonotype4076_consensus_5703	1	0.000114103	CAGRLAVNAMHLW	TGTGCAGGTCGTTTAGCGGTTAATGCTATGCATCTCTGG	IGHV1-8		IGHJ5	IGHM	CQQRNSAPPSF	TGTCAGCAGCGTAATAGTGCACCTCCTAGTTTC	IGKV1-11		IGKJ2	IGKC
clonotype6828	clonotype6828_consensus_11520;clonotype6828_consensus_11521	1	0.000114103	CAGSAAIAVTWGDYAMDLW	TGTGCAGGATCCGCTGCTATAGCGGTTACCTGGGGGGACTATGCTATGGATCTCTGG	IGHV1-8		IGHJ5	IGHM							CQSYDDSYTPIF	TGTCAGTCATACGATGATAGTTATACTCCTATTTTC	IGLV3-2		IGLJ2	IGLC2
clonotype6601	clonotype6601_consensus_11045;clonotype6601_consensus_11046	1	0.000114103	CAGSAYSGWVDYFYLDLW	TGTGCAGGATCGGCCTATAGCGGTTGGGTTGATTACTTTTATCTGGATCTCTGG	IGHV1-8		IGHJ5	IGHM							CTLYKSSRNAPF	TGTACTCTATATAAAAGTAGTCGTAATGCTCCCTTC	IGLV8-10		IGLJ3	IGLC2
clonotype55	clonotype55_consensus_111;clonotype55_consensus_112	1	0.000114103	CAGSDWSGCWSGMMDLW	TGTGCAGGAAGCGACTGGAGCGGTTGCTGGAGCGGTATGATGGATCTCTGG	IGHV1S2		IGHJ5	IGHD							CALYKSSANIF	TGTGCTCTGTATAAAAGTAGTGCTAATATTTTC	IGLV8-13		IGLJ2	IGLC2
clonotype8313	clonotype8313_consensus_14610;clonotype8313_consensus_14611	1	0.000114103	CAGSGCYIYGGSCYADIVYDAMDLW	TGTGCAGGATCAGGTTGCTATATCTACGGTGGTAGTTGCTATGCTGACATTGTATATGATGCAATGGATCTCTGG	IGHV1-8		IGHJ5	IGHD							CTLHKSNVHIF	TGTACTCTGCATAAAAGTAATGTACACATTTTC	IGLV8-10		IGLJ2	IGLC2
clonotype7633	clonotype7633_consensus_13197;clonotype7633_consensus_13198	1	0.000114103	CAGSKAFGANCYTWGPIMDLW	TGTGCAGGATCGAAAGCCTTTGGTGCTAATTGTTATACTTGGGGTCCAATTATGGATCTCTGG	IGHV1-8		IGHJ5	IGHM							CALYKSSFNIF	TGTGCTCTGTATAAAAGTAGTTTTAATATTTTC	IGLV8-10		IGLJ2	IGLC2
clonotype4955	clonotype4955_consensus_7560;clonotype4955_consensus_7561	1	0.000114103	CAGSLMGAHIVDGIDLW	TGTGCAGGATCCCTGATGGGGGCCCATATAGTGGATGGTATAGATCTCTGG	IGHV1S2		IGHJ5	IGHM							CTLYKSTTNIPF	TGTACTCTATATAAAAGTACTACTAATATTCCCTTC	IGLV8-13		IGLJ3	IGLC2
clonotype8200	clonotype8200_consensus_14378;clonotype8200_consensus_14379	1	0.000114103	CAGSPTWAVAIAVRDYPYAMDLW	TGTGCAGGATCCCCTACTTGGGCGGTTGCTATAGCGGTTAGGGATTACCCGTATGCTATGGATCTCTGG	IGHV1-8	IGHD2	IGHJ5	IGHM	CFQALQSPYGF	TGTTTTCAAGCTTTACAATCTCCGTATGGTTTC	IGKV2-10		IGKJ2	IGKC
clonotype7057	clonotype7057_consensus_12008;clonotype7057_consensus_12009	1	0.000114103	CAGSSGVRCYDFLVYYAVDLW	TGTGCCGGCAGTTCCGGTGTTCGTTGCTATGATTTCTTAGTGTACTATGCGGTGGATCTCTGG	IGHV1S2		IGHJ5	IGHM							CLLYKSSGNVPF	TGTCTTCTGTATAAAAGTAGTGGTAATGTTCCCTTC	IGLV8-13		IGLJ3	IGLC2
clonotype33	clonotype33_consensus_65;clonotype33_consensus_66	2	0.000228206	CAGSYGGSCLPNYGMHLW	TGTGCGGGGAGTTATGGTGGTAGTTGCCTTCCGAACTATGGTATGCATCTCTGG	IGHV1-15		IGHJ5	IGHD							CRSADSINNAVPF	TGTCGGTCAGCTGACAGCATTAATAATGCTGTTCCCTTC	IGLV3-3		IGLJ3	IGLC2
clonotype8210	clonotype8210_consensus_14398;clonotype8210_consensus_14399	1	0.000114103	CAGTDCYSYGASCYDDLNDPMDLW	TGTGCAGGAACCGATTGCTATAGCTATGGTGCTAGTTGCTATGATGACCTGAACGATCCTATGGATCTCTGG	IGHV1-8	IGHD1	IGHJ5	IGHM							CQSADSIDNIF	TGTCAGTCAGCTGACAGCATTGATAATATTTTC	IGLV3-3		IGLJ2	IGLC2
clonotype2992	clonotype2992_consensus_3385;clonotype2992_consensus_3386	1	0.000114103	CAGTDYSHW	TGTGCGGGTACTGATTATTCGCACTGG	IGHV1-10		IGHJ5	IGHD							CGLYKGSGYALF	TGTGGTCTGTATAAGGGAAGTGGATATGCGCTTTTC	IGLV8-16		IGLJ2	IGLC2
clonotype4212	clonotype4212_consensus_5989;clonotype4212_consensus_5990	1	0.000114103	CAGTNPNKYYYAMDLW	TGTGCGGGGACGAACCCCAACAAATATTACTATGCTATGGATCTCTGG	IGHV1-15		IGHJ5	IGHM							CQSSDDSYTNIF	TGTCAGTCATCCGATGATAGTTATACTAATATTTTC	IGLV3-4		IGLJ2	IGLC2
clonotype6801	clonotype6801_consensus_11461;clonotype6801_consensus_11462	1	0.000114103	CAGVAIAMVQYYYAMDLW	TGTGCAGGAGTTGCTATAGCTATGGTGCAATATTACTATGCTATGGATCTCTGG	IGHV1-8	IGHD1	IGHJ5		CFQALQSPNGF	TGTTTTCAAGCTTTACAATCTCCGAATGGTTTC	IGKV2-10		IGKJ2	IGKC
clonotype4766	clonotype4766_consensus_7150;clonotype4766_consensus_7151;clonotype4766_consensus_7152;clonotype4766_consensus_7153	1	0.000114103	CAGVVMADTSRGEWVLENRYYAMDVW;CARGWEAGGWIMDLW	TGTGCGGGGGTTGTTATGGCGGACACTTCGCGGGGGGAATGGGTCCTAGAAAACCGGTACTATGCTATGGATGTCTGG;TGTGCAAGAGGCTGGGAAGCGGGCGGATGGATTATGGATCTCTGG	IGHV1-4;IGHV1-11	;	IGHJ5;IGHJ5	IGHG1;IGHM							CQSAHSINNVFF;CQSYDDSYTPIF	TGTCAGTCAGCTCACAGCATTAATAATGTTTTCTTC;TGTCAGTCATACGATGATAGTTATACTCCTATTTTC	IGLV3-3;IGLV3-2	;	IGLJ3;IGLJ2	IGLC2;IGLC2
clonotype7944	clonotype7944_consensus_13844;clonotype7944_consensus_13845	1	0.000114103	CAGWDCYSYGASCYFLSAMDLW	TGTGCAGGATGGGATTGCTATAGCTATGGTGCTAGTTGCTATTTTCTCTCTGCTATGGATCTCTGG	IGHV1-8	IGHD1	IGHJ5	IGHM							CTLYKSSAKVPF	TGTACTCTGTATAAAAGTAGTGCTAAAGTTCCCTTC	IGLV8-10		IGLJ3	IGLC2
clonotype8442	clonotype8442_consensus_14874;clonotype8442_consensus_14875	1	0.000114103	CAGWDYNGRYIDYGKDGCDYSKDYCYVMDLW	TGTGCAGGATGGGACTATAACGGACGCTATATCGATTACGGCAAGGACGGGTGTGATTATTCGAAAGACTATTGTTATGTTATGGATCTCTGG	IGHV1-8		IGHJ5	IGHM							CTLYKSSGNNIF	TGTACTCTGTATAAAAGTAGTGGTAATAATATTTTC	IGLV8-10		IGLJ2	IGLC2
clonotype6802	clonotype6802_consensus_11463;clonotype6802_consensus_11464	1	0.000114103	CAGWGWLPYIPPTRMDLW	TGTGCAGGATGGGGGTGGTTGCCGTACATCCCGCCCACACGTATGGATCTCTGG	IGHV1-8		IGHJ5	IGHM	CFQALQSPNGF	TGTTTTCAAGCTTTACAATCTCCGAATGGTTTC	IGKV2-10		IGKJ2	IGKC
clonotype7463	clonotype7463_consensus_12840;clonotype7463_consensus_12841	1	0.000114103	CAGWKCYNYGAICYPSVGLW	TGTGCAGGATGGAAATGCTATAACTATGGTGCTATTTGCTATCCAAGCGTGGGTCTCTGG	IGHV1-8		IGHJ5	IGHM	CQQHNSAPYGF	TGTCAGCAGCATAATAGTGCACCGTATGGTTTC	IGKV1-11		IGKJ2	IGKC
clonotype8001	clonotype8001_consensus_13965;clonotype8001_consensus_13966	1	0.000114103	CAGWNCDSYGARGFCYGGMDLW	TGTGCAGGATGGAATTGTGATAGCTATGGTGCTAGGGGGTTCTGTTACGGTGGTATGGATCTCTGG	IGHV1-8		IGHJ5	IGHM							CTLFKSSNNVLIF	TGTACTCTGTTTAAAAGTAGTAATAATGTGCTTATTTTC	IGLV8-10		IGLJ2	IGLC2
clonotype8065	clonotype8065_consensus_14098;clonotype8065_consensus_14099;clonotype8065_consensus_14100	1	0.000114103	CAGWNCYTYSATCGGGYYDMDLW	TGTGCAGGATGGAATTGCTATACCTATAGTGCTACTTGCGGTGGTGGCTACTATGATATGGATCTCTGG	IGHV1-8		IGHJ5	IGHM							CQVYDGGYHVPF;CTLYKSSANIF	TGTCAGGTGTATGATGGTGGTTATCATGTTCCCTTC;TGTACTCTGTATAAAAGTAGTGCTAATATTTTC	IGLV3-5;IGLV8-10	;	IGLJ3;IGLJ2	IGLC2;IGLC2
clonotype3108	clonotype3108_consensus_3635;clonotype3108_consensus_3636	1	0.000114103	CAGWRLPW	TGTGCAGGATGGCGGTTGCCCTGG	IGHV1-8		IGHJ5	IGHD	CQQYNSAPYGF	TGTCAGCAGTATAATAGTGCACCGTATGGTTTC	IGKV1-11		IGKJ2	IGKC
clonotype8064	clonotype8064_consensus_14095;clonotype8064_consensus_14096;clonotype8064_consensus_14097	1	0.000114103	CAGWRYEVLVAMMTGLYYAMDLW	TGTGCAGGATGGAGATATGAGGTGCTAGTTGCTATGATGACGGGGCTTTACTATGCTATGGATCTCTGG	IGHV1-8	IGHD1	IGHJ5	IGHM	CQQHKESPGF	TGCCAGCAACATAAAGAATCTCCTGGTTTC	IGKV2-8		IGKJ2	IGKC	CQSYDDSYTPIF	TGTCAGTCATACGATGATAGTTATACTCCTATTTTC	IGLV3-2		IGLJ2	IGLC2
clonotype7856	clonotype7856_consensus_13660;clonotype7856_consensus_13661	1	0.000114103	CAGYDCLSYGPSCYDFHAMNLW	TGTGCAGGTTATGATTGCCTTAGCTATGGTCCTAGTTGCTATGATTTTCATGCTATGAATCTCTGG	IGHV1-8	IGHD1	IGHJ5	IGHM							CALYKSSANIF	TGTGCTCTGTATAAAAGTAGTGCTAATATTTTC	IGLV8-13		IGLJ2	IGLC2
clonotype3133	clonotype3133_consensus_3685;clonotype3133_consensus_3686	1	0.000114103	CAGYGRMTFW	TGTGCAGGATATGGTAGAATGACTTTCTGG	IGHV1-4		IGHJ5	IGHM							CALDKGSGSYTYIF	TGTGCTCTGGATAAGGGAAGTGGTAGCTACACTTATATTTTC	IGLV8-16		IGLJ2	IGLC2
clonotype8258	clonotype8258_consensus_14498;clonotype8258_consensus_14499	1	0.000114103	CAGYIDNGYGAGWWWRFDFAMDLW	TGTGCAGGCTATATAGATAATGGGTATGGTGCTGGTTGGTGGTGGAGGTTCGACTTTGCTATGGATCTCTGG	IGHV1-8		IGHJ5	IGHM							CALYKSSSNVPF	TGTGCTCTGTATAAAAGTAGTAGTAATGTTCCCTTC	IGLV8-13		IGLJ3	IGLC2
clonotype4646	clonotype4646_consensus_6900;clonotype4646_consensus_6901	1	0.000114103	CAGYPIAVPPMDLW	TGTGCAGGATACCCTATAGCGGTCCCCCCTATGGATCTCTGG	IGHV1-8		IGHJ5	IGHM	CQQNKESWTF	TGCCAGCAAAATAAAGAATCGTGGACGTTC	IGKV2-6		IGKJ1	IGKC
clonotype8263	clonotype8263_consensus_14508;clonotype8263_consensus_14509	1	0.000114103	CAGYSAKGDMEGGDPRLGYAMDLW	TGTGCTGGGTATAGCGCTAAGGGGGATATGGAAGGTGGGGATCCCCGGCTGGGGTATGCTATGGATCTCTGG	IGHV1-6		IGHJ5	IGHM							CTLYKSSANVPF	TGTACTCTGTATAAAAGTAGTGCTAATGTTCCCTTC	IGLV8-10		IGLJ3	IGLC2
clonotype7327	clonotype7327_consensus_12561;clonotype7327_consensus_12562	1	0.000114103	CAGYSDCFSDTFSWCPMDLW	TGTGCAGGGTATAGCGATTGCTTTAGCGATACATTTAGTTGGTGTCCTATGGATCTCTGG	IGHV1-8		IGHJ5	IGHD							CQSVDSTDNGISF	TGTCAGTCAGTTGACAGCACCGATAATGGTATTTCGTTC	IGLV3-3		IGLJ3	IGLC2
clonotype8426	clonotype8426_consensus_14839;clonotype8426_consensus_14840	1	0.000114103	CAGYSKTLCYGASCYDDLPPLPYAMDLW	TGTGCAGGATACTCAAAAACCCTATGTTATGGTGCTAGTTGCTATGATGACCTTCCTCCCCTCCCTTATGCTATGGATCTCTGG	IGHV1-8	IGHD1	IGHJ5	IGHM	CFQALQSPWTF	TGTTTTCAAGCTTTACAATCTCCGTGGACGTTC	IGKV2-10		IGKJ1	IGKC
clonotype6600	clonotype6600_consensus_11043;clonotype6600_consensus_11044	1	0.000114103	CAGYSYGASCYPLCLNLW	TGTGCAGGGTATAGCTATGGTGCTAGTTGCTATCCCCTGTGTTTAAATCTCTGG	IGHV1-8	IGHD1	IGHJ5	IGHM							CALYKSSANAIF	TGTGCTCTGTATAAAAGTAGTGCTAATGCTATTTTC	IGLV8-13		IGLJ2	IGLC2
clonotype7216	clonotype7216_consensus_12332;clonotype7216_consensus_12333	1	0.000114103	CAGYVMAVARGGPIDMDLW	TGTGCAGGATATGTGATGGCGGTTGCTAGGGGGGGTCCTATCGATATGGATCTCTGG	IGHV1-8		IGHJ5	IGHM	CFQALQSPPYGF	TGTTTTCAAGCTTTACAATCTCCTCCGTATGGTTTC	IGKV2-10		IGKJ2	IGKC
clonotype7855	clonotype7855_consensus_13658;clonotype7855_consensus_13659	1	0.000114103	CAHKNCYSYGASCYVAPRDAMDLW	TGTGCGCATAAAAATTGCTATAGCTATGGTGCTAGTTGCTATGTTGCCCCTAGGGATGCTATGGATCTCTGG	IGHV1-10	IGHD1	IGHJ5	IGHM							CQSADSIDNVIF	TGTCAGTCAGCTGACAGCATTGATAATGTTATTTTC	IGLV3-3		IGLJ2	IGLC2
clonotype4725	clonotype4725_consensus_7058;clonotype4725_consensus_7059	1	0.000114103	CAIAGSYGASLMDLW	TGTGCGATAGCGGGGAGCTATGGTGCTAGTTTAATGGATCTCTGG	IGHV1-12		IGHJ5	IGHD							CQSYDDSYTLF	TGTCAGTCATACGATGATAGTTATACTCTTTTC	IGLV3-2		IGLJ2	IGLC2
clonotype7736	clonotype7736_consensus_13414;clonotype7736_consensus_13415	1	0.000114103	CAIAIAMVLVALEMPPKMDLW	TGTGCGATAGCAATAGCTATGGTGCTAGTTGCCCTAGAAATGCCCCCAAAAATGGATCTCTGG	IGHV1-12	IGHD1	IGHJ5	IGHM							CVLYKSSGNVPF	TGTGTTCTGTATAAAAGTAGTGGTAATGTTCCCTTC	IGLV8-13		IGLJ3	IGLC2
clonotype5729	clonotype5729_consensus_9194;clonotype5729_consensus_9195	1	0.000114103	CAIAIGIDIEITHTIDLW	TGTGCAATAGCTATAGGAATTGATATAGAAATTACGCATACTATAGATCTCTGG	IGHV1S2		IGHJ5	IGHD							CNLYKGSGTYTYIF	TGTAATCTGTATAAGGGAAGTGGTACCTACACTTATATTTTC	IGLV8-16		IGLJ2	IGLC2
clonotype7894	clonotype7894_consensus_13740;clonotype7894_consensus_13741	1	0.000114103	CAIAIHCYTYGASCYKGAMDLW	TGTGCGATAGCCATCCATTGCTATACCTATGGTGCTAGTTGCTATAAGGGTGCTATGGATCTCTGG	IGHV1-6	IGHD1	IGHJ5	IGHM							CQSVDSIDNASIF	TGTCAGTCAGTTGACAGCATTGATAATGCTAGTATTTTC	IGLV3-3		IGLJ2	IGLC2
clonotype4710	clonotype4710_consensus_7030;clonotype4710_consensus_7031	1	0.000114103	CAIAITSLGDLHIW	TGCGCTATAGCAATTACGTCTTTAGGCGATCTCCACATCTGG	IGHV1-12		IGHJ5	IGHM	CFQALQSPNGF	TGTTTTCAAGCTTTACAATCTCCGAATGGTTTC	IGKV2-10		IGKJ2	IGKC
clonotype7436	clonotype7436_consensus_12785;clonotype7436_consensus_12786;clonotype7436_consensus_12787	1	0.000114103	CAIAIYSYGASCYGCAMDLW	TGTGCGATAGCCATATATAGCTATGGTGCTAGTTGCTATGGATGTGCTATGGATCTCTGG	IGHV1-12	IGHD1	IGHJ5	IGHM	CQQNKESLLGF	TGCCAGCAAAATAAAGAATCTCTTCTTGGTTTC	IGKV2-6		IGKJ2	IGKC	CSLYKGNANVIF	TGTAGTCTGTATAAGGGTAATGCTAATGTTATTTTC	IGLV8-10		IGLJ2	IGLC2
clonotype7248	clonotype7248_consensus_12398;clonotype7248_consensus_12399	1	0.000114103	CAIAKGWYRYGGGRHPMNLW	TGTGCGATAGCAAAGGGGTGGTATAGGTATGGTGGTGGACGTCATCCTATGAATCTCTGG	IGHV1-12		IGHJ5	IGHD							CQSVDSIDNTIF	TGTCAGTCAGTTGATAGCATTGATAATACTATTTTC	IGLV3-3		IGLJ2	IGLC2
clonotype4770	clonotype4770_consensus_7160;clonotype4770_consensus_7161	1	0.000114103	CAIALYSNIGSYAMDLW	TGTGCGATAGCCCTCTATAGTAATATTGGTAGTTATGCTATGGATCTCTGG	IGHV1-4		IGHJ5	IGHM							CQSADSIDRAIF	TGTCAGTCAGCTGACAGCATTGATAGGGCAATTTTC	IGLV3-3		IGLJ2	IGLC2
clonotype8322	clonotype8322_consensus_14628;clonotype8322_consensus_14629	1	0.000114103	CAIAPDYSGCYSGPKNRCGGPTDLW	TGTGCGATAGCCCCCGACTATAGCGGTTGCTATAGCGGCCCTAAAAACCGATGCGGGGGGCCGACGGATCTCTGG	IGHV1-6	IGHD2	IGHJ5	IGHM							CTLYKSSANAIF	TGTACTCTGTATAAAAGTAGTGCTAATGCTATTTTC	IGLV8-10		IGLJ2	IGLC2
clonotype8418	clonotype8418_consensus_14823;clonotype8418_consensus_14824	1	0.000114103	CAIAPLCSYGASCYRGEVTLGLYAMDLW	TGTGCGATAGCCCCGTTATGTAGCTATGGTGCTAGTTGCTATAGAGGGGAAGTTACTTTAGGTTTGTATGCTATGGATCTCTGG	IGHV1-6	IGHD1	IGHJ5	IGHM	CQQNKESLGF	TGCCAGCAAAATAAAGAATCTCTTGGTTTC	IGKV2-13		IGKJ2	IGKC
clonotype8454	clonotype8454_consensus_14901;clonotype8454_consensus_14902	1	0.000114103	CAIAPRASCYDDCGVVSQPSSKGVSLNYYAMDLW	TGTGCGATAGCCCCGCGGGCTAGTTGCTATGATGACTGTGGCGTGGTTTCTCAACCCTCATCGAAGGGTGTTTCCCTAAATTACTATGCTATGGATCTCTGG	IGHV1-6	IGHD1	IGHJ5	IGHD	CQQYKEFPNGF	TGCCAGCAATATAAAGAATTTCCGAATGGTTTC	IGKV2-13		IGKJ2	IGKC
clonotype4704	clonotype4704_consensus_7018;clonotype4704_consensus_7019	1	0.000114103	CAIAQGVLVGMDLW	TGTGCGATAGCCCAGGGGGTGCTAGTTGGGATGGATCTCTGG	IGHV1-6		IGHJ5	IGHM	CQQNKESHGF	TGCCAGCAAAATAAAGAATCTCATGGTTTC	IGKV2-8		IGKJ2	IGKC
clonotype8286	clonotype8286_consensus_14556;clonotype8286_consensus_14557	1	0.000114103	CAIARCYRYGASCSGSYYYPLDLW	TGTGCGATAGCCCGTTGCTATAGGTATGGTGCTAGTTGCAGTGGCTCCTACTACTATCCTTTGGATCTCTGG	IGHV1-6	IGHD1	IGHJ5	IGHM							CGLYKGSGSYTYIF	TGTGGTCTGTATAAGGGAAGTGGTAGCTACACTTATATTTTC	IGLV8-16		IGLJ2	IGLC2
clonotype7994	clonotype7994_consensus_13948;clonotype7994_consensus_13949	1	0.000114103	CAIARSYGDSCSFLYYGAMDVW	TGTGCAATAGCTCGTAGTTATGGTGATAGTTGCTCTTTCCTTTATTACGGTGCTATGGATGTCTGG	IGHV1-12		IGHJ5	IGHM							CVLYKSSPNIVLF	TGTGTTCTGTATAAAAGTAGTCCTAATATTGTTCTCTTC	IGLV8-13		IGLJ3	IGLC2
clonotype5799	clonotype5799_consensus_9336;clonotype5799_consensus_9337	1	0.000114103	CAIASGCYSGYEKDLW	TGTGCAATTGCTAGCGGTTGCTATAGCGGTTACGAAAAGGATCTCTGG	IGHV1S5	IGHD2	IGHJ5	IGHM	CFQALQSPHGF	TGTTTTCAAGCTTTACAATCTCCTCATGGTTTC	IGKV2-10		IGKJ2	IGKC
clonotype4180	clonotype4180_consensus_5914;clonotype4180_consensus_5915;clonotype4180_consensus_5916	1	0.000114103	CAIASLVASRMDLW;CRKLDQDCWGGYAPEFW	TGTGCGATAGCCTCGCTAGTTGCTTCACGTATGGATCTCTGG;TGTAGAAAGTTAGATCAGGATTGCTGGGGCGGTTATGCACCGGAGTTCTGG	IGHV1-12;IGHV1-15	;	IGHJ5;IGHJ5	IGHM;IGHD							CQVYDGGYHIF	TGTCAGGTGTATGATGGTGGTTATCATATTTTC	IGLV3-5		IGLJ2	IGLC2
clonotype5642	clonotype5642_consensus_9011;clonotype5642_consensus_9012	1	0.000114103	CAIAVGVNYYYAMDLW	TGTGCGATAGCGGTTGGTGTCAACTATTACTATGCTATGGATCTCTGG	IGHV1-6		IGHJ5	IGHD							CALYKSSANVIF	TGTGCTCTGTATAAAAGTAGTGCTAATGTTATTTTC	IGLV8-13		IGLJ2	IGLC2
clonotype4914	clonotype4914_consensus_7476;clonotype4914_consensus_7477	1	0.000114103	CAIAYDNCAMGPGLW	TGTGCAATAGCCTATGACAATTGCGCTATGGGTCCCGGTCTCTGG	IGHV1S5		IGHJ5	IGHM							CVLGKTTANIF	TGTGTTCTCGGTAAAACTACTGCTAATATTTTC	IGLV8-13		IGLJ2	IGLC2
clonotype7497	clonotype7497_consensus_12912;clonotype7497_consensus_12913	1	0.000114103	CAICDSGCYSGYGTPGMDLW	TGTGCGATATGCGATAGCGGTTGCTATAGCGGTTACGGGACGCCAGGAATGGATCTCTGG	IGHV1-6	IGHD2	IGHJ5	IGHM	CQQYKELWTF	TGCCAGCAATATAAAGAATTGTGGACGTTC	IGKV2-13		IGKJ1	IGKC
clonotype6171	clonotype6171_consensus_10131;clonotype6171_consensus_10132	1	0.000114103	CAICGYGASCYVAMDLW	TGTGCGATATGTGGCTATGGTGCTAGTTGCTATGTTGCGATGGATCTCTGG	IGHV1-6	IGHD1	IGHJ5								CALYKSCTNAIF	TGTGCTCTGTATAAAAGTTGTACTAATGCTATTTTC	IGLV8-18		IGLJ2	IGLC2
clonotype6786	clonotype6786_consensus_11431;clonotype6786_consensus_11432	1	0.000114103	CAICYSYGAISYYAMDLW	TGTGCGATCTGCTATAGCTATGGTGCTATCTCCTACTATGCTATGGATCTCTGG	IGHV1-6	IGHD1	IGHJ5	IGHM	CQQYKEFPNGF	TGCCAGCAATATAAAGAATTTCCGAATGGTTTC	IGKV2-13		IGKJ2	IGKC
clonotype5980	clonotype5980_consensus_9731;clonotype5980_consensus_9732	1	0.000114103	CAICYSYGASCYAMDLW	TGTGCGATTTGCTATAGCTATGGTGCTAGTTGCTATGCTATGGATCTCTGG	IGHV1-6	IGHD1	IGHJ5	IGHM							CTLYKSSANIF	TGTACTCTGTATAAAAGTAGTGCTAATATTTTC	IGLV8-10		IGLJ2	IGLC2
clonotype4737	clonotype4737_consensus_7083;clonotype4737_consensus_7084	1	0.000114103	CAIDDGECGGGHPMDLW	TGTGCAATAGACGATGGTGAATGCGGTGGCGGTCACCCCATGGATCTCTGG	IGHV1S2		IGHJ5	IGHM							CGLYKSSTIF	TGTGGTCTCTATAAAAGTAGCACTATTTTC	IGLV8-13		IGLJ2	IGLC2
clonotype7321	clonotype7321_consensus_12548;clonotype7321_consensus_12549	1	0.000114103	CAIDGYSGCYSPHAPIRDLW	TGTGCGATAGATGGGTATAGCGGTTGCTATAGCCCCCACGCCCCAATTAGGGATCTCTGG	IGHV1-12		IGHJ5	IGHM							CALGKSCTNIF	TGTGCTCTGGGGAAAAGTTGTACTAATATTTTC	IGLV8-19		IGLJ2	IGLC2
clonotype7644	clonotype7644_consensus_13221;clonotype7644_consensus_13222	1	0.000114103	CAIDLDYWGCYGGYLTISPLDLW	TGTGCGATAGACCTAGACTATTGGGGTTGCTACGGCGGTTACCTCACCATTTCACCCTTGGATCTCTGG	IGHV1S2		IGHJ5	IGHD							CALYKGCTNIF	TGTGCTCTGTATAAAGGTTGTACTAATATTTTC	IGLV8-18		IGLJ2	IGLC2
clonotype3499	clonotype3499_consensus_4478;clonotype3499_consensus_4479	1	0.000114103	CAIDLLGETRW	TGTGCGATAGATTTGTTGGGGGAAACCCGATGG	IGHV1-12		IGHJ5								CALYKSSANIF	TGTGCTCTGTATAAAAGTAGTGCTAATATTTTC	IGLV8-13		IGLJ2	IGLC2
clonotype7850	clonotype7850_consensus_13648;clonotype7850_consensus_13649	1	0.000114103	CAIDPIAIAMVLVRGYYAMDLW	TGTGCGATAGACCCAATTGCTATAGCTATGGTGCTAGTCCGGGGGTACTATGCTATGGATCTCTGG	IGHV1-12	IGHD1	IGHJ5	IGHD							CQSYDDSYTNIF	TGTCAGTCATACGATGATAGTTATACTAATATTTTC	IGLV3-2		IGLJ2	IGLC2
clonotype6087	clonotype6087_consensus_9953;clonotype6087_consensus_9954;clonotype6087_consensus_9955;clonotype6087_consensus_9956	1	0.000114103	CAIDRANPRGCGSGSMDLW;CATGGGSGLGCGGGGAWYYPLDVW	TGCGCAATCGACCGAGCAAATCCACGTGGTTGCGGCAGCGGTTCTATGGATCTCTGG;TGTGCAACAGGCGGCGGTTCCGGTCTGGGTTGCGGTGGCGGTGGCGCGTGGTACTATCCCCTGGATGTCTGG	IGHV1S2;IGHV1S2	;	IGHJ5;IGHJ5	IGHM;IGHM							CALWKSSSNRVF;CTLSKTNTNAPF	TGTGCTCTGTGGAAAAGTAGTTCTAATAGAGTTTTC;TGTACTCTGTCTAAAACTAATACTAATGCGCCCTTC	IGLV8-13;IGLV8-10	;	IGLJ2;IGLJ3	IGLC2;IGLC2
clonotype8333	clonotype8333_consensus_14651;clonotype8333_consensus_14652	1	0.000114103	CAIDREVAIAVTPVGQGYYYAMDLW	TGTGCGATAGATCGGGAGGTTGCTATAGCGGTTACCCCGGTTGGTCAGGGATATTACTATGCTATGGATCTCTGG	IGHV1-12	IGHD2	IGHJ5	IGHD	CQQHNSAYGF	TGTCAGCAGCATAATAGTGCATATGGTTTC	IGKV1-11		IGKJ2	IGKC
clonotype2981	clonotype2981_consensus_3360;clonotype2981_consensus_3361	1	0.000114103	CAIDSQRLW	TGTGCGATTGATTCCCAGCGACTCTGG	IGHV1-15		IGHJ5	IGHM							CALYKSSTNIPF	TGTGCTCTCTATAAAAGTAGTACTAATATTCCCTTC	IGLV8-13		IGLJ3	IGLC2
clonotype3839	clonotype3839_consensus_5195;clonotype3839_consensus_5196	1	0.000114103	CAIDSVTGLDLW	TGTGCGATAGACTCGGTTACCGGACTGGATCTCTGG	IGHV1-12		IGHJ5	IGHM							CALYKGSYSYTYIF	TGTGCTCTGTATAAGGGAAGTTATAGCTACACTTATATTTTC	IGLV8-16		IGLJ2	IGLC2
clonotype7528	clonotype7528_consensus_12974;clonotype7528_consensus_12975	1	0.000114103	CAIDSYSGCYSGYGGAMDLW	TGTGCGATAGACTCTTATAGCGGTTGCTATAGCGGTTATGGGGGTGCTATGGATCTCTGG	IGHV1-6	IGHD2	IGHJ5	IGHM	CFQALQSPYGF	TGTTTTCAAGCTTTACAATCTCCGTATGGTTTC	IGKV2-10		IGKJ2	IGKC
clonotype6395	clonotype6395_consensus_10601;clonotype6395_consensus_10602	1	0.000114103	CAIDTYGTNCFDSYYAMDLW	TGTGCAATAGATACATATGGTACCAATTGCTTCGATTCCTACTATGCTATGGATCTCTGG	IGHV1-15		IGHJ5	IGHM							CHSADSLRNGIF	TGTCACTCAGCTGACAGCCTTCGCAATGGTATTTTC	IGLV3-3		IGLJ2	IGLC2
clonotype5109	clonotype5109_consensus_7887;clonotype5109_consensus_7888	1	0.000114103	CAIDVEWYMRSMDLW	TGTGCGATAGACGTAGAATGGTACATGCGGTCTATGGATCTCTGG	IGHV1-6		IGHJ5	IGHM							CALGKSGGTTIF	TGTGCTCTAGGGAAAAGTGGTGGTACTACTATTTTC	IGLV8-18		IGLJ2	IGLC2
clonotype5796	clonotype5796_consensus_9330;clonotype5796_consensus_9331	1	0.000114103	CAIDYIAVAIAVTTNW	TGTGCGATAGATTATATAGCGGTTGCTATAGCGGTTACGACGAACTGG	IGHV1-12	IGHD2	IGHJ5	IGHD	CQQYKEFPNGF	TGCCAGCAATATAAAGAATTTCCGAATGGTTTC	IGKV2-13		IGKJ2	IGKC
clonotype7202	clonotype7202_consensus_12304;clonotype7202_consensus_12305	1	0.000114103	CAIDYSGCYSGYVCAMDLW	TGTGCGATAGACTATAGCGGTTGCTATAGCGGTTACGTCTGTGCTATGGATCTCTGG	IGHV1-6	IGHD2	IGHJ5	IGHM	CQQIIHSHGF	TGCCAGCAAATTATACACTCTCATGGTTTC	IGKV2-10		IGKJ2	IGKC
clonotype5310	clonotype5310_consensus_8301;clonotype5310_consensus_8302	1	0.000114103	CAIEIGDYSGSMDLW	TGTGCGATAGAAATAGGTGACTATAGCGGTTCTATGGATCTCTGG	IGHV1-6		IGHJ5	IGHM	CQQNKESLNGF	TGCCAGCAAAATAAAGAATCTCTGAATGGTTTC	IGKV2-6		IGKJ2	IGKC
clonotype8299	clonotype8299_consensus_14582;clonotype8299_consensus_14583	1	0.000114103	CAIEIYSGCYSGYPTPRYYAMDLW	TGTGCGATAGAAATTTATAGCGGTTGCTATAGCGGTTATCCCACTCCAAGATACTATGCTATGGATCTCTGG	IGHV1-12	IGHD2	IGHJ5	IGHM	CFQALQSPYGF	TGTTTTCAAGCTTTACAATCTCCGTATGGTTTC	IGKV2-10		IGKJ2	IGKC
clonotype5283	clonotype5283_consensus_8246;clonotype5283_consensus_8247	1	0.000114103	CAIERIAVAWIGLVW	TGTGCGATAGAAAGGATAGCGGTTGCTTGGATTGGTTTGGTCTGG	IGHV1-12		IGHJ5	IGHM	CQQNKESYGF	TGCCAGCAAAATAAAGAATCGTATGGTTTC	IGKV2-13		IGKJ2	IGKC
clonotype6971	clonotype6971_consensus_11824;clonotype6971_consensus_11825	1	0.000114103	CAIERYSGCLSGYVGMDLW	TGTGCAATAGAAAGATATAGCGGTTGCCTTAGCGGTTACGTTGGTATGGATCTCTGG	IGHV1S5		IGHJ5	IGHM							CALYKAGANGPF	TGTGCTCTATATAAAGCTGGTGCTAATGGTCCCTTC	IGLV8-13		IGLJ3	IGLC2
clonotype6777	clonotype6777_consensus_11411;clonotype6777_consensus_11412	1	0.000114103	CAIESGCYSGYIPAMDLW	TGTGCGATAGAGAGCGGTTGCTATAGCGGTTACATTCCTGCTATGGATCTCTGG	IGHV1-12	IGHD2	IGHJ5	IGHD	CQQNKESNGF	TGCCAGCAAAATAAAGAATCTAATGGTTTC	IGKV2-6		IGKJ2	IGKC
clonotype3451	clonotype3451_consensus_4371;clonotype3451_consensus_4372	1	0.000114103	CAIESPYDAMDLW	TGTGCAATAGAGAGCCCTTACGATGCTATGGATCTCTGG	IGHV1-4		IGHJ5	IGHM							CRSADSINNIF	TGTCGGTCAGCTGACAGCATTAATAATATTTTC	IGLV3-3		IGLJ2	IGLC2
clonotype3508	clonotype3508_consensus_4497;clonotype3508_consensus_4498	1	0.000114103	CAIESVAMDLW	TGTGCGATAGAATCAGTTGCTATGGATCTCTGG	IGHV1-6		IGHJ5	IGHM							CTLYKSSANVPF	TGTACTCTGTATAAAAGTAGTGCTAATGTTCCCTTC	IGLV8-10		IGLJ3	IGLC2
clonotype8428	clonotype8428_consensus_14843;clonotype8428_consensus_14844;clonotype8428_consensus_14845	1	0.000114103	CAIFNCYSYGASCYDDFWDQNIKYAMDLW	TGTGCGATATTCAATTGCTATAGCTATGGTGCTAGTTGCTATGATGACTTTTGGGACCAAAACATAAAATATGCTATGGATCTCTGG	IGHV1-6	IGHD1	IGHJ5	IGHM	CFQALQSPGF	TGTTTTCAAGCTTTACAATCTCCTGGTTTC	IGKV2-10		IGKJ2	IGKC	CQVYDGGYHV	TGTCAGGTGTATGATGGTGGTTATCATGTC	IGLV3-5		IGLJ2	IGLC2
clonotype5801	clonotype5801_consensus_9340;clonotype5801_consensus_9341	1	0.000114103	CAIFVEVAIAETMDLW	TGTGCGATTTTTGTCGAGGTTGCTATAGCGGAGACTATGGATCTCTGG	IGHV1-6		IGHJ5	IGHM	CQQIIHSRWTF	TGCCAGCAAATTATACACTCTCGGTGGACGTTC	IGKV2-10		IGKJ1	IGKC
clonotype2915	clonotype2915_consensus_3220;clonotype2915_consensus_3221	1	0.000114103	CAIFVGLW	TGTGCAATTTTCGTGGGGCTCTGG	IGHV1S2		IGHJ5	IGHD							CALYKSCTIF	TGTGCTCTGTATAAAAGTTGTACTATTTTC	IGLV8-18		IGLJ2	IGLC2
clonotype97	clonotype97_consensus_201;clonotype97_consensus_202;clonotype97_consensus_203	1	0.000114103	CAIGAIAMVLVAITPHYYAMDLW	TGTGCGATAGGCGCTATAGCTATGGTGCTAGTTGCTATCACGCCTCATTACTATGCTATGGATCTCTGG	IGHV1-12	IGHD1	IGHJ5	IGHM	CLQHNSAPNGF;CQQNKESLYGF	TGTTTGCAGCATAATAGTGCACCTAATGGTTTC;TGCCAGCAAAATAAAGAATCTCTGTATGGTTTC	IGKV1-11;IGKV2-6	;	IGKJ2;IGKJ2	IGKC;IGKC
clonotype7565	clonotype7565_consensus_13051;clonotype7565_consensus_13052	1	0.000114103	CAIGCCYSYGAPLRYYAMDLW	TGTGCGATAGGCTGTTGCTATAGCTATGGTGCACCTCTCCGGTACTATGCTATGGATCTCTGG	IGHV1-6		IGHJ5	IGHM							CQSYDDSYTPIF	TGTCAGTCATACGATGATAGTTATACTCCTATTTTC	IGLV3-2		IGLJ2	IGLC2
clonotype4657	clonotype4657_consensus_6923;clonotype4657_consensus_6924	1	0.000114103	CAIGCYSNFNSMLDSW	TGTGCAATCGGTTGTTATAGCAATTTTAACAGTATGTTGGATTCCTGG	IGHV1-15		IGHJ5	IGHM							CSLYKGSGTDTDRF	TGTTCTCTGTATAAGGGAAGTGGTACCGACACTGATCGTTTC	IGLV8-16		IGLJ2	IGLC2
clonotype8173	clonotype8173_consensus_14324;clonotype8173_consensus_14325	1	0.000114103	CAIGCYSYGASCYEGEWNAMDLW	TGTGCGATAGGCTGCTATAGCTATGGTGCTAGTTGCTATGAGGGGGAATGGAATGCTATGGATCTCTGG	IGHV1-6	IGHD1	IGHJ5	IGHM	CQQNKESLGF	TGCCAGCAAAATAAAGAATCTCTTGGTTTC	IGKV2-6		IGKJ2	IGKC
clonotype8252	clonotype8252_consensus_14486;clonotype8252_consensus_14487	1	0.000114103	CAIGDCYSYGASCYENLYYAMDLW	TGTGCGATAGGGGATTGCTATAGCTATGGTGCTAGTTGCTATGAGAACCTTTACTATGCTATGGATCTCTGG	IGHV1-6	IGHD1	IGHJ5	IGHD							CTLYKSSANNIF	TGTACTCTGTATAAAAGTAGTGCTAATAATATTTTC	IGLV8-10		IGLJ2	IGLC2
clonotype6831	clonotype6831_consensus_11526;clonotype6831_consensus_11527;clonotype6831_consensus_11528	1	0.000114103	CAIGDDGATVYVPTYDPLHLW	TGTGCAATAGGCGATGATGGTGCTACTGTTTATGTTCCTACATACGATCCATTGCATCTCTGG	IGHV1-15		IGHJ5	IGHD							CILYKSSSNVPF;CQSNDSIDNAPF	TGTATTCTGTATAAAAGTAGTTCTAATGTTCCCTTC;TGTCAGTCAAATGACAGCATTGATAATGCTCCCTTC	IGLV8-10;IGLV3-3	;	IGLJ3;IGLJ3	IGLC2;IGLC2
clonotype4831	clonotype4831_consensus_7287;clonotype4831_consensus_7288	1	0.000114103	CAIGDGFNWYPNSRYLW	TGTGCAATAGGCGATGGTTTTAATTGGTATCCGAATTCAAGATATCTCTGG	IGHV1S2		IGHJ5								CSVYKSSVSIF	TGTAGTGTGTATAAAAGTAGTGTTAGCATTTTC	IGLV8-10		IGLJ2	IGLC2
clonotype5502	clonotype5502_consensus_8713;clonotype5502_consensus_8714	1	0.000114103	CAIGDWSKCFIPSVMDLW	TGTGCAATAGGAGACTGGAGCAAATGCTTTATTCCTTCTGTAATGGATCTGTGG	IGHV1S2		IGHJ5	IGHM							CALYERTLNVPF	TGTGCTCTGTATGAAAGGACTCTTAATGTTCCCTTC	IGLV8-19		IGLJ3	IGLC2
clonotype4324	clonotype4324_consensus_6233;clonotype4324_consensus_6234	1	0.000114103	CAIGGASCWSLGMLLW	TGTGCAATAGGGGGTGCTAGTTGCTGGTCCCTCGGTATGCTTCTCTGG	IGHV1S2		IGHJ5								CALYKSAAHSF	TGTGCTCTGTATAAAAGTGCAGCACATTCCTTC	IGLV8-19		IGLJ3	IGLC2
clonotype8430	clonotype8430_consensus_14848;clonotype8430_consensus_14849	1	0.000114103	CAIGGAVAIAASGGVLPKSWSQYYAMDLW	TGTGCGATAGGCGGGGCGGTTGCTATAGCGGCCTCCGGGGGGGTCTTACCAAAGAGTTGGTCCCAATACTATGCTATGGATCTCTGG	IGHV1-6		IGHJ5	IGHD	CQQHHSAPYGF	TGTCAGCAGCATCATAGTGCACCGTATGGTTTC	IGKV1-11		IGKJ2	IGKC
clonotype4167	clonotype4167_consensus_5890;clonotype4167_consensus_5891	1	0.000114103	CAIGGDDYSGYIW	TGTGCGATAGGCGGGGATGACTATAGCGGTTACATCTGG	IGHV1-12		IGHJ5	IGHM	CQQNKESLLVF	TGCCAGCAAAATAAAGAATCTCTTCTTGTGTTC	IGKV2-6		IGKJ4	IGKC
clonotype6674	clonotype6674_consensus_11198;clonotype6674_consensus_11199	1	0.000114103	CAIGGEYGFPYGYTMNIW	TGTGCGATTGGGGGCGAGTACGGTTTCCCTTATGGTTATACTATGAATATCTGG	IGHV1-12		IGHJ5	IGHD							CALYKGSGIYTF	TGTGCTCTGTATAAGGGAAGTGGTATCTACACCTTC	IGLV8-16		IGLJ2	IGLC2
clonotype5768	clonotype5768_consensus_9272;clonotype5768_consensus_9273;clonotype5768_consensus_9274;clonotype5768_consensus_9275	1	0.000114103	CAIGGGGMVLIPMDLW;CATGAVAIAVTPSLSHAMDLW	TGTGCGATAGGGGGTGGAGGTATGGTGCTAATTCCTATGGATCTCTGG;TGTGCAACAGGAGCGGTTGCTATAGCGGTTACACCCAGCCTTTCCCATGCTATGGATCTCTGG	IGHV1-6;IGHV1-14	;IGHD2	IGHJ5;IGHJ5	IGHM;IGHM	CQQNKESLGF	TGCCAGCAAAATAAAGAATCTCTTGGTTTC	IGKV2-6		IGKJ2	IGKC	CALYKGSGSYTVPF	TGTGCTCTGTATAAGGGAAGTGGTAGCTACACTGTTCCCTTC	IGLV8-16		IGLJ3	IGLC2
clonotype7399	clonotype7399_consensus_12706;clonotype7399_consensus_12707	1	0.000114103	CAIGGGGSCSGGGFTFYGTHLW	TGTGCAATAGGGGGTGGTGGTTCCTGTAGCGGTGGCGGCTTTACTTTCTATGGTACGCATCTCTGG	IGHV1-15		IGHJ5	IGHM							CALYKSSNNLPF	TGTGCTCTGTATAAAAGTAGTAATAATCTTCCCTTC	IGLV8-19		IGLJ3	IGLC2
clonotype8097	clonotype8097_consensus_14168;clonotype8097_consensus_14169	1	0.000114103	CAIGGIAVAIAVTWGEYYAMDLW	TGTGCGATAGGAGGTATAGCGGTTGCTATAGCGGTTACTTGGGGGGAATACTATGCTATGGATCTCTGG	IGHV1-12	IGHD2	IGHJ5	IGHD							CTLYKSSANIF	TGTACTCTGTATAAAAGTAGTGCTAATATTTTC	IGLV8-10		IGLJ2	IGLC2
clonotype7626	clonotype7626_consensus_13181;clonotype7626_consensus_13182;clonotype7626_consensus_13183;clonotype7626_consensus_13184	1	0.000114103	CAIGGNCYRYGANCLYTMHLW;CATGPDIYSGGCWDLYDYTMDLW	TGTGCGATAGGCGGGAATTGCTATAGGTATGGTGCTAATTGCTTATATACTATGCATCTCTGG;TGTGCAACAGGCCCTGACATATATAGTGGTGGTTGCTGGGACCTCTACGACTATACTATGGATCTCTGG	IGHV1-12;IGHV1-15	IGHD1;	IGHJ5;IGHJ5	IGHM;IGHM	CQQYKELNGF	TGCCAGCAATATAAAGAATTGAATGGTTTC	IGKV2-13		IGKJ2	IGKC	CALYKSSANIF	TGTGCTCTGTATAAAAGTAGTGCTAATATTTTC	IGLV8-13		IGLJ2	IGLC2
clonotype8205	clonotype8205_consensus_14388;clonotype8205_consensus_14389	1	0.000114103	CAIGGSGSWDGFLTPLKYHLHSW	TGTGCGATAGGGGGGAGTGGTAGCTGGGACGGTTTCTTAACCCCTTTGAAATACCATCTTCACAGCTGG	IGHV1-6		IGHJ3	IGHD	CFQALQSPWTF	TGTTTTCAAGCTTTACAATCTCCGTGGACGTTC	IGKV2-10		IGKJ1	IGKC
clonotype7747	clonotype7747_consensus_13436;clonotype7747_consensus_13437;clonotype7747_consensus_13438	1	0.000114103	CAIGGSYGNGPTCHGSDNTMNLW	TGTGCAATAGGGGGAAGCTATGGTAATGGTCCTACGTGCCATGGTTCGGACAATACTATGAATCTCTGG	IGHV1-15		IGHJ5	IGHM							CALYKGSGTYIF;CSLYKSRANVIF	TGTGCTCTGTATAAGGGAAGTGGTACCTACATTTTC;TGTAGTCTGTATAAAAGCCGTGCTAATGTGATTTTC	IGLV8-16;IGLV8-10	;	IGLJ2;IGLJ2	IGLC2;IGLC2
clonotype7322	clonotype7322_consensus_12550;clonotype7322_consensus_12551;clonotype7322_consensus_12552	1	0.000114103	CAIGGVIAVADIRKGSMDLW	TGTGCGATAGGCGGGGTTATAGCGGTTGCTGATATACGTAAGGGAAGTATGGATCTCTGG	IGHV1-12		IGHJ5	IGHD							CALYKSCTNIF;CTLYKSSAVPF	TGTGCTCTGTATAAAAGTTGTACTAATATTTTC;TGTACTCTGTATAAAAGTAGTGCTGTTCCCTTC	IGLV8-18;IGLV8-10	;	IGLJ2;IGLJ3	IGLC2;IGLC2
clonotype5467	clonotype5467_consensus_8639;clonotype5467_consensus_8640	1	0.000114103	CAIGGWVFTLNAMDLW	TGTGCGATAGGCGGTTGGGTCTTTACTTTAAATGCTATGGATCTCTGG	IGHV1-6		IGHJ5	IGHM							CALGKSGGVPF	TGTGCTCTAGGGAAAAGTGGTGGTGTTCCCTTC	IGLV8-18		IGLJ3	IGLC2
clonotype5945	clonotype5945_consensus_9653;clonotype5945_consensus_9654;clonotype5945_consensus_9655	1	0.000114103	CAIGGYNVCPISDGEMSLW	TGTGCAATAGGGGGCTATAACGTTTGCCCAATCAGTGATGGTGAAATGTCTCTCTGG	IGHV1S2		IGHJ5		CQQYKEFPNGF	TGCCAGCAATATAAAGAATTTCCGAATGGTTTC	IGKV2-13		IGKJ2	IGKC	CVLYKSRGNIF	TGTGTTCTGTATAAAAGTCGTGGTAATATTTTC	IGLV8-13		IGLJ2	IGLC2
clonotype6217	clonotype6217_consensus_10230;clonotype6217_consensus_10231	1	0.000114103	CAIGGYSACYFAWGAMNLW	TGTGCAATAGGCGGGTATAGTGCCTGCTACTTTGCTTGGGGCGCTATGAATCTCTGG	IGHV1S2		IGHJ5	IGHD							CALYKSSTNVSF	TGTGCTCTGTATAAAAGTAGTACTAATGTTTCCTTC	IGLV8-13		IGLJ3	IGLC2
clonotype8456	clonotype8456_consensus_14905;clonotype8456_consensus_14906	1	0.000114103	CAIGGYSYGASCYDEGARFGYPCRPNPPFQPTRGAYAMDLW	TGTGCGATAGGCGGCTATAGCTATGGTGCTAGTTGCTATGATGAGGGGGCGCGGTTCGGTTATCCCTGTCGGCCAAACCCCCCGTTCCAGCCCACACGAGGGGCCTATGCTATGGATCTCTGG	IGHV1-6	IGHD1	IGHJ5	IGHM	CQQNKESLNGF	TGCCAGCAAAATAAAGAATCTCTGAATGGTTTC	IGKV2-13		IGKJ2	IGKC
clonotype7539	clonotype7539_consensus_12997;clonotype7539_consensus_12998	1	0.000114103	CAIGHGAIAMVLVADYAMDLW	TGTGCGATAGGCCATGGAGCTATAGCTATGGTGCTAGTTGCCGACTATGCTATGGATCTCTGG	IGHV1-12	IGHD1	IGHJ5	IGHM							CQSADSIDNIF	TGTCAGTCAGCTGACAGCATTGATAATATTTTC	IGLV3-3		IGLJ2	IGLC2
clonotype8441	clonotype8441_consensus_14872;clonotype8441_consensus_14873	1	0.000114103	CAIGHQNCYSYGASCYDDFRLGFYYYAMDLW	TGTGCGATAGGCCACCAGAATTGCTATAGCTATGGTGCTAGTTGCTATGATGACTTTAGGTTGGGATTTTATTACTATGCTATGGATCTCTGG	IGHV1-6	IGHD1	IGHJ5	IGHM							CQSSDDSYTPIF	TGTCAGTCATCCGATGATAGTTATACTCCTATTTTC	IGLV3-4		IGLJ2	IGLC2
clonotype4387	clonotype4387_consensus_6368;clonotype4387_consensus_6369	1	0.000114103	CAIGHWTGCPTALDLW	TGTGCAATAGGCCACTGGACCGGTTGCCCCACCGCGTTGGATCTCTGG	IGHV1-15		IGHJ5	IGHD							CGLVKSRFDFPF	TGTGGTCTAGTTAAAAGTAGATTTGATTTTCCCTTC	IGLV8-13		IGLJ3	IGLC2
clonotype5681	clonotype5681_consensus_9093;clonotype5681_consensus_9094	1	0.000114103	CAIGIGAYIDHALRLW	TGTGCGATAGGCATAGGTGCCTATATTGATCATGCTCTGCGTCTGTGG	IGHV1S5		IGHJ5	IGHM	CLQHYSEALGF	TGCCTGCAGCATTATAGTGAGGCGCTTGGTTTC	IGKV1-11		IGKJ2	IGKC
clonotype149	clonotype149_consensus_310;clonotype149_consensus_311;clonotype149_consensus_312	1	0.000114103	CAIGIGRRWTLDLW	TGTGCGATAGGAATTGGAAGACGCTGGACTCTGGATCTCTGG	IGHV1-4		IGHJ5	IGHM							CALYKGGGTYTYIF;CQSLDRLLNLIF	TGTGCTCTGTATAAGGGAGGTGGTACCTACACTTATATTTTT;TGTCAGTCACTTGACCGTCTGCTTAATCTTATCTTC	IGLV8-16;IGLV3-3	;	IGLJ2;IGLJ2	IGLC2;IGLC2
clonotype7208	clonotype7208_consensus_12316;clonotype7208_consensus_12317	1	0.000114103	CAIGIIAVAWWARYAMDLW	TGTGCGATAGGCATTATAGCGGTTGCTTGGTGGGCGCGGTATGCTATGGATCTCTGG	IGHV1-12		IGHJ5	IGHM	CQQHKESPNGF	TGCCAGCAACATAAAGAATCTCCGAATGGTTTC	IGKV2-8		IGKJ2	IGKC
clonotype6795	clonotype6795_consensus_11449;clonotype6795_consensus_11450	1	0.000114103	CAIGIMTIAVGPSPMDLW	TGTGCGATAGGAATAATGACTATAGCGGTTGGCCCGAGTCCTATGGATCTCTGG	IGHV1-6		IGHJ5	IGHM	CQQNKESLYGF	TGCCAGCAAAATAAAGAATCTCTTTATGGTTTC	IGKV2-6		IGKJ2	IGKC
clonotype8318	clonotype8318_consensus_14620;clonotype8318_consensus_14621	1	0.000114103	CAIGIRIAVAIAVTEGGYYYAMDLW	TGTGCGATAGGCATTCGCATAGCGGTTGCTATAGCGGTTACGGAGGGGGGTTATTACTATGCTATGGATCTCTGG	IGHV1-6	IGHD2	IGHJ5	IGHM							CTLYKSSANIF	TGTACTCTGTATAAAAGTAGTGCTAATATTTTC	IGLV8-10		IGLJ2	IGLC2
clonotype8017	clonotype8017_consensus_13997;clonotype8017_consensus_13998	1	0.000114103	CAIGITLSYGGCYSGCPIMDLW	TGTGCGATAGGAATTACATTGTCTTACGGCGGTTGCTATAGCGGTTGCCCCATTATGGATCTCTGG	IGHV1-6	IGHD2	IGHJ5	IGHM	CQQNKESYGF	TGCCAGCAAAATAAAGAATCGTATGGTTTC	IGKV2-6		IGKJ2	IGKC
clonotype7814	clonotype7814_consensus_13573;clonotype7814_consensus_13574	1	0.000114103	CAIGKAVAIENIPFNCPMDLW	TGTGCGATAGGGAAAGCGGTTGCGATAGAAAATATCCCATTTAACTGTCCTATGGATCTCTGG	IGHV1-12		IGHJ5	IGHM	CQQYKKFPPTF	TGCCAGCAATATAAAAAATTTCCTCCGACGTTC	IGKV2-13		IGKJ1	IGKC
clonotype8285	clonotype8285_consensus_14554;clonotype8285_consensus_14555	1	0.000114103	CAIGKCYSYGANCLKYPIYAMEIW	TGTGCGATAGGGAAGTGCTATAGTTATGGTGCTAATTGCTTAAAATATCCAATATATGCTATGGAAATCTGG	IGHV1-6		IGHJ5	IGHM							CALYKGSGSYTVIF	TGTGCTCTGTATAAGGGAAGTGGTAGCTACACTGTTATTTTC	IGLV8-16		IGLJ2	IGLC2
clonotype8437	clonotype8437_consensus_14863;clonotype8437_consensus_14864	1	0.000114103	CAIGKDIGASCYETLCFGCVSPKCAMDLW	TGTGCGATAGGCAAAGATATAGGTGCTAGTTGCTATGAGACCTTATGCTTTGGGTGTGTGAGCCCCAAATGTGCTATGGATCTCTGG	IGHV1-12		IGHJ5		CFQALQSPWTF	TGTTTTCAAGCTTTACAATCTCCGTGGACGTTC	IGKV2-10		IGKJ1	IGKC
clonotype8164	clonotype8164_consensus_14306;clonotype8164_consensus_14307	1	0.000114103	CAIGLCYSYGASCYGVHLAMDLW	TGTGCGATAGGCCTGTGCTATAGCTATGGTGCTAGTTGCTATGGTGTGCACCTTGCTATGGATCTCTGG	IGHV1-12	IGHD1	IGHJ5		CLQHNSAPNGF	TGTTTGCAGCATAATAGTGCACCGAATGGTTTC	IGKV1-11		IGKJ2	IGKC
clonotype6212	clonotype6212_consensus_10219;clonotype6212_consensus_10220	1	0.000114103	CAIGLDYMRGWSYDDVDLW	TGTGCGATAGGCCTCGATTATATGCGGGGGTGGAGTTACGATGATGTGGATCTCTGG	IGHV1-14		IGHJ5	IGHM							CTLYKSSTNVPF	TGTACTCTATATAAAAGTAGTACTAATGTTCCCTTC	IGLV8-10		IGLJ3	IGLC2
clonotype3837	clonotype3837_consensus_5191;clonotype3837_consensus_5192	1	0.000114103	CAIGLFPAMDLW	TGTGCGATAGGCCTGTTTCCCGCTATGGATCTCTGG	IGHV1-12		IGHJ5	IGHM							CALYKGSGSYTVPF	TGTGCTCTGTATAAGGGAAGTGGTAGCTACACTGTTCCCTTC	IGLV8-16		IGLJ3	IGLC2
clonotype7795	clonotype7795_consensus_13535;clonotype7795_consensus_13536	1	0.000114103	CAIGLGIAVAIRTDYYAMDLW	TGTGCGATAGGCCTCGGTATAGCGGTTGCTATACGGACCGATTACTATGCTATGGATCTCTGG	IGHV1-6		IGHJ5	IGHM	CQQNKESWTF	TGCCAGCAAAATAAAGAATCTTGGACGTTC	IGKV2-6		IGKJ1	IGKC
clonotype65	clonotype65_consensus_133;clonotype65_consensus_134	2	0.000228206	CAIGLGSYGASCCAYRGPGTPCGYYAMDLW	TGTGCGATAGGGCTTGGTAGCTATGGTGCTAGTTGCTGTGCCTACAGGGGCCCGGGAACGCCCTGCGGTTACTATGCTATGGATCTCTGG	IGHV1-6	IGHD1	IGHJ5	IGHM							CALYKSSANNIF	TGTGCTCTGTATAAAAGTAGTGCTAATAATATTTTC	IGLV8-13		IGLJ2	IGLC2
clonotype7541	clonotype7541_consensus_13001;clonotype7541_consensus_13002	1	0.000114103	CAIGLGYKGCYRGHEGFMDLW	TGTGCAATAGGTTTAGGTTATAAGGGGTGCTACCGCGGCCACGAGGGGTTTATGGATCTCTGG	IGHV1S5		IGHJ5	IGHD							CQSIDSISRAIF	TGTCAGTCAATTGACAGCATTTCTCGTGCAATTTTC	IGLV3-3		IGLJ2	IGLC2
clonotype8356	clonotype8356_consensus_14697;clonotype8356_consensus_14698	1	0.000114103	CAIGLIAVAIAVTEGGGETYAMDLW	TGTGCGATAGGCCTTATAGCGGTTGCTATAGCGGTTACTGAGGGGGGGGGGGAAACTTATGCTATGGATCTCTGG	IGHV1-12	IGHD2	IGHJ5	IGHM	CFQALQSPNGF	TGTTTTCAAGCTTTACAATCTCCGAATGGTTTC	IGKV2-10		IGKJ2	IGKC
clonotype8270	clonotype8270_consensus_14523;clonotype8270_consensus_14524;clonotype8270_consensus_14525	1	0.000114103	CAIGLINFCYSYGASCRLYAMDLW	TGTGCGATAGGCCTCATCAATTTCTGCTATAGCTATGGTGCTAGTTGCCGCCTCTATGCTATGGATCTCTGG	IGHV1-6	IGHD1	IGHJ5	IGHM	CQQYKELNGF	TGCCAGCAATATAAAGAATTGAATGGTTTC	IGKV2-13		IGKJ2	IGKC	CALYKGSGGIYIF	TGTGCTCTGTATAAGGGAAGTGGTGGTATCTACATTTTC	IGLV8-16		IGLJ2	IGLC2
clonotype6409	clonotype6409_consensus_10635;clonotype6409_consensus_10636	1	0.000114103	CAIGLPTIAVAIAVTRAW	TGTGCGATAGGCCTCCCGACTATAGCGGTTGCTATAGCGGTTACGAGGGCCTGG	IGHV1-6	IGHD2	IGHJ5	IGHD							CQSYDDSYTPIF	TGTCAGTCATACGATGATAGTTATACTCCTATTTTC	IGLV3-2		IGLJ2	IGLC2
clonotype4197	clonotype4197_consensus_5953;clonotype4197_consensus_5954	1	0.000114103	CAIGLRYDYGGAMDLW	TGTGCAATAGGCCTACGGTATGACTATGGTGGGGCTATGGATCTCTGG	IGHV1-15		IGHJ5	IGHM							CQSRDNIDNVPF	TGTCAGTCACGTGACAATATTGATAATGTTCCCTTC	IGLV3-3		IGLJ3	IGLC2
clonotype8224	clonotype8224_consensus_14429;clonotype8224_consensus_14430	1	0.000114103	CAIGLSRVVTSTIQSRIYETMHLW	TGTGCGATAGGCCTTAGTAGGGTTGTCACGTCAACGATTCAAAGTCGAATTTACGAAACTATGCATCTCTGG	IGHV1-12		IGHJ5	IGHD							CQSADSIDNAIF	TGTCAGTCAGCTGACAGCATTGATAATGCTATTTTC	IGLV3-3		IGLJ2	IGLC2
clonotype208	clonotype208_consensus_444;clonotype208_consensus_445;clonotype208_consensus_446	2	0.000228206	CAIGLVAIAVTFGVNMDLW	TGTGCGATAGGCCTGGTTGCTATAGCGGTTACGTTTGGAGTAAATATGGATCTCTGG	IGHV1-12		IGHJ5	IGHM	CQQNKESLYGF	TGCCAGCAAAATAAAGAATCTCTGTATGGTTTC	IGKV2-6		IGKJ2	IGKC	CTLYKSITNVPF	TGTACTCTCTATAAAAGTATTACTAATGTGCCCTTC	IGLV8-13		IGLJ3	IGLC2
clonotype88	clonotype88_consensus_180;clonotype88_consensus_181	1	0.000114103	CAIGLVLSGCYSGYRAPTGLNKNYYAMDLW	TGTGCGATAGGCCTCGTATTGAGCGGTTGCTATAGCGGTTACCGGGCCCCAACTGGACTAAATAAAAATTACTATGCTATGGATCTCTGG	IGHV1-12	IGHD2	IGHJ5	IGHD							CALGKSCTNNIF	TGTGCTCTGGGGAAAAGTTGTACTAATAATATTTTC	IGLV8-18		IGLJ2	IGLC2
clonotype3718	clonotype3718_consensus_4942;clonotype3718_consensus_4943	1	0.000114103	CAIGLWYAMDLW	TGTGCGATAGGCCTTTGGTATGCTATGGATCTCTGG	IGHV1-6		IGHJ5	IGHM							CQSADSIDNAFIF	TGTCAGTCAGCTGACAGCATTGATAATGCTTTTATTTTC	IGLV3-3		IGLJ2	IGLC2
clonotype6755	clonotype6755_consensus_11366;clonotype6755_consensus_11367	1	0.000114103	CAIGMSYGGGWYFYTPMDLW	TGTGCAATAGGCATGAGCTATGGTGGTGGTTGGTATTTTTACACTCCTATGGATCTCTGG	IGHV1-4		IGHJ5	IGHM							CTLYMYKSGDNLIF	TGTACTCTATATATGTATAAAAGTGGTGATAATCTTATTTTC	IGLV8-10		IGLJ2	IGLC2
clonotype120	clonotype120_consensus_248;clonotype120_consensus_249	2	0.000228206	CAIGMTIAVAIAVTDYAMDLW	TGTGCGATAGGTATGACTATAGCGGTTGCTATAGCGGTTACGGACTATGCTATGGATCTCTGG	IGHV1-12	IGHD2	IGHJ5	IGHM	CQQNKESYGF	TGCCAGCAAAATAAAGAATCGTATGGTTTC	IGKV2-8		IGKJ2	IGKC
clonotype8043	clonotype8043_consensus_14049;clonotype8043_consensus_14050	1	0.000114103	CAIGNCNRYGTSCMAHYAMELW	TGTGCGATAGGCAATTGCAATAGATACGGTACTAGTTGCATGGCCCACTATGCTATGGAGCTCTGG	IGHV1-6		IGHJ5	IGHM	CQQNKESLHGF	TGCCAGCAAAATAAAGAATCTCTTCATGGTTTC	IGKV2-13		IGKJ2	IGKC
clonotype7895	clonotype7895_consensus_13742;clonotype7895_consensus_13743	1	0.000114103	CAIGNCYRYGASCIDDYVMDLW	TGTGCGATAGGCAATTGCTATAGATATGGTGCTAGTTGCATTGATGACTATGTCATGGATCTCTGG	IGHV1-12	IGHD1	IGHJ5								CTLYKSSANIF	TGTACTCTGTATAAAAGTAGTGCTAATATTTTC	IGLV8-10		IGLJ2	IGLC2
clonotype7247	clonotype7247_consensus_12396;clonotype7247_consensus_12397	1	0.000114103	CAIGNCYSYGASCYSLRDLW	TGTGCGATAGGAAATTGCTATAGCTATGGTGCTAGTTGCTATTCCCTTAGGGATCTCTGG	IGHV1-6	IGHD1	IGHJ5	IGHD							CQSADSIDNVPF	TGTCAGTCAGCTGACAGCATTGATAATGTTCCCTTC	IGLV3-3		IGLJ3	IGLC2
clonotype7627	clonotype7627_consensus_13185;clonotype7627_consensus_13186	1	0.000114103	CAIGNNYGVSWYAGPEDYGMDLW	TGTGCAATAGGAAATAACTATGGTGTCAGTTGGTATGCGGGTCCCGAAGACTATGGTATGGATCTCTGG	IGHV1-15		IGHJ5	IGHM							CTLYKSSANIF	TGTACTCTGTATAAAAGTAGTGCTAATATTTTC	IGLV8-10		IGLJ2	IGLC2
clonotype5345	clonotype5345_consensus_8379;clonotype5345_consensus_8380	1	0.000114103	CAIGPDYRRKYYYAMDFW	TGTGCGATAGGCCCGGACTATAGAAGGAAATATTATTATGCTATGGATTTCTGG	IGHV1-4		IGHJ5	IGHM							CQSADSIDNVPF	TGTCAGTCAGCTGACAGCATTGATAATGTTCCCTTC	IGLV3-3		IGLJ3	IGLC2
clonotype4220	clonotype4220_consensus_6008;clonotype4220_consensus_6009	1	0.000114103	CAIGPGSSCYWGMNLW	TGTGCAATAGGTCCTGGTAGTAGTTGTTATTGGGGGATGAATCTCTGG	IGHV1S2		IGHJ5	IGHM							CTLEKSGATF	TGTACTCTGGAGAAAAGTGGTGCTACCTTC	IGLV8-18		IGLJ3	IGLC2
clonotype6413	clonotype6413_consensus_10644;clonotype6413_consensus_10645	1	0.000114103	CAIGPIVNYGASRAMDLW	TGTGCGATAGGCCCCATTGTAAACTATGGTGCTAGTAGGGCTATGGATCTCTGG	IGHV1-12		IGHJ5	IGHM							CQSYDDSYTVPF	TGTCAGTCATACGATGATAGTTATACTGTTCCCTTC	IGLV3-2		IGLJ3	IGLC2
clonotype224	clonotype224_consensus_481;clonotype224_consensus_482	2	0.000228206	CAIGPPRYTYGAWRPTGSMTLW	TGTGCGATAGGTCCTCCAAGGTATACCTATGGTGCGTGGAGACCCACCGGATCTATGACTCTCTGG	IGHV1-12		IGHJ5	IGHD							CALYQGSGSGTVPF	TGTGCTCTGTACCAGGGAAGTGGTAGCGGCACTGTTCCCTTC	IGLV8-18		IGLJ3	IGLC2
clonotype5359	clonotype5359_consensus_8411;clonotype5359_consensus_8412;clonotype5359_consensus_8413	1	0.000114103	CAIGPVVLVAPIMDLW	TGTGCGATAGGCCCCGTGGTGCTAGTTGCTCCAATTATGGATCTCTGG	IGHV1-6		IGHJ5	IGHM							CQVYDGGYHVPF;CTLYKSSANVPF	TGTCAGGTGTATGATGGTGGTTATCATGTGCCCTTC;TGTACTCTGTATAAAAGTAGTGCTAATGTTCCCTTC	IGLV3-5;IGLV8-10	;	IGLJ3;IGLJ3	IGLC2;IGLC2
clonotype3385	clonotype3385_consensus_4235;clonotype3385_consensus_4236;clonotype3385_consensus_4237;clonotype3385_consensus_4238	1	0.000114103	CAIGQIMDLW;CARCNDYSGCYFGDYPVDLW	TGTGCGATAGGCCAAATCATGGATCTCTGG;TGTGCAAGATGCAATGACTATAGCGGTTGCTATTTCGGTGACTATCCTGTGGATCTCTGG	IGHV1-6;IGHV1-15	;IGHD2	IGHJ5;IGHJ5	IGHM;IGHD	CQQHKESPNGF	TGCCAGCAACATAAAGAATCTCCGAATGGTTTC	IGKV2-8		IGKJ2	IGKC	CTLYKSSGNVPF	TGTACTCTGTATAAAAGTAGTGGTAATGTTCCCTTC	IGLV8-10		IGLJ3	IGLC2
clonotype7518	clonotype7518_consensus_12954;clonotype7518_consensus_12955	1	0.000114103	CAIGQTIAVAIAVFPAMDLW	TGTGCGATAGGCCAAACGATAGCGGTTGCTATAGCGGTTTTCCCGGCCATGGATCTCTGG	IGHV1-6	IGHD2	IGHJ5	IGHM	CQQNKESLNGF	TGCCAGCAAAATAAAGAATCTCTGAATGGTTTC	IGKV2-6		IGKJ2	IGKC
clonotype8351	clonotype8351_consensus_14687;clonotype8351_consensus_14688	1	0.000114103	CAIGQVDLSCYSYGASCYDDHMDLW	TGTGCGATAGGCCAGGTGGATCTTTCTTGCTATAGCTATGGTGCTAGTTGCTATGATGATCATATGGATCTCTGG	IGHV1-12	IGHD1	IGHJ5	IGHD	CFQALQSHGF	TGTTTTCAAGCTTTACAATCTCATGGTTTC	IGKV2-10		IGKJ2	IGKC
clonotype8429	clonotype8429_consensus_14846;clonotype8429_consensus_14847	1	0.000114103	CAIGRAVAIAVPTCATCAEVLRSATPDLW	TGTGCGATAGGCCGAGCGGTTGCTATAGCGGTCCCGACGTGCGCGACGTGCGCGGAAGTCCTCCGCTCAGCCACGCCGGATCTCTGG	IGHV1-6		IGHJ5	IGHM							CALYKSSANVPF	TGTGCTCTGTATAAAAGTAGTGCTAATGTTCCCTTC	IGLV8-13		IGLJ3	IGLC2
clonotype5817	clonotype5817_consensus_9375;clonotype5817_consensus_9376	1	0.000114103	CAIGRAVAWRGDPMDLW	TGTGCGATAGGCCGAGCGGTTGCTTGGAGGGGTGACCCTATGGATCTCTGG	IGHV1-12		IGHJ5	IGHD							CQSADSIDNIF	TGTCAGTCAGCTGACAGCATTGATAATATTTTC	IGLV3-3		IGLJ2	IGLC2
clonotype8098	clonotype8098_consensus_14170;clonotype8098_consensus_14171	1	0.000114103	CAIGRCYTYNRCYRPSTNAMHLW	TGTGCGATAGGCCGTTGTTATACGTATAATAGATGCTACCGGCCATCGACAAATGCTATGCATCTCTGG	IGHV1-12		IGHJ5	IGHD							CQSADSIDNASIF	TGTCAGTCAGCTGACAGCATTGATAATGCTAGTATTTTC	IGLV3-3		IGLJ2	IGLC2
clonotype7529	clonotype7529_consensus_12976;clonotype7529_consensus_12977	1	0.000114103	CAIGRDAIAVIVWLPSMDLW	TGTGCGATAGGCCGGGATGCTATAGCGGTTATAGTCTGGCTACCGAGTATGGATCTCTGG	IGHV1-12		IGHJ5	IGHM	CFQALQSPYGF	TGTTTTCAAGCTTTACAATCTCCTTATGGTTTC	IGKV2-10		IGKJ2	IGKC
clonotype8143	clonotype8143_consensus_14263;clonotype8143_consensus_14264	1	0.000114103	CAIGRDMVLVVGIPQYYNTMNLW	TGTGCGATAGGCCGAGATATGGTGCTAGTTGTTGGTATCCCTCAATATTACAATACTATGAATCTCTGG	IGHV1-12		IGHJ5	IGHM							CALYKSSANVPF	TGTGCTCTGTATAAAAGTAGTGCTAATGTTCCCTTC	IGLV8-13		IGLJ3	IGLC2
clonotype8163	clonotype8163_consensus_14304;clonotype8163_consensus_14305	1	0.000114103	CAIGRDYSGCYSGFNFCYAMDLW	TGTGCGATAGGCCGCGACTATAGCGGTTGCTATAGCGGTTTTAATTTTTGCTATGCTATGGATCTCTGG	IGHV1-12	IGHD2	IGHJ5	IGHD	CLQHSSAPYGF	TGTTTGCAGCATAGCAGTGCACCGTATGGTTTC	IGKV1-11		IGKJ2	IGKC
clonotype7500	clonotype7500_consensus_12918;clonotype7500_consensus_12919	1	0.000114103	CAIGREVAIAVTWGDAMDLW	TGTGCGATAGGCCGGGAGGTTGCTATAGCGGTTACGTGGGGTGATGCTATGGATCTCTGG	IGHV1-12	IGHD2	IGHJ5	IGHM	CQQNKESYGF	TGCCAGCAAAATAAAGAATCTTATGGTTTC	IGKV2-6		IGKJ2	IGKC
clonotype6275	clonotype6275_consensus_10355;clonotype6275_consensus_10356	1	0.000114103	CAIGRFNWYYGYYMHLW	TGTGCGATAGGTCGGTTCAATTGGTATTATGGCTATTATATGCATCTCTGG	IGHV1-6		IGHJ5	IGHD							CALYKGSGTYTYIF	TGTGCTCTGTATAAGGGAAGTGGTACCTACACTTATATTTTC	IGLV8-16		IGLJ2	IGLC2
clonotype6666	clonotype6666_consensus_11181;clonotype6666_consensus_11182	1	0.000114103	CAIGRGTSCWDRDVYPMDLW	TGTGCAATAGGCCGGGGTACTAGTTGCTGGGATCGTGACGTCTATCCTATGGATCTCTGG	IGHV1-15		IGHJ5	IGHD							CLLYTTDTNVPF	TGTCTTCTGTATACTACTGATACTAATGTTCCCTTC	IGLV8-19		IGLJ3	IGLC2
clonotype8332	clonotype8332_consensus_14649;clonotype8332_consensus_14650	1	0.000114103	CAIGRPQCDYSGCYSGPYYYAMDLW	TGTGCGATAGGCCGGCCCCAATGTGACTATAGCGGTTGCTATAGCGGCCCCTATTACTATGCTATGGATCTCTGG	IGHV1-6	IGHD2	IGHJ5	IGHM							CTLYKSSANVPF	TGTACTCTGTATAAAAGTAGTGCTAATGTTCCCTTC	IGLV8-10		IGLJ3	IGLC2
clonotype8391	clonotype8391_consensus_14768;clonotype8391_consensus_14769	1	0.000114103	CAIGRRRLLLTGPNKTQSYYYAMGLW	TGTGCGATAGGCCGACGGAGACTATTGTTAACGGGACCAAATAAAACACAATCGTATTATTATGCTATGGGTCTCTGG	IGHV1-6		IGHJ5	IGHM	CFQFLQSPYGF	TGTTTTCAATTTTTACAATCTCCGTATGGTTTC	IGKV2-10		IGKJ2	IGKC
clonotype3922	clonotype3922_consensus_5373;clonotype3922_consensus_5374;clonotype3922_consensus_5375	1	0.000114103	CAIGRSSGCYSPW;CASCYRYGATCDYYAMHLW	TGTGCGATAGGCCGGTCGAGCGGTTGCTATAGCCCCTGG;TGTGCAAGTTGCTATAGGTATGGTGCTACTTGCGATTACTATGCTATGCATCTCTGG	IGHV1-6;IGHV1-14	;	IGHJ5;IGHJ5	IGHM;IGHD							CTLYKSSANIF	TGTACTCTGTATAAAAGTAGTGCTAATATTTTC	IGLV8-10		IGLJ2	IGLC2
clonotype8398	clonotype8398_consensus_14782;clonotype8398_consensus_14783	1	0.000114103	CAIGRTIAVATTPLYGSSLYYYRMDIW	TGTGCGATAGGCAGGACTATAGCGGTTGCTACAACACCCCTATATGGTTCGTCTTTATATTACTACCGTATGGATATCTGG	IGHV1-6		IGHJ5	IGHM							CCLYKSNGNVPF	TGTTGTCTGTATAAAAGTAATGGTAATGTTCCCTTC	IGLV8-13		IGLJ3	IGLC2
clonotype223	clonotype223_consensus_479;clonotype223_consensus_480	1	0.000114103	CAIGRVIAMGKDGYYYAMDLW	TGTGCGATAGGCCGTGTTATAGCTATGGGAAAAGATGGGTATTACTATGCTATGGATCTCTGG	IGHV1-12		IGHJ5	IGHM	CQQNKESNGF	TGCCAGCAAAATAAAGAATCGAATGGTTTC	IGKV2-13		IGKJ2	IGKC
clonotype8018	clonotype8018_consensus_13999;clonotype8018_consensus_14000	1	0.000114103	CAIGRYLAVAIAVTTTYAMDLW	TGTGCGATAGGCCGTTATTTGGCGGTTGCTATAGCGGTTACGACGACATATGCTATGGATCTCTGG	IGHV1-6	IGHD2	IGHJ5	IGHD	CQQNKESLTF	TGCCAGCAAAATAAAGAATCTCTGACGTTC	IGKV2-6		IGKJ1	IGKC
clonotype8417	clonotype8417_consensus_14821;clonotype8417_consensus_14822	1	0.000114103	CAIGRYVAVTSSTNNFSTIYMSHAMDLW	TGTGCGATAGGTCGTTATGTAGCGGTTACCAGTTCAACCAACAATTTTTCCACAATATATATGTCCCATGCTATGGATCTCTGG	IGHV1-6		IGHJ5	IGHM							CTLYKSSANVPF	TGTACTCTGTATAAAAGTAGTGCTAATGTTCCCTTC	IGLV8-10		IGLJ3	IGLC2
clonotype3676	clonotype3676_consensus_4850;clonotype3676_consensus_4851	1	0.000114103	CAIGSCWTNYGSNW	TGTGCAATCGGTAGTTGCTGGACGAATTACGGAAGTAACTGG	IGHV1S2		IGHJ5	IGHD							CTLYVISGNIF	TGTACTCTGTATGTAATCAGTGGTAATATTTTC	IGLV8-18		IGLJ2	IGLC2
clonotype6280	clonotype6280_consensus_10365;clonotype6280_consensus_10366	1	0.000114103	CAIGSGANWYDEYWIIHLW	TGTGCAATAGGCTCCGGTGCTAATTGGTACGACGAGTACTGGATAATACATCTCTGG	IGHV1-4		IGHJ5	IGHM							CALYKGSGSRSYIF	TGTGCTCTATATAAGGGAAGTGGTAGCAGAAGTTATATTTTC	IGLV8-16		IGLJ2	IGLC2
clonotype7641	clonotype7641_consensus_13214;clonotype7641_consensus_13215;clonotype7641_consensus_13216	1	0.000114103	CAIGSMTVTVPLGPYYAMDLW	TGTGCGATAGGTTCCATGACGGTTACTGTTCCCTTGGGTCCTTACTATGCTATGGATCTCTGG	IGHV1-12		IGHJ5		CQQNKESLGF	TGCCAGCAAAATAAAGAATCTCTTGGTTTC	IGKV2-6		IGKJ2	IGKC	CQSADSIDNAIPF	TGTCAGTCAGCTGACAGCATTGATAATGCTATTCCCTTC	IGLV3-3		IGLJ3	IGLC2
clonotype126	clonotype126_consensus_260;clonotype126_consensus_261	1	0.000114103	CAIGSYSYGASLPFYAMDLW	TGTGCGATAGGTAGCTATAGCTATGGTGCTAGTCTACCCTTCTATGCTATGGATCTCTGG	IGHV1-6	IGHD1	IGHJ5	IGHM	CQQYKEFPWTF	TGCCAGCAATATAAAGAATTTCCGTGGACGTTC	IGKV2-13		IGKJ1	IGKC
clonotype8347	clonotype8347_consensus_14679;clonotype8347_consensus_14680	1	0.000114103	CAIGTIAVAIAVPLAGNYYYAMDLW	TGTGCGATTGGCACTATAGCGGTTGCTATAGCGGTTCCGCTTGCAGGGAACTATTACTATGCTATGGATCTCTGG	IGHV1-6	IGHD2	IGHJ5	IGHM	CQQYKEFPNGF	TGCCAGCAATATAAAGAATTTCCGAATGGTTTC	IGKV2-13		IGKJ2	IGKC
clonotype7319	clonotype7319_consensus_12544;clonotype7319_consensus_12545	1	0.000114103	CAIGVAVALAAPNYYTMDLW	TGTGCGATAGGCGTAGCGGTTGCGTTAGCGGCCCCAAATTACTATACTATGGATCTCTGG	IGHV1-12		IGHJ5	IGHM							CTLYKSSANIF	TGTACTCTGTATAAAAGTAGTGCTAATATTTTC	IGLV8-10		IGLJ2	IGLC2
clonotype7494	clonotype7494_consensus_12906;clonotype7494_consensus_12907	1	0.000114103	CAIGVIAIAQRLYYYTMDLW	TGTGCGATAGGCGTCATTGCTATAGCTCAAAGACTATATTATTATACTATGGATCTCTGG	IGHV1-12		IGHJ5	IGHM							CALYKGSGSYTYIF	TGTGCTCTGTATAAGGGAAGTGGTAGCTACACTTATATTTTC	IGLV8-16		IGLJ2	IGLC2
clonotype5487	clonotype5487_consensus_8681;clonotype5487_consensus_8682	1	0.000114103	CAIGWNSVWWSGWITDLW	TGTGCAATAGGCTGGAATAGCGTTTGGTGGAGTGGTTGGATCACGGATCTCTGG	IGHV1S2		IGHJ5	IGHD							CALEKNDVNIF	TGTGCTCTAGAGAAAAATGATGTTAATATTTTC	IGLV8-18		IGLJ2	IGLC2
clonotype4795	clonotype4795_consensus_7210;clonotype4795_consensus_7211	1	0.000114103	CAIGYGASGENFAMDLW	TGTGCAATAGGCTATGGTGCTAGTGGTGAAAACTTTGCTATGGATCTTTGG	IGHV1-15		IGHJ5								CALYKSSANIF	TGTGCTCTATATAAAAGTAGTGCTAATATTTTC	IGLV8-13		IGLJ2	IGLC2
clonotype4567	clonotype4567_consensus_6741;clonotype4567_consensus_6742	1	0.000114103	CAIGYGEVCWSALTDW	TGTGCAATAGGTTATGGTGAAGTTTGTTGGTCCGCTTTGACCGACTGG	IGHV1-15		IGHJ3	IGHM	CQQYYEPPYVF	TGTCAGCAGTACTATGAACCACCGTATGTTTTC	IGKV1-11		IGKJ2	IGKC
clonotype7433	clonotype7433_consensus_12777;clonotype7433_consensus_12778	1	0.000114103	CAIGYLAVVVARSPNAMDLW	TGTGCGATAGGCTATTTGGCGGTGGTAGTTGCTAGATCCCCTAATGCTATGGATCTCTGG	IGHV1-6		IGHJ5	IGHM							CALYKSNGNNIF	TGTGCTCTGTATAAAAGTAATGGTAATAATATTTTC	IGLV8-13		IGLJ2	IGLC2
clonotype5771	clonotype5771_consensus_9280;clonotype5771_consensus_9281	1	0.000114103	CAIGYMGYPLYAMDLW	TGTGCGATAGGATATATGGGTTACCCCCTCTATGCTATGGATCTCTGG	IGHV1-6		IGHJ5	IGHM							CALYKGSGTYTNIF	TGTGCTCTGTATAAGGGAAGTGGTACCTACACTAATATTTTC	IGLV8-16		IGLJ2	IGLC2
clonotype5320	clonotype5320_consensus_8321;clonotype5320_consensus_8322;clonotype5320_consensus_8323	1	0.000114103	CAIHSGWGYYAMDLW;CAITHLGGYLGYYAMDLW	TGTGCGATACATAGCGGTTGGGGATACTATGCTATGGATCTCTGG;TGTGCGATAACACACCTTGGCGGTTACTTAGGCTACTATGCTATGGATCTCTGG	IGHV1-6;IGHV1-12	;	IGHJ5;IGHJ5	IGHM;IGHM	CFQALQSPYGF	TGTTTTCAAGCTTTACAATCTCCGTATGGTTTC	IGKV2-10		IGKJ2	IGKC
clonotype4639	clonotype4639_consensus_6886;clonotype4639_consensus_6887	1	0.000114103	CAIHYDYGCYYSMDFW	TGTGCAATACACTATGATTATGGTTGCTATTATTCGATGGATTTCTGG	IGHV1-15		IGHJ5	IGHD							CALYKGSGSYTYIF	TGTGCTCTGTATAAGGGAAGTGGTAGCTACACTTATATTTTC	IGLV8-16		IGLJ2	IGLC2
clonotype8353	clonotype8353_consensus_14691;clonotype8353_consensus_14692	1	0.000114103	CAIIAMVLVAMSPGTPDINYAMDLW	TGTGCGATTATAGCTATGGTGCTAGTTGCTATGAGCCCGGGAACTCCAGACATCAACTATGCTATGGATCTCTGG	IGHV1-12	IGHD1	IGHJ5	IGHD	CQQNKESLNGF	TGCCAGCAAAATAAAGAATCTCTGAATGGTTTC	IGKV2-6		IGKJ2	IGKC
clonotype7796	clonotype7796_consensus_13537;clonotype7796_consensus_13538	1	0.000114103	CAIIDIPMVRIEGRSWAMYLW	TGTGCGATAATTGATATACCTATGGTGCGAATCGAGGGGAGGTCGTGGGCTATGTATCTCTGG	IGHV1-6		IGHJ5	IGHD							CALYKGSGSYTYIF	TGTGCTCTGTATAAGGGAAGTGGTAGCTACACTTATATTTTC	IGLV8-16		IGLJ2	IGLC2
clonotype7204	clonotype7204_consensus_12308;clonotype7204_consensus_12309	1	0.000114103	CAIILGIAVTSLINAMDLW	TGTGCGATTATTTTAGGTATAGCGGTTACGTCCCTTATAAATGCTATGGATCTCTGG	IGHV1-6		IGHJ5	IGHM	CQQIIHSPGF	TGCCAGCAAATTATACACTCTCCTGGTTTC	IGKV2-10		IGKJ2	IGKC
clonotype8362	clonotype8362_consensus_14708;clonotype8362_consensus_14709	1	0.000114103	CAIINCYSYGASCYDDEIPPNYYAMDLW	TGTGCAATCATTAATTGCTATAGCTATGGTGCTAGTTGCTATGATGACGAAATTCCACCAAATTACTATGCTATGGATCTCTGG	IGHV1-4	IGHD1	IGHJ5	IGHM							CQSADSIDNAPF	TGTCAGTCAGCTGACAGCATTGATAATGCTCCCTTC	IGLV3-3		IGLJ3	IGLC2
clonotype3452	clonotype3452_consensus_4373;clonotype3452_consensus_4374	1	0.000114103	CAIIRSGARMDLW	TGTGCAATAATTCGCTCGGGTGCTAGGATGGATCTCTGG	IGHV1-14		IGHJ5	IGHM							CQSADSIDNTIF	TGTCAGTCAGCTGACAGCATTGATAATACTATTTTC	IGLV3-3		IGLJ2	IGLC2
clonotype100	clonotype100_consensus_208;clonotype100_consensus_209	2	0.000228206	CAIIRYSYGARVIMDLW	TGTGCGATAATACGCTATAGCTATGGTGCTAGGGTGATTATGGATCTCTGG	IGHV1-6	IGHD1	IGHJ5	IGHM	CQQNKESLVF	TGCCAGCAAAATAAAGAATCTCTTGTGTTC	IGKV2-13		IGKJ4	IGKC
clonotype7530	clonotype7530_consensus_12978;clonotype7530_consensus_12979	1	0.000114103	CAILAVAIAVTSETLGRDLW	TGTGCGATATTAGCGGTTGCTATAGCGGTTACGTCTGAAACCCTAGGTCGTGATCTCTGG	IGHV1-12	IGHD2	IGHJ5	IGHD	CFQALQSPNGF	TGTTTTCAAGCTTTACAATCTCCGAATGGTTTC	IGKV2-10		IGKJ2	IGKC
clonotype7466	clonotype7466_consensus_12846;clonotype7466_consensus_12847	1	0.000114103	CAILCYRYGGSCYADYYTMDLW	TGTGCAATACTATGCTATAGGTATGGTGGTAGTTGCTATGCTGACTACTATACTATGGATCTCTGG	IGHV1-15		IGHJ5	IGHD							CTLYKSSGNALIF	TGTACTCTATATAAAAGTAGTGGTAATGCGCTTATTTTC	IGLV8-10		IGLJ2	IGLC2
clonotype7179	clonotype7179_consensus_12257;clonotype7179_consensus_12258	1	0.000114103	CAILCYSYGASCSYAMDLW	TGTGCGATTTTGTGCTATAGCTATGGTGCTAGTTGCTCTTATGCTATGGATCTCTGG	IGHV1-12	IGHD1	IGHJ5	IGHM	CQQNKESLRF	TGCCAGCAAAATAAAGAATCTCTTCGTTTC	IGKV2-13		IGKJ2	IGKC
clonotype7999	clonotype7999_consensus_13960;clonotype7999_consensus_13961	1	0.000114103	CAILGAIAMVLVSFPQQTMDLW	TGTGCGATACTGGGAGCTATAGCTATGGTGCTAGTATCATTCCCCCAGCAAACTATGGATCTCTGG	IGHV1-6	IGHD1	IGHJ5	IGHD							CALYKGSGSYTPF	TGTGCTCTGTATAAGGGAAGTGGTAGCTACACTCCCTTC	IGLV8-16		IGLJ3	IGLC2
clonotype6368	clonotype6368_consensus_10543;clonotype6368_consensus_10544	1	0.000114103	CAILLVGIEAKYYRVDLW	TGTGCGATTTTGTTGGTTGGTATAGAGGCTAAGTACTATCGTGTGGATCTCTGG	IGHV1-6		IGHJ5	IGHM							CQSVDRVGNVF	TGTCAGTCAGTTGACAGAGTTGGTAATGTTTTC	IGLV3-3		IGLJ2	IGLC2
clonotype5307	clonotype5307_consensus_8295;clonotype5307_consensus_8296	1	0.000114103	CAILPGRIWGNGGMDLW	TGTGCGATACTTCCAGGGCGTATCTGGGGTAACGGTGGTATGGATCTCTGG	IGHV1S2		IGHJ5	IGHM							CALDKGSGGYTHVPF	TGTGCTCTGGATAAGGGAAGTGGTGGCTACACTCATGTTCCCTTC	IGLV8-16		IGLJ3	IGLC2
clonotype7828	clonotype7828_consensus_13601;clonotype7828_consensus_13602	1	0.000114103	CAILVAIAVTPKMDPISDMDLW	TGTGCGATTTTGGTTGCTATAGCGGTTACCCCAAAGATGGATCCGATATCGGATATGGATCTCTGG	IGHV1-6		IGHJ5	IGHM							CQSADSIPF	TGTCAGTCAGCTGACAGCATTCCCTTC	IGLV3-3		IGLJ3	IGLC2
clonotype7863	clonotype7863_consensus_13674;clonotype7863_consensus_13675	1	0.000114103	CAIMGWVAIAVTPLWGIPMDLW	TGTGCGATAATGGGTTGGGTTGCTATAGCGGTTACCCCCCTTTGGGGTATTCCTATGGATCTCTGG	IGHV1-6		IGHJ5	IGHM							CQSADSIDNAFIF	TGTCAGTCAGCTGACAGCATTGATAATGCTTTTATTTTC	IGLV3-3		IGLJ2	IGLC2
clonotype4769	clonotype4769_consensus_7158;clonotype4769_consensus_7159	1	0.000114103	CAIMIALSVPTADLW	TGTGCGATAATGATAGCACTATCAGTCCCAACTGCGGATCTCTGG	IGHV1-12		IGHJ5	IGHM							CQSADSIDNVPF	TGTCAGTCAGCTGACAGCATTGATAATGTTCCCTTC	IGLV3-3		IGLJ3	IGLC2
clonotype8192	clonotype8192_consensus_14362;clonotype8192_consensus_14363	1	0.000114103	CAINCYSYGASCYDGSPANMDLW	TGTGCGATAAATTGCTATAGCTATGGTGCTAGTTGCTATGACGGTTCCCCTGCTAATATGGATCTCTGG	IGHV1-6	IGHD1	IGHJ5	IGHD	CQQNKESLYGF	TGCCAGCAAAATAAAGAATCTCTGTATGGTTTC	IGKV2-6		IGKJ2	IGKC
clonotype7148	clonotype7148_consensus_12193;clonotype7148_consensus_12194	1	0.000114103	CAINRVVLVDGGLVRMDLW	TGTGCGATAAATCGGGTGGTGCTAGTTGACGGGGGTTTGGTCCGTATGGATCTCTGG	IGHV1-6		IGHJ5	IGHM	CLQHSSAPNGF	TGTTTGCAGCATAGCAGTGCACCGAATGGTTTC	IGKV1-11		IGKJ2	IGKC
clonotype6943	clonotype6943_consensus_11767;clonotype6943_consensus_11768	1	0.000114103	CAINSGRLLFRGTSFMDLW	TGTGCGATAAATAGTGGCCGCCTTCTTTTTCGTGGGACCTCCTTTATGGATCTCTGG	IGHV1-12		IGHJ5	IGHM							CQSADSIDNASIF	TGTCAGTCAGCTGACAGCATTGATAATGCTAGTATTTTC	IGLV3-3		IGLJ2	IGLC2
clonotype8424	clonotype8424_consensus_14835;clonotype8424_consensus_14836	1	0.000114103	CAIPGLCGCYSGYGDSERVPPYYAMDLW	TGTGCGATACCGGGTTTGTGCGGTTGCTATAGCGGTTACGGGGACTCCGAAAGGGTGCCGCCATACTATGCTATGGATCTCTGG	IGHV1-12	IGHD2	IGHJ5	IGHM	CFQALQSPGF	TGTTTTCAAGCTTTACAATCTCCTGGTTTC	IGKV2-10		IGKJ2	IGKC
clonotype7832	clonotype7832_consensus_13609;clonotype7832_consensus_13610;clonotype7832_consensus_13611	1	0.000114103	CAIPIAVAIAVTPRDYYAMDLW	TGTGCGATTCCTATAGCGGTTGCTATAGCGGTTACGCCAAGGGATTACTATGCTATGGATCTCTGG	IGHV1-6	IGHD2	IGHJ5	IGHM	CQQNKESYGF	TGCCAGCAAAATAAAGAATCGTATGGTTTC	IGKV2-6		IGKJ2	IGKC	CQVYDGGYHIF	TGTCAGGTGTATGATGGTGGTTATCATATTTTC	IGLV3-5		IGLJ2	IGLC2
clonotype7176	clonotype7176_consensus_12251;clonotype7176_consensus_12252	1	0.000114103	CAIPIGMLQQRRYYDMDLW	TGTGCGATCCCTATAGGAATGCTGCAACAACGTCGTTACTATGACATGGATCTCTGG	IGHV1-6		IGHJ5	IGHM							CALYKESGSDTFIF	TGTGCTCTGTATAAGGAAAGTGGTAGTGACACTTTTATCTTC	IGLV8-18		IGLJ2	IGLC2
clonotype6108	clonotype6108_consensus_9998;clonotype6108_consensus_9999	1	0.000114103	CAIPNCYGHGADCYRMDVW	TGTGCAATTCCTAATTGTTATGGACATGGTGCTGATTGCTATAGGATGGATGTCTGG	IGHV1-4		IGHJ5								CALYKSSPNVIF	TGTGCTCTGTATAAAAGTAGTCCTAATGTTATTTTC	IGLV8-10		IGLJ2	IGLC2
clonotype7813	clonotype7813_consensus_13571;clonotype7813_consensus_13572	1	0.000114103	CAIPPPMVLVAMMTSNAMDLW	TGTGCGATACCCCCGCCTATGGTGCTAGTTGCTATGATGACGTCGAATGCTATGGATCTCTGG	IGHV1-6	IGHD1	IGHJ5	IGHD	CQQHKESPNGF	TGCCAGCAACATAAAGAATCTCCGAATGGTTTC	IGKV2-8		IGKJ2	IGKC
clonotype7531	clonotype7531_consensus_12980;clonotype7531_consensus_12981	1	0.000114103	CAIPRAMVLVAQGPIAMDLW	TGTGCGATCCCCAGGGCTATGGTGCTAGTTGCCCAGGGCCCTATCGCCATGGATCTCTGG	IGHV1-12		IGHJ5	IGHM	CFQALQSPNGF	TGTTTTCAAGCTTTACAATCTCCGAATGGTTTC	IGKV2-10		IGKJ2	IGKC
clonotype8071	clonotype8071_consensus_14111;clonotype8071_consensus_14112	1	0.000114103	CAIPRNGGCYSGYVYSCYAMDLW	TGTGCGATACCCCGTAATGGAGGTTGCTATAGCGGTTACGTCTATAGTTGCTATGCTATGGATCTCTGG	IGHV1-12	IGHD2	IGHJ5	IGHM							CQSYDDSYTPIF	TGTCAGTCATACGATGATAGTTATACTCCTATTTTC	IGLV3-2		IGLJ2	IGLC2
clonotype3205	clonotype3205_consensus_3842;clonotype3205_consensus_3843	1	0.000114103	CAIRNMEVW	TGTGCGATTAGGAATATGGAAGTCTGG	IGHV1-12		IGHJ5	IGHD							CTLYKSSANNIF	TGTACTCTGTATAAAAGTAGTGCTAATAATATTTTC	IGLV8-10		IGLJ2	IGLC2
clonotype4775	clonotype4775_consensus_7170;clonotype4775_consensus_7171	1	0.000114103	CAIRRLLYGGIVAMDLW	TGTGCAATAAGACGGTTGCTATATGGCGGGATTGTCGCTATGGATCTCTGG	IGHV1-10		IGHJ5	IGHM							CQSADSIDNAPF	TGTCAGTCAGCTGACAGCATTGATAATGCTCCCTTC	IGLV3-3		IGLJ3	IGLC2
clonotype5471	clonotype5471_consensus_8648;clonotype5471_consensus_8649	1	0.000114103	CAIRSGCYWGGLMDLW	TGTGCGATTAGGAGCGGTTGCTATTGGGGGGGACTTATGGATCTCTGG	IGHV1-12		IGHJ5	IGHM							CALGKSCTNIF	TGTGCTCTGGGGAAAAGTTGTACTAATATTTTC	IGLV8-18		IGLJ2	IGLC2
clonotype7457	clonotype7457_consensus_12828;clonotype7457_consensus_12829	1	0.000114103	CAIRTDTWGDSCYFNHNGMNLW	TGTGCAATTCGCACGGATACCTGGGGTGATAGTTGCTATTTCAATCACAATGGTATGAATCTCTGG	IGHV1-4		IGHJ5	IGHD	CLQQYSSPNGF	TGTTTGCAGCAGTACAGTTCACCGAATGGTTTC	IGKV1-11		IGKJ2	IGKC
clonotype3320	clonotype3320_consensus_4088;clonotype3320_consensus_4089	1	0.000114103	CAIRVGMDLW	TGTGCGATAAGGGTTGGTATGGATCTCTGG	IGHV1-6		IGHJ5	IGHD							CQSYDDSYNIF	TGTCAGTCATACGATGATAGTTATAATATTTTC	IGLV3-2		IGLJ2	IGLC2
clonotype7816	clonotype7816_consensus_13577;clonotype7816_consensus_13578	1	0.000114103	CAIRYSIAVAIATRGRAMDLW	TGTGCGATACGTTATAGTATAGCGGTTGCTATAGCCACCAGGGGTCGTGCTATGGATCTCTGG	IGHV1-12	IGHD2	IGHJ5		CQQNKESLNGF	TGCCAGCAAAATAAAGAATCTCTGAATGGTTTC	IGKV2-6		IGKJ2	IGKC
clonotype8433	clonotype8433_consensus_14855;clonotype8433_consensus_14856	1	0.000114103	CAISAYNNCYSYGASCYPSGTYYYAMDLW	TGTGCGATATCGGCGTACAACAATTGCTATAGCTATGGTGCTAGTTGCTACCCTTCGGGGACTTATTACTATGCTATGGATCTCTGG	IGHV1-6	IGHD1	IGHJ5	IGHM	CQQYKEFPNGF	TGCCAGCAATATAAAGAATTTCCGAATGGTTTC	IGKV2-13		IGKJ2	IGKC
clonotype8343	clonotype8343_consensus_14671;clonotype8343_consensus_14672	1	0.000114103	CAISCYSYGASCYDDVLYYYAMDLW	TGTGCGATAAGTTGCTATAGCTATGGTGCTAGTTGCTATGATGACGTCCTATATTACTATGCTATGGATCTCTGG	IGHV1-6	IGHD1	IGHJ5	IGHM	CQQFKESNGF	TGCCAGCAATTTAAAGAATCGAATGGTTTC	IGKV2-13		IGKJ2	IGKC
clonotype4286	clonotype4286_consensus_6150;clonotype4286_consensus_6151	1	0.000114103	CAISGAMSCPYVRDLW	TGTGCAATCAGTGGTGCGATGAGTTGCCCTTATGTCAGGGATCTCTGG	IGHV1S2		IGHJ5	IGHM							CALYKSNGNTF	TGTGCTCTGTATAAAAGTAATGGTAATACGTTC	IGLV8-18		IGLJ2	IGLC2
clonotype3894	clonotype3894_consensus_5308;clonotype3894_consensus_5309	1	0.000114103	CAISGRRGFYVIDLW	TGTGCGATAAGTGGCAGAAGAGGTTTCTATGTGATAGATCTCTGG	IGHV1-4		IGHJ5	IGHD							CQSLNNIDNYIF	TGTCAGTCACTTAACAACATTGATAATTATATTTTC	IGLV3-3		IGLJ2	IGLC2
clonotype7545	clonotype7545_consensus_13009;clonotype7545_consensus_13010	1	0.000114103	CAISHIAVTWKGDQIASMDLW	TGTGCGATATCCCATATAGCGGTTACGTGGAAGGGCGACCAAATCGCATCTATGGATCTCTGG	IGHV1-6		IGHJ5	IGHM							CQSYDDSYTPIF	TGTCAGTCATACGATGATAGTTATACTCCTATTTTC	IGLV3-2		IGLJ2	IGLC2
clonotype7213	clonotype7213_consensus_12326;clonotype7213_consensus_12327	1	0.000114103	CAISIAVAIAVTPYAMDLW	TGTGCGATATCGATAGCGGTTGCTATAGCGGTTACCCCCTATGCTATGGATCTCTGG	IGHV1-12	IGHD2	IGHJ5	IGHM	CFQALQSPNGF	TGTTTTCAAGCTTTACAATCTCCGAATGGTTTC	IGKV2-10		IGKJ2	IGKC
clonotype3337	clonotype3337_consensus_4129;clonotype3337_consensus_4130;clonotype3337_consensus_4131	1	0.000114103	CAISMTKIMDFW	TGCGCAATATCGATGACCAAGATCATGGATTTCTGG	IGHV1-4		IGHJ5	IGHM	CLQEFSTPNGF	TGTTTGCAGGAGTTCAGTACACCGAATGGTTTC	IGKV1-11		IGKJ2	IGKC	CQSYNDSDTFPF	TGTCAGTCATACAATGATAGTGATACTTTTCCCTTC	IGLV3-2		IGLJ3	IGLC2
clonotype8073	clonotype8073_consensus_14115;clonotype8073_consensus_14116	1	0.000114103	CAISPDYSYGASCYVCIHAMDLW	TGTGCGATATCCCCGGACTATAGCTATGGTGCTAGTTGCTATGTTTGTATACATGCTATGGATCTCTGG	IGHV1-12	IGHD1	IGHJ5	IGHM							CALYKSSANF	TGTGCTCTGTATAAAAGTAGTGCTAATTTC	IGLV8-13		IGLJ2	IGLC2
clonotype8265	clonotype8265_consensus_14512;clonotype8265_consensus_14513;clonotype8265_consensus_14514	1	0.000114103	CAISSGCYSGIRCTPPLWYAMDLW	TGTGCGATTTCCAGCGGTTGCTATAGTGGAATAAGGTGTACCCCCCCCCTATGGTATGCTATGGATCTCTGG	IGHV1-12		IGHJ5	IGHM							CALGKSGGTTPF;CTLYKSSANAPF	TGTGCTCTAGGGAAAAGTGGTGGTACTACTCCCTTC;TGTACTCTGTATAAAAGTAGTGCTAATGCGCCCTTC	IGLV8-18;IGLV8-10	;	IGLJ3;IGLJ3	IGLC2;IGLC2
clonotype3655	clonotype3655_consensus_4804;clonotype3655_consensus_4805	1	0.000114103	CAISSYAMDLW	TGTGCGATTTCCAGCTATGCTATGGATCTCTGG	IGHV1-12		IGHJ5	IGHD	CFQALQSPNGF	TGTTTTCAAGCTTTACAATCTCCGAATGGTTTC	IGKV2-10		IGKJ2	IGKC
clonotype7989	clonotype7989_consensus_13938;clonotype7989_consensus_13939	1	0.000114103	CAISTLYTGCVSGYAGAPYAMDLW	TGTGCAATATCAACCCTATATACTGGTTGCGTTAGCGGTTACGCTGGTGCCCCTTATGCTATGGATCTCTGG	IGHV1S2		IGHJ5	IGHM							CTLDKSSANAHIF	TGTACTCTGGATAAAAGTAGTGCTAATGCGCATATTTTC	IGLV8-10		IGLJ2	IGLC2
clonotype3233	clonotype3233_consensus_3905;clonotype3233_consensus_3906	1	0.000114103	CAISTMDLW	TGTGCGATATCTACAATGGATCTCTGG	IGHV1-12		IGHJ5	IGHM							CTLYKSSANVPF	TGTACTCTGTATAAAAGTAGTGCTAATGTTCCCTTC	IGLV8-10		IGLJ3	IGLC2
clonotype5350	clonotype5350_consensus_8389;clonotype5350_consensus_8390	1	0.000114103	CAISTYGGNCRDFGMDLW	TGTGCAATCTCGACCTATGGTGGTAATTGTAGAGACTTTGGTATGGATCTCTGG	IGHV1-15		IGHJ5	IGHD							CQSSDNIGNVPF	TGTCAGTCAAGCGACAACATTGGTAATGTTCCCTTC	IGLV3-3		IGLJ3	IGLC2
clonotype5985	clonotype5985_consensus_9741;clonotype5985_consensus_9742	1	0.000114103	CAITGTEEDTCFNAGLDLW	TGTGCAATAACAGGTACCGAGGAAGATACTTGTTTTAATGCCGGCCTGGATCTCTGG	IGHV1S2		IGHJ5	IGHD							CCLYANSANFF	TGTTGTCTGTATGCCAATAGTGCTAACTTTTTC	IGLV8-10		IGLJ2	IGLC2
clonotype5996	clonotype5996_consensus_9763;clonotype5996_consensus_9764	1	0.000114103	CAITGTTCDWYCSYAMGFW	TGTGCTATTACAGGGACTACTTGCGACTGGTACTGTAGTTATGCGATGGGTTTCTGG	IGHV1-14		IGHJ5	IGHM							CALYKSSANIF	TGTGCTCTGTATAAAAGTAGTGCTAATATTTTC	IGLV8-18		IGLJ2	IGLC2
clonotype8310	clonotype8310_consensus_14604;clonotype8310_consensus_14605	1	0.000114103	CAITIAIAMVLVAPPLDPQYAMDLW	TGTGCGATAACGATTGCTATAGCTATGGTGCTAGTTGCCCCTCCCCTGGACCCTCAATATGCTATGGATCTCTGG	IGHV1-6	IGHD1	IGHJ5								CQSADSIDNASIF	TGTCAGTCAGCTGACAGCATTGATAATGCTAGTATTTTC	IGLV3-3		IGLJ2	IGLC2
clonotype7201	clonotype7201_consensus_12302;clonotype7201_consensus_12303	1	0.000114103	CAITNCYSYGASCYIMDLW	TGTGCGATAACGAATTGCTATAGCTATGGTGCTAGTTGCTATATTATGGATCTCTGG	IGHV1-6	IGHD1	IGHJ5	IGHD	CQQNKESLLVF	TGCCAGCAAAATAAAGAATCTCTTCTTGTGTTC	IGKV2-13		IGKJ4	IGKC
clonotype7638	clonotype7638_consensus_13208;clonotype7638_consensus_13209	1	0.000114103	CAITPCYSYGASCYHPLMDLW	TGTGCGATTACCCCATGCTATAGCTATGGTGCTAGTTGCTACCACCCCCTTATGGATCTCTGG	IGHV1-6	IGHD1	IGHJ5	IGHM							CQSYDDSYTPNIF	TGTCAGTCATACGATGATAGTTATACTCCTAATATTTTC	IGLV3-2		IGLJ2	IGLC2
clonotype7975	clonotype7975_consensus_13909;clonotype7975_consensus_13910;clonotype7975_consensus_13911	1	0.000114103	CAITRIFYSGCYSGYEKTMDLW	TGTGCGATCACACGAATCTTCTATAGCGGTTGCTATAGCGGTTACGAAAAAACTATGGATCTCTGG	IGHV1-6	IGHD2	IGHJ5	IGHM	CQQNKESLNGF	TGCCAGCAAAATAAAGAATCTCTGAATGGTTTC	IGKV2-6		IGKJ2	IGKC	CALGKSCTNAIF	TGTGCTCTGGGGAAAAGTTGTACTAATGCTATTTTC	IGLV8-18		IGLJ2	IGLC2
clonotype8174	clonotype8174_consensus_14326;clonotype8174_consensus_14327	1	0.000114103	CAIVCYSGCYSGYGGDYYAMDLW	TGTGCGATAGTATGCTATAGCGGTTGCTATAGCGGTTACGGGGGAGATTACTATGCTATGGATCTCTGG	IGHV1-6	IGHD2	IGHJ5	IGHM	CQQYKELNGF	TGCCAGCAATATAAAGAATTGAATGGTTTC	IGKV2-13		IGKJ2	IGKC
clonotype8142	clonotype8142_consensus_14261;clonotype8142_consensus_14262	1	0.000114103	CAIVGFGGCYSGRPGCDYAMDLW	TGTGCGATTGTTGGATTTGGCGGTTGCTATAGCGGTCGTCCCGGGTGTGACTATGCTATGGATCTCTGG	IGHV1-12		IGHJ5	IGHM							CTLYKSSANNIF	TGTACTCTGTATAAAAGTAGTGCTAATAATATTTTC	IGLV8-10		IGLJ2	IGLC2
clonotype6796	clonotype6796_consensus_11451;clonotype6796_consensus_11452	1	0.000114103	CAIVHIGIAVTNSLINLW	TGTGCGATAGTCCATATAGGTATAGCGGTTACGAATTCCCTAATAAATCTCTGG	IGHV1-6		IGHJ5	IGHM	CQQNKESLFGF	TGCCAGCAAAATAAAGAATCTCTTTTTGGTTTC	IGKV2-6		IGKJ2	IGKC
clonotype6671	clonotype6671_consensus_11191;clonotype6671_consensus_11192	1	0.000114103	CAIVIDYSGCYSGCRDLW	TGTGCGATAGTCATCGACTATAGCGGTTGCTATAGCGGTTGCCGGGATCTCTGG	IGHV1-12	IGHD2	IGHJ5	IGHM							CALYKSSANAIF	TGTGCTCTGTATAAAAGTAGTGCTAATGCTATTTTC	IGLV8-13		IGLJ2	IGLC2
clonotype7566	clonotype7566_consensus_13053;clonotype7566_consensus_13054	1	0.000114103	CAIVLWGYSDTMGDYYAMDLW	TGTGCGATAGTCCTATGGGGCTATAGCGACACCATGGGGGATTACTATGCTATGGATCTCTGG	IGHV1-6		IGHJ5	IGHD							CQSADSIDNVPF	TGTCAGTCAGCTGACAGCATTGATAATGTTCCCTTC	IGLV3-3		IGLJ3	IGLC2
clonotype4678	clonotype4678_consensus_6966;clonotype4678_consensus_6967	1	0.000114103	CAIVNGASILRDLW	TGTGCGATAGTCAATGGTGCTAGTATTTTGAGGGATCTCTGG	IGHV1-12		IGHJ5		CQQNKESLGF	TGCCAGCAAAATAAAGAATCTCTTGGTTTC	IGKV2-6		IGKJ2	IGKC
clonotype7178	clonotype7178_consensus_12255;clonotype7178_consensus_12256	1	0.000114103	CAIVTVAIAVTGVDAMDLW	TGTGCGATAGTAACGGTTGCTATAGCGGTTACGGGTGTAGATGCTATGGATCTCTGG	IGHV1-12	IGHD2	IGHJ5	IGHM	CQQNKESYGF	TGCCAGCAAAATAAAGAATCGTATGGTTTC	IGKV2-13		IGKJ2	IGKC
clonotype8050	clonotype8050_consensus_14063;clonotype8050_consensus_14064	1	0.000114103	CAIVYSGCYIGIGCIYYAMDLW	TGTGCGATAGTGTATAGCGGTTGCTATATCGGTATAGGATGTATTTACTATGCTATGGATCTCTGG	IGHV1-6	IGHD2	IGHJ5	IGHD	CFQALQSPNGF	TGTTTTCAAGCTTTACAATCTCCGAATGGTTTC	IGKV2-10		IGKJ2	IGKC
clonotype4437	clonotype4437_consensus_6474;clonotype4437_consensus_6475	1	0.000114103	CAIWDSGCFGGVTNLW	TGTGCAATTTGGGATAGCGGTTGCTTTGGCGGTGTCACGAATCTCTGG	IGHV1-4		IGHJ5	IGHM							CALEKSCSEVPF	TGTGCTCTGGAGAAAAGTTGTAGTGAAGTTCCCTTC	IGLV8-19		IGLJ3	IGLC2
clonotype8409	clonotype8409_consensus_14804;clonotype8409_consensus_14805	1	0.000114103	CAIWVISGCYSGQQGAEKFHYYAMDLW	TGTGCGATTTGGGTTATAAGCGGTTGCTATAGCGGCCAACAGGGCGCCGAAAAGTTCCACTACTATGCTATGGATCTCTGG	IGHV1-6		IGHJ5	IGHD	CFQALQSPNGF	TGTTTTCAAGCTTTACAATCTCCGAATGGTTTC	IGKV2-10		IGKJ2	IGKC
clonotype7437	clonotype7437_consensus_12788;clonotype7437_consensus_12789	1	0.000114103	CAIWWKVLVAMRVDYAMDLW	TGTGCGATATGGTGGAAGGTGCTAGTTGCTATGAGGGTCGACTATGCTATGGATCTCTGG	IGHV1-12		IGHJ5	IGHM							CTLYKSSANVPF	TGTACTCTGTATAAAAGTAGTGCTAATGTTCCCTTC	IGLV8-10		IGLJ3	IGLC2
clonotype5811	clonotype5811_consensus_9361;clonotype5811_consensus_9362	1	0.000114103	CAIWYSGCYSCSMDLW	TGTGCGATCTGGTATAGCGGTTGCTATAGCTGCTCTATGGATCTCTGG	IGHV1-6	IGHD2	IGHJ5	IGHD	CFQALQSPNGF	TGTTTTCAAGCTTTACAATCTCCGAATGGTTTC	IGKV2-10		IGKJ2	IGKC
clonotype4323	clonotype4323_consensus_6231;clonotype4323_consensus_6232	1	0.000114103	CAIYGIAMVKMDLW	TGTGCGATATATGGGATAGCTATGGTGAAGATGGATCTCTGG	IGHV1-6		IGHJ5	IGHM							CTLYKSSAVPF	TGTACTCTGTATAAAAGTAGTGCTGTTCCCTTC	IGLV8-10		IGLJ3	IGLC2
clonotype5825	clonotype5825_consensus_9393;clonotype5825_consensus_9394	1	0.000114103	CAIYGSRYGASWYRLMDVW	TGTGCTATTTATGGGTCTAGGTATGGTGCTAGTTGGTATAGATTGATGGATGTCTGG	IGHV1-4	IGHD1	IGHJ5	IGHD							CQSVDSIGNVIF	TGTCAGTCAGTTGACAGCATTGGTAATGTTATTTTT	IGLV3-3		IGLJ2	IGLC2
clonotype4579	clonotype4579_consensus_6765;clonotype4579_consensus_6766	1	0.000114103	CAKAADSGCDRSLRTW	TGTGCAAAGGCTGCCGATAGTGGTTGCGATAGGAGTCTCCGCACCTGG	IGHV1S2		IGHJ5	IGHM	CQQNNNAPYGF	TGTCAGCAGAATAATAATGCACCGTATGGTTTC	IGKV1-11		IGKJ2	IGKC
clonotype5536	clonotype5536_consensus_8786;clonotype5536_consensus_8787	1	0.000114103	CAKADRCDGVPLSAMDLW	TGTGCAAAAGCCGACCGTTGCGATGGCGTCCCTTTGTCTGCTATGGATCTCTGG	IGHV1-15		IGHJ5	IGHD							CALIKSSANIPF	TGTGCTCTGATTAAAAGTAGTGCGAATATTCCCTTC	IGLV8-13		IGLJ3	IGLC2
clonotype4407	clonotype4407_consensus_6409;clonotype4407_consensus_6410	1	0.000114103	CAKALGIYASVDLW	TGTGCAAAGGCCCTAGGAATTTATGCGAGTGTGGATCTCTGG	IGHV1S5		IGHJ5	IGHM							CLLYKGSGSYGF	TGTCTTCTATATAAGGGAAGTGGTAGCTACGGTTTC	IGLV8-16		IGLJ2	IGLC2
clonotype3873	clonotype3873_consensus_5264;clonotype3873_consensus_5265	1	0.000114103	CAKALRNENYILFLW	TGTGCAAAAGCGCTTCGAAATGAAAACTATATTCTGTTTCTCTGG	IGHV1-14		IGHJ5	IGHM							CQSLDSIRNLIF	TGTCAGTCACTTGACAGTATTCGAAACCTTATTTTC	IGLV3-3		IGLJ2	IGLC2
clonotype6298	clonotype6298_consensus_10402;clonotype6298_consensus_10403	1	0.000114103	CAKAYGAGCYSFYGTMDLW	TGTGCAAAAGCCTATGGTGCTGGTTGCTATTCCTTTTACGGTACTATGGATCTCTGG	IGHV1-15		IGHJ5	IGHD							CALYKGSGSDTYIF	TGTGCTCTGTATAAGGGAAGTGGTAGCGACACTTATATTTTC	IGLV8-16		IGLJ2	IGLC2
clonotype6091	clonotype6091_consensus_9963;clonotype6091_consensus_9964	1	0.000114103	CAKCDDTCWRGYFYDTRLW	TGTGCAAAATGTGATGACACTTGCTGGCGCGGTTACTTCTATGACACGCGATTATGG	IGHV1-15		IGHJ5	IGHM							CALYKSTGNVPF	TGTGCTCTGTATAAAAGTACTGGTAATGTTCCCTTC	IGLV8-13		IGLJ3	IGLC2
clonotype6112	clonotype6112_consensus_10006;clonotype6112_consensus_10007	1	0.000114103	CAKCDDTGCYRGYGPVYFW	TGTGCAAAATGCGACGATACCGGTTGCTATCGCGGTTACGGACCTGTGTATTTCTGG	IGHV1-4		IGHJ5	IGHM							CSLYKSGTNVAF	TGTAGTCTCTATAAAAGTGGTACTAATGTTGCCTTC	IGLV8-13		IGLJ3	IGLC2
clonotype7085	clonotype7085_consensus_12065;clonotype7085_consensus_12066	1	0.000114103	CAKCFWGYGASCYDDGAMDLW	TGTGCAAAATGCTTCTGGGGCTATGGTGCTAGTTGCTATGATGACGGGGCTATGGATCTCTGG	IGHV1S2	IGHD1	IGHJ5	IGHM							CTLYKSSTNAIF	TGTACTCTGTATAAAAGTAGTACTAATGCTATTTTC	IGLV8-10		IGLJ2	IGLC2
clonotype6499	clonotype6499_consensus_10829;clonotype6499_consensus_10830	1	0.000114103	CAKCGGLYYGYWEAMDLW	TGTGCGAAATGTGGCGGTTTGTATTATGGTTACTGGGAGGCTATGGATCTCTGG	IGHV1-12		IGHJ5	IGHD							CQSADNIANAIAF	TGTCAGTCAGCTGACAACATTGCTAATGCTATTGCCTTC	IGLV3-3		IGLJ3	IGLC2
clonotype5172	clonotype5172_consensus_8020;clonotype5172_consensus_8021	1	0.000114103	CAKCLSGTCAQGSMNLW	TGTGCAAAGTGTCTTAGTGGTACTTGCGCTCAAGGTTCCATGAATCTCTGG	IGHV1S2		IGHJ5	IGHM	CQQYWSAPYGF	TGTCAGCAGTACTGGAGTGCACCTTATGGTTTC	IGKV1-11		IGKJ2	IGKC
clonotype5012	clonotype5012_consensus_7677;clonotype5012_consensus_7678	1	0.000114103	CAKCYNCYKYEHKMDLW	TGTGCAAAATGTTATAATTGCTATAAGTATGAGCATAAGATGGATCTCTGG	IGHV1S2		IGHJ5								CTLFKSSLNVPF	TGTACTCTCTTTAAAAGTAGTCTTAATGTCCCCTTC	IGLV8-10		IGLJ3	IGLC2
clonotype5857	clonotype5857_consensus_9461;clonotype5857_consensus_9462	1	0.000114103	CAKCYRYDGSCYGGGVGLW	TGTGCAAAATGCTATAGATATGATGGTAGTTGCTATGGTGGCGGTGTGGGTCTCTGG	IGHV1S2		IGHJ5	IGHM							CQSADSIDNTIF	TGTCAGTCAGCTGACAGCATTGATAATACTATTTTC	IGLV3-3		IGLJ2	IGLC2
clonotype7006	clonotype7006_consensus_11901;clonotype7006_consensus_11902	1	0.000114103	CAKCYYGGAICYMDDYFMDLW	TGTGCGAAATGCTATTACGGTGGTGCTATTTGCTATATGGATGACTATTTTATGGATCTCTGG	IGHV1S2		IGHJ5	IGHD							CTLYKSSANVPF	TGTACTCTGTATAAAAGTAGTGCTAATGTTCCCTTC	IGLV8-10		IGLJ3	IGLC2
clonotype6644	clonotype6644_consensus_11134;clonotype6644_consensus_11135	1	0.000114103	CAKDAGPDCWNFGYYPVDLW	TGTGCAAAGGACGCAGGTCCTGATTGCTGGAATTTTGGTTACTATCCTGTAGATCTCTGG	IGHV1-15		IGHJ5	IGHM							CTLYKSSANNIF	TGTACTCTGTATAAAAGTAGTGCTAATAATATTTTC	IGLV8-10		IGLJ2	IGLC2
clonotype6216	clonotype6216_consensus_10227;clonotype6216_consensus_10228;clonotype6216_consensus_10229	1	0.000114103	CAKDDTVNCGRGPPFMGLW	TGTGCAAAAGATGACACTGTCAATTGCGGACGCGGTCCCCCTTTTATGGGACTCTGG	IGHV1S2		IGHJ5	IGHM							CTLYKSNTNVPF;CVLYKSSGNVPF	TGTACTCTCTATAAAAGTAATACTAATGTTCCCTTC;TGTGTTCTGTATAAAAGTAGTGGTAATGTTCCCTTC	IGLV8-13;IGLV8-13	;	IGLJ3;IGLJ3	IGLC2;IGLC2
clonotype6500	clonotype6500_consensus_10831;clonotype6500_consensus_10832;clonotype6500_consensus_10833	1	0.000114103	CAKDNTDCKTSYRAMDLW	TGTGCAAAAGACAATACCGATTGTAAGACTAGTTACCGTGCTATGGATCTCTGG	IGHV1S5		IGHJ5	IGHM							CILWKSTSNLPF;CQSADSIDNANIF	TGTATTCTCTGGAAAAGTACTAGTAATCTTCCCTTC;TGTCAGTCAGCTGACAGCATTGATAATGCTAATATTTTC	IGLV8-10;IGLV3-3	;	IGLJ3;IGLJ2	IGLC2;IGLC2
clonotype45	clonotype45_consensus_89;clonotype45_consensus_90	1	0.000114103	CAKDSGCNTAYSWTCMYLW	TGCGCAAAAGACAGCGGTTGCAATACTGCTTACTCCTGGACCTGTATGTATCTCTGG	IGHV1-4		IGHJ5	IGHD							CTLYEGVPKIF	TGTACTCTGTATGAAGGTGTTCCTAAAATTTTC	IGLV8-10		IGLJ2	IGLC2
clonotype7155	clonotype7155_consensus_12207;clonotype7155_consensus_12208	1	0.000114103	CAKDSSSCGASWDYILNLW	TGTGCAAAAGACTCTAGTAGTTGCGGTGCATCATGGGACTATATTCTAAATCTCTGG	IGHV1S5		IGHJ5	IGHM							CGLSQGSGTYTYIF	TGTGGTCTGTCTCAGGGAAGTGGTACCTACACTTATATTTTC	IGLV8-16		IGLJ2	IGLC2
clonotype8358	clonotype8358_consensus_14701	1	0.000114103	CAKDTCWSYGSDCDLRYYPVYHCPMDLW	TGTGCAAAAGACACTTGCTGGAGTTATGGTTCTGACTGCGATTTGAGGTATTACCCTGTATATCACTGTCCTATGGATCTCTGG	IGHV1-4		IGHJ5	IGHM
clonotype3951	clonotype3951_consensus_5435;clonotype3951_consensus_5436	1	0.000114103	CAKDVSCDNICPYTW	TGTGCAAAAGACGTGTCTTGTGACAATATCTGCCCATATACCTGG	IGHV1S2		IGHJ5	IGHD							CGLGKNVGVSF	TGTGGTCTAGGGAAAAATGTCGGAGTGTCCTTC	IGLV8-19		IGLJ3	IGLC2
clonotype5853	clonotype5853_consensus_9452;clonotype5853_consensus_9453	1	0.000114103	CAKDYSGDCVSGEYPMEIW	TGTGCGAAAGACTATAGTGGCGATTGCGTTAGCGGTGAATATCCTATGGAGATCTGG	IGHV1-15		IGHJ5	IGHM							CLLYKSSPNF	TGTCTTCTGTATAAAAGTAGTCCTAATTTC	IGLV8-10		IGLJ2	IGLC2
clonotype5275	clonotype5275_consensus_8230;clonotype5275_consensus_8231	1	0.000114103	CAKDYYGNCWSGPMTLW	TGTGCAAAGGATTATTATGGTAATTGCTGGAGCGGTCCTATGACCCTCTGG	IGHV1-15		IGHJ5	IGHM							CALYKGSSTDTNIF	TGTGCTCTCTATAAGGGAAGTAGTACCGACACTAATATTTTC	IGLV8-16		IGLJ2	IGLC2
clonotype4741	clonotype4741_consensus_7093;clonotype4741_consensus_7094	1	0.000114103	CAKEIAIAMVLVAMDLW	TGTGCAAAGGAAATTGCTATAGCTATGGTGCTAGTTGCTATGGATCTCTGG	IGHV1S2	IGHD1	IGHJ5	IGHM							CQSADSIDNAIF	TGTCAGTCAGCTGACAGCATTGATAATGCTATTTTC	IGLV3-3		IGLJ2	IGLC2
clonotype6110	clonotype6110_consensus_10002;clonotype6110_consensus_10003	1	0.000114103	CAKERTGCWSDCLYDMNLW	TGTGCAAAAGAAAGGACCGGTTGCTGGAGCGATTGCCTTTATGATATGAATCTCTGG	IGHV1-4		IGHJ5	IGHD							CILYKSSGNVPF	TGTATTCTCTATAAAAGTAGTGGTAATGTTCCCTTT	IGLV8-13		IGLJ3	IGLC2
clonotype3875	clonotype3875_consensus_5268;clonotype3875_consensus_5269	1	0.000114103	CAKGCFRDYSIENLW	TGTGCAAAGGGTTGCTTTAGGGATTACAGTATTGAAAATCTCTGG	IGHV1S2		IGHJ5	IGHM							CQSTDSRNNVFF	TGTCAGTCAACTGACAGCAGGAATAATGTTTTTTTC	IGLV3-3		IGLJ2	IGLC2
clonotype3472	clonotype3472_consensus_4417;clonotype3472_consensus_4418	1	0.000114103	CAKGDSREDMQVW	TGTGCAAAGGGAGATAGTAGAGAGGATATGCAGGTCTGG	IGHV1-4		IGHJ5	IGHD							CTLYQSSVVAF	TGTACTCTATATCAAAGTAGTGTTGTTGCCTTC	IGLV8-19		IGLJ3	IGLC2
clonotype3959	clonotype3959_consensus_5453;clonotype3959_consensus_5454	1	0.000114103	CAKGDYYSDYSMNFW	TGTGCAAAGGGCGATTACTATAGCGATTATAGTATGAATTTCTGG	IGHV1S2		IGHJ5	IGHM							CALEKSGVISF	TGTGCTCTGGAGAAAAGTGGTGTTATTTCCTTC	IGLV8-19		IGLJ3	IGLC2
clonotype4910	clonotype4910_consensus_7466;clonotype4910_consensus_7467	1	0.000114103	CAKGEGADCYGAAMDLW	TGTGCAAAGGGCGAGGGTGCGGATTGTTATGGTGCTGCTATGGATCTCTGG	IGHV1-15		IGHJ5	IGHM							CCLYKMTTNIF	TGTTGTCTGTATAAAATGACTACTAATATTTTC	IGLV8-10		IGLJ2	IGLC2
clonotype3731	clonotype3731_consensus_4968;clonotype3731_consensus_4969	1	0.000114103	CAKGGCASGYMDDW	TGTGCAAAAGGCGGTTGCGCGAGCGGTTACATGGATGACTGG	IGHV1-15		IGHJ5	IGHM							CTLDKSNAKIF	TGTACTCTAGATAAAAGTAATGCTAAAATTTTC	IGLV8-18		IGLJ2	IGLC2
clonotype3868	clonotype3868_consensus_5254;clonotype3868_consensus_5255	1	0.000114103	CAKGGISYYGGLTTW	TGTGCAAAAGGCGGTATCAGTTACTATGGCGGCCTAACAACCTGG	IGHV1S2		IGHJ3	IGHD							CQSADRLNNIPF	TGTCAGTCAGCTGACAGACTTAATAATATTCCCTTC	IGLV3-3		IGLJ3	IGLC2
clonotype5552	clonotype5552_consensus_8819;clonotype5552_consensus_8820	1	0.000114103	CAKGGSGCESGSLGMEFW	TGTGCAAAAGGCGGTAGCGGTTGCGAGAGTGGTAGTTTAGGTATGGAGTTCTGG	IGHV1S2		IGHJ5	IGHD							CGLGRSPATTIF	TGTGGTCTAGGGAGGAGTCCTGCTACTACAATTTTC	IGLV8-13		IGLJ2	IGLC2
clonotype7916	clonotype7916_consensus_13786;clonotype7916_consensus_13787	1	0.000114103	CAKGGSYSYGAIWSIDGVYLMDLW	TGTGCAAAAGGCGGTAGCTATAGCTATGGTGCAATTTGGTCTATCGACGGGGTGTATCTTATGGATCTCTGG	IGHV1-4		IGHJ5	IGHM							CALGKSDGTLSF	TGTGCTCTAGGGAAAAGTGATGGTACTCTCTCCTTC	IGLV8-18		IGLJ3	IGLC2
clonotype5108	clonotype5108_consensus_7884;clonotype5108_consensus_7885;clonotype5108_consensus_7886	1	0.000114103	CAKGHGGDCDYPTIHLW	TGTGCGAAAGGCCATGGTGGTGATTGCGATTACCCTACTATTCATCTCTGG	IGHV1-15		IGHJ5	IGHM							CALGKSGGTTIF;CALYKSSANVIF	TGTGCTCTAGGGAAAAGTGGTGGTACTACTATTTTC;TGTGCTCTATATAAAAGTAGTGCTAATGTTATTTTC	IGLV8-18;IGLV8-13	;	IGLJ2;IGLJ2	IGLC2;IGLC2
clonotype6978	clonotype6978_consensus_11840;clonotype6978_consensus_11841	1	0.000114103	CAKGIVDAIAITWGPRTLW	TGTGCGAAGGGGATAGTGGACGCTATAGCGATTACTTGGGGTCCCAGGACTCTCTGG	IGHV1-6		IGHJ5	IGHM							CTLYKSSANVPF	TGTACTCTGTATAAAAGTAGTGCTAATGTTCCCTTC	IGLV8-10		IGLJ3	IGLC2
clonotype3078	clonotype3078_consensus_3569;clonotype3078_consensus_3570;clonotype3078_consensus_3571;clonotype3078_consensus_3572	1	0.000114103	CAKGLAMHLW;CAKMNCYSDGVGDLW	TGTGCAAAAGGCCTTGCAATGCATCTTTGG;TGTGCAAAAATGAATTGCTATAGCGATGGTGTTGGGGATCTCTGG	IGHV1-15;IGHV1-15	;IGHD1	IGHJ5;IGHJ5	IGHM;IGHM							CALYKGTGSYTYVF;CALYKTGGNLIF	TGTGCTCTGTATAAGGGAACTGGTAGCTACACTTATGTTTTC;TGTGCTCTGTATAAAACTGGTGGTAATCTAATTTTC	IGLV8-16;IGLV8-13	;	IGLJ2;IGLJ2	IGLC2;IGLC2
clonotype2944	clonotype2944_consensus_3277;clonotype2944_consensus_3278	1	0.000114103	CAKGLMHVW	TGTGCAAAAGGCCTTATGCATGTCTGG	IGHV1-15		IGHJ5	IGHM							CDLETSSATIF	TGTGATCTAGAGACAAGTAGTGCTACTATTTTC	IGLV8-18		IGLJ2	IGLC2
clonotype5332	clonotype5332_consensus_8349;clonotype5332_consensus_8350	1	0.000114103	CAKGNCLRYGGSLHLW	TGTGCAAAAGGGAATTGCCTCAGGTATGGTGGTAGTTTGCATCTCTGG	IGHV1S5		IGHJ5	IGHM							CQSVDSGDNAIF	TGTCAGTCAGTCGACAGCGGTGATAATGCTATTTTC	IGLV3-3		IGLJ2	IGLC2
clonotype4260	clonotype4260_consensus_6096;clonotype4260_consensus_6097	1	0.000114103	CAKGRACFNGSRMNLW	TGTGCAAAAGGCAGAGCTTGTTTTAATGGTTCTAGAATGAATCTCTGG	IGHV1S2		IGHJ5	IGHM							CALYKSDANIF	TGTGCTCTGTATAAAAGTGATGCTAATATTTTC	IGLV8-19		IGLJ2	IGLC2
clonotype4830	clonotype4830_consensus_7285;clonotype4830_consensus_7286	1	0.000114103	CAKGSFGCFGGSEMHLW	TGTGCAAAAGGCAGTTTTGGTTGCTTTGGTGGGAGTGAAATGCATCTCTGG	IGHV1S2		IGHJ5	IGHD							CTLYKSSANIF	TGTACTCTGTATAAAAGTAGTGCTAATATTTTC	IGLV8-10		IGLJ2	IGLC2
clonotype3994	clonotype3994_consensus_5529;clonotype3994_consensus_5530	1	0.000114103	CAKGSGDMTDKVDLW	TGTGCAAAGGGGAGCGGTGACATGACTGATAAGGTGGATCTCTGG	IGHV1S2		IGHJ5	IGHD							CALYKSITNIPF	TGTGCTCTGTATAAAAGTATCACTAATATTCCCTTC	IGLV8-13		IGLJ3	IGLC2
clonotype5944	clonotype5944_consensus_9651;clonotype5944_consensus_9652	1	0.000114103	CAKGSGVLVAIKEILMDLW	TGTGCTAAAGGTTCGGGGGTGCTAGTTGCTATAAAGGAGATTCTAATGGATCTCTGG	IGHV1-15		IGHJ5	IGHD							CQSADSIDNASPF	TGTCAGTCAGCTGACAGCATTGATAATGCTAGTCCCTTC	IGLV3-3		IGLJ3	IGLC2
clonotype7520	clonotype7520_consensus_12958;clonotype7520_consensus_12959	1	0.000114103	CAKGSIAVAIAVTLGAMDLW	TGTGCGAAGGGATCTATAGCGGTTGCTATAGCGGTTACATTGGGCGCTATGGATCTCTGG	IGHV1-12	IGHD2	IGHJ5	IGHM	CQQNKESLYGF	TGCCAGCAAAATAAAGAATCTCTGTATGGTTTC	IGKV2-13		IGKJ2	IGKC
clonotype3799	clonotype3799_consensus_5114;clonotype3799_consensus_5115	1	0.000114103	CAKGSIYGVSCPLW	TGTGCAAAGGGCTCGATCTATGGTGTTAGTTGCCCGCTCTGG	IGHV1S2		IGHJ5	IGHM							CALYKGSGNYIPF	TGCGCTCTGTATAAGGGAAGTGGTAACTACATTCCCTTC	IGLV8-16		IGLJ3	IGLC2
clonotype4786	clonotype4786_consensus_7192;clonotype4786_consensus_7193	1	0.000114103	CAKGSVCCTYLSAIDLW	TGTGCAAAAGGCAGCGTTTGCTGCACTTATTTGTCTGCTATAGATCTCTGG	IGHV1-14		IGHJ5	IGHM							CALYKSGANIF	TGTGCTCTGTATAAAAGTGGTGCTAATATTTTC	IGLV8-13		IGLJ2	IGLC2
clonotype7002	clonotype7002_consensus_11893;clonotype7002_consensus_11894	1	0.000114103	CAKGSYPSGCYDECWSAMDLW	TGTGCAAAGGGTAGCTATCCTAGTGGTTGCTATGATGAGTGTTGGAGTGCTATGGATCTGTGG	IGHV1-14		IGHJ5	IGHM							CALAKSGGTVPF	TGTGCTCTTGCGAAAAGTGGTGGTACTGTTCCCTTC	IGLV8-18		IGLJ3	IGLC2
clonotype4950	clonotype4950_consensus_7549;clonotype4950_consensus_7550	1	0.000114103	CAKGSYSDCSGWITDLW	TGTGCAAAAGGCAGCTATAGCGATTGCTCTGGCTGGATCACTGATCTTTGG	IGHV1-15		IGHJ5	IGHD							CDLNKSSANIF	TGTGATCTCAATAAAAGTAGTGCTAATATTTTC	IGLV8-13		IGLJ2	IGLC2
clonotype3602	clonotype3602_consensus_4698;clonotype3602_consensus_4699	1	0.000114103	CAKGTCSYYMNLW	TGTGCAAAGGGTACTTGTAGCTATTACATGAATCTCTGG	IGHV1-15		IGHJ5	IGHM	CQQYNSSPSGF	TGTCAGCAGTATAATAGTTCACCGTCTGGTTTC	IGKV1-11		IGKJ2	IGKC
clonotype6590	clonotype6590_consensus_11019;clonotype6590_consensus_11020	1	0.000114103	CAKGTESDCDTGYEHVMNLW	TGTGCGAAAGGGACCGAAAGCGATTGTGATACTGGTTACGAGCATGTTATGAATCTCTGG	IGHV1-15		IGHJ5	IGHD							CALYKSVGSRIF	TGTGCTCTGTATAAAAGTGTAGGTAGTCGTATTTTC	IGLV8-10		IGLJ2	IGLC2
clonotype3905	clonotype3905_consensus_5337;clonotype3905_consensus_5338	1	0.000114103	CAKGVGIVVLDLW	TGTGCGAAAGGGGTTGGTATAGTGGTTTTGGATCTCTGG	IGHV1-6		IGHJ5								CSLYKSSVNNF	TGTAGTCTGTATAAAAGTAGTGTAAATAATTTC	IGLV8-10		IGLJ2	IGLC2
clonotype6670	clonotype6670_consensus_11189;clonotype6670_consensus_11190	1	0.000114103	CAKGVYSDCYSGARGAMDLW	TGTGCAAAGGGGGTCTATAGCGACTGTTATAGCGGTGCCAGGGGTGCGATGGATCTCTGG	IGHV1S2		IGHJ5	IGHD							CALGKSDGTTPF	TGTGCACTAGGGAAAAGTGATGGTACTACTCCCTTC	IGLV8-18		IGLJ3	IGLC2
clonotype5927	clonotype5927_consensus_9615;clonotype5927_consensus_9616	1	0.000114103	CAKGYCYTYGGSCPPMDLW	TGTGCAAAAGGGTATTGCTATACGTATGGTGGTAGTTGCCCCCCTATGGATCTCTGG	IGHV1-4		IGHJ5	IGHM							CTLYKSSANIF	TGTACTCTATATAAAAGTAGTGCTAATATTTTC	IGLV8-13		IGLJ2	IGLC2
clonotype5352	clonotype5352_consensus_8393;clonotype5352_consensus_8394;clonotype5352_consensus_8395;clonotype5352_consensus_8396	1	0.000114103	CAKGYDGSCYVGYGMHLW;CVSAVAIAVTVDAMDLW	TGTGCAAAAGGCTATGATGGTAGTTGCTATGTGGGGTATGGTATGCATCTCTGG;TGTGTATCTGCGGTTGCTATAGCGGTTACAGTTGATGCTATGGATCTCTGG	IGHV1-15;IGHV1-12	;IGHD2	IGHJ5;IGHJ5	IGHM;IGHM	CQQNKESLGF	TGCCAGCAAAATAAAGAATCTCTTGGTTTC	IGKV2-6		IGKJ2	IGKC	CQSVDSMNDGIF	TGTCAGTCAGTTGACAGCATGAATGATGGTATTTTC	IGLV3-3		IGLJ2	IGLC2
clonotype4285	clonotype4285_consensus_6148;clonotype4285_consensus_6149	1	0.000114103	CAKGYGAGCLATMTLW	TGTGCAAAAGGGTATGGTGCTGGTTGCCTGGCCACTATGACTCTCTGG	IGHV1S2		IGHJ5	IGHM							CLLYQSSFNVF	TGTCTTCTGTATCAAAGTAGTTTTAATGTTTTC	IGLV8-13		IGLJ2	IGLC2
clonotype6960	clonotype6960_consensus_11801;clonotype6960_consensus_11802;clonotype6960_consensus_11803	1	0.000114103	CAKGYGPGCRSDWGHYVMDLW	TGTGCAAAAGGCTATGGTCCTGGTTGCAGGAGTGACTGGGGCCACTATGTTATGGATCTCTGG	IGHV1-15		IGHJ5	IGHD							CALYKGSGTYTYIF;CVLYKSSVNNIF	TGTGCTCTGTATAAGGGAAGTGGTACTTACACTTATATTTTC;TGTGTTCTGTATAAAAGTAGTGTTAATAATATTTTC	IGLV8-16;IGLV8-13	;	IGLJ2;IGLJ2	IGLC2;IGLC2
clonotype4181	clonotype4181_consensus_5917;clonotype4181_consensus_5918	1	0.000114103	CAKGYMSGGVTIMALW	TGTGCAAAGGGTTACATGAGCGGTGGTGTTACCATTATGGCTCTCTGG	IGHV1-14		IGHJ5	IGHM							CQSADSIEDVF	TGTCAGTCAGCTGACAGCATTGAAGATGTTTTC	IGLV3-3		IGLJ2	IGLC2
clonotype4357	clonotype4357_consensus_6307;clonotype4357_consensus_6308	1	0.000114103	CAKGYNMYYDYFMYLW	TGTGCAAAAGGCTATAATATGTACTATGATTACTTTATGTATCTCTGG	IGHV1S2		IGHJ5	IGHM							CALYKSSTVIF	TGTGCTCTGTATAAAAGTAGTACTGTTATTTTC	IGLV8-18		IGLJ2	IGLC2
clonotype6455	clonotype6455_consensus_10736;clonotype6455_consensus_10737	1	0.000114103	CAKHPAISTCNGVCFDMTLW	TGTGCAAAACACCCTGCTATTTCTACTTGCAATGGGGTGTGTTTTGATATGACTCTCTGG	IGHV1S2		IGHJ5	IGHM							CILYKSGGNVF	TGTATTCTGTATAAAAGTGGTGGTAATGTTTTC	IGLV8-10		IGLJ2	IGLC2
clonotype3673	clonotype3673_consensus_4843;clonotype3673_consensus_4844	1	0.000114103	CAKHTGNAYIMDLW	TGTGCGAAACATACTGGAAATGCCTATATCATGGATCTCTGG	IGHV1-14		IGHJ5	IGHM							CQSSDIIEHCIF	TGTCAGTCATCTGACATCATTGAACATTGTATTTTC	IGLV3-3		IGLJ2	IGLC2
clonotype7126	clonotype7126_consensus_12149;clonotype7126_consensus_12150	1	0.000114103	CAKHYLGCYHGDWRYMHLW	TGTGCAAAACACTATCTCGGTTGCTATCATGGTGACTGGCGATATATGCATCTCTGG	IGHV1S5		IGHJ5	IGHM	CQQYHSAPYGF	TGTCAGCAGTATCATAGTGCACCGTATGGTTTC	IGKV1-11		IGKJ2	IGKC
clonotype4403	clonotype4403_consensus_6401;clonotype4403_consensus_6402	1	0.000114103	CAKHYYGDCSDGMHLW	TGTGCAAAGCACTACTACGGTGATTGTAGTGATGGTATGCATCTCTGG	IGHV1S2		IGHJ5	IGHM							CCLYKSGGSNIF	TGTTGTCTATATAAAAGTGGTGGTAGTAATATTTTC	IGLV8-10		IGLJ2	IGLC2
clonotype6135	clonotype6135_consensus_10052;clonotype6135_consensus_10053	1	0.000114103	CAKIDGIGCYSGYYPMDLW	TGTGCAAAGATCGACGGTATCGGTTGCTATAGCGGTTACTATCCTATGGATCTCTGG	IGHV1S2	IGHD2	IGHJ5	IGHM							CTLFKSSENVIF	TGTACTCTGTTTAAAAGTAGTGAGAATGTGATTTTC	IGLV8-13		IGLJ2	IGLC2
clonotype6312	clonotype6312_consensus_10430;clonotype6312_consensus_10431	1	0.000114103	CAKKDWAGCYSGPYAMDLW	TGCGCAAAGAAGGACTGGGCCGGGTGCTATAGCGGACCCTATGCTATGGATCTCTGG	IGHV1S2		IGHJ5								CGLYKESVSYTFIF	TGTGGTCTCTATAAGGAAAGTGTCAGTTACACTTTTATTTTC	IGLV8-16		IGLJ2	IGLC2
clonotype5230	clonotype5230_consensus_8140;clonotype5230_consensus_8141	1	0.000114103	CAKKEIGEALYMDLW	TGTGCAAAAAAGGAAATTGGTGAGGCACTTTACATGGATCTCTGG	IGHV1S5		IGHJ5	IGHM							CALSKGSGTYTYIF	TGTGCTCTGTCTAAGGGAAGTGGTACCTACACTTATATTTTC	IGLV8-16		IGLJ2	IGLC2
clonotype6061	clonotype6061_consensus_9899;clonotype6061_consensus_9900	1	0.000114103	CAKKRGTECYPDGHSLHLW	TGTGCAAAAAAGCGTGGTACTGAGTGCTATCCTGACGGCCACAGTCTACATCTCTGG	IGHV1S2		IGHJ5	IGHM							CALYKGIGTYTF	TGTGCTCTATATAAGGGAATTGGTACCTACACTTTC	IGLV8-16		IGLJ2	IGLC2
clonotype4518	clonotype4518_consensus_6643;clonotype4518_consensus_6644	1	0.000114103	CAKLRGDNCFYAMDLW	TGTGCAAAATTAAGGGGTGATAATTGCTTCTATGCTATGGATCTCTGG	IGHV1-15		IGHJ5	IGHM	CQQEYSPPYDF	TGTCAGCAAGAATACAGTCCACCTTATGATTTC	IGKV1-11		IGKJ2	IGKC
clonotype7815	clonotype7815_consensus_13575;clonotype7815_consensus_13576	1	0.000114103	CAKMRLCDGASCYIPPTMDLW	TGTGCGAAAATGAGGTTATGTGATGGTGCTAGTTGCTATATCCCCCCTACTATGGATCTCTGG	IGHV1-12		IGHJ5	IGHM	CQQYKEFPNGF	TGCCAGCAATATAAAGAATTTCCGAATGGTTTC	IGKV2-13		IGKJ2	IGKC
clonotype3752	clonotype3752_consensus_5017;clonotype3752_consensus_5018	1	0.000114103	CAKMWCHATPRTLW	TGTGCAAAGATGTGGTGCCATGCTACACCGAGGACTCTCTGG	IGHV1S2		IGHJ5	IGHM							CGLYKSDANVPF	TGTGGTCTGTATAAAAGTGATGCTAATGTTCCCTTC	IGLV8-18		IGLJ3	IGLC2
clonotype6315	clonotype6315_consensus_10436;clonotype6315_consensus_10437	1	0.000114103	CAKNDDSSCGSLSLYMNLW	TGTGCAAAGAATGACGATAGCAGTTGCGGTAGTCTTAGCTTGTATATGAATCTCTGG	IGHV1S2		IGHJ5	IGHM							CALYKGSGSYTVIF	TGTGCTCTGTATAAGGGAAGTGGTAGCTACACTGTTATTTTC	IGLV8-16		IGLJ2	IGLC2
clonotype5483	clonotype5483_consensus_8673;clonotype5483_consensus_8674	1	0.000114103	CAKNDWSGCLDGYDMNLW	TGTGCAAAAAACGACTGGAGTGGTTGTTTGGACGGTTATGATATGAATCTCTGG	IGHV1-15		IGHJ5	IGHM							CVLYKSGANLF	TGTGTTCTGTATAAAAGTGGTGCTAACCTTTTC	IGLV8-13		IGLJ2	IGLC2
clonotype5756	clonotype5756_consensus_9248;clonotype5756_consensus_9249	1	0.000114103	CAKNDYAVCYGGISMDLW	TGTGCAAAAAATGACTATGCAGTTTGCTATGGCGGAATTTCTATGGATCTCTGG	IGHV1-15		IGHJ5	IGHD							CHLYKGSDSYTYIF	TGTCATCTGTATAAGGGAAGTGATAGCTACACTTATATTTTC	IGLV8-16		IGLJ2	IGLC2
clonotype4128	clonotype4128_consensus_5810;clonotype4128_consensus_5811	1	0.000114103	CAKNEVGEPLYMDLW	TGTGCAAAAAACGAGGTGGGGGAACCACTTTACATGGATCTCTGG	IGHV1S2		IGHJ5	IGHD							CALSKGSGTYTYIF	TGTGCTCTGTCTAAGGGAAGTGGTACCTATACTTATATTTTC	IGLV8-16		IGLJ2	IGLC2
clonotype6197	clonotype6197_consensus_10186;clonotype6197_consensus_10187	1	0.000114103	CAKNEYSGCWTGPNAMDLW	TGTGCAAAAAATGAGTATAGCGGTTGCTGGACCGGTCCTAATGCTATGGATCTCTGG	IGHV1-15		IGHJ5	IGHD							CFLFQSDTDIPF	TGTTTTCTGTTTCAAAGTGATACGGATATTCCCTTC	IGLV8-13		IGLJ3	IGLC2
clonotype6006	clonotype6006_consensus_9784;clonotype6006_consensus_9785	1	0.000114103	CAKNNGDNACFNDEGMDLW	TGTGCAAAAAATAATGGTGATAATGCTTGCTTTAATGACGAGGGCATGGATCTCTGG	IGHV1S2		IGHJ5	IGHM							CRLHKSDANIF	TGTCGTCTCCATAAAAGTGATGCTAATATTTTC	IGLV8-10		IGLJ2	IGLC2
clonotype4767	clonotype4767_consensus_7154;clonotype4767_consensus_7155	1	0.000114103	CAKNNNPASYAMDLW	TGTGCAAAAAACAACAACCCTGCTAGCTATGCTATGGATCTCTGG	IGHV1-6		IGHJ5	IGHM							CQSYDDSYTLIF	TGTCAGTCATACGATGATAGTTATACTCTTATTTTC	IGLV3-2		IGLJ2	IGLC2
clonotype4578	clonotype4578_consensus_6763;clonotype4578_consensus_6764	1	0.000114103	CAKNRGSNGDSIIPLW	TGTGCTAAAAATCGCGGTAGCAATGGTGATAGTATTATCCCCCTCTGG	IGHV1S2		IGHJ5	IGHM	CQQYDSAPYGF	TGTCAGCAGTATGACAGTGCACCTTATGGTTTC	IGKV1-11		IGKJ2	IGKC
clonotype5384	clonotype5384_consensus_8465;clonotype5384_consensus_8466	1	0.000114103	CAKNRGTACASGYAMDLW	TGTGCAAAAAATCGCGGTACCGCTTGCGCTAGCGGTTACGCTATGGATCTCTGG	IGHV1-15		IGHJ5	IGHD							CALYKSSGVPF	TGTGCTCTGTATAAAAGTAGTGGTGTTCCCTTC	IGLV8-19		IGLJ3	IGLC2
clonotype5950	clonotype5950_consensus_9665;clonotype5950_consensus_9666	1	0.000114103	CAKNRNGAGCFDDGAMALW	TGTGCAAAAAATAGAAATGGTGCGGGTTGCTTTGATGACGGGGCCATGGCTCTCTGG	IGHV1S2		IGHJ5	IGHM							CSLYKSSANIF	TGTAGTCTGTATAAAAGTAGTGCTAATATTTTC	IGLV8-10		IGLJ2	IGLC2
clonotype3101	clonotype3101_consensus_3619;clonotype3101_consensus_3620	1	0.000114103	CAKNVYSGTW	TGTGCAAAAAATGTTTATAGTGGAACCTGG	IGHV1-4		IGHJ5	IGHM	CQQCDSVPYGF	TGTCAGCAATGTGATAGTGTACCTTATGGTTTC	IGKV1-11		IGKJ2	IGKC
clonotype7185	clonotype7185_consensus_12270;clonotype7185_consensus_12271	1	0.000114103	CAKNYWASCGSGCGTMDLW	TGTGCAAAAAATTATTGGGCCAGTTGCGGTAGCGGTTGCGGGACTATGGATCTGTGG	IGHV1S7		IGHJ5	IGHM							CNLYVGSGTYAFPF	TGTAATCTGTATGTGGGAAGTGGTACCTACGCTTTTCCCTTC	IGLV8-16		IGLJ3	IGLC2
clonotype3846	clonotype3846_consensus_5209;clonotype3846_consensus_5210	1	0.000114103	CAKPKYGTLDLW	TGTGCGAAACCGAAGTATGGTACTCTGGATCTCTGG	IGHV1-6		IGHJ5	IGHM							CALYKGSGTYTFFF	TGTGCTCTGTATAAGGGAAGTGGTACCTACACTTTCTTTTTC	IGLV8-16		IGLJ2	IGLC2
clonotype8148	clonotype8148_consensus_14273;clonotype8148_consensus_14274	1	0.000114103	CAKPLLYYSNPTCDDDLLWYGSDLW	TGTGCAAAACCCCTTTTATATTATAGTAATCCTACATGCGATGATGACTTGCTTTGGTATGGTTCAGATCTCTGG	IGHV1-15		IGHJ5	IGHM							CGLYKSSANVPF	TGTGGGCTATATAAAAGTAGCGCTAATGTTCCCTTC	IGLV8-13		IGLJ3	IGLC2
clonotype4697	clonotype4697_consensus_7004;clonotype4697_consensus_7005	1	0.000114103	CAKPVTMTPYYAMDLW	TGTGCAAAACCGGTTACGATGACCCCTTACTATGCTATGGATCTCTGG	IGHV1-4		IGHJ5	IGHM	CQQHKESPNGF	TGCCAGCAACATAAAGAATCTCCGAATGGTTTC	IGKV2-8		IGKJ2	IGKC
clonotype3031	clonotype3031_consensus_3463;clonotype3031_consensus_3464	1	0.000114103	CAKPYRINLW	TGCGCAAAACCCTATCGTATAAATCTCTGG	IGHV1-15		IGHJ5	IGHM							CGLDDGTVIF	TGTGGTCTAGATGATGGTACTGTGATTTTC	IGLV8-18		IGLJ2	IGLC2
clonotype17	clonotype17_consensus_31;clonotype17_consensus_32	1	0.000114103	CAKRSETSGYTAMDLW	TGTGCAAAACGCAGTGAAACTAGTGGCTATACGGCTATGGATCTCTGG	IGHV1-4		IGHJ5	IGHD							CQSTDSMNNVPF	TGTCAGTCAACTGACAGCATGAATAATGTTCCCTTC	IGLV3-3		IGLJ3	IGLC2
clonotype5286	clonotype5286_consensus_8252;clonotype5286_consensus_8253	1	0.000114103	CAKRYGASCYADSMDLW	TGTGCAAAGCGGTATGGTGCTAGTTGCTATGCCGACTCTATGGATCTCTGG	IGHV1-15	IGHD1	IGHJ5	IGHD							CALYKGSDTYTYIF	TGTGCTCTGTATAAGGGAAGTGATACCTACACTTATATTTTC	IGLV8-16		IGLJ2	IGLC2
clonotype5052	clonotype5052_consensus_7761;clonotype5052_consensus_7762	1	0.000114103	CAKSDGAGCSINGMELW	TGTGCAAAAAGCGATGGTGCTGGTTGCTCCATAAATGGTATGGAACTCTGG	IGHV1S2		IGHJ5	IGHM							CTLYKYIANNIF	TGTACTCTGTATAAATATATTGCTAATAATATTTTC	IGLV8-13		IGLJ2	IGLC2
clonotype3341	clonotype3341_consensus_4140;clonotype3341_consensus_4141	1	0.000114103	CAKSFDYVMDLW	TGTGCAAAATCGTTTGACTATGTTATGGATCTCTGG	IGHV1-4		IGHJ5	IGHM							CTLYKNSANAF	TGTACTCTGTATAAAAATAGTGCTAATGCCTTC	IGLV8-10		IGLJ2	IGLC2
clonotype3830	clonotype3830_consensus_5177;clonotype3830_consensus_5178	1	0.000114103	CAKSGCTGGEGELW	TGTGCAAAAAGCGGTTGCACTGGCGGTGAAGGGGAGCTCTGG	IGHV1S2		IGHJ5	IGHM							CRLDKGDATYTFIF	TGTCGTCTGGATAAGGGAGATGCTACATACACTTTTATTTTC	IGLV8-16		IGLJ2	IGLC2
clonotype6818	clonotype6818_consensus_11498;clonotype6818_consensus_11499	1	0.000114103	CAKSNCGTGGCGWIMYGMNLW	TGTGCAAAAAGCAATTGTGGTACAGGCGGTTGCGGTTGGATTATGTATGGTATGAATCTCTGG	IGHV1-15		IGHJ5	IGHD							CQSVDSMSNAIF	TGTCAGTCAGTTGACAGCATGAGTAATGCTATTTTC	IGLV3-3		IGLJ2	IGLC2
clonotype4772	clonotype4772_consensus_7164;clonotype4772_consensus_7165	1	0.000114103	CAKSSGCDSYVMNLW	TGTGCAAAAAGTAGCGGTTGTGATAGTTATGTTATGAATCTCTGG	IGHV1S5		IGHJ5	IGHD							CQSYDSIGNAVF	TGTCAGTCATATGACAGCATTGGAAATGCGGTTTTC	IGLV3-3		IGLJ2	IGLC2
clonotype6081	clonotype6081_consensus_9940;clonotype6081_consensus_9941	1	0.000114103	CAKSSGWNCETIYDAMDLW	TGTGCAAAAAGTTCTGGTTGGAATTGCGAAACTATTTACGATGCTATGGATCTCTGG	IGHV1S2		IGHJ5								CALYKSSGNVPF	TGTGCTCTGTATAAAAGTAGTGGCAATGTTCCCTTC	IGLV8-13		IGLJ3	IGLC2
clonotype6506	clonotype6506_consensus_10844;clonotype6506_consensus_10845	1	0.000114103	CAKSSKSNSVSYFFDATLLW	TGTGCAAAATCTTCTAAAAGTAATAGTGTTAGTTACTTTTTTGACGCTACGCTTCTCTGG	IGHV1-4		IGHJ5	IGHD							CCLSKSSSNIF	TGTTGTCTGTCGAAAAGTAGTTCTAATATTTTC	IGLV8-10		IGLJ2	IGLC2
clonotype4159	clonotype4159_consensus_5874;clonotype4159_consensus_5875	1	0.000114103	CAKSSWSCYYLMDLW	TGTGCGAAAAGTTCCTGGTCATGCTATTACCTTATGGATCTGTGG	IGHV1-15		IGHJ5	IGHD							CALYEGSGSYTIPF	TGTGCTCTGTATGAGGGAAGTGGTAGCTACACTATTCCCTTC	IGLV8-16		IGLJ3	IGLC2
clonotype7913	clonotype7913_consensus_13780;clonotype7913_consensus_13781	1	0.000114103	CAKSSYLVSCLNDLSYYAIDLW	TGTGCAAAGTCGAGCTATCTTGTTAGTTGCTTGAATGACCTGTCTTACTATGCAATAGATCTCTGG	IGHV1S5		IGHJ5	IGHM							CALGKTGSTIPF	TGTGCTCTAGGGAAAACTGGTAGTACTATTCCCTTC	IGLV8-18		IGLJ3	IGLC2
clonotype3939	clonotype3939_consensus_5410;clonotype3939_consensus_5411	1	0.000114103	CAKSWGCDGLHIDVW	TGTGCAAAAAGCTGGGGTTGCGATGGACTCCATATCGATGTCTGG	IGHV1S2		IGHJ5	IGHD							CALYKSTTNIF	TGTGCTCTGTATAAAAGTACTACGAATATTTTC	IGLV8-13		IGLJ2	IGLC2
clonotype5182	clonotype5182_consensus_8040;clonotype5182_consensus_8041	1	0.000114103	CAKSYGDRCYRYAMNLW	TGTGCAAAAAGTTATGGTGATCGTTGTTATCGTTATGCTATGAATCTCTGG	IGHV1-15		IGHJ5	IGHM	CQQSNSAPYGF	TGTCAGCAAAGTAATAGTGCACCGTATGGTTTC	IGKV1-11		IGKJ2	IGKC
clonotype7098	clonotype7098_consensus_12092;clonotype7098_consensus_12093	1	0.000114103	CAKTIYSGCAGTCLEYAVDLW	TGTGCAAAAACAATCTATAGTGGTTGCGCTGGGACTTGCCTTGAGTATGCTGTAGATCTCTGG	IGHV1-15		IGHJ5	IGHD							CTLYKSGINVTF	TGCACTCTATATAAAAGTGGTATTAATGTGACCTTC	IGLV8-19		IGLJ3	IGLC2
clonotype5189	clonotype5189_consensus_8054;clonotype5189_consensus_8055	1	0.000114103	CAKTLFIVGSWDTIDLW	TGTGCAAAAACCCTATTTATCGTTGGTAGTTGGGACACGATAGATCTCTGG	IGHV1-4		IGHJ5	IGHM	CLQDSSIPYGF	TGTTTGCAGGATAGTAGTATACCGTATGGTTTC	IGKV1-11		IGKJ2	IGKC
clonotype5347	clonotype5347_consensus_8383;clonotype5347_consensus_8384	1	0.000114103	CAKTMGVGSTSGFIMKIW	TGTGCAAAAACTATGGGAGTAGGCTCTACCAGTGGATTCATCATGAAGATCTGG	IGHV1-4		IGHJ5	IGHM							CQSLDSGDHVIF	TGTCAGTCACTTGACAGTGGTGATCATGTTATTTTC	IGLV3-3		IGLJ2	IGLC2
clonotype7361	clonotype7361_consensus_12630;clonotype7361_consensus_12631	1	0.000114103	CAKTNCGSCGAGSWGYYDIDLW	TGTGCAAAAACGAACTGCGGTAGCTGTGGTGCTGGTTCATGGGGGTACTATGATATAGATCTCTGG	IGHV1-14		IGHJ5	IGHD							CTLYKSSGNVPF	TGTACTCTGTATAAAAGTAGTGGTAATGTTCCCTTC	IGLV8-10		IGLJ3	IGLC2
clonotype5020	clonotype5020_consensus_7693;clonotype5020_consensus_7694	1	0.000114103	CAKTVVKSYWHWSMDLW	TGTGCAAAAACTGTGGTGAAAAGTTACTGGCACTGGTCTATGGATCTCTGG	IGHV1S2		IGHJ5	IGHD							CALCESSHNVIF	TGTGCTCTGTGTGAAAGTAGTCACAACGTTATTTTC	IGLV8-10		IGLJ2	IGLC2
clonotype8271	clonotype8271_consensus_14526;clonotype8271_consensus_14527	1	0.000114103	CAKVAIAMVLVAMMTEPALPYAMDLW	TGTGCAAAGGTGGCTATAGCTATGGTGCTAGTTGCTATGATGACAGAGCCCGCCCTACCTTATGCTATGGATCTCTGG	IGHV1S2	IGHD1	IGHJ5	IGHM	CLQHNSAPHGF	TGTTTGCAGCATAATAGTGCACCTCATGGTTTC	IGKV1-11		IGKJ2	IGKC
clonotype5693	clonotype5693_consensus_9120;clonotype5693_consensus_9121	1	0.000114103	CAKYQGGSYYYELDLW	TGTGCAAAGTACCAGGGGGGTTCATATTACTATGAACTGGATCTCTGG	IGHV1S5		IGHJ5	IGHM	CLQYSSTPNGF	TGTTTGCAGTATAGCAGTACACCGAATGGTTTC	IGKV1-11		IGKJ2	IGKC
clonotype6509	clonotype6509_consensus_10850;clonotype6509_consensus_10851;clonotype6509_consensus_10852	1	0.000114103	CAKYRWGARCGDDGGSMDLW	TGTGCAAAATATAGGTGGGGTGCTCGTTGCGGTGATGACGGGGGTTCTATGGATCTCTGG	IGHV1S2		IGHJ5	IGHM	CFQGLQSPWTF	TGTTTTCAAGGTTTACAATCTCCTTGGACGTTC	IGKV2-10		IGKJ1	IGKC	CQSTDNIDDTNIF	TGTCAGTCAACTGACAACATTGATGATACTAATATTTTC	IGLV3-3		IGLJ2	IGLC2
clonotype7448	clonotype7448_consensus_12810;clonotype7448_consensus_12811	1	0.000114103	CAKYYRYGDGCYTVDYYVMDLW	TGTGCAAAATACTATAGGTATGGTGATGGTTGCTATACGGTCGATTACTATGTTATGGATCTCTGG	IGHV1-15		IGHJ5	IGHD							CTLYKSSDNVPF	TGTACTCTGTATAAAAGTAGTGATAATGTTCCCTTC	IGLV8-10		IGLJ3	IGLC2
clonotype6316	clonotype6316_consensus_10438;clonotype6316_consensus_10439	1	0.000114103	CALDCPSYGGSCRYTLDVW	TGTGCATTAGACTGTCCTAGTTATGGCGGTAGTTGCCGGTATACTTTGGATGTCTGG	IGHV1-4		IGHJ5	IGHD							CALYKESGAGIYIF	TGTGCTCTGTATAAGGAGAGTGGTGCCGGCATTTATATTTTC	IGLV8-16		IGLJ2	IGLC2
clonotype5633	clonotype5633_consensus_8993;clonotype5633_consensus_8994	1	0.000114103	CALDDEGCWTTYSPMDLW	TGTGCATTAGACGATGAAGGTTGCTGGACTACTTACAGTCCTATGGATCTCTGG	IGHV1-15		IGHJ5	IGHM							CGLYTTRGNAPF	TGTGGTCTGTATACCACTAGAGGTAATGCGCCCTTC	IGLV8-13		IGLJ3	IGLC2
clonotype4751	clonotype4751_consensus_7116;clonotype4751_consensus_7117	1	0.000114103	CALEYGRDVYDYAMELW	TGTGCATTAGAATATGGTAGGGATGTATATGACTATGCTATGGAGCTCTGG	IGHV1-15		IGHJ5	IGHM							CQSIDNIGNAVF	TGTCAGTCAATTGACAACATTGGAAATGCTGTTTTC	IGLV3-3		IGLJ2	IGLC2
clonotype3596	clonotype3596_consensus_4686;clonotype3596_consensus_4687	1	0.000114103	CALGCYSGYHDLW	TGTGCACTAGGTTGCTATAGCGGGTACCATGATCTCTGG	IGHV1-15		IGHJ5	IGHM	CQQHDSAPYGF	TGTCAGCAGCATGATAGTGCACCGTATGGTTTC	IGKV1-11		IGKJ2	IGKC
clonotype7701	clonotype7701_consensus_13339;clonotype7701_consensus_13340	1	0.000114103	CALGRYSGGYSCYDWNWYGMDLW	TGTGCATTAGGCCGCTATAGTGGTGGTTATAGTTGCTATGATTGGAATTGGTATGGTATGGATCTCTGG	IGHV1-15		IGHJ5								CTLYKSSTNLPF	TGTACTCTCTATAAAAGTAGTACTAATCTTCCCTTC	IGLV8-10		IGLJ3	IGLC2
clonotype4617	clonotype4617_consensus_6842;clonotype4617_consensus_6843	1	0.000114103	CALGWGDSCPRGMNLW	TGTGCGCTAGGCTGGGGTGACAGTTGCCCTCGGGGTATGAATCTCTGG	IGHV1-15		IGHJ5	IGHM							CALYKGSGSDTVPF	TGTGCTCTGTATAAGGGAAGTGGTAGCGACACTGTTCCCTTC	IGLV8-16		IGLJ3	IGLC2
clonotype4833	clonotype4833_consensus_7291;clonotype4833_consensus_7292	1	0.000114103	CALGWGDTCLSNGMLLW	TGTGCATTAGGCTGGGGTGATACTTGCCTATCGAATGGTATGCTTCTCTGG	IGHV1-15		IGHJ5	IGHM							CALYKSSLRIF	TGTGCTCTGTATAAAAGTAGTCTTAGGATTTTC	IGLV8-13		IGLJ2	IGLC2
clonotype5546	clonotype5546_consensus_8807;clonotype5546_consensus_8808	1	0.000114103	CALGYSGCYSGPTSMNLW	TGTGCATTAGGCTATAGCGGTTGCTATAGCGGCCCAACATCTATGAATCTCTGG	IGHV1S2	IGHD2	IGHJ5	IGHM							CALGKGDGTTIF	TGTGCTCTAGGGAAAGGGGATGGTACTACTATTTTT	IGLV8-18		IGLJ2	IGLC2
clonotype6920	clonotype6920_consensus_11715;clonotype6920_consensus_11716	1	0.000114103	CALLYSYGAGCYGRYSVMDLW	TGTGCACTTCTCTATAGCTATGGTGCTGGTTGCTATGGAAGGTACTCTGTTATGGATCTCTGG	IGHV1-4	IGHD1	IGHJ5	IGHD							CALYKSCSNAF	TGTGCTCTGTATAAAAGTTGTAGTAATGCCTTC	IGLV8-18		IGLJ2	IGLC2
clonotype7845	clonotype7845_consensus_13638;clonotype7845_consensus_13639	1	0.000114103	CALNCYSYGASCKPGGDAVDLW	TGTGCGTTGAATTGTTATAGTTATGGTGCTAGTTGCAAACCAGGGGGGGATGCTGTGGATCTCTGG	IGHV1-6	IGHD1	IGHJ5	IGHM							CQSADSIDNAIF	TGTCAGTCAGCTGACAGCATTGATAATGCTATTTTC	IGLV3-3		IGLJ2	IGLC2
clonotype7223	clonotype7223_consensus_12345;clonotype7223_consensus_12346	1	0.000114103	CALSDYGGCGRETIYVMNLW	TGTGCACTATCAGACTATGGCGGTTGCGGTAGGGAAACTATTTATGTTATGAATCTCTGG	IGHV1S5		IGHJ5	IGHM							CQSADTIDNVPF	TGTCAGTCAGCTGACACAATTGATAATGTTCCGTTC	IGLV3-3		IGLJ3	IGLC2
clonotype4203	clonotype4203_consensus_5967;clonotype4203_consensus_5968	1	0.000114103	CALVTYATSTNGMNLW	TGTGCCCTCGTTACCTATGCTACTAGTACCAATGGTATGAATCTCTGG	IGHV1-15		IGHJ5	IGHD							CQSADSMNNAIF	TGTCAGTCAGCTGACAGCATGAATAATGCTATTTTC	IGLV3-3		IGLJ2	IGLC2
clonotype7607	clonotype7607_consensus_13140;clonotype7607_consensus_13141	1	0.000114103	CALWECYIYGDTCYGVWYARDLW	TGTGCACTATGGGAGTGCTATATCTATGGTGATACTTGTTATGGGGTCTGGTATGCTAGGGATCTCTGG	IGHV1-4		IGHJ5	IGHM							CALGSSGGTIF	TGTGCTCTTGGGAGCAGTGGTGGTACTATTTTC	IGLV8-18		IGLJ2	IGLC2
clonotype3622	clonotype3622_consensus_4738;clonotype3622_consensus_4739	1	0.000114103	CAMAYGASTGFLW	TGTGCAATGGCCTATGGTGCTAGTACTGGCTTTCTCTGG	IGHV1S2		IGHJ5	IGHG2							CALYKGSGTYTFPF	TGTGCTCTGTATAAGGGAAGTGGTACCTACACTTTTCCCTTC	IGLV8-16		IGLJ3	IGLC2
clonotype6675	clonotype6675_consensus_11200;clonotype6675_consensus_11201	1	0.000114103	CAMDCYTGGFRCYTMDLW	TGTGCGATGGACTGCTATACTGGTGGTTTTAGGTGCTATACTATGGATCTCTGG	IGHV1-12		IGHJ5	IGHM							CTLYKSSTSVPF	TGTACTCTGTATAAAAGTAGTACTAGTGTTCCCTTC	IGLV8-10		IGLJ3	IGLC2
clonotype8346	clonotype8346_consensus_14677;clonotype8346_consensus_14678	1	0.000114103	CAMFGVAIAVTPGLLPSYYYAMDLW	TGTGCAATGTTCGGGGTTGCTATAGCGGTTACTCCCGGACTCCTCCCCTCATATTACTATGCTATGGATCTCTGG	IGHV1-2	IGHD2	IGHJ5	IGHD	CQQNKESLNGF	TGCCAGCAAAATAAAGAATCTCTGAATGGTTTC	IGKV2-6		IGKJ2	IGKC
clonotype4676	clonotype4676_consensus_6962;clonotype4676_consensus_6963	1	0.000114103	CAMFPLGEVPMDLW	TGTGCGATGTTCCCCTTGGGGGAGGTTCCTATGGATCTCTGG	IGHV1-6		IGHJ5	IGHD	CQQNKESHGF	TGCCAGCAAAATAAAGAATCTCATGGTTTC	IGKV2-13		IGKJ2	IGKC
clonotype5311	clonotype5311_consensus_8303;clonotype5311_consensus_8304	1	0.000114103	CAMGAVAIAVSMDLW	TGTGCGATGGGGGCGGTTGCTATAGCGGTTTCTATGGATCTCTGG	IGHV1-6	IGHD2	IGHJ5	IGHM	CQQNKESLNGF	TGCCAGCAAAATAAAGAATCTCTTAATGGTTTC	IGKV2-6		IGKJ2	IGKC
clonotype5773	clonotype5773_consensus_9284;clonotype5773_consensus_9285	1	0.000114103	CAMGDLGWLYYAMDLW	TGTGCGATGGGGGATTTGGGTTGGTTGTACTATGCTATGGATCTCTGG	IGHV1-6		IGHJ5	IGHM							CALYKGSGSYTFPF	TGTGCTCTGTATAAGGGAAGTGGTAGCTACACTTTTCCCTTC	IGLV8-16		IGLJ3	IGLC2
clonotype4256	clonotype4256_consensus_6088;clonotype4256_consensus_6089	1	0.000114103	CAMGEYCSSGDAMNLW	TGTGCAATGGGCGAGTATTGCTCCAGCGGGGACGCCATGAATCTCTGG	IGHV1S2		IGHJ5	IGHM							CTLYKSSANVF	TGTACTCTGTATAAAAGTAGTGCTAATGTTTTC	IGLV8-10		IGLJ2	IGLC2
clonotype7728	clonotype7728_consensus_13397;clonotype7728_consensus_13398	1	0.000114103	CAMGLSGCWSIPFLRCAMDLW	TGTGCGATGGGCCTAAGCGGTTGCTGGAGCATTCCTTTTCTTCGTTGTGCTATGGATCTCTGG	IGHV1-6		IGHJ5	IGHM							CALYKSSTNVPF	TGTGCTCTGTATAAAAGTAGTACTAATGTTCCCTTC	IGLV8-10		IGLJ3	IGLC2
clonotype7841	clonotype7841_consensus_13630;clonotype7841_consensus_13631	1	0.000114103	CAMGMNCYNGGGNCYPYYYAMHLW	TGTGCGATGGGCATGAATTGTTATAACGGTGGTGGTAATTGCTACCCTTATTACTATGCTATGCATCTCTGG	IGHV1-4		IGHJ5	IGHD							CQSRDSSDRAPF	TGTCAGTCACGTGACAGCAGTGATAGAGCTCCCTTC	IGLV3-3		IGLJ3	IGLC2
clonotype6813	clonotype6813_consensus_11486;clonotype6813_consensus_11487	1	0.000114103	CAMGREYSGCYRSPASVIYLW	TGTGCAATGGGCCGCGAATATAGCGGTTGCTACAGGAGTCCCGCCTCTGTAATCTATCTCTGG	IGHV1-4		IGHJ5	IGHM							CQSPDNIDNVPF	TGTCAGTCACCTGACAACATTGATAATGTTCCCTTC	IGLV3-3		IGLJ3	IGLC2
clonotype6826	clonotype6826_consensus_11516;clonotype6826_consensus_11517	1	0.000114103	CAMGRWSEGCGSCYSMNLW	TGTGCAATGGGCCGATGGTCTGAAGGTTGTGGTAGCTGCTATTCGATGAATCTCTGG	IGHV1-6		IGHJ5	IGHM							CQSADSGDNTIF	TGTCAGTCAGCTGATAGCGGGGATAATACTATTTTC	IGLV3-3		IGLJ2	IGLC2
clonotype4768	clonotype4768_consensus_7156;clonotype4768_consensus_7157	1	0.000114103	CAMGYAPYYYAMDLW	TGTGCGATGGGTTACGCCCCGTATTACTATGCTATGGATCTCTGG	IGHV1-12		IGHJ5	IGHM							CQSADSIDNVPF	TGTCAGTCAGCTGACAGCATTGATAATGTTCCCTTC	IGLV3-3		IGLJ3	IGLC2
clonotype5355	clonotype5355_consensus_8401;clonotype5355_consensus_8402	1	0.000114103	CAMKCRDGGSWLFGMDLW	TGTGCGATGAAGTGTAGAGATGGTGGTAGTTGGTTGTTTGGTATGGATCTCTGG	IGHV1S2		IGHJ5	IGHM							CQSADSINNAIF	TGTCAGTCAGCTGACAGCATTAATAATGCTATTTTT	IGLV3-3		IGLJ2	IGLC2
clonotype7849	clonotype7849_consensus_13646;clonotype7849_consensus_13647	1	0.000114103	CAMPNCYSYGASCYFGIGMDLW	TGTGCGATGCCGAATTGCTATAGCTATGGTGCTAGTTGCTATTTTGGGATTGGTATGGATCTCTGG	IGHV1-6	IGHD1	IGHJ5	IGHM							CQSADSIDNVPF	TGTCAGTCAGCTGACAGCATTGATAATGTTCCCTTC	IGLV3-3		IGLJ3	IGLC2
clonotype5795	clonotype5795_consensus_9328;clonotype5795_consensus_9329	1	0.000114103	CAMTVFGPLKDAMDLW	TGTGCGATGACGGTTTTCGGTCCATTAAAGGATGCTATGGATCTCTGG	IGHV1-6		IGHJ5	IGHM	CQQHKESPYGF	TGCCAGCAACATAAAGAATCTCCGTATGGTTTC	IGKV2-8		IGKJ2	IGKC
clonotype3398	clonotype3398_consensus_4263;clonotype3398_consensus_4264	1	0.000114103	CANACDDRLSLW	TGTGCAAATGCTTGTGATGATAGACTGAGTCTCTGG	IGHV1-15		IGHJ5	IGHD	CLQYSSIPNAF	TGTTTGCAGTATAGCAGTATACCGAATGCTTTC	IGKV1-11		IGKJ2	IGKC
clonotype50	clonotype50_consensus_101;clonotype50_consensus_102	1	0.000114103	CANCGTVGCYLSDMNLW	TGTGCAAATTGCGGTACCGTTGGTTGCTATTTGAGTGATATGAACCTCTGG	IGHV1-4		IGHJ5								CLLLKSHENIF	TGTCTTCTACTTAAAAGTCATGAAAATATTTTC	IGLV8-10		IGLJ2	IGLC2
clonotype5755	clonotype5755_consensus_9246;clonotype5755_consensus_9247	1	0.000114103	CANCVHYVGNCYYPPDLW	TGTGCGAATTGCGTTCACTATGTCGGTAACTGCTACTATCCTCCGGATCTCTGG	IGHV1-15		IGHJ5	IGHM							CALYKGSGSYTGIF	TGTGCTCTGTATAAGGGAAGTGGTAGCTACACTGGTATTTTC	IGLV8-16		IGLJ2	IGLC2
clonotype6494	clonotype6494_consensus_10819;clonotype6494_consensus_10820	1	0.000114103	CANCYKCGSGRYPQDAMGLW	TGTGCAAACTGTTACAAATGTGGTAGTGGCCGGTATCCACAAGATGCTATGGGTCTCTGG	IGHV1-4		IGHJ5	IGHM							CQSTDSGNSARIF	TGTCAGTCAACTGACAGCGGTAATAGTGCTAGAATTTTC	IGLV3-3		IGLJ2	IGLC2
clonotype4035	clonotype4035_consensus_5616;clonotype4035_consensus_5617	1	0.000114103	CANGDSCYVGTMGLW	TGTGCAAATGGTGACAGTTGCTATGTGGGTACTATGGGTCTCTGG	IGHV1-15		IGHJ5	IGHD							CALYKSIGNYIF	TGTGCTCTGTATAAAAGTATTGGTAATTATATTTTC	IGLV8-13		IGLJ2	IGLC2
clonotype5317	clonotype5317_consensus_8315;clonotype5317_consensus_8316	1	0.000114103	CANGGASCYNYGIMDLW	TGTGCAAATGGGGGTGCTAGTTGCTATAACTATGGTATTATGGATCTCTGG	IGHV1-15		IGHJ5	IGHD	CQQHKESPPWTF	TGCCAGCAACATAAAGAATCTCCTCCGTGGACGTTC	IGKV2-8		IGKJ1	IGKC
clonotype16	clonotype16_consensus_28;clonotype16_consensus_29;clonotype16_consensus_30	2	0.000228206	CANLRAVATHRGDLW	TGTGCCAACCTTCGGGCGGTTGCTACCCATCGGGGGGATCTCTGG	IGHV1-12		IGHJ5	IGHM							CALYKSSANVPF;CQVYDGGYNIF	TGTGCTCTGTATAAAAGTAGTGCTAATGTTCCCTTC;TGTCAGGTGTATGATGGTGGTTATAATATTTTC	IGLV8-13;IGLV3-5	;	IGLJ3;IGLJ2	IGLC2;IGLC2
clonotype5322	clonotype5322_consensus_8326;clonotype5322_consensus_8327	1	0.000114103	CANMVVVAPPPMDLW	TGTGCGAATATGGTGGTAGTTGCTCCCCCTCCTATGGATCTCTGG	IGHV1-6		IGHJ5	IGHM	CFQALQSPNGF	TGTTTTCAAGCTTTACAATCTCCGAATGGTTTC	IGKV2-10		IGKJ2	IGKC
clonotype4902	clonotype4902_consensus_7448;clonotype4902_consensus_7449	1	0.000114103	CANNYGWSCDLVPGYLW	TGTGCAAATAATTATGGTTGGAGTTGTGATTTGGTCCCCGGATATCTCTGG	IGHV1-15		IGHJ5	IGHD							CALGRIGGTNF	TGTGCTCTAGGGAGGATTGGTGGTACTAATTTC	IGLV8-18		IGLJ2	IGLC2
clonotype4600	clonotype4600_consensus_6808;clonotype4600_consensus_6809	1	0.000114103	CANNYRDCGFGYPNLW	TGTGCAAACAACTATAGAGATTGCGGTTTCGGATATCCAAATCTCTGG	IGHV1-15		IGHJ5	IGHM	CFHYSSAANGF	TGTTTCCATTATAGTAGTGCAGCGAATGGTTTC	IGKV1-11		IGKJ2	IGKC
clonotype6698	clonotype6698_consensus_11248;clonotype6698_consensus_11249	1	0.000114103	CANSDCYSGYCLAVCSVPIW	TGTGCAAATAGCGATTGCTATAGCGGTTACTGCTTGGCAGTATGCAGCGTCCCTATCTGG	IGHV1-14	IGHD2	IGHJ5	IGHM							CALGKSCTNAIF	TGTGCTCTGGGGAAAAGTTGTACTAATGCTATTTTC	IGLV8-19		IGLJ2	IGLC2
clonotype5453	clonotype5453_consensus_8608;clonotype5453_consensus_8609	1	0.000114103	CANSGCSNGYAGSVMNLW	TGTGCGAATAGCGGTTGCAGTAACGGTTACGCTGGATCGGTTATGAATCTCTGG	IGHV1-15		IGHJ5	IGHM							CTLYKSSANIF	TGTACTCTGTATAAAAGTAGTGCTAATATTTTC	IGLV8-10		IGLJ2	IGLC2
clonotype4861	clonotype4861_consensus_7359;clonotype4861_consensus_7360	1	0.000114103	CANSYGAYCEITCMHLW	TGTGCAAATAGTTATGGTGCTTATTGCGAGATTACCTGTATGCATCTCTGG	IGHV1-4		IGHJ5	IGHM							CTLYKSSGNIF	TGTACTCTGTATAAAAGTAGTGGTAATATTTTC	IGLV8-10		IGLJ2	IGLC2
clonotype5873	clonotype5873_consensus_9496;clonotype5873_consensus_9497	1	0.000114103	CANSYTTSCWDYGYIKDLW	TGTGCAAATAGCTATACTACTAGTTGCTGGGACTACGGCTATATTAAGGATCTCTGG	IGHV1S2		IGHJ5	IGHM							CALYKNSANIF	TGTGCTCTGTATAAAAATAGTGCTAATATTTTC	IGLV8-18		IGLJ2	IGLC2
clonotype3890	clonotype3890_consensus_5299;clonotype3890_consensus_5300	1	0.000114103	CANTYGARRSCMNLW	TGTGCAAATACCTACGGCGCTAGAAGGTCTTGTATGAATCTCTGG	IGHV1-4		IGHJ5	IGHD							CQSVDRIENIFF	TGTCAGTCGGTTGACAGAATTGAGAATATATTTTTC	IGLV3-3		IGLJ2	IGLC2
clonotype6269	clonotype6269_consensus_10343;clonotype6269_consensus_10344	1	0.000114103	CANVRGGNSCYRYGGMDLW	TGTGCAAATGTTAGGGGTGGTAATAGTTGCTACCGTTACGGAGGTATGGATCTCTGG	IGHV1-15		IGHJ5	IGHM	CQQYNNVPYGF	TGTCAGCAGTATAATAATGTACCGTATGGATTC	IGKV1-11		IGKJ2	IGKC
clonotype2945	clonotype2945_consensus_3279;clonotype2945_consensus_3280	1	0.000114103	CANYGRGLW	TGTGCGAATTATGGAAGAGGTCTCTGG	IGHV1-4		IGHJ5	IGHM							CGLEKDDVISI	TGTGGTCTGGAGAAAGATGATGTTATTTCTATC	IGLV8-18		IGLJ2	IGLC2
clonotype5936	clonotype5936_consensus_9634;clonotype5936_consensus_9635	1	0.000114103	CAPDYSGCYSGDILRMNLW	TGTGCCCCCGACTATAGCGGTTGCTATAGCGGTGACATCCTAAGAATGAATCTCTGG	IGHV1-15	IGHD2	IGHJ5	IGHM							CTLYKNSANIF	TGTACTCTGTATAAAAATAGTGCTAATATTTTC	IGLV8-10		IGLJ2	IGLC2
clonotype6343	clonotype6343_consensus_10492;clonotype6343_consensus_10493	1	0.000114103	CAPGAVTKRGQENYAMDLW	TGTGCCCCAGGAGCGGTTACAAAGAGGGGGCAAGAGAATTATGCTATGGATCTCTGG	IGHV1-4		IGHJ5	IGHD	CFQALQSPGF	TGTTTTCAAGCTTTACAATCTCCTGGTTTC	IGKV2-10		IGKJ2	IGKC
clonotype3501	clonotype3501_consensus_4482;clonotype3501_consensus_4483	1	0.000114103	CAPGYFLYRMDFW	TGTGCGCCAGGCTACTTTCTTTATCGTATGGATTTTTGG	IGHV1-14		IGHJ5	IGHM							CTLYKSSANFF	TGTACTCTGTATAAAAGTAGTGCTAACTTTTTC	IGLV8-10		IGLJ2	IGLC2
clonotype7825	clonotype7825_consensus_13595;clonotype7825_consensus_13596	1	0.000114103	CAPHCYSGCSVPPFNPYMDLW	TGTGCGCCCCATTGCTATAGCGGTTGCTCCGTCCCACCCTTCAATCCCTATATGGATCTCTGG	IGHV1-6		IGHJ5	IGHM	CFQALQSPPGF	TGTTTTCAAGCTTTACAATCTCCTCCTGGTTTC	IGKV2-10		IGKJ2	IGKC
clonotype6727	clonotype6727_consensus_11307;clonotype6727_consensus_11308	1	0.000114103	CAPLGGCGSEFTLYNDINLW	TGTGCCCCCCTTGGCGGTTGCGGTAGCGAATTCACACTTTACAATGATATAAATCTCTGG	IGHV1-15		IGHJ5	IGHD	CLQHNSAPPTF	TGTTTGCAGCATAATAGTGCACCTCCGACGTTC	IGKV1-11		IGKJ1	IGKC
clonotype8032	clonotype8032_consensus_14027;clonotype8032_consensus_14028	1	0.000114103	CAPMNQKGLKTIAVAIAVFPMDLW	TGTGCGCCCATGAATCAGAAGGGATTAAAGACTATAGCGGTTGCTATAGCGGTTTTCCCTATGGATCTCTGG	IGHV1S2	IGHD2	IGHJ5	IGHD	CQQNKESLLGF	TGCCAGCAAAATAAAGAATCTCTTCTTGGTTTC	IGKV2-13		IGKJ2	IGKC
clonotype6101	clonotype6101_consensus_9983;clonotype6101_consensus_9984	1	0.000114103	CAPNYGAFCDVLYYAMDLW	TGTGCACCAAACTATGGTGCGTTTTGCGATGTGTTGTACTATGCCATGGATCTCTGG	IGHV1-15		IGHJ5	IGHM							CALYKSSTEVPF	TGTGCTCTGTATAAAAGTAGTACTGAAGTTCCCTTC	IGLV8-13		IGLJ3	IGLC2
clonotype4172	clonotype4172_consensus_5900;clonotype4172_consensus_5901	1	0.000114103	CAQRLLVSEPRSVLW	TGTGCACAGCGGTTGCTAGTTAGTGAGCCTAGATCAGTACTCTGG	IGHV1S2		IGHJ5	IGHM	CFQALQSPNGF	TGTTTTCAAGCTTTACAATCTCCGAATGGTTTC	IGKV2-10		IGKJ2	IGKC
clonotype4705	clonotype4705_consensus_7020;clonotype4705_consensus_7021	1	0.000114103	CAQSSIASYAMDLW	TGTGCGCAATCTTCTATAGCGTCATATGCTATGGATCTCTGG	IGHV1-6		IGHJ5	IGHM	CQQNKESLHGF	TGCCAGCAAAATAAAGAATCTCTTCATGGTTTC	IGKV2-13		IGKJ2	IGKC
clonotype4200	clonotype4200_consensus_5960;clonotype4200_consensus_5961	1	0.000114103	CARAAAIDLSSIMRLW	TGTGCGAGAGCGGCTGCTATAGACCTATCTTCTATTATGCGTCTCTGG	IGHV1-14		IGHJ5	IGHD							CQSIDSINNAIF	TGTCAGTCAATTGACAGCATTAATAATGCTATTTTC	IGLV3-3		IGLJ2	IGLC2
clonotype7451	clonotype7451_consensus_12816;clonotype7451_consensus_12817	1	0.000114103	CARADFSYSFVGRGYGYAMSLW	TGTGCAAGAGCAGATTTTTCCTATAGCTTTGTTGGTAGAGGCTATGGGTATGCTATGAGTCTCTGG	IGHV1-14		IGHJ5	IGHM							CTLYKSSDNVPF	TGTACTCTCTATAAAAGTAGTGATAATGTTCCCTTC	IGLV8-18		IGLJ3	IGLC2
clonotype6917	clonotype6917_consensus_11709;clonotype6917_consensus_11710	1	0.000114103	CARADRVSDSCYDYFDDMDLW	TGTGCAAGAGCCGATAGAGTTAGTGATAGTTGCTACGATTATTTTGATGATATGGATCTCTGG	IGHV1-4		IGHJ5	IGHM							CALEKSCTNIF	TGTGCTCTGGAGAAAAGTTGTACTAACATTTTT	IGLV8-19		IGLJ2	IGLC2
clonotype6805	clonotype6805_consensus_11469	1	0.000114103	CARADYDSFGDNYYGDAMDLW	TGTGCAAGAGCCGATTACGACAGCTTTGGTGATAACTACTATGGGGATGCTATGGATCTCTGG	IGHV1S2		IGHJ5
clonotype7752	clonotype7752_consensus_13447;clonotype7752_consensus_13448	1	0.000114103	CARAEDFYCDSCAVGCSGAMNLW	TGTGCAAGAGCCGAGGACTTTTACTGCGATAGCTGCGCTGTTGGTTGCTCGGGTGCTATGAATCTCTGG	IGHV1-15		IGHJ5	IGHD							CALGKSGGTNIF	TGTGCTCTAGGGAAAAGTGGTGGTACTAATATTTTC	IGLV8-18		IGLJ2	IGLC2
clonotype3518	clonotype3518_consensus_4519;clonotype3518_consensus_4520	1	0.000114103	CARAEDYYNMDLW	TGTGCAAGAGCCGAGGATTACTATAATATGGATCTCTGG	IGHV1-4		IGHJ5	IGHM							CTLYISDAKMSF	TGTACTCTGTATATAAGTGATGCTAAGATGTCCTTC	IGLV8-10		IGLJ2	IGLC2
clonotype6611	clonotype6611_consensus_11065;clonotype6611_consensus_11066	1	0.000114103	CARAFCVDDYDPFYYAMDLW	TGTGCAAGGGCCTTTTGCGTGGACGATTACGATCCGTTTTACTATGCTATGGATCTCTGG	IGHV1S2		IGHJ5	IGHM							CTLYKSSGNVPF	TGTACTCTGTATAAAAGTAGTGGTAATGTTCCCTTC	IGLV8-10		IGLJ3	IGLC2
clonotype5294	clonotype5294_consensus_8269;clonotype5294_consensus_8270	1	0.000114103	CARAFDASWEFYAMDLW	TGTGCAAGAGCATTTGATGCTAGTTGGGAGTTCTATGCTATGGATCTCTGG	IGHV1-15		IGHJ5	IGHD							CTLYKGSGTYTVPF	TGTACTCTGTATAAGGGAAGTGGTACCTACACTGTTCCCTTC	IGLV8-16		IGLJ3	IGLC2
clonotype6245	clonotype6245_consensus_10291;clonotype6245_consensus_10292	1	0.000114103	CARAGAVAIAVTIDAMDLW	TGTGCAAGAGCCGGGGCGGTTGCTATAGCGGTTACAATTGATGCTATGGATCTCTGG	IGHV1-4	IGHD2	IGHJ5	IGHM	CLQHSSAPNGF	TGTTTGCAGCATAGCAGTGCACCGAATGGTTTC	IGKV1-11		IGKJ2	IGKC
clonotype7768	clonotype7768_consensus_13480;clonotype7768_consensus_13481	1	0.000114103	CARAGIVMVPVVIWGDAMDLW	TGTGCAAGAGCGGGTATAGTTATGGTGCCAGTTGTTATTTGGGGGGATGCTATGGATCTCTGG	IGHV1S7		IGHJ5	IGHM	CLQHSSAPNGF	TGTTTGCAGCATAGCAGTGCACCGAATGGTTTC	IGKV1-11		IGKJ2	IGKC
clonotype4175	clonotype4175_consensus_5906;clonotype4175_consensus_5907	1	0.000114103	CARAGSILGWTMDRW	TGTGCAAGAGCCGGGTCTATTTTAGGCTGGACTATGGATCGATGG	IGHV1S2		IGHJ5	IGHD	CFQPLQSPNSF	TGTTTTCAACCTTTACAATCTCCGAATAGTTTC	IGKV2-10		IGKJ2	IGKC
clonotype3409	clonotype3409_consensus_4286;clonotype3409_consensus_4287	1	0.000114103	CARAHGIDLW	TGTGCAAGAGCCCACGGTATAGATCTCTGG	IGHV1-2		IGHJ5	IGHD	CLQYSSEPYGF	TGTTTGCAGTATAGCAGTGAGCCGTATGGTTTC	IGKV1-11		IGKJ2	IGKC
clonotype6934	clonotype6934_consensus_11748;clonotype6934_consensus_11749	1	0.000114103	CARAIIGMVSVAMRNFPMDLW	TGTGCAAGAGCGATTATAGGTATGGTGTCAGTTGCTATGAGGAACTTTCCTATGGATCTCTGG	IGHV1-4		IGHJ5	IGHM							CQSADSIANAVPF	TGTCAGTCAGCTGACAGCATTGCTAATGCTGTTCCCTTC	IGLV3-3		IGLJ3	IGLC2
clonotype3038	clonotype3038_consensus_3480;clonotype3038_consensus_3481	1	0.000114103	CARAKGLNLW	TGTGCAAGAGCGAAGGGGTTGAATCTCTGG	IGHV1-15		IGHJ5	IGHM							CSLYESSSNIF	TGTAGTCTGTATGAAAGTAGTAGTAATATTTTC	IGLV8-13		IGLJ2	IGLC2
clonotype4029	clonotype4029_consensus_5603;clonotype4029_consensus_5604	1	0.000114103	CARALAMVLVDRVNW	TGTGCAAGAGCCTTAGCTATGGTGCTAGTAGATAGGGTTAACTGG	IGHV1-4		IGHJ5	IGHM							CALYKGSTNVPF	TGTGCTCTGTATAAAGGTAGTACAAATGTTCCCTTC	IGLV8-13		IGLJ3	IGLC2
clonotype3053	clonotype3053_consensus_3516;clonotype3053_consensus_3517	1	0.000114103	CARALSINLW	TGTGCAAGAGCTTTATCTATCAATCTCTGG	IGHV1-15		IGHJ5	IGHM							CALDKSGAKIF	TGTGCTCTGGATAAAAGTGGTGCTAAGATTTTC	IGLV8-18		IGLJ2	IGLC2
clonotype8445	clonotype8445_consensus_14881;clonotype8445_consensus_14882	1	0.000114103	CARALTIAVAIAVTQEDWTHGQDAYYYAMDLW	TGTGCAAGAGCCCTGACTATAGCGGTTGCTATAGCGGTTACACAGGAGGATTGGACACACGGCCAGGACGCTTATTACTATGCTATGGATCTCTGG	IGHV1-11	IGHD2	IGHJ5	IGHM							CQSYDDSYTLIF	TGTCAGTCATACGATGATAGTTATACTCTTATTTTC	IGLV3-2		IGLJ2	IGLC2
clonotype7387	clonotype7387_consensus_12682;clonotype7387_consensus_12683	1	0.000114103	CARAPYCYSPVGSCYDFLLDLW	TGTGCAAGAGCCCCCTATTGCTACAGTCCTGTCGGTAGTTGCTATGATTTTCTTCTGGATCTCTGG	IGHV1S2		IGHJ5	IGHM							CALYKSSANVPF	TGTGCTCTGTATAAAAGTAGTGCTAATGTTCCCTTC	IGLV8-13		IGLJ3	IGLC2
clonotype8307	clonotype8307_consensus_14598;clonotype8307_consensus_14599	1	0.000114103	CARAQYCLRRGANCGDGIWNYYGMDLW	TGTGCAAGAGCGCAATATTGCCTTAGACGGGGTGCTAATTGCGGTGACGGGATATGGAACTACTATGGTATGGATCTCTGG	IGHV1-4		IGHJ5	IGHD							CQSADSGYNVIF	TGTCAGTCAGCTGACAGCGGATATAATGTTATTTTC	IGLV3-3		IGLJ2	IGLC2
clonotype7318	clonotype7318_consensus_12542;clonotype7318_consensus_12543	1	0.000114103	CARASCYTASSYCDVYWRMDLW	TGTGCAAGAGCATCTTGTTATACCGCTAGTTCTTATTGTGATGTTTACTGGCGTATGGATCTCTGG	IGHV1S2		IGHJ5	IGHM							CALYKSSSNVF	TGTGCTCTGTATAAAAGTAGTAGTAATGTTTTC	IGLV8-19		IGLJ2	IGLC2
clonotype8242	clonotype8242_consensus_14466;clonotype8242_consensus_14467	1	0.000114103	CARASNSYGPSYVPEYTFSEMDLW	TGTGCAAGAGCCTCTAATAGCTATGGTCCTAGTTACGTCCCGGAGTACACCTTCTCCGAGATGGATCTCTGG	IGHV1-11		IGHJ5	IGHM							CTLYKSSANIF	TGTACTCTCTATAAAAGTAGTGCTAATATTTTC	IGLV8-10		IGLJ2	IGLC2
clonotype4330	clonotype4330_consensus_6245;clonotype4330_consensus_6246	1	0.000114103	CARASYSGCSSDYASW	TGTGCAAGAGCCTCCTATAGCGGTTGCTCTAGCGATTACGCCTCGTGG	IGHV1-4	IGHD2	IGHJ5	IGHD							CALGKSCTNIF	TGTGCTCTGGGGAAAAGTTGTACTAATATTTTC	IGLV8-19		IGLJ2	IGLC2
clonotype4173	clonotype4173_consensus_5902;clonotype4173_consensus_5903	1	0.000114103	CARATKGPGVCWDLW	TGTGCAAGAGCCACAAAGGGTCCCGGTGTATGTTGGGATCTCTGG	IGHV1-4		IGHJ5	IGHM	CFQALQSPNGF	TGTTTTCAAGCTTTACAATCTCCGAATGGTTTC	IGKV2-10		IGKJ2	IGKC
clonotype3903	clonotype3903_consensus_5333;clonotype3903_consensus_5334	1	0.000114103	CARAVDILSYPEDLW	TGTGCAAGAGCGGTTGATATACTTTCCTATCCTGAGGATCTCTGG	IGHV1S2		IGHJ5	IGHM							CRLYKSSTNFF	TGTCGTCTGTATAAAAGTAGTACTAATTTTTTC	IGLV8-19		IGLJ2	IGLC2
clonotype4226	clonotype4226_consensus_6021;clonotype4226_consensus_6022	1	0.000114103	CARAVTGAWGYGMYLW	TGTGCTCGCGCGGTCACGGGGGCGTGGGGGTATGGTATGTATCTCTGG	IGHV1-15		IGHJ5	IGHD							CQSEDSIHNAIF	TGTCAGTCAGAAGACAGCATTCATAATGCTATTTTC	IGLV3-3		IGLJ2	IGLC2
clonotype3262	clonotype3262_consensus_3969;clonotype3262_consensus_3970	1	0.000114103	CARAVYRMDLW	TGTGCAAGAGCGGTGTATAGGATGGATCTCTGG	IGHV1-15		IGHJ5	IGHM	CHQYNTAPYGF	TGTCATCAATATAATACTGCACCGTATGGTTTC	IGKV1-11		IGKJ2	IGKC
clonotype7340	clonotype7340_consensus_12588;clonotype7340_consensus_12589	1	0.000114103	CARAWCRVGRCWSDGDYAMDLW	TGTGCAAGAGCGTGGTGTAGAGTTGGCAGGTGCTGGAGCGATGGGGACTATGCTATGGATCTCTGG	IGHV1-4		IGHJ5	IGHD							CLLYKSSVKIY	TGTCTTCTATATAAAAGTAGTGTGAAGATTTAC	IGLV8-13		IGLJ2	IGLC2
clonotype7199	clonotype7199_consensus_12298;clonotype7199_consensus_12299	1	0.000114103	CARAWIAVAIAVPWAMDLW	TGTGCAAGAGCCTGGATAGCGGTTGCTATAGCGGTCCCCTGGGCTATGGATCTCTGG	IGHV1-11	IGHD2	IGHJ5	IGHM	CQQNKESLNGF	TGCCAGCAAAATAAAGAATCTCTGAATGGTTTC	IGKV2-13		IGKJ2	IGKC
clonotype4679	clonotype4679_consensus_6968;clonotype4679_consensus_6969	1	0.000114103	CARAWSYGASSSLW	TGTGCGAGAGCCTGGAGCTATGGTGCTAGTTCAAGTCTCTGG	IGHV1-12		IGHJ5	IGHD							CALSKRSGSYTYIF	TGTGCTCTGTCTAAGAGAAGTGGTAGCTACACTTATATTTTC	IGLV8-16		IGLJ2	IGLC2
clonotype6457	clonotype6457_consensus_10740;clonotype6457_consensus_10741	1	0.000114103	CARAYCLRDGAPCFDDMGLW	TGTGCAAGAGCCTATTGTCTTCGCGATGGTGCTCCTTGCTTTGATGACATGGGTCTCTGG	IGHV1S2		IGHJ5	IGHM							CALDKSAANPF	TGTGCTCTCGATAAAAGTGCTGCTAATCCCTTC	IGLV8-13		IGLJ3	IGLC2
clonotype7031	clonotype7031_consensus_11952;clonotype7031_consensus_11953	1	0.000114103	CARAYCTNVYDTACYNRMDLW	TGTGCAAGAGCATATTGCACTAATGTTTATGATACTGCTTGCTACAATCGTATGGATCTCTGG	IGHV1S2		IGHJ5	IGHM							CALGKSGGTNIF	TGTGCTCTAGGGAAAAGTGGTGGTACTAATATTTTC	IGLV8-18		IGLJ2	IGLC2
clonotype4740	clonotype4740_consensus_7091;clonotype4740_consensus_7092	1	0.000114103	CARAYGGTCVGVGMHLW	TGTGCAAGAGCCTATGGTGGTACTTGCGTTGGAGTAGGTATGCATCTCTGG	IGHV1S2		IGHJ5	IGHM							CQSTDSIVNGIF	TGTCAGTCAACTGACAGCATTGTTAATGGTATTTTC	IGLV3-3		IGLJ2	IGLC2
clonotype4478	clonotype4478_consensus_6561;clonotype4478_consensus_6562	1	0.000114103	CARAYSGCHIGDMDVW	TGTGCAAGAGCCTATAGCGGTTGCCACATAGGTGATATGGACGTCTGG	IGHV1-4		IGHJ5	IGHM							CALYKSNGNVPF	TGTGCTCTGTATAAAAGTAATGGTAATGTTCCCTTC	IGLV8-13		IGLJ3	IGLC2
clonotype6020	clonotype6020_consensus_9814;clonotype6020_consensus_9815;clonotype6020_consensus_9816	1	0.000114103	CARAYSGCWNTYDMYVW	TGTGCAAGAGCCTATAGTGGTTGCTGGAATACTTATGATATGTATGTCTGG	IGHV1S5		IGHJ5								CALYKGSGTYTYNIF;CSLYKSSTNVPF	TGTGCTCTGTATAAGGGAAGTGGTACCTATACTTATAATATTTTC;TGTAGTCTGTATAAAAGTAGTACTAATGTTCCCTTC	IGLV8-16;IGLV8-10	;	IGLJ2;IGLJ3	IGLC2;IGLC2
clonotype5832	clonotype5832_consensus_9407;clonotype5832_consensus_9408	1	0.000114103	CARAYSTSEWLEVCGASLW	TGTGCAAGAGCCTATAGTACTAGTGAGTGGTTAGAAGTATGTGGGGCCTCTCTCTGG	IGHV1S2		IGHJ5	IGHM							CQSADNMYNVPF	TGTCAGTCAGCTGACAACATGTATAATGTTCCCTTC	IGLV3-3		IGLJ3	IGLC2
clonotype8320	clonotype8320_consensus_14624;clonotype8320_consensus_14625	1	0.000114103	CARAYSYGASCYDDLDPDRGDYAMDLW	TGTGCAAGAGCCTATAGCTATGGTGCTAGTTGCTATGATGACTTGGACCCCGACCGGGGGGACTATGCTATGGATCTCTGG	IGHV1-14	IGHD1	IGHJ5	IGHM							CQSYDDSYTPNIF	TGTCAGTCATACGATGATAGTTATACTCCTAATATTTTC	IGLV3-2		IGLJ2	IGLC2
clonotype7184	clonotype7184_consensus_12268;clonotype7184_consensus_12269	1	0.000114103	CARCDDSRYGGNCYFIGMDLW	TGTGCGAGATGCGACGACAGTAGGTATGGTGGTAATTGCTATTTTATCGGTATGGATCTCTGG	IGHV1-15		IGHJ5	IGHM							CALYKGSGTETSIF	TGTGCTCTGTATAAGGGAAGTGGTACCGAAACTAGTATTTTC	IGLV8-16		IGLJ2	IGLC2
clonotype6369	clonotype6369_consensus_10545;clonotype6369_consensus_10546;clonotype6369_consensus_10547;clonotype6369_consensus_10548	1	0.000114103	CARCDFYDGSWSPSYTMDVW;CAVGRTVAAPVTFWDGAAMDLW	TGTGCACGATGCGATTTCTATGATGGTAGTTGGTCTCCATCATATACTATGGATGTCTGG;TGTGCGGTAGGCCGAACGGTTGCTGCACCGGTTACATTCTGGGATGGCGCTGCTATGGATCTCTGG	IGHV1-15;IGHV1-6	;	IGHJ5;IGHJ5	IGHM;IGHM							CQSADIFDNGIF;CQSVDNIGNIF	TGTCAGTCAGCTGACATTTTTGATAATGGTATTTTC;TGTCAGTCAGTTGACAACATTGGTAATATTTTC	IGLV3-3;IGLV3-3	;	IGLJ2;IGLJ2	IGLC2;IGLC2
clonotype7835	clonotype7835_consensus_13616;clonotype7835_consensus_13617;clonotype7835_consensus_13618	1	0.000114103	CARCDSVGASCWMGNYYPLNLW	TGTGCACGATGCGATAGCGTTGGTGCTAGTTGCTGGATGGGCAATTACTATCCTCTGAATCTCTGG	IGHV1-8		IGHJ5	IGHD							CQSYDDSYKVPF;CSLYKSNTNVPF	TGTCAGTCATACGATGATAGTTATAAAGTTCCCTTC;TGTAGTCTTTATAAAAGTAATACTAATGTTCCTTTC	IGLV3-2;IGLV8-10	;	IGLJ3;IGLJ3	IGLC2;IGLC2
clonotype6421	clonotype6421_consensus_10663;clonotype6421_consensus_10664;clonotype6421_consensus_10665;clonotype6421_consensus_10666	1	0.000114103	CARCDSVGASCWMGNYYPLNLW;CATNYGASCYDDGYYAMDLW	TGTGCACGATGCGATAGCGTTGGTGCTAGTTGCTGGATGGGCAATTACTATCCTCTGAATCTCTGG;TGTGCGACCAATTATGGTGCTAGTTGCTATGATGACGGTTACTATGCTATGGATCTCTGG	IGHV1-8;IGHV1-10	;IGHD1	IGHJ5;IGHJ5	IGHD;IGHD							CQSYDDSYKVPF;CSLYKSNTNVPF	TGTCAGTCATACGATGATAGTTATAAAGTTCCCTTC;TGTAGTCTTTATAAAAGTAATACTAATGTTCCTTTC	IGLV3-2;IGLV8-10	;	IGLJ3;IGLJ3	IGLC2;IGLC2
clonotype4063	clonotype4063_consensus_5676;clonotype4063_consensus_5677	1	0.000114103	CARCDYWSGNVMHLW	TGTGCACGATGCGACTACTGGAGCGGTAACGTGATGCATCTCTGG	IGHV1-14		IGHJ5	IGHM	CQKYNSVPYVF	TGTCAGAAGTATAATAGTGTACCGTATGTTTTC	IGKV1-11		IGKJ2	IGKC
clonotype6119	clonotype6119_consensus_10020;clonotype6119_consensus_10021	1	0.000114103	CARCECNIPSIYYWGMDLW	TGTGCAAGATGCGAGTGCAATATACCTTCTATATATTACTGGGGTATGGATCTCTGG	IGHV1-15		IGHJ5	IGHM							CSLYQSIGNIPC	TGTTCTCTGTATCAAAGTATTGGTAATATTCCCTGC	IGLV8-10		IGLJ3	IGLC2
clonotype6900	clonotype6900_consensus_11673;clonotype6900_consensus_11674	1	0.000114103	CARCGDWTANWYAYCMDLW	TGTGCAAGATGCGGTGATTGGACTGCTAATTGGTATGCTTATTGTATGGATCTCTGG	IGHV1-8		IGHJ5	IGHM							CGLYKSSTNIF	TGTGGTCTGTATAAAAGTAGTACTAATATTTTC	IGLV8-13		IGLJ2	IGLC2
clonotype5395	clonotype5395_consensus_8488;clonotype5395_consensus_8489	1	0.000114103	CARCGPGCYDAAMDLW	TGTGCAAGATGTGGGCCAGGTTGCTATGACGCCGCTATGGATCTCTGG	IGHV1-8		IGHJ5	IGHM							CALYKSSANIF	TGTGCTCTGTATAAAAGTAGTGCTAATATTTTC	IGLV8-10		IGLJ2	IGLC2
clonotype6501	clonotype6501_consensus_10834;clonotype6501_consensus_10835	1	0.000114103	CARCIFYGVSCSDDKPMDLW	TGTGCAAGATGCATTTTCTATGGTGTTAGTTGCTCCGATGACAAGCCTATGGATCTCTGG	IGHV1S2		IGHJ5	IGHD							CTLYKSSANIF	TGTACTCTGTATAAAAGTAGTGCTAATATTTTC	IGLV8-10		IGLJ2	IGLC2
clonotype7424	clonotype7424_consensus_12757;clonotype7424_consensus_12758	1	0.000114103	CARCLGGTTCDEFFQALDLW	TGTGCAAGATGTTTGGGTGGTACTACTTGTGATGAGTTTTTCCAAGCGTTGGATCTCTGG	IGHV1S5		IGHJ5	IGHM							CSLYKSSPNVAF	TGTAGTCTGTATAAAAGTAGTCCTAATGTTGCCTTC	IGLV8-10		IGLJ3	IGLC2
clonotype7755	clonotype7755_consensus_13453;clonotype7755_consensus_13454	1	0.000114103	CARCLRGYGPNCDMSDPMDLW	TGTGCACGATGCCTCAGGGGCTATGGACCTAATTGCGACATGTCCGATCCTATGGATCTCTGG	IGHV1-8		IGHJ5	IGHM							CALYIDTAKVPF	TGTGCTCTATATATTGATACTGCGAAGGTTCCCTTC	IGLV8-13		IGLJ3	IGLC2
clonotype6583	clonotype6583_consensus_11005;clonotype6583_consensus_11006	1	0.000114103	CARCLTGNTNCFGGNPVKVW	TGTGCAAGATGCTTGACCGGTAATACTAATTGCTTCGGGGGGAATCCTGTGAAAGTCTGG	IGHV1S2		IGHJ5	IGHM							CALYKSVTNVPF	TGTGCTCTGTATAAAAGTGTTACTAATGTTCCCTTC	IGLV8-18		IGLJ3	IGLC2
clonotype6637	clonotype6637_consensus_11118;clonotype6637_consensus_11119;clonotype6637_consensus_11120	1	0.000114103	CARCNDYSGCYFGDYPVDLW	TGTGCAAGATGCAATGACTATAGCGGTTGCTATTTCGGTGACTATCCTGTGGATCTCTGG	IGHV1-15	IGHD2	IGHJ5	IGHM	CQQHKESPNGF	TGCCAGCAACATAAAGAATCTCCGAATGGTTTC	IGKV2-8		IGKJ2	IGKC	CTLYKSSGNVPF	TGTACTCTGTATAAAAGTAGTGGTAATGTTCCCTTC	IGLV8-10		IGLJ3	IGLC2
clonotype5679	clonotype5679_consensus_9089;clonotype5679_consensus_9090	1	0.000114103	CARCPDFSGCSCCDMKLW	TGTGCAAGATGCCCTGACTTTAGCGGTTGCAGTTGCTGTGACATGAAACTTTGG	IGHV1S2		IGHJ5	IGHM							CALYQTSSNLNIF	TGTGCTCTGTATCAAACTAGCAGTAATCTCAATATTTTC	IGLV8-10		IGLJ2	IGLC2
clonotype6050	clonotype6050_consensus_9877;clonotype6050_consensus_9878	1	0.000114103	CARCPYTDCGSAHSAIDLW	TGTGCAAGATGCCCTTATACCGATTGCGGTAGCGCCCACTCTGCTATTGATCTCTGG	IGHV1S2		IGHJ5								CALEKSGTTNIF	TGTGCTCTGGAGAAAAGTGGTACTACTAATATTTTC	IGLV8-18		IGLJ2	IGLC2
clonotype7390	clonotype7390_consensus_12688;clonotype7390_consensus_12689	1	0.000114103	CARCSCDDSCAYQIGQYGLHLW	TGTGCAAGATGTAGCTGCGATGATAGTTGCGCTTACCAAATAGGTCAGTATGGTCTGCATCTCTGG	IGHV1S2		IGHJ5	IGHM							CALYKSGGNVPF	TGTGCTCTGTATAAAAGTGGTGGAAATGTTCCCTTC	IGLV8-13		IGLJ3	IGLC2
clonotype6310	clonotype6310_consensus_10426;clonotype6310_consensus_10427	1	0.000114103	CARCSWYGGYCYENGMNVW	TGTGCGCGTTGTTCTTGGTATGGTGGTTATTGCTATGAGAATGGTATGAATGTCTGG	IGHV1S2		IGHJ5	IGHM							CALYTGSSTYTYIF	TGTGCTCTGTATACGGGAAGTAGTACTTACACTTATATTTTT	IGLV8-16		IGLJ2	IGLC2
clonotype4316	clonotype4316_consensus_6215;clonotype4316_consensus_6216	1	0.000114103	CARCTYGCFSGYMHLW	TGTGCACGATGCACTTACGGTTGCTTTAGCGGTTATATGCATCTCTGG	IGHV1S2		IGHJ5	IGHM							CALYKSSAIIF	TGTGCTCTGTATAAAAGTAGTGCTATTATTTTC	IGLV8-13		IGLJ2	IGLC2
clonotype5380	clonotype5380_consensus_8457;clonotype5380_consensus_8458	1	0.000114103	CARCVDRWWATCYHMDLW	TGTGCAAGATGCGTCGATAGGTGGTGGGCCACTTGCTACCATATGGATCTCTGG	IGHV1S2		IGHJ5	IGHM							CTLRGIGVPPF	TGTACTCTGCGTGGAATTGGTGTTCCTCCCTTC	IGLV8-10		IGLJ3	IGLC2
clonotype5849	clonotype5849_consensus_9442;clonotype5849_consensus_9443	1	0.000114103	CARCWSWSGDCGDGVIDLW	TGTGCAAGATGCTGGAGTTGGAGTGGTGATTGCGGTGATGGTGTTATCGATCTCTGG	IGHV1-14		IGHJ5	IGHD							CSLYRSTLLF	TGTAGTCTATATAGAAGTACTCTTCTCTTC	IGLV8-13		IGLJ3	IGLC2
clonotype6511	clonotype6511_consensus_10856;clonotype6511_consensus_10857	1	0.000114103	CARCYFLSGCYSDYYPMTLW	TGTGCACGATGCTATTTCCTTAGCGGTTGCTATAGCGATTACTACCCGATGACTCTCTGG	IGHV1S2	IGHD2	IGHJ5	IGHD							CQSADRIAYALPF	TGTCAGTCAGCTGACAGAATTGCCTATGCGCTTCCCTTC	IGLV3-3		IGLJ3	IGLC2
clonotype5692	clonotype5692_consensus_9118;clonotype5692_consensus_9119	1	0.000114103	CARCYGDCDIGYDSMDLW	TGTGCAAGATGTTATGGCGATTGCGATATTGGTTACGACTCTATGGATCTCTGG	IGHV1S2		IGHJ5	IGHD	CLQQSSAPYGF	TGTTTGCAGCAAAGCAGTGCGCCGTATGGTTTC	IGKV1-11		IGKJ2	IGKC
clonotype6810	clonotype6810_consensus_11480;clonotype6810_consensus_11481	1	0.000114103	CARCYINGANYYHDFRPMDLW	TGTGCAAGATGCTATATCAATGGTGCTAATTACTATCATGACTTTCGTCCTATGGATCTCTGG	IGHV1S2		IGHJ5	IGHG1							CQSADSIDNVF	TGTCAGTCAGCTGACAGCATTGATAATGTTTTC	IGLV3-3		IGLJ2	IGLC2
clonotype7397	clonotype7397_consensus_12702;clonotype7397_consensus_12703	1	0.000114103	CARCYNGGNNCWDGWSAAIHLW	TGTGCAAGGTGCTATAATGGTGGAAATAATTGCTGGGACGGTTGGTCCGCCGCGATACATCTCTGG	IGHV1-15		IGHJ5	IGHM							CCLYKSSGNVPF	TGTTGTCTGTATAAAAGTAGTGGTAATGTTCCCTTC	IGLV8-13		IGLJ3	IGLC2
clonotype5902	clonotype5902_consensus_9562;clonotype5902_consensus_9563	1	0.000114103	CARCYNWGASCDEDPMDLW	TGTGCTCGTTGCTATAACTGGGGTGCTAGTTGCGATGAAGACCCTATGGATCTCTGG	IGHV1S2		IGHJ5	IGHD							CALYKSSALHF	TGTGCTCTGTATAAAAGTAGTGCTCTTCATTTC	IGLV8-13		IGLJ3	IGLC2
clonotype6833	clonotype6833_consensus_11531;clonotype6833_consensus_11532	1	0.000114103	CARCYSNGATWYASHCALRLW	TGTGCCCGTTGCTACAGTAACGGTGCGACGTGGTATGCCTCTCACTGTGCCTTGAGGCTCTGG	IGHV1-4		IGHJ5	IGHM							CQSGDSIDNVIF	TGTCAGTCAGGTGACAGCATTGATAATGTTATTTTC	IGLV3-3		IGLJ2	IGLC2
clonotype7277	clonotype7277_consensus_12458;clonotype7277_consensus_12459	1	0.000114103	CARCYSYGASCYLDRIDLMDLW	TGTGCAAGGTGCTATAGCTATGGTGCTAGTTGCTATTTGGACAGGATCGATCTTATGGATCTCTGG	IGHV1S2	IGHD1	IGHJ5	IGHM							CLLYKSSLNIF	TGTCTTCTGTATAAAAGTAGTCTTAATATTTTC	IGLV8-13		IGLJ2	IGLC2
clonotype6616	clonotype6616_consensus_11075;clonotype6616_consensus_11076	1	0.000114103	CARCYTWSDSCWAGYDVDLW	TGTGCAAGATGCTATACCTGGAGTGACAGTTGCTGGGCGGGCTATGATGTGGATCTCTGG	IGHV1-15		IGHJ5	IGHM							CVLYKSSENVPF	TGTGTTCTGTATAAAAGTAGTGAAAATGTTCCCTTC	IGLV8-18		IGLJ3	IGLC2
clonotype3296	clonotype3296_consensus_4038;clonotype3296_consensus_4039	1	0.000114103	CARDAYGMDLW	TGTGCACGCGATGCTTATGGTATGGATCTCTGG	IGHV1-4		IGHJ5	IGHD							CALWKGSGRYSYIF	TGTGCTCTGTGGAAGGGAAGTGGTCGCTACAGTTATATTTTC	IGLV8-16		IGLJ2	IGLC2
clonotype7866	clonotype7866_consensus_13680;clonotype7866_consensus_13681	1	0.000114103	CARDCLIYGRACFDDGHYYDMDLW	TGTGCAAGGGATTGCCTTATTTATGGTCGAGCTTGCTTTGATGACGGGCATTATTATGATATGGATCTCTGG	IGHV1S2		IGHJ5	IGHD							CFLYKSDKHIF	TGTTTTCTGTATAAAAGTGATAAACATATTTTC	IGLV8-10		IGLJ2	IGLC2
clonotype6892	clonotype6892_consensus_11657;clonotype6892_consensus_11658	1	0.000114103	CARDCNDYFGCYRGYYAMDLW	TGTGCAAGAGATTGTAATGACTATTTTGGTTGCTATAGGGGTTACTATGCTATGGATCTCTGG	IGHV1S2		IGHJ5	IGHM							CTLYKSIANIF	TGTACTCTGTATAAAAGTATCGCTAATATTTTC	IGLV8-10		IGLJ2	IGLC2
clonotype3155	clonotype3155_consensus_3728;clonotype3155_consensus_3729;clonotype3155_consensus_3730	1	0.000114103	CARDCNFMLIW	TGTGCTAGGGATTGCAATTTTATGTTGATCTGG	IGHV1S2		IGHJ5	IGHM							CALGKSGATTIF;CQVYDGGYHIF	TGTGCTCTCGGGAAAAGTGGTGCCACAACTATTTTC;TGTCAGGTGTATGATGGTGGTTATCATATTTTC	IGLV8-18;IGLV3-5	;	IGLJ2;IGLJ2	IGLC2;IGLC2
clonotype4889	clonotype4889_consensus_7419;clonotype4889_consensus_7420;clonotype4889_consensus_7421;clonotype4889_consensus_7422	1	0.000114103	CARDCYIYGDSCGADGGDYAMDLW;CATGCYNYGASCQMDLW	TGTGCAAGAGATTGCTATATCTATGGTGATAGTTGCGGTGCTGACGGGGGGGACTATGCTATGGATCTCTGG;TGTGCAACAGGCTGCTATAATTATGGTGCTAGTTGTCAAATGGATCTCTGG	IGHV1-4;IGHV1S2	;	IGHJ5;IGHJ5	IGHM;IGHM							CGLSKGSGTYTIPF;CQSPDSIDNAVPF	TGTGGTCTGTCTAAGGGAAGTGGTACCTACACTATTCCCTTC;TGTCAGTCACCTGACAGCATTGATAATGCTGTTCCCTTC	IGLV8-16;IGLV3-3	;	IGLJ3;IGLJ3	IGLC2;IGLC2
clonotype83	clonotype83_consensus_170;clonotype83_consensus_171	2	0.000228206	CARDCYSYGASCYIIRDYCMDLW	TGTGCAAGAGACTGCTATAGCTATGGTGCTAGTTGCTACATAATTCGGGATTATTGTATGGATCTCTGG	IGHV1-4	IGHD1	IGHJ5	IGHM							CALGKSCTNVPF	TGTGCTCTGGGGAAAAGTTGTACTAATGTTCCCTTC	IGLV8-19		IGLJ3	IGLC2
clonotype7864	clonotype7864_consensus_13676;clonotype7864_consensus_13677	1	0.000114103	CARDCYSYGPSCAGVVHYYAMDLW	TGTGCAAGAGATTGCTATAGCTATGGTCCTAGTTGCGCAGGTGTCGTTCATTACTACGCTATGGATCTCTGG	IGHV1-4	IGHD1	IGHJ5	IGHM							CTLYKSSANPF	TGTACTCTGTATAAAAGTAGTGCTAATCCCTTC	IGLV8-13		IGLJ3	IGLC2
clonotype3150	clonotype3150_consensus_3719;clonotype3150_consensus_3720	1	0.000114103	CARDDGMDLW	TGTGCAAGAGACGACGGGATGGATCTCTGG	IGHV1S2		IGHJ5	IGHM	CQQYKEFPPNGF	TGCCAGCAATATAAAGAATTTCCTCCGAATGGTTTC	IGKV2-13		IGKJ2	IGKC
clonotype4019	clonotype4019_consensus_5583;clonotype4019_consensus_5584	1	0.000114103	CARDDSDCDTDYHLW	TGTGCGAGAGACGATAGTGATTGCGATACCGATTATCATCTGTGG	IGHV1-4		IGHJ5	IGHD							CVLYKTCTNIPF	TGTGTTCTGTATAAAACTTGTACTAATATTCCCTTC	IGLV8-19		IGLJ3	IGLC2
clonotype4928	clonotype4928_consensus_7504;clonotype4928_consensus_7505	1	0.000114103	CARDDWGTVGVRCSGLW	TGTGCAAGAGACGATTGGGGTACCGTTGGTGTTCGTTGCTCTGGTCTCTGG	IGHV1S2		IGHJ5	IGHM							CALGKSGYTIF	TGTGCTCTAGGGAAAAGTGGTTATACTATTTTC	IGLV8-19		IGLJ2	IGLC2
clonotype3689	clonotype3689_consensus_4879;clonotype3689_consensus_4880	1	0.000114103	CARDDYGWGSYGLW	TGTGCAAGAGATGACTATGGTTGGGGTTCATATGGTCTCTGG	IGHV1-15		IGHJ5								CSVTTNSVAIF	TGTAGTGTGACTACGAATAGTGTTGCGATTTTC	IGLV8-10		IGLJ2	IGLC2
clonotype7195	clonotype7195_consensus_12290;clonotype7195_consensus_12291	1	0.000114103	CARDDYSGCYSGSDCLGGDLW	TGTGCAAGGGATGACTATAGCGGTTGCTATAGCGGTTCGGATTGTTTGGGGGGGGATCTCTGG	IGHV1-4	IGHD2	IGHJ5	IGHM	CQQNKESLHGF	TGCCAGCAAAATAAAGAATCTCTTCATGGTTTC	IGKV2-6		IGKJ2	IGKC
clonotype5513	clonotype5513_consensus_8737;clonotype5513_consensus_8738	1	0.000114103	CARDEYRGCYRIRGGDLW	TGTGCAAGAGATGAGTACCGTGGTTGCTATAGGATACGAGGAGGGGATCTCTGG	IGHV1S2		IGHJ5	IGHD							CALGKSCTNVPF	TGTGCTCTGGGGAAAAGTTGTACTAATGTTCCCTTC	IGLV8-19		IGLJ3	IGLC2
clonotype3256	clonotype3256_consensus_3957;clonotype3256_consensus_3958	1	0.000114103	CARDFGAIKVW	TGTGCCAGAGACTTTGGTGCTATAAAAGTCTGG	IGHV1S2		IGHJ5	IGHM	CQQYNSLPYGF	TGTCAGCAGTATAATAGTCTACCGTATGGTTTC	IGKV1-11		IGKJ2	IGKC
clonotype3375	clonotype3375_consensus_4212;clonotype3375_consensus_4213	1	0.000114103	CARDFLDSMDLW	TGTGCAAGAGACTTCTTGGACTCAATGGATCTCTGG	IGHV1-14		IGHJ5	IGHM							CALFKSRTDIPF	TGTGCTCTGTTTAAAAGTAGAACAGATATTCCCTTC	IGLV8-13		IGLJ3	IGLC2
clonotype6569	clonotype6569_consensus_10977;clonotype6569_consensus_10978	1	0.000114103	CARDGCWSHYSRAYYAMDVW	TGTGCAAGAGACGGTTGTTGGAGCCATTATTCTAGGGCTTACTATGCTATGGACGTCTGG	IGHV1-15		IGHJ5	IGHD							CALYKSSTNVPF	TGTGCTCTATATAAAAGTAGTACTAATGTTCCCTTC	IGLV8-10		IGLJ3	IGLC2
clonotype3345	clonotype3345_consensus_4148;clonotype3345_consensus_4149	1	0.000114103	CARDGEYAMDLW	TGTGCAAGAGATGGAGAATATGCTATGGATCTCTGG	IGHV1-14		IGHJ5	IGHD							CCLDKTVAYSF	TGTTGTCTGGATAAAACGGTTGCGTATTCCTTC	IGLV8-10		IGLJ3	IGLC2
clonotype7783	clonotype7783_consensus_13511;clonotype7783_consensus_13512	1	0.000114103	CARDGVAMVLVAIRRRYYAMDLW	TGTGCAAGAGACGGGGTAGCTATGGTGCTAGTTGCTATTAGGAGGCGTTACTATGCTATGGATCTCTGG	IGHV1-4	IGHD1	IGHJ5	IGHM	CQQYKEFPTF	TGCCAGCAATATAAAGAATTTCCGACGTTC	IGKV2-13		IGKJ1	IGKC
clonotype3781	clonotype3781_consensus_5078;clonotype3781_consensus_5079	1	0.000114103	CARDGVYGWLPQDW	TGTGCAAGAGACGGAGTATATGGATGGTTGCCGCAGGACTGG	IGHV1-15		IGHJ5	IGHM	CLQHNSAPCTF	TGTTTACAGCATAATAGTGCACCGTGCACGTTC	IGKV1-11		IGKJ1	IGKC
clonotype7230	clonotype7230_consensus_12359;clonotype7230_consensus_12360	1	0.000114103	CARDIAAGCYTNEPSGMDLW	TGTGCCAGAGATATAGCTGCCGGTTGCTATACCAATGAGCCTAGTGGTATGGATCTCTGG	IGHV1S5		IGHJ5	IGHM							CQSRDSINNSIF	TGTCAGTCACGTGACAGCATTAATAATAGTATTTTC	IGLV3-3		IGLJ2	IGLC2
clonotype4120	clonotype4120_consensus_5793;clonotype4120_consensus_5794	1	0.000114103	CARDIAKNDWAIDLW	TGCGCAAGAGATATAGCAAAGAATGACTGGGCTATAGATCTCTGG	IGHV1-4		IGHJ5	IGHD							CCLYKGSSTGTYIF	TGTTGTCTGTATAAGGGAAGTAGTACCGGCACTTATATTTTC	IGLV8-18		IGLJ2	IGLC2
clonotype4263	clonotype4263_consensus_6102;clonotype4263_consensus_6103	1	0.000114103	CARDICRNDVDCVDLW	TGTGCACGCGATATTTGCAGAAATGATGTTGATTGTGTGGATCTCTGG	IGHV1-4		IGHJ5	IGHM							CCLGKSGGTFF	TGTTGTCTAGGGAAAAGTGGTGGTACTTTTTTC	IGLV8-18		IGLJ2	IGLC2
clonotype3417	clonotype3417_consensus_4302;clonotype3417_consensus_4303	1	0.000114103	CARDIGDSMDLW	TGTGCAAGAGACATAGGTGACTCTATGGATCTCTGG	IGHV1-15		IGHJ5	IGHM							CTLFKGENFYTVVY	TGTACTCTGTTTAAGGGAGAAAATTTCTACACTGTTGTTTAC	IGLV8-16		IGLJ2	IGLC2
clonotype7004	clonotype7004_consensus_11897;clonotype7004_consensus_11898	1	0.000114103	CARDLCISVGAGAGCYAAKIW	TGTGCAAGGGATCTCTGCATTAGCGTTGGCGCTGGTGCTGGTTGCTATGCAGCCAAAATCTGG	IGHV1S2		IGHJ5	IGHM							CSVYESSAYRIF	TGTTCGGTGTATGAAAGTAGTGCTTATCGTATTTTC	IGLV8-10		IGLJ2	IGLC2
clonotype3786	clonotype3786_consensus_5088;clonotype3786_consensus_5089	1	0.000114103	CARDLCSDCYSDYW	TGTGCAAGAGACTTGTGCAGCGATTGCTATAGCGATTACTGG	IGHV1S2		IGHJ5	IGHM	CQQHHSAPNVF	TGTCAGCAGCATCATAGTGCACCGAATGTTTTC	IGKV1-11		IGKJ2	IGKC
clonotype8336	clonotype8336_consensus_14657;clonotype8336_consensus_14658	1	0.000114103	CARDLCYSYGARCNDDPNRYYYAMDLW	TGTGCAAGAGACCTGTGCTATAGCTATGGTGCTAGATGCAATGATGACCCAAATCGTTATTACTATGCTATGGATCTCTGG	IGHV1-15	IGHD1	IGHJ5	IGHM							CTLYKSSANVPF	TGTACTCTGTATAAAAGTAGTGCTAATGTTCCCTTC	IGLV8-10		IGLJ3	IGLC2
clonotype7910	clonotype7910_consensus_13774;clonotype7910_consensus_13775	1	0.000114103	CARDLEYRGCNSGYDSDAMGLW	TGTGCAAGAGACCTCGAATATCGCGGTTGCAATAGTGGTTATGATTCTGATGCTATGGGTCTCTGG	IGHV1S5		IGHJ5	IGHD							CILYKSSLNFPF	TGTATTCTCTATAAAAGTAGTCTTAATTTTCCCTTC	IGLV8-10		IGLJ3	IGLC2
clonotype5047	clonotype5047_consensus_7751;clonotype5047_consensus_7752	1	0.000114103	CARDLFVADYIDAMDLW	TGTGCAAGAGACCTGTTTGTAGCGGATTATATCGATGCTATGGATCTCTGG	IGHV1-4		IGHJ5	IGHM							CTLYKSSANNIF	TGTACTCTGTATAAAAGTAGTGCTAATAATATTTTC	IGLV8-10		IGLJ2	IGLC2
clonotype5864	clonotype5864_consensus_9477;clonotype5864_consensus_9478	1	0.000114103	CARDLSFDRTVEMMGMDLW	TGTGCAAGAGACCTTTCTTTTGATCGTACGGTAGAGATGATGGGTATGGATCTCTGG	IGHV1-14		IGHJ5	IGHM							CQSVVDTEDVPF	TGTCAGTCGGTTGTCGACACCGAAGATGTTCCCTTC	IGLV3-3		IGLJ3	IGLC2
clonotype5229	clonotype5229_consensus_8138;clonotype5229_consensus_8139	1	0.000114103	CARDLYGANCWCSWDLW	TGTGCACGAGATCTGTATGGTGCTAATTGCTGGTGTAGTTGGGATCTCTGG	IGHV1-4		IGHJ5	IGHM							CTLYQSSSNPFAGF	TGTACTCTGTATCAAAGTAGTAGTAATCCCTTCGCCGGCTTC	IGLV8-10		IGLJ3	IGLC2
clonotype7446	clonotype7446_consensus_12806;clonotype7446_consensus_12807	1	0.000114103	CARDNCWSYGANCLFYYGLDLW	TGTGCAAGAGACAATTGCTGGAGTTATGGTGCAAATTGTCTTTTTTACTATGGTCTGGATCTCTGG	IGHV1-15		IGHJ5	IGHM							CALYKSSGDVPF	TGTGCTCTGTATAAAAGTAGTGGTGATGTGCCCTTC	IGLV8-13		IGLJ3	IGLC2
clonotype8086	clonotype8086_consensus_14144;clonotype8086_consensus_14145	1	0.000114103	CARDNCYSSGASCYDEIFYDNLDLW	TGTGCGAGAGACAATTGCTATAGCAGTGGTGCTAGTTGCTATGATGAGATTTTTTACGATAACCTGGATCTCTGG	IGHV1-14	IGHD1	IGHJ5	IGHM							CTLIKGSGNPF	TGTACTCTAATTAAAGGTAGTGGTAATCCCTTC	IGLV8-13		IGLJ3	IGLC2
clonotype3813	clonotype3813_consensus_5142;clonotype3813_consensus_5143	1	0.000114103	CARDNRVGTSCYIW	TGTGCAAGAGACAATAGGGTTGGTACTAGTTGCTATATCTGG	IGHV1S2		IGHJ5	IGHM							CALYKGDGTYTNIF	TGTGCTCTGTATAAGGGAGATGGTACCTACACTAACATTTTC	IGLV8-16		IGLJ2	IGLC2
clonotype3302	clonotype3302_consensus_4052;clonotype3302_consensus_4053	1	0.000114103	CARDNTGMDIW	TGTGCACGCGATAATACTGGTATGGATATCTGG	IGHV1-4		IGHJ5	IGHM							CALYKGTGTFISFF	TGTGCTCTGTATAAGGGTACTGGTACCTTCATTAGTTTTTTC	IGLV8-16		IGLJ2	IGLC2
clonotype6419	clonotype6419_consensus_10659;clonotype6419_consensus_10660	1	0.000114103	CARDPCYSYGASCYSRLDLW	TGTGCAAGAGACCCCTGCTATAGCTATGGTGCTAGTTGCTACTCTCGATTGGATCTCTGG	IGHV1-15	IGHD1	IGHJ5	IGHD							CQSTDSIDNAIF	TGTCAGTCAACTGACAGCATTGATAATGCTATTTTC	IGLV3-3		IGLJ2	IGLC2
clonotype3002	clonotype3002_consensus_3405;clonotype3002_consensus_3406	1	0.000114103	CARDPIDVW	TGTGCAAGAGACCCTATAGATGTCTGG	IGHV1-15		IGHJ5	IGHM							CVLWKGSGSGTGIF	TGTGTTCTGTGGAAGGGAAGTGGTAGCGGCACTGGTATTTTC	IGLV8-18		IGLJ2	IGLC2
clonotype8366	clonotype8366_consensus_14716;clonotype8366_consensus_14717	1	0.000114103	CARDQDTFMEKNCYSYGASCYRSTMDLW	TGTGCAAGAGACCAAGATACCTTTATGGAAAAAAATTGCTATAGCTATGGTGCTAGTTGCTATCGATCAACTATGGATCTCTGG	IGHV1-4	IGHD1	IGHJ5	IGHD							CALYKSSANPF	TGTGCTCTGTATAAAAGTAGTGCTAATCCCTTC	IGLV8-13		IGLJ3	IGLC2
clonotype4558	clonotype4558_consensus_6723;clonotype4558_consensus_6724	1	0.000114103	CARDRCDWGYCAMDLW	TGTGCAAGGGACAGGTGCGATTGGGGGTACTGCGCTATGGATCTCTGG	IGHV1-15		IGHJ5	IGHD	CLQHDTAPWTF	TGTTTGCAGCATGATACTGCACCGTGGACGTTC	IGKV1-11		IGKJ1	IGKC
clonotype4084	clonotype4084_consensus_5719;clonotype4084_consensus_5720	1	0.000114103	CARDRDDYGSYMDLW	TGTGCAAGGGACCGTGACGATTATGGCTCTTATATGGATCTGTGG	IGHV1-15		IGHJ5	IGHD	CQQYDSAPSGF	TGTCAGCAGTATGATAGTGCACCGTCTGGTTTC	IGKV1-11		IGKJ2	IGKC
clonotype104	clonotype104_consensus_216;clonotype104_consensus_217	2	0.000228206	CARDRDSAGRSMDLW	TGTGCGAGAGACAGGGACTCTGCGGGAAGGTCTATGGATCTCTGG	IGHV1S2		IGHJ5	IGHM							CVLYGGSSSFTGIF	TGTGTTTTATATGGGGGAAGTAGTAGCTTTACTGGTATTTTC	IGLV8-18		IGLJ2	IGLC2
clonotype3346	clonotype3346_consensus_4150;clonotype3346_consensus_4151	1	0.000114103	CARDSADDMDLW	TGTGCAAGAGACAGCGCAGACGATATGGATCTCTGG	IGHV1S2		IGHJ5	IGHM							CRLYKSNANIF	TGTCGTCTGTATAAAAGTAATGCTAATATTTTC	IGLV8-10		IGLJ2	IGLC2
clonotype3433	clonotype3433_consensus_4335;clonotype3433_consensus_4336	1	0.000114103	CARDSDGSLDLW	TGTGCGAGAGATTCCGATGGTTCTCTCGATCTCTGG	IGHV1-15		IGHJ5	IGHM							CALYKGSGSYTYIF	TGTGCTCTCTATAAGGGAAGTGGTAGCTACACTTATATTTTC	IGLV8-16		IGLJ2	IGLC2
clonotype4776	clonotype4776_consensus_7172;clonotype4776_consensus_7173	1	0.000114103	CARDVDGYTDIEGLDLW	TGTGCAAGAGACGTCGACGGTTATACGGATATCGAGGGTCTGGATCTCTGG	IGHV1S2		IGHJ5	IGHM							CALYKSSAPF	TGTGCTCTCTATAAAAGTAGTGCTCCCTTC	IGLV8-10		IGLJ3	IGLC2
clonotype6430	clonotype6430_consensus_10684;clonotype6430_consensus_10685	1	0.000114103	CARDVSGCARGGYAVDLW	TGTGCGAGGGACGTGAGCGGTTGTGCTAGGGGGGGTTATGCTGTGGATCTCTGG	IGHV1S5		IGHJ5	IGHD							CSLQGNSGDIF	TGTAGTCTACAGGGAAATAGTGGTGATATTTTC	IGLV8-10		IGLJ2	IGLC2
clonotype8157	clonotype8157_consensus_14292;clonotype8157_consensus_14293	1	0.000114103	CARDVVAMVLVVSAKPNYYYAMDLW	TGTGCAAGAGATGTCGTAGCTATGGTGCTAGTTGTTAGTGCCAAACCAAATTATTACTATGCTATGGATCTCTGG	IGHV1-15	IGHD1	IGHJ5	IGHM	CLQHSSAPNGF	TGTTTGCAGCATAGCAGTGCACCGAATGGTTTC	IGKV1-11		IGKJ2	IGKC
clonotype3893	clonotype3893_consensus_5305;clonotype3893_consensus_5306;clonotype3893_consensus_5307	1	0.000114103	CARDWADVYDPMDLW	TGTGCAAGGGACTGGGCCGATGTCTATGATCCTATGGATCTCTGG	IGHV1-4		IGHJ5	IGHM	CQHYWTKPSGF	TGTCAGCATTATTGGACCAAACCGTCTGGTTTC	IGKV1-11		IGKJ2	IGKC	CQSADSIDNAIF	TGTCAGTCAGCTGACAGCATTGATAATGCTATTTTC	IGLV3-3		IGLJ2	IGLC2
clonotype5132	clonotype5132_consensus_7938;clonotype5132_consensus_7939	1	0.000114103	CARDWGGCYGGFGQDLW	TGTGCAAGAGACTGGGGCGGTTGCTATGGCGGTTTTGGCCAGGATCTCTGG	IGHV1-14		IGHJ5	IGHD							CALYKSCIDVIF	TGTGCTCTCTATAAAAGTTGCATAGATGTTATTTTC	IGLV8-19		IGLJ2	IGLC2
clonotype163	clonotype163_consensus_344;clonotype163_consensus_345	1	0.000114103	CARDWSGCWGGERDLW	TGTGCAAGAGACTGGAGCGGTTGCTGGGGCGGTGAAAGGGATCTCTGG	IGHV1-4		IGHJ5	IGHM							CALGKSCAVAIF	TGTGCTCTGGGGAAAAGTTGTGCTGTTGCTATCTTC	IGLV8-19		IGLJ2	IGLC2
clonotype7034	clonotype7034_consensus_11959;clonotype7034_consensus_11960	1	0.000114103	CARDWSNEGATYWIGDDMYLW	TGTGCAAGGGATTGGTCCAACGAAGGTGCCACTTACTGGATAGGTGATGATATGTATCTCTGG	IGHV1-14		IGHJ5	IGHM							CSLYKSSGNVPF	TGTTCTCTGTATAAAAGTAGTGGTAATGTTCCCTTC	IGLV8-10		IGLJ3	IGLC2
clonotype5485	clonotype5485_consensus_8677;clonotype5485_consensus_8678	1	0.000114103	CARDWTSSGCYSSSIDFW	TGTGCAAGAGATTGGACCTCTAGCGGTTGCTATAGCAGTAGCATAGATTTCTGG	IGHV1-15		IGHJ5	IGHD							CALGKSGGNPF	TGTGCTCTAGGGAAAAGTGGTGGTAATCCCTTC	IGLV8-18		IGLJ3	IGLC2
clonotype4947	clonotype4947_consensus_7543;clonotype4947_consensus_7544	1	0.000114103	CARDWVKNCDENKMDLW	TGTGCAAGGGACTGGGTTAAAAATTGTGATGAGAATAAGATGGACCTCTGG	IGHV1-15		IGHJ5	IGHM							CALGKSCTNFF	TGTGCTCTGGGGAAAAGTTGTACTAATTTTTTC	IGLV8-19		IGLJ2	IGLC2
clonotype4031	clonotype4031_consensus_5608;clonotype4031_consensus_5609	1	0.000114103	CARDWYDYSDMMDLW	TGTGCAAGGGACTGGTATGACTATAGCGATATGATGGATCTCTGG	IGHV1-4		IGHJ5	IGHM							CTLYKSSENTPF	TGTACTCTGTATAAAAGTAGTGAGAATACTCCCTTC	IGLV8-10		IGLJ3	IGLC2
clonotype8000	clonotype8000_consensus_13962;clonotype8000_consensus_13963;clonotype8000_consensus_13964	1	0.000114103	CARDYCMDYAATCSINWYGVMDLW	TGTGCAAGAGATTATTGCATGGATTATGCTGCTACTTGCTCTATTAATTGGTACGGTGTTATGGATCTCTGG	IGHV1-15		IGHJ5	IGHM	CLQYNSEPNGF	TGTTTACAATATAATAGTGAACCGAATGGTTTC	IGKV1-11		IGKJ2	IGKC	CALFKGSDTYTNIF	TGTGCTCTCTTTAAGGGAAGTGATACCTATACTAATATTTTC	IGLV8-16		IGLJ2	IGLC2
clonotype7117	clonotype7117_consensus_12130;clonotype7117_consensus_12131	1	0.000114103	CARDYDAGWWDRWGSSPMDLW	TGTGCAAGAGACTATGATGCTGGTTGGTGGGATAGATGGGGGTCATCTCCTATGGATCTCTGG	IGHV1-4		IGHJ5	IGHD							CTLYKSSGNVPF	TGTACTCTGTATAAAAGTAGTGGTAATGTTCCCTTC	IGLV8-13		IGLJ3	IGLC2
clonotype7049	clonotype7049_consensus_11992;clonotype7049_consensus_11993	1	0.000114103	CARDYEGAYCSAVGVYALDLW	TGTGCCAGAGATTACGAAGGTGCTTATTGCTCTGCTGTAGGTGTCTATGCCTTGGATCTCTGG	IGHV1-15		IGHJ5	IGHM							CTLYQSSGNVPF	TGTACTCTGTATCAAAGTAGTGGTAATGTTCCCTTC	IGLV8-10		IGLJ3	IGLC2
clonotype5369	clonotype5369_consensus_8435;clonotype5369_consensus_8436	1	0.000114103	CARDYFDAWSYYYGMDDW	TGTGCAAGAGACTATTTCGATGCTTGGTCATATTACTATGGTATGGATGACTGG	IGHV1-14		IGHJ5	IGHM							CQSDDSIANHIF	TGTCAGTCAGATGACAGCATTGCTAATCATATTTTC	IGLV3-3		IGLJ2	IGLC2
clonotype6027	clonotype6027_consensus_9831;clonotype6027_consensus_9832	1	0.000114103	CARDYFNCGDFCWGKMDVW	TGTGCAAGAGACTATTTCAATTGCGGTGACTTCTGTTGGGGTAAGATGGATGTCTGG	IGHV1S2		IGHJ5	IGHM							CLLTKSSDNVIF	TGTCTTCTGACTAAAAGTAGTGACAATGTTATTTTC	IGLV8-10		IGLJ2	IGLC2
clonotype7760	clonotype7760_consensus_13464;clonotype7760_consensus_13465	1	0.000114103	CARDYGCDGSYWQHHYALDLW	TGTGCAAGGGACTACGGTTGCGATGGCAGTTACTGGCAACACCACTATGCCCTGGATCTCTGG	IGHV1S5		IGHJ5	IGHG1	CHHHRGAPLGF	TGTCATCACCATCGTGGTGCACCGCTCGGTTTC	IGKV1-11		IGKJ2	IGKC
clonotype6473	clonotype6473_consensus_10774;clonotype6473_consensus_10775	1	0.000114103	CARDYGDTWYDFGYYGLDFW	TGTGCGAGAGACTATGGTGACACTTGGTATGACTTTGGTTACTATGGCTTGGATTTCTGG	IGHV1-14		IGHJ5	IGHM							CTLDKTTGIPF	TGTACTCTAGATAAAACTACAGGAATTCCCTTC	IGLV8-10		IGLJ3	IGLC2
clonotype3593	clonotype3593_consensus_4680;clonotype3593_consensus_4681	1	0.000114103	CARDYGRDVLLLW	TGTGCAAGGGATTACGGTCGCGATGTTTTGTTGCTCTGG	IGHV1-14		IGHJ5	IGHM	CQQYYSIPYGF	TGTCAGCAGTACTATAGTATACCGTATGGTTTC	IGKV1-11		IGKJ2	IGKC
clonotype6851	clonotype6851_consensus_11570;clonotype6851_consensus_11571	1	0.000114103	CARDYINGANCNNDWYAMKLW	TGTGCAAGAGACTATATCAATGGTGCTAATTGCAATAATGATTGGTATGCGATGAAGCTCTGG	IGHV1-15		IGHJ5	IGHM							CQSPESFDNTVF	TGTCAGTCACCTGAAAGCTTTGATAATACTGTTTTC	IGLV3-3		IGLJ2	IGLC2
clonotype7412	clonotype7412_consensus_12732;clonotype7412_consensus_12733	1	0.000114103	CARDYNDCYSDFYEPCYIMDLW	TGTGCAAGGGACTATAATGATTGCTATAGCGATTTTTATGAACCTTGCTATATTATGGATCTCTGG	IGHV1-4		IGHJ5	IGHM							CALYKSFTNIPF	TGTGCTCTGTATAAAAGTTTCACTAATATTCCCTTC	IGLV8-19		IGLJ3	IGLC2
clonotype3609	clonotype3609_consensus_4712;clonotype3609_consensus_4713	1	0.000114103	CARDYNWRTMDLW	TGTGCAAGGGACTATAACTGGCGAACTATGGATCTTTGG	IGHV1S2		IGHJ5	IGHM							CALYKGSGTYTYIF	TGTGCTCTATATAAGGGAAGTGGTACCTACACTTATATTTTC	IGLV8-16		IGLJ2	IGLC2
clonotype5660	clonotype5660_consensus_9048;clonotype5660_consensus_9049	1	0.000114103	CARDYRDCWGGEGCMDLW	TGTGCAAGAGACTATCGCGATTGCTGGGGCGGCGAAGGCTGTATGGATCTCTGG	IGHV1-4		IGHJ5	IGHM							CTLYKSSTNAAF	TGTACTCTGTATAAAAGTAGTACTAATGCTGCCTTC	IGLV8-10		IGLJ3	IGLC2
clonotype5188	clonotype5188_consensus_8052;clonotype5188_consensus_8053	1	0.000114103	CARDYSGCSRGGCMDLW	TGTGCAAGAGACTATAGCGGTTGCTCTCGCGGTGGCTGCATGGATCTCTGG	IGHV1-4		IGHJ5	IGHM	CQQHNSAPYGF	TGTCAGCAGCATAATAGTGCACCGTATGGTTTC	IGKV1-11		IGKJ2	IGKC
clonotype6928	clonotype6928_consensus_11734;clonotype6928_consensus_11735	1	0.000114103	CARDYSGCYRSYVWDSAMDLW	TGTGCAAGAGACTATAGCGGTTGCTACCGCTCCTATGTGTGGGACAGTGCTATGGATCTCTGG	IGHV1-15		IGHJ5	IGHM							CVLYKSTANIF	TGTGTTCTGTATAAAAGTACTGCTAATATTTTC	IGLV8-13		IGLJ2	IGLC2
clonotype5335	clonotype5335_consensus_8355;clonotype5335_consensus_8356	1	0.000114103	CARDYSGCYSGCDAMDLW	TGTGCAAGAGACTATAGCGGTTGCTATAGCGGTTGTGATGCTATGGATCTCTGG	IGHV1S2	IGHD2	IGHJ5	IGHM							CQSYDDSYTPIF	TGTCAGTCATACGATGATAGTTATACTCCTATTTTC	IGLV3-2		IGLJ2	IGLC2
clonotype4392	clonotype4392_consensus_6378;clonotype4392_consensus_6379	1	0.000114103	CARDYSRCYSGLGTLW	TGTGCAAGAGACTATAGCCGTTGCTATAGCGGTCTCGGGACTCTCTGG	IGHV1-15	IGHD2	IGHJ5	IGHM							CALYKSCTNIPF	TGTGCTCTGTATAAAAGTTGTACTAATATTCCCTTC	IGLV8-18		IGLJ3	IGLC2
clonotype4040	clonotype4040_consensus_5626;clonotype4040_consensus_5627	1	0.000114103	CARDYSSCYRGDTSW	TGTGCAAGGGACTATAGCAGTTGCTATCGCGGTGACACCTCTTGG	IGHV1-14		IGHJ5	IGHM							CALYKTCTNPPF	TGTGCTCTGTATAAAACATGTACTAATCCTCCCTTC	IGLV8-18		IGLJ3	IGLC2
clonotype4269	clonotype4269_consensus_6114;clonotype4269_consensus_6115	1	0.000114103	CARDYSTCYSGPMDLW	TGTGCAAGAGACTATAGTACTTGCTATAGCGGTCCTATGGATCTCTGG	IGHV1-15		IGHJ5	IGHM							CLLYKSSANIF	TGTCTTCTATATAAAAGTAGTGCTAACATTTTT	IGLV8-10		IGLJ2	IGLC2
clonotype3113	clonotype3113_consensus_3645;clonotype3113_consensus_3646	1	0.000114103	CARDYVMDVW	TGTGCACGAGATTATGTTATGGATGTTTGG	IGHV1-15		IGHJ5	IGHD	CQQHDVTPYGF	TGTCAGCAGCATGATGTTACACCGTATGGTTTC	IGKV1-11		IGKJ2	IGKC
clonotype3158	clonotype3158_consensus_3735;clonotype3158_consensus_3736;clonotype3158_consensus_3737	1	0.000114103	CARDYYGLDLW	TGTGCACGTGATTACTATGGTCTGGATCTCTGG	IGHV1-15		IGHJ5	IGHM	CLQYSSAPYGF	TGTTTGCAGTATAGCAGTGCACCGTATGGTTTC	IGKV1-11		IGKJ2	IGKC	CQSIDSIGNKPF	TGTCAGTCAATCGACAGTATTGGTAATAAGCCCTTC	IGLV3-3		IGLJ3	IGLC2
clonotype168	clonotype168_consensus_354;clonotype168_consensus_355;clonotype168_consensus_356	2	0.000228206	CAREAASSGYYSIDLW	TGTGCAAGGGAAGCTGCTAGCTCTGGTTACTATTCTATAGATCTGTGG	IGHV1-4		IGHJ5	IGHM	CQQHNSAPPYGF	TGTCAGCAGCATAATAGTGCACCTCCGTATGGTTTC	IGKV1-11		IGKJ2	IGKC	CALYKGSGSYTYIF	TGTGCTCTGTATAAGGGAAGTGGTAGCTACACTTATATTTTC	IGLV8-16		IGLJ2	IGLC2
clonotype6351	clonotype6351_consensus_10508;clonotype6351_consensus_10509	1	0.000114103	CAREAFCDTYGPSCHFDLW	TGTGCAAGAGAGGCCTTTTGCGATACCTATGGTCCTAGTTGCCATTTTGATCTCTGG	IGHV1-4		IGHJ5	IGHG1	CFQGLQSPNGF	TGTTTTCAAGGTTTACAATCTCCGAATGGTTTC	IGKV2-10		IGKJ2	IGKC
clonotype3851	clonotype3851_consensus_5219;clonotype3851_consensus_5220	1	0.000114103	CARECIGVTCYFVW	TGTGCAAGAGAATGTATTGGTGTTACTTGCTATTTTGTCTGG	IGHV1-4		IGHJ5	IGHD							CALYKGSGVYTYIF	TGTGCTCTATATAAGGGAAGTGGTGTCTACACTTATATTTTC	IGLV8-16		IGLJ2	IGLC2
clonotype4227	clonotype4227_consensus_6023;clonotype4227_consensus_6024;clonotype4227_consensus_6025	1	0.000114103	CARECYNYGGRCWDLW	TGTGCAAGAGAATGTTATAACTATGGTGGTCGTTGCTGGGATCTCTGG	IGHV1-15		IGHJ5	IGHD							CGLYKSSVIF;CQSTDNINNAIF	TGTGGTCTGTATAAAAGTAGTGTTATTTTC;TGTCAGTCAACTGACAACATTAATAATGCTATTTTC	IGLV8-13;IGLV3-3	;	IGLJ2;IGLJ2	IGLC2;IGLC2
clonotype6741	clonotype6741_consensus_11337;clonotype6741_consensus_11338	1	0.000114103	CARECYSYLTSCYNYVLYLW	TGTGCAAGAGAATGCTATAGCTATCTTACTAGTTGCTATAACTATGTATTGTATCTCTGG	IGHV1-4		IGHJ5	IGHM	CQQHNSAPYGF	TGTCAGCAGCATAATAGTGCACCGTATGGTTTC	IGKV1-11		IGKJ2	IGKC
clonotype4915	clonotype4915_consensus_7478;clonotype4915_consensus_7479	1	0.000114103	CAREDGCVSGDDAMDLW	TGTGCAAGGGAAGACGGTTGCGTGAGCGGGGACGATGCTATGGATCTCTGG	IGHV1-15		IGHJ5	IGHD							CSLYKGSANIF	TGTTCTCTGTATAAAGGTAGTGCTAATATTTTC	IGLV8-10		IGLJ2	IGLC2
clonotype3436	clonotype3436_consensus_4341;clonotype3436_consensus_4342	1	0.000114103	CAREDGWAFDLW	TGTGCAAGGGAGGACGGCTGGGCTTTCGATCTCTGG	IGHV1-4		IGHJ5	IGHM							CTLYKGSGTYTFIF	TGTACTCTGTATAAGGGAAGTGGTACCTACACTTTTATTTTC	IGLV8-16		IGLJ2	IGLC2
clonotype6055	clonotype6055_consensus_9887;clonotype6055_consensus_9888	1	0.000114103	CAREEGGCYDGCLYHINLW	TGTGCAAGAGAGGAGGGCGGCTGCTATGACGGTTGCCTCTATCATATAAATCTCTGG	IGHV1S2		IGHJ5	IGHM							CALYKSSGNNIF	TGTGCTCTGTATAAAAGTAGTGGTAATAATATTTTC	IGLV8-13		IGLJ2	IGLC2
clonotype7040	clonotype7040_consensus_11973;clonotype7040_consensus_11974	1	0.000114103	CAREETHSGCFINYVCAMDLW	TGTGCAAGAGAGGAGACTCATAGCGGTTGCTTCATTAATTACGTCTGTGCTATGGATCTCTGG	IGHV1-4		IGHJ5	IGHM							CILYKSFVNVPF	TGTATTCTGTATAAAAGTTTTGTTAATGTTCCCTTC	IGLV8-10		IGLJ3	IGLC2
clonotype8241	clonotype8241_consensus_14464;clonotype8241_consensus_14465	1	0.000114103	CAREGCYSYGASCYGARYYAMDLW	TGTGCAAGAGAGGGTTGCTATAGCTATGGTGCTAGTTGCTATGGGGCACGATACTATGCTATGGATCTCTGG	IGHV1-11	IGHD1	IGHJ5	IGHM							CTLYKSSANIF	TGTACTCTGTATAAAAGTAGTGCTAATATTTTC	IGLV8-10		IGLJ2	IGLC2
clonotype4655	clonotype4655_consensus_6919;clonotype4655_consensus_6920	1	0.000114103	CAREGSLVSSYAMDLW	TGTGCAAGAGAAGGGTCGTTGGTTTCCTCATATGCTATGGATCTCTGG	IGHV1-4		IGHJ5	IGHD	CQQYKELNGF	TGCCAGCAATATAAAGAATTGAATGGTTTC	IGKV2-13		IGKJ2	IGKC
clonotype44	clonotype44_consensus_87;clonotype44_consensus_88	1	0.000114103	CAREGYSWNAHWYTMDLW	TGTGCAAGAGAAGGGTATAGCTGGAATGCGCATTGGTATACTATGGATCTCTGG	IGHV1-4		IGHJ5	IGHM							CALYKSSAYIF	TGTGCTCTGTATAAAAGTAGTGCGTATATTTTC	IGLV8-10		IGLJ2	IGLC2
clonotype5859	clonotype5859_consensus_9465;clonotype5859_consensus_9466	1	0.000114103	CAREIVIAIAVREYAMDLW	TGTGCAAGAGAAATAGTGATTGCTATAGCGGTTCGGGAATATGCTATGGATCTCTGG	IGHV1S2		IGHJ5	IGHM							CQSTDSIANAIF	TGTCAGTCAACTGACAGCATTGCGAATGCTATTTTC	IGLV3-3		IGLJ2	IGLC2
clonotype6482	clonotype6482_consensus_10794;clonotype6482_consensus_10795	1	0.000114103	CARENCGANGGNCYYAMDLW	TGTGCAAGAGAGAATTGCGGTGCGAATGGTGGGAACTGCTACTATGCTATGGATCTCTGG	IGHV1-4		IGHJ5	IGHM							CILYKSGVYIF	TGTATTCTGTATAAAAGTGGTGTATATATTTTC	IGLV8-10		IGLJ2	IGLC2
clonotype8190	clonotype8190_consensus_14358;clonotype8190_consensus_14359	1	0.000114103	CARENCYSYGASCYDEPTYYAMDLW	TGTGCAAGAGAGAATTGCTATAGCTATGGTGCTAGTTGCTATGATGAACCTACTTACTATGCTATGGATCTCTGG	IGHV1-15	IGHD1	IGHJ5	IGHM	CQQHKESPHGF	TGCCAGCAACATAAAGAATCTCCTCATGGTTTC	IGKV2-8		IGKJ2	IGKC
clonotype3770	clonotype3770_consensus_5056;clonotype3770_consensus_5057	1	0.000114103	CAREPSDHYVMDLW	TGTGCCCGGGAACCAAGCGATCACTATGTTATGGATCTCTGG	IGHV1-4		IGHJ5	IGHM							CCLYKSYSITMF	TGTTGTCTGTATAAAAGTTATAGTATCACTATGTTC	IGLV8-10		IGLJ2	IGLC2
clonotype7598	clonotype7598_consensus_13121;clonotype7598_consensus_13122	1	0.000114103	CARESFAYGTSCRIFYDYGMDLW	TGTGCAAGAGAGTCATTTGCTTATGGTACTAGTTGTAGGATTTTTTACGACTATGGTATGGATCTCTGG	IGHV1S2		IGHJ5	IGHM							CTLGKSCTNIF	TGTACTCTGGGGAAAAGTTGTACGAATATTTTC	IGLV8-19		IGLJ2	IGLC2
clonotype6649	clonotype6649_consensus_11146;clonotype6649_consensus_11147	1	0.000114103	CARESGCSGGYGYCGLVDLW	TGTGCAAGGGAAAGCGGTTGCTCTGGCGGTTACGGGTATTGTGGTCTGGTGGATCTCTGG	IGHV1S2		IGHJ5	IGHM							CTLWKSSGNGPF	TGTACTCTGTGGAAAAGTAGTGGTAATGGTCCCTTC	IGLV8-10		IGLJ3	IGLC2
clonotype5157	clonotype5157_consensus_7989;clonotype5157_consensus_7990	1	0.000114103	CARESLSVLWYDAMDLW	TGTGCAAGGGAGTCTCTGTCGGTACTATGGTACGATGCTATGGATCTCTGG	IGHV1S2		IGHJ5	IGHM	CQQYNSPPYAF	TGTCAGCAGTATAATAGTCCACCGTATGCTTTC	IGKV1-11		IGKJ2	IGKC
clonotype7906	clonotype7906_consensus_13766;clonotype7906_consensus_13767	1	0.000114103	CARESYSASCYDSEHYYVMDLW	TGTGCAAGAGAAAGCTACAGTGCGAGTTGCTATGACAGCGAACATTACTATGTTATGGATCTCTGG	IGHV1S7		IGHJ5	IGHM							CALYKSVANVPF	TGTGCTCTTTATAAAAGTGTGGCTAATGTGCCCTTC	IGLV8-13		IGLJ3	IGLC2
clonotype3841	clonotype3841_consensus_5199;clonotype3841_consensus_5200	1	0.000114103	CARETYNYYGLDLW	TGTGCAAGAGAGACATACAACTATTATGGCCTGGATCTCTGG	IGHV1-15		IGHJ5	IGHD							CALYKESGSYTFPF	TGTGCTCTGTATAAGGAAAGTGGTAGCTACACTTTTCCCTTC	IGLV8-16		IGLJ3	IGLC2
clonotype5422	clonotype5422_consensus_8545;clonotype5422_consensus_8546	1	0.000114103	CAREVAEGLWSEYSMDLW	TGTGCCAGGGAGGTTGCTGAGGGGCTTTGGTCCGAGTATTCTATGGATCTCTGG	IGHV1-15		IGHJ5	IGHM							CLLYKSSANIF	TGTCTTCTGTATAAAAGTAGTGCTAATATTTTC	IGLV8-10		IGLJ2	IGLC2
clonotype7893	clonotype7893_consensus_13738;clonotype7893_consensus_13739	1	0.000114103	CAREVAIAVNGEDRRYYAMDLW	TGTGCAAGAGAGGTTGCTATAGCGGTTAATGGAGAGGATCGGCGTTACTATGCTATGGATCTCTGG	IGHV1-11	IGHD2	IGHJ5	IGHM							CQSADSIDNASIF	TGTCAGTCAGCTGACAGCATTGATAATGCTAGTATTTTC	IGLV3-3		IGLJ2	IGLC2
clonotype3785	clonotype3785_consensus_5086;clonotype3785_consensus_5087	1	0.000114103	CAREWGMDYGMDLW	TGTGCAAGAGAGTGGGGGATGGACTATGGTATGGATCTCTGG	IGHV1-4		IGHJ5	IGHM	CLQHNSAPNGF	TGTTTGCAGCATAATAGTGCACCGAATGGTTTC	IGKV1-11		IGKJ2	IGKC
clonotype68	clonotype68_consensus_139;clonotype68_consensus_140	1	0.000114103	CAREYCRSYDANCDVSFLSNMRLW	TGTGCAAGGGAATATTGCCGTAGCTATGATGCTAATTGCGATGTATCTTTTTTATCTAATATGAGACTCTGG	IGHV1S2		IGHJ5	IGHM							CALYKSSGNVPF	TGTGCTCTGTATAAAAGTAGTGGTAATGTTCCCTTC	IGLV8-13		IGLJ3	IGLC2
clonotype7811	clonotype7811_consensus_13567;clonotype7811_consensus_13568	1	0.000114103	CAREYCYSYGASCSYHAMDLW	TGTGCAAGAGAATATTGCTATAGCTATGGTGCTAGTTGCTCGTACCATGCTATGGATCTCTGG	IGHV1-11	IGHD1	IGHJ5	IGHM	CQQNKESLYGF	TGCCAGCAAAATAAAGAATCTCTGTATGGTTTC	IGKV2-6		IGKJ2	IGKC
clonotype4808	clonotype4808_consensus_7238;clonotype4808_consensus_7239	1	0.000114103	CAREYDSSWYLGYMDLW	TGTGCAAGAGAGTACGATAGTAGTTGGTATCTCGGTTACATGGATCTCTGG	IGHV1S2		IGHJ5	IGHM							CGLYKSGTKIF	TGTGGTCTGTATAAAAGTGGAACTAAGATTTTC	IGLV8-19		IGLJ2	IGLC2
clonotype7918	clonotype7918_consensus_13790;clonotype7918_consensus_13791	1	0.000114103	CAREYQRETGRWPVYYSYYAIDLW	TGCGCAAGAGAATACCAGAGGGAAACTGGTCGTTGGCCTGTATACTATTCGTACTATGCTATAGATCTCTGG	IGHV1-15		IGHJ5	IGHD							CALYESSGNSPF	TGTGCTCTGTATGAAAGTAGTGGTAATAGTCCCTTC	IGLV8-13		IGLJ3	IGLC2
clonotype4793	clonotype4793_consensus_7206;clonotype4793_consensus_7207	1	0.000114103	CAREYRNYIEYDAVDLW	TGTGCAAGAGAGTATCGAAACTACATTGAGTATGATGCTGTAGATCTCTGG	IGHV1S2		IGHJ5	IGHM							CGLYKSTTNIF	TGTGGTCTGTATAAAAGTACCACAAATATTTTC	IGLV8-13		IGLJ2	IGLC2
clonotype6746	clonotype6746_consensus_11348;clonotype6746_consensus_11349	1	0.000114103	CAREYSSCGGGYEWCGMHLW	TGTGCAAGAGAATATAGCAGTTGCGGTGGCGGTTACGAGTGGTGTGGTATGCATCTCTGG	IGHV1-14		IGHJ5	IGHM							CGLYKGGGTNDYIF	TGTGGTCTGTATAAGGGAGGTGGTACCAACGATTATATTTTC	IGLV8-16		IGLJ2	IGLC2
clonotype7359	clonotype7359_consensus_12626;clonotype7359_consensus_12627	1	0.000114103	CARFASNGGTCLGYYPMDLW	TGTGCAAGATTTGCAAGCAATGGTGGTACTTGCCTCGGGTACTATCCTATGGATCTCTGG	IGHV1-11		IGHJ5	IGHM							CALYKSCTNVPF	TGTGCTCTGTATAAAAGTTGTACTAATGTTCCCTTC	IGLV8-19		IGLJ3	IGLC2
clonotype6471	clonotype6471_consensus_10770;clonotype6471_consensus_10771	1	0.000114103	CARFCSSYGHTCYDDAVDLW	TGTGCAAGATTTTGCAGTAGCTATGGTCACACTTGCTATGATGACGCGGTGGATCTCTGG	IGHV1-15		IGHJ5	IGHM							CTLYKNSAHIF	TGTACTCTCTATAAAAATAGTGCTCATATTTTC	IGLV8-10		IGLJ2	IGLC2
clonotype7594	clonotype7594_consensus_13112;clonotype7594_consensus_13113	1	0.000114103	CARFCSWYGATCYDDVDYAMDLW	TGTGCAAGATTCTGCTCTTGGTATGGTGCTACTTGCTATGATGACGTCGACTATGCTATGGATCTCTGG	IGHV1S2	IGHD1	IGHJ5	IGHM							CTLYKSSGFIF	TGTACTCTGTATAAAAGTAGTGGTTTTATTTTC	IGLV8-10		IGLJ2	IGLC2
clonotype4530	clonotype4530_consensus_6667;clonotype4530_consensus_6668	1	0.000114103	CARFDSSYFINYEDLW	TGTGCAAGATTCGATAGCAGTTACTTCATCAATTACGAGGATCTCTGG	IGHV1-15		IGHJ5	IGHD	CQQRNSAPYGF	TGTCAGCAGCGTAATAGTGCACCGTATGGTTTC	IGKV1-11		IGKJ2	IGKC
clonotype6359	clonotype6359_consensus_10525;clonotype6359_consensus_10526;clonotype6359_consensus_10527	1	0.000114103	CARFQCIAMVLVAMPDVPPPMDLW;CATGRRSGCFGGSVGMDLW	TGTGCAAGATTTCAATGTATAGCTATGGTGCTAGTTGCTATGCCCGATGTTCCTCCCCCGATGGATCTCTGG;TGTGCAACAGGCAGGCGTAGTGGTTGCTTTGGCGGTTCCGTAGGTATGGATCTCTGG	IGHV1-4;IGHV1-4	IGHD1;	IGHJ5;IGHJ5	IGHM;IGHM	CQQFKESPNGF	TGCCAGCAATTTAAAGAATCTCCGAATGGTTTC	IGKV2-10		IGKJ2	IGKC
clonotype24	clonotype24_consensus_46;clonotype24_consensus_47	2	0.000228206	CARFRSYRWGSMNLW	TGCGCAAGATTCAGGTCTTATAGGTGGGGGTCTATGAATCTCTGG	IGHV1-15		IGHJ5	IGHM							CQSTDSIDNTPF	TGTCAGTCAACTGACAGCATTGATAATACTCCCTTC	IGLV3-3		IGLJ3	IGLC2
clonotype3664	clonotype3664_consensus_4825;clonotype3664_consensus_4826	1	0.000114103	CARFYRYEDGMDLW	TGTGCAAGATTCTATAGGTATGAGGACGGGATGGATCTCTGG	IGHV1S2		IGHJ5	IGHM							CQSTDNIHNPVF	TGTCAGTCAACTGACAACATTCATAATCCGGTTTTC	IGLV3-3		IGLJ2	IGLC2
clonotype5895	clonotype5895_consensus_9547;clonotype5895_consensus_9548	1	0.000114103	CARGADMALFAIFNNMDLW	TGTGCAAGAGGCGCAGATATGGCGTTGTTTGCTATTTTCAACAATATGGATCTCTGG	IGHV1-4		IGHJ5	IGHM							CTLGKSYVVIF	TGTACTCTGGGTAAAAGTTATGTTGTTATTTTC	IGLV8-18		IGLJ2	IGLC2
clonotype3798	clonotype3798_consensus_5112;clonotype3798_consensus_5113	1	0.000114103	CARGAGCYSGYSLW	TGTGCAAGAGGCGCCGGTTGCTATAGCGGTTATTCGCTCTGG	IGHV1-15		IGHJ5	IGHG1	CLQHYSAPSDF	TGTTTGCAGCATTACAGTGCACCGTCTGATTTC	IGKV1-14		IGKJ2	IGKC
clonotype4492	clonotype4492_consensus_6590;clonotype4492_consensus_6591	1	0.000114103	CARGAINMVFLPIDLW	TGTGCAAGAGGGGCTATAAATATGGTATTTCTCCCTATAGATCTCTGG	IGHV1-14		IGHJ5	IGHM							CALYKSYDNVPF	TGTGCTCTGTATAAAAGTTATGATAATGTTCCCTTC	IGLV8-13		IGLJ3	IGLC2
clonotype4368	clonotype4368_consensus_6329;clonotype4368_consensus_6330	1	0.000114103	CARGALWINSYGMNLW	TGTGCAAGAGGTGCTCTATGGATTAATTCTTATGGTATGAATCTCTGG	IGHV1S2		IGHJ5	IGHM							CALYKSFTNNIF	TGTGCTCTGTATAAAAGTTTTACTAATAATATTTTC	IGLV8-13		IGLJ2	IGLC2
clonotype8101	clonotype8101_consensus_14176;clonotype8101_consensus_14177	1	0.000114103	CARGAYGYRASCYDLYGTGMDLW	TGTGCAAGAGGCGCCTATGGTTATCGCGCTAGTTGTTATGATTTATATGGCACTGGTATGGATCTCTGG	IGHV1S5		IGHJ5	IGHD							CALGKSCDVSF	TGTGCTCTGGGGAAAAGTTGTGATGTTTCCTTC	IGLV8-19		IGLJ3
clonotype6531	clonotype6531_consensus_10898;clonotype6531_consensus_10899	1	0.000114103	CARGCDEYGTTCYPIWADLW	TGTGCGAGAGGCTGCGATGAGTATGGTACTACTTGCTATCCTATTTGGGCGGATCTCTGG	IGHV1-4		IGHJ5	IGHM							CALGKSETNPF	TGTGCGCTGGGGAAAAGTGAAACTAATCCCTTC	IGLV8-18		IGLJ3	IGLC2
clonotype6145	clonotype6145_consensus_10075;clonotype6145_consensus_10076	1	0.000114103	CARGCDIHRNSCYMAMDLW	TGTGCAAGAGGCTGCGATATACATCGTAACAGTTGCTATATGGCCATGGATCTCTGG	IGHV1S2		IGHJ5	IGHD							CVLYQETVTYAF	TGTGTTCTCTACCAGGAAACTGTTACTTACGCTTTC	IGLV8-18		IGLJ2	IGLC2
clonotype5841	clonotype5841_consensus_9426;clonotype5841_consensus_9427	1	0.000114103	CARGCDSSRCSYYYGMDLW	TGTGCAAGAGGCTGTGATTCCAGTCGTTGCAGTTATTACTATGGTATGGATCTCTGG	IGHV1-15		IGHJ5	IGHM							CQSADKIKHLFF	TGTCAGTCAGCTGACAAAATTAAGCATCTTTTCTTC	IGLV3-3		IGLJ3	IGLC2
clonotype7231	clonotype7231_consensus_12361;clonotype7231_consensus_12362	1	0.000114103	CARGCDSWGADCYDELYVMDLW	TGTGCAAGAGGATGCGATAGCTGGGGTGCGGATTGCTATGATGAGTTATATGTAATGGATCTCTGG	IGHV1-15		IGHJ5	IGHM							CQSADSIDNAPF	TGTCAGTCAGCTGACAGCATTGATAATGCTCCCTTC	IGLV3-3		IGLJ3	IGLC2
clonotype6964	clonotype6964_consensus_11810;clonotype6964_consensus_11811	1	0.000114103	CARGCDWLSRSCLFVAVITLW	TGTGCAAGAGGTTGCGATTGGTTGAGTCGTAGCTGCCTTTTCGTTGCAGTTATAACTCTCTGG	IGHV1-15		IGHJ5	IGHM							CALGKSGGTAIF	TGTGCTCTAGGGAAAAGTGGTGGTACTGCTATTTTC	IGLV8-18		IGLJ2	IGLC2
clonotype7724	clonotype7724_consensus_13389;clonotype7724_consensus_13390	1	0.000114103	CARGCEKWGDGCWNDDLNRMNLW	TGTGCCAGAGGCTGCGAAAAGTGGGGTGATGGTTGCTGGAATGACGACCTCAATCGTATGAATCTCTGG	IGHV1-15		IGHJ5	IGHM							CALYQSSVNVLF	TGTGCTCTGTACCAAAGTAGTGTAAATGTTCTCTTC	IGLV8-13		IGLJ3	IGLC2
clonotype6111	clonotype6111_consensus_10004;clonotype6111_consensus_10005	1	0.000114103	CARGCGFYGDGCLFFMDLW	TGTGCAAGAGGTTGTGGTTTCTATGGTGATGGTTGCTTGTTTTTCATGGATCTCTGG	IGHV1-4		IGHJ5	IGHM							CALYKSSANIPF	TGTGCTCTATATAAAAGTAGTGCTAATATTCCCTTC	IGLV8-13		IGLJ3	IGLC2
clonotype6713	clonotype6713_consensus_11279;clonotype6713_consensus_11280	1	0.000114103	CARGCGGRDCYINYDALDVW	TGTGCAAGAGGGTGTGGCGGTAGAGATTGCTATATCAATTACGACGCCTTAGATGTCTGG	IGHV1S2		IGHJ5	IGHD	CLQYNSAPHGF	TGTTTGCAGTATAATAGTGCACCTCATGGTTTC	IGKV1-11		IGKJ2	IGKC
clonotype7496	clonotype7496_consensus_12910;clonotype7496_consensus_12911	1	0.000114103	CARGCLDGCYSGFNYAMDLW	TGTGCAAGAGGTTGTTTGGACGGTTGCTATAGCGGTTTCAATTATGCTATGGATCTCTGG	IGHV1-11		IGHJ5	IGHM	CQQNKESYGF	TGCCAGCAAAATAAAGAATCGTATGGTTTC	IGKV2-13		IGKJ2	IGKC
clonotype7053	clonotype7053_consensus_12000;clonotype7053_consensus_12001	1	0.000114103	CARGCNWYDSNCVHETAMVLW	TGTGCAAGGGGTTGCAATTGGTATGATAGTAATTGTGTGCATGAGACCGCTATGGTTCTCTGG	IGHV1-15		IGHJ5	IGHM							CALRKSGGIVVF	TGTGCTCTACGGAAAAGTGGTGGTATAGTTGTTTTC	IGLV8-19		IGLJ2	IGLC2
clonotype4199	clonotype4199_consensus_5958;clonotype4199_consensus_5959	1	0.000114103	CARGCPSYGTSCWDLW	TGTGCAAGAGGCTGCCCTAGCTATGGTACTAGTTGCTGGGATCTCTGG	IGHV1-4		IGHJ5	IGHD							CQSADSINNAPF	TGTCAGTCAGCTGACAGCATTAATAATGCTCCCTTC	IGLV3-3		IGLJ3	IGLC2
clonotype5954	clonotype5954_consensus_9675;clonotype5954_consensus_9676	1	0.000114103	CARGCSGCFDGCYGGMDLW	TGTGCAAGAGGTTGTAGCGGTTGCTTCGATGGTTGTTACGGTGGTATGGATCTCTGG	IGHV1S2		IGHJ5	IGHM							CTLYKSYTQIF	TGTACTCTCTATAAAAGTTATACTCAAATTTTC	IGLV8-10		IGLJ2	IGLC2
clonotype4332	clonotype4332_consensus_6249;clonotype4332_consensus_6250	1	0.000114103	CARGCSGCFSGRLHLW	TGTGCAAGAGGCTGCAGCGGTTGTTTCAGCGGTCGTCTGCATCTCTGG	IGHV1S2		IGHJ5	IGHM							CQSADKDNNNIPF	TGTCAGTCAGCTGACAAAGATAATAATAATATTCCCTTC	IGLV3-3		IGLJ3	IGLC2
clonotype4264	clonotype4264_consensus_6104;clonotype4264_consensus_6105	1	0.000114103	CARGCSGCYSGYGNLW	TGTGCAAGAGGCTGTAGCGGTTGCTATAGCGGTTACGGAAATCTCTGG	IGHV1S2	IGHD2	IGHJ5	IGHM							CTLEKSIANIF	TGTACTCTGGAGAAAAGTATTGCTAATATTTTC	IGLV8-10		IGLJ2	IGLC2
clonotype3370	clonotype3370_consensus_4202;clonotype3370_consensus_4203	1	0.000114103	CARGCTTNLDLW	TGTGCAAGAGGCTGTACGACTAATTTGGATCTCTGG	IGHV1-15		IGHJ5	IGHM							CALEKSYNSGIF	TGTGCTCTGGAGAAAAGTTATAATAGTGGTATTTTT	IGLV8-18		IGLJ2	IGLC2
clonotype7979	clonotype7979_consensus_13918;clonotype7979_consensus_13919	1	0.000114103	CARGCVESCDDFWWGERPQDMDLW	TGTGCAAGAGGCTGTGTTGAAAGTTGCGACGACTTTTGGTGGGGGGAAAGACCACAAGATATGGATCTCTGG	IGHV1-4		IGHJ5	IGHM							CNLYQTGGNLPF	TGTAATCTGTATCAAACTGGTGGTAATCTTCCCTTC	IGLV8-10		IGLJ3	IGLC2
clonotype3967	clonotype3967_consensus_5471;clonotype3967_consensus_5472	1	0.000114103	CARGCWSGGDSCPTW	TGTGCAAGAGGCTGTTGGAGCGGCGGTGATAGTTGCCCGACCTGG	IGHV1-4		IGHJ5	IGHD							CCLYKSSTNIF	TGTTGTCTGTATAAAAGTAGTACTAATATTTTC	IGLV8-13		IGLJ2	IGLC2
clonotype7687	clonotype7687_consensus_13310;clonotype7687_consensus_13311	1	0.000114103	CARGCWYWFGASCPMLDYPMRLW	TGTGCAAGAGGCTGTTGGTATTGGTTCGGTGCTAGTTGCCCAATGTTAGACTATCCTATGCGTCTCTGG	IGHV1S2		IGHJ5	IGHD							CALYQSSTNIPF	TGTGCTCTGTATCAAAGTAGTACTAATATTCCCTTC	IGLV8-13		IGLJ3	IGLC2
clonotype3105	clonotype3105_consensus_3627;clonotype3105_consensus_3628;clonotype3105_consensus_3629;clonotype3105_consensus_3630	1	0.000114103	CARGCYGGECGLMDLW;CGRGYLINRW	TGTGCAAGAGGCTGCTATGGTGGTGAATGCGGACTTATGGATCTCTGG;TGTGGAAGAGGCTACCTTATAAATCGCTGG	IGHV1S2;IGHV1S2	;	IGHJ5;IGHJ5	;IGHM	CQQYISAPYGF	TGTCAGCAGTATATCAGTGCACCGTATGGTTTC	IGKV1-11		IGKJ2	IGKC	CALYKGSGSYTNIF	TGTGCTCTGTATAAGGGAAGTGGTAGCTACACTAATATTTTC	IGLV8-16		IGLJ2	IGLC2
clonotype5737	clonotype5737_consensus_9210;clonotype5737_consensus_9211	1	0.000114103	CARGCYRAGASCYPWDLW	TGTGCAAGAGGCTGCTATAGGGCTGGTGCTAGTTGCTATCCGTGGGACCTCTGG	IGHV1-4		IGHJ5	IGHD							CCLCKGSATYIFLF	TGTTGTCTGTGTAAGGGAAGTGCCACCTACATTTTTCTTTTC	IGLV8-16		IGLJ2	IGLC2
clonotype3191	clonotype3191_consensus_3813;clonotype3191_consensus_3814	1	0.000114103	CARGDADMDLW	TGTGCAAGAGGCGATGCCGATATGGATCTCTGG	IGHV1-4		IGHJ5	IGHM							CTLYKSSVKIF	TGTACTCTGTATAAAAGTAGTGTGAAGATTTTC	IGLV8-10		IGLJ2	IGLC2
clonotype3640	clonotype3640_consensus_4774;clonotype3640_consensus_4775	1	0.000114103	CARGDASCCENLW	TGTGCAAGAGGTGATGCTAGTTGCTGTGAAAATCTCTGG	IGHV1-4		IGHJ5	IGHM							CNLWKGSDSYTYIF	TGTAATCTGTGGAAGGGAAGTGATAGCTACACTTATATTTTC	IGLV8-16		IGLJ2	IGLC2
clonotype4214	clonotype4214_consensus_5993;clonotype4214_consensus_5994	1	0.000114103	CARGDCWSGTNPMNLW	TGTGCAAGAGGCGATTGCTGGAGCGGGACCAATCCTATGAATCTCTGG	IGHV1S2		IGHJ5	IGHD							CALYKSTAIF	TGTGCTCTGTATAAAAGTACTGCTATTTTC	IGLV8-10		IGLJ2	IGLC2
clonotype6723	clonotype6723_consensus_11299;clonotype6723_consensus_11300	1	0.000114103	CARGDCYDYGGACYLRLNLW	TGTGCAAGAGGGGATTGCTACGACTATGGTGGTGCTTGCTATCTCCGCCTGAATCTCTGG	IGHV1-4		IGHJ5	IGHM	CFQDSSLPWTF	TGTTTCCAGGATAGCAGTTTACCGTGGACGTTC	IGKV1-14		IGKJ1	IGKC
clonotype7853	clonotype7853_consensus_13654;clonotype7853_consensus_13655	1	0.000114103	CARGDCYGFGANCLHTTYGSTDLW	TGTGCAAGAGGAGATTGCTATGGTTTCGGTGCTAATTGTCTTCACACTACGTACGGTAGTACGGATCTCTGG	IGHV1-15		IGHJ5	IGHM							CGLYKSSVIF	TGTGGTCTGTATAAAAGTAGTGTTATTTTC	IGLV8-13		IGLJ2	IGLC2
clonotype7884	clonotype7884_consensus_13720;clonotype7884_consensus_13721	1	0.000114103	CARGDCYISGATCYTMSGELVDLW	TGTGCAAGAGGCGATTGCTATATTAGTGGTGCTACTTGCTATACGATGAGTGGGGAACTCGTGGATCTCTGG	IGHV1-4		IGHJ5	IGHM							CALYKSSGDIF	TGTGCTCTGTATAAAAGTAGTGGTGATATTTTC	IGLV8-13		IGLJ2	IGLC2
clonotype8311	clonotype8311_consensus_14606;clonotype8311_consensus_14607	1	0.000114103	CARGDCYPFSANCYLWDVNYRMDLW	TGTGCAAGAGGCGATTGCTACCCATTCAGTGCTAATTGTTATTTGTGGGACGTGAACTATCGTATGGATCTCTGG	IGHV1S8		IGHJ5								CALYKSSGNIF	TGTGCTCTGTATAAAAGCAGTGGTAATATTTTC	IGLV8-18		IGLJ2	IGLC2
clonotype4943	clonotype4943_consensus_7535;clonotype4943_consensus_7536	1	0.000114103	CARGDDPNCYYYGMDLW	TGTGCAAGAGGCGATGATCCTAATTGCTACTACTATGGTATGGATCTCTGG	IGHV1-15		IGHJ5	IGHM							CTLYKSSANIF	TGTACTCTGTATAAAAGTAGTGCTAATATTTTC	IGLV8-10		IGLJ2	IGLC2
clonotype4404	clonotype4404_consensus_6403;clonotype4404_consensus_6404	1	0.000114103	CARGDGGCVGSGWDLW	TGTGCAAGAGGCGATGGCGGTTGCGTGGGCAGTGGCTGGGATCTCTGG	IGHV1S2		IGHJ5	IGHM							CTLGKSCTNVSF	TGTACTCTGGGGAAAAGTTGTACTAATGTTTCCTTC	IGLV8-18		IGLJ3	IGLC2
clonotype3355	clonotype3355_consensus_4170;clonotype3355_consensus_4171	1	0.000114103	CARGDGIGMNLW	TGTGCAAGAGGCGATGGTATAGGTATGAATCTCTGG	IGHV1-4		IGHJ5	IGHM							CQSADRIVYVKVF	TGTCAGTCAGCTGACAGAATTGTTTATGTTAAAGTTTTC	IGLV3-3		IGLJ2	IGLC2
clonotype4940	clonotype4940_consensus_7529;clonotype4940_consensus_7530	1	0.000114103	CARGDGSGCDYSSIDYW	TGCGCAAGAGGCGATGGTAGCGGTTGCGATTACTCATCTATAGATTATTGG	IGHV1-15		IGHJ5	IGHM							CALGKSGVNIF	TGTGCTCTAGGGAAAAGTGGTGTCAATATTTTC	IGLV8-18		IGLJ2	IGLC2
clonotype8246	clonotype8246_consensus_14474;clonotype8246_consensus_14475	1	0.000114103	CARGDIINIGHSCYEDHPYYYTMNLW	TGTGCAAGAGGCGATATAATTAACATCGGTCATAGTTGCTATGAGGACCACCCATATTACTATACTATGAATCTCTGG	IGHV1-14		IGHJ5	IGHM							CALGKSCTSIF	TGTGCTCTGGGGAAAAGTTGTACTAGTATTTTC	IGLV8-18		IGLJ2	IGLC2
clonotype4946	clonotype4946_consensus_7541;clonotype4946_consensus_7542	1	0.000114103	CARGDISCYNYDGMHLW	TGTGCAAGAGGCGATATCAGTTGCTATAACTATGACGGGATGCATCTCTGG	IGHV1-4		IGHJ5	IGHD							CALGKSCSNIF	TGTGCTCTGGGGAAAAGTTGTAGTAATATTTTC	IGLV8-19		IGLJ2	IGLC2
clonotype4638	clonotype4638_consensus_6884;clonotype4638_consensus_6885	1	0.000114103	CARGDISTVAKTMDLW	TGTGCAAGAGGCGATATAAGTACGGTGGCCAAGACTATGGATCTCTGG	IGHV1S2		IGHJ5	IGHM							CAIYKGTGTYTYIF	TGTGCTATATATAAGGGAACTGGTACCTACACTTATATTTTC	IGLV8-16		IGLJ2	IGLC2
clonotype5387	clonotype5387_consensus_8471;clonotype5387_consensus_8472	1	0.000114103	CARGDKSCTRGWACMDLW	TGTGCAAGAGGCGATAAAAGTTGTACTAGGGGTTGGGCGTGTATGGATCTCTGG	IGHV1S2		IGHJ5	IGHM							CALGISGGAPF	TGTGCTCTAGGGATAAGTGGTGGTGCTCCCTTC	IGLV8-18		IGLJ3	IGLC2
clonotype2998	clonotype2998_consensus_3397;clonotype2998_consensus_3398	1	0.000114103	CARGDMDLW	TGTGCAAGAGGTGATATGGATCTCTGG	IGHV1-4		IGHJ5	IGHM	CLQYDVLPNAF	TGTTTGCAGTATGATGTTTTGCCCAATGCTTTC	IGKV1-11		IGKJ2	IGKC
clonotype3028	clonotype3028_consensus_3456;clonotype3028_consensus_3457;clonotype3028_consensus_3458	1	0.000114103	CARGDNMNLW	TGTGCAAGAGGGGATAATATGAATCTCTGG	IGHV1S2		IGHJ5		CFQYNSVLNAF	TGTTTCCAGTATAACAGTGTATTGAATGCTTTC	IGKV1-11		IGKJ2	IGKC	CQSADSIDNDIF	TGTCAGTCAGCTGACAGCATTGATAATGATATTTTC	IGLV3-3		IGLJ2	IGLC2
clonotype6296	clonotype6296_consensus_10397;clonotype6296_consensus_10398	1	0.000114103	CARGDQGDCGSGGRTMDLW	TGTGCGAGAGGGGACCAAGGTGACTGCGGTAGCGGTGGTAGAACTATGGATCTCTGG	IGHV1S2		IGHJ5	IGHM							CALYKGSSTYTYIF	TGTGCTCTGTATAAGGGAAGTAGTACCTACACTTATATTTTC	IGLV8-16		IGLJ2	IGLC2
clonotype6763	clonotype6763_consensus_11382;clonotype6763_consensus_11383	1	0.000114103	CARGDRSHVLLIFYYSLDLW	TGTGCAAGAGGCGATAGATCTCACGTACTGCTTATTTTCTACTATTCTCTGGATCTCTGG	IGHV1-14		IGHJ5	IGHM							CLLYKGGGTYTYIF	TGTCTTCTGTATAAGGGAGGTGGTACCTACACTTATATTTTC	IGLV8-16		IGLJ2	IGLC2
clonotype4294	clonotype4294_consensus_6167;clonotype4294_consensus_6168	1	0.000114103	CARGDSCFSDYRLNLW	TGTGCAAGAGGAGACAGCTGCTTCAGCGATTACCGTTTGAATCTCTGG	IGHV1-4		IGHJ5	IGHM							CALSKSLGNIF	TGTGCTCTGTCTAAAAGCCTTGGTAATATTTTC	IGLV8-13		IGLJ2	IGLC2
clonotype5618	clonotype5618_consensus_8961;clonotype5618_consensus_8962	1	0.000114103	CARGDSGCWSGYFFIDLW	TGTGCAAGAGGCGATAGCGGTTGCTGGAGCGGTTATTTTTTTATAGATCTCTGG	IGHV1-15		IGHJ5	IGHD							CALRKSCTNVPF	TGTGCTCTGAGGAAAAGTTGTACTAATGTTCCCTTC	IGLV8-18		IGLJ3	IGLC2
clonotype4245	clonotype4245_consensus_6065;clonotype4245_consensus_6066	1	0.000114103	CARGDSSYGMTQMDLW	TGTGCAAGAGGCGATTCAAGCTACGGTATGACCCAAATGGATCTCTGG	IGHV1-4		IGHJ5	IGHM							CVLYKSDANIF	TGTGTTCTGTATAAAAGTGATGCTAATATTTTC	IGLV8-13		IGLJ2	IGLC2
clonotype7767	clonotype7767_consensus_13478;clonotype7767_consensus_13479	1	0.000114103	CARGDSYGASCYDDGFYYAMNLW	TGTGCAAGAGGTGATAGCTATGGTGCTAGTTGCTATGATGACGGTTTTTACTATGCTATGAATCTCTGG	IGHV1S2	IGHD1	IGHJ5	IGHD							CALGKSCTNGVAF	TGTGCTCTGGGGAAAAGTTGTACTAATGGGGTTGCCTTC	IGLV8-19		IGLJ3	IGLC2
clonotype6346	clonotype6346_consensus_10498;clonotype6346_consensus_10499	1	0.000114103	CARGDSYGASKRAMDLW	TGTGCAAGAGGCGATAGCTATGGTGCTAGCAAACGGGCTATGGATCTCTGG	IGHV1-11		IGHJ5	IGHM	CQQHKESPHGF	TGCCAGCAACATAAAGAATCTCCTCATGGTTTC	IGKV2-8		IGKJ2	IGKC
clonotype6951	clonotype6951_consensus_11783;clonotype6951_consensus_11784	1	0.000114103	CARGDSYGTNCNGAFWIENLW	TGTGCAAGAGGCGATAGCTATGGTACAAATTGCAATGGGGCCTTCTGGATTGAAAATCTCTGG	IGHV1-15		IGHJ5	IGHD							CSLYQTCTNIF	TGTAGTCTGTATCAAACTTGTACCAATATTTTC	IGLV8-18		IGLJ2	IGLC2
clonotype4251	clonotype4251_consensus_6078;clonotype4251_consensus_6079	1	0.000114103	CARGDTVVGLDDMNLW	TGTGCAAGGGGCGACACGGTTGTTGGTCTTGATGATATGAATCTCTGG	IGHV1-15		IGHJ5	IGHM							CALYKSSTNIF	TGTGCTCTGTATAAAAGTAGTACTAATATTTTC	IGLV8-13		IGLJ2	IGLC2
clonotype5803	clonotype5803_consensus_9345;clonotype5803_consensus_9346	1	0.000114103	CARGDVAIAMVLVAMDVW	TGTGCAAGAGGCGATGTTGCTATAGCTATGGTGCTAGTTGCTATGGATGTCTGG	IGHV1-15	IGHD1	IGHJ5	IGHM	CFQALQSPYGF	TGTTTTCAAGCTTTACAATCTCCGTATGGTTTC	IGKV2-10		IGKJ2	IGKC
clonotype3368	clonotype3368_consensus_4198;clonotype3368_consensus_4199	1	0.000114103	CARGDVDCLDLW	TGTGCAAGGGGCGATGTTGACTGTCTGGATCTCTGG	IGHV1-4		IGHJ5	IGHD							CSLWKSNTDIPF	TGTAGTCTGTGGAAGAGTAATACTGATATTCCCTTT	IGLV8-10		IGLJ3	IGLC2
clonotype7756	clonotype7756_consensus_13455;clonotype7756_consensus_13456	1	0.000114103	CARGDWSGCPGNWESDQYLIDLW	TGTGCAAGAGGTGACTGGAGTGGTTGCCCTGGTAACTGGGAGTCGGACCAGTATCTGATAGATCTCTGG	IGHV1-4		IGHJ5	IGHM							CVLDRSGADVPF	TGTGTTCTCGATAGAAGTGGTGCGGATGTTCCCTTC	IGLV8-13		IGLJ3	IGLC2
clonotype7723	clonotype7723_consensus_13387;clonotype7723_consensus_13388	1	0.000114103	CARGDYCYSYGGGCYWTQGVDLW	TGTGCAAGAGGAGATTATTGCTATAGCTATGGTGGTGGTTGCTATTGGACACAGGGAGTGGATCTCTGG	IGHV1S2	IGHD1	IGHJ5	IGHM							CALYKSSANVPF	TGTGCTCTGTATAAAAGTAGTGCTAATGTTCCCTTC	IGLV8-18		IGLJ3	IGLC2
clonotype6845	clonotype6845_consensus_11558;clonotype6845_consensus_11559	1	0.000114103	CARGDYSCTTYGAICPNMNLW	TGTGCAAGAGGCGATTATAGTTGCACCACTTATGGTGCTATTTGCCCAAATATGAATCTCTGG	IGHV1S2		IGHJ5	IGHM							CQSADRTDNAIF	TGTCAGTCAGCTGACAGGACTGATAATGCTATTTTC	IGLV3-3		IGLJ2	IGLC2
clonotype7262	clonotype7262_consensus_12427;clonotype7262_consensus_12428	1	0.000114103	CARGDYSGCGNNYGCDIGMDLW	TGTGCAAGAGGCGACTATAGCGGTTGCGGTAACAATTACGGGTGTGACATCGGTATGGATCTCTGG	IGHV1S2		IGHJ5	IGHM							CALYKTSGIPF	TGTGCTCTGTATAAAACTAGTGGTATTCCCTTC	IGLV8-13		IGLJ3	IGLC2
clonotype6595	clonotype6595_consensus_11031;clonotype6595_consensus_11032	1	0.000114103	CARGDYSGCYSSYYLPMDLW	TGTGCAAGAGGTGACTATAGCGGTTGCTATAGCAGTTACTACCTACCTATGGATCTCTGG	IGHV1-15	IGHD2	IGHJ5	IGHM							CALVKSCTNVPF	TGTGCTCTGGTGAAAAGTTGTACTAATGTTCCCTTC	IGLV8-19		IGLJ3	IGLC2
clonotype7142	clonotype7142_consensus_12181;clonotype7142_consensus_12182	1	0.000114103	CARGDYSYGTSCSIFCVMDLW	TGTGCAAGAGGCGACTATAGTTATGGTACTAGTTGCAGTATTTTTTGCGTCATGGATCTCTGG	IGHV1-4		IGHJ5	IGHM							CALYQGSGIHTIF	TGTGCTCTGTACCAGGGAAGTGGTATCCACACTATTTTC	IGLV8-16		IGLJ2	IGLC2
clonotype7582	clonotype7582_consensus_13088;clonotype7582_consensus_13089	1	0.000114103	CARGECNRYDITCYSDDGAMDLW	TGTGCAAGAGGCGAATGTAATAGGTATGATATTACTTGCTATAGTGACGATGGTGCTATGGATCTCTGG	IGHV1-14		IGHJ5	IGHM							CILNKSTTNTF	TGTATTCTGAATAAAAGTACTACTAATACTTTC	IGLV8-10		IGLJ2	IGLC2
clonotype7317	clonotype7317_consensus_12540;clonotype7317_consensus_12541	1	0.000114103	CARGEDWYYDGAIFYAMDLW	TGTGCAAGGGGAGAGGATTGGTATTACGATGGTGCAATTTTCTATGCTATGGATCTCTGG	IGHV1S6		IGHJ5	IGHD							CHLYKGSTAAF	TGTCATCTCTATAAAGGTAGTACTGCTGCGTTC	IGLV8-10		IGLJ3	IGLC2
clonotype3647	clonotype3647_consensus_4788;clonotype3647_consensus_4789	1	0.000114103	CARGEGAMDLW	TGTGCAAGAGGCGAGGGGGCTATGGATCTCTGG	IGHV1-11		IGHJ5	IGHM	CQQNKESLNGF	TGCCAGCAAAATAAAGAATCTCTTAATGGTTTC	IGKV2-6		IGKJ2	IGKC
clonotype78	clonotype78_consensus_160;clonotype78_consensus_161	1	0.000114103	CARGEGGCYSVWFCPHMHLW	TGTGCAAGAGGCGAGGGCGGTTGCTATAGCGTTTGGTTTTGTCCTCATATGCATCTCTGG	IGHV1-4		IGHJ5	IGHD							CALGKSGGTTIF	TGTGCTCTAGGGAAAAGTGGTGGTACTACTATTTTC	IGLV8-18		IGLJ2	IGLC2
clonotype5557	clonotype5557_consensus_8832;clonotype5557_consensus_8833	1	0.000114103	CARGEIAVAIAVNCMDLW	TGTGCAAGAGGAGAGATAGCGGTTGCTATAGCGGTTAATTGTATGGATCTCTGG	IGHV1S2	IGHD2	IGHJ5	IGHM							CTLYKSSANNIF	TGTACTCTGTATAAAAGTAGTGCTAATAATATTTTC	IGLV8-10		IGLJ2	IGLC2
clonotype3562	clonotype3562_consensus_4613;clonotype3562_consensus_4614	1	0.000114103	CARGEIWDIMDFW	TGTGCAAGAGGCGAAATATGGGATATTATGGATTTCTGG	IGHV1-10		IGHJ5	IGHM							CILYKTSSNIPF	TGTATTCTGTATAAAACTAGTAGTAATATTCCCTTC	IGLV8-19		IGLJ3	IGLC2
clonotype7271	clonotype7271_consensus_12445;clonotype7271_consensus_12446	1	0.000114103	CARGELGEWSDCYDEYYAMNLW	TGTGCAAGAGGCGAATTGGGGGAATGGAGCGATTGCTATGACGAATACTATGCTATGAATCTCTGG	IGHV1S2		IGHJ5	IGHM							CALGKSCTNIF	TGTGCTCTGGGGAAAAGTTGTACTAATATTTTT	IGLV8-18		IGLJ2	IGLC2
clonotype6715	clonotype6715_consensus_11283;clonotype6715_consensus_11284	1	0.000114103	CARGENCYSWSSSCYLLDLW	TGTGCAAGAGGCGAGAATTGCTATAGCTGGAGTTCTAGTTGCTATTTACTGGATCTCTGG	IGHV1S2		IGHJ5	IGHM							CGLYKGSGSYLPF	TGTGGTCTGTATAAGGGAAGTGGTAGCTACCTTCCCTTC	IGLV8-16		IGLJ3	IGLC2
clonotype5993	clonotype5993_consensus_9757;clonotype5993_consensus_9758	1	0.000114103	CARGENGGCWGGFGEIDLW	TGTGCGAGAGGCGAAAATGGCGGTTGCTGGGGCGGTTTCGGAGAGATAGATCTCTGG	IGHV1S2		IGHJ5	IGHD							CGLYKNTDTIF	TGTGGTCTGTATAAAAACACTGATACCATTTTC	IGLV8-13		IGLJ2	IGLC2
clonotype5234	clonotype5234_consensus_8148;clonotype5234_consensus_8149	1	0.000114103	CARGERLQHYYYAMYLW	TGTGCAAGAGGCGAGCGGTTGCAACACTATTACTATGCTATGTATCTCTGG	IGHV1S2		IGHJ5	IGHM							CALYKGSASYTYIF	TGTGCTCTGTATAAGGGAAGTGCTAGCTACACTTATATTTTC	IGLV8-16		IGLJ2	IGLC2
clonotype4963	clonotype4963_consensus_7576;clonotype4963_consensus_7577	1	0.000114103	CARGESGCFRGGGMDFW	TGTGCAAGAGGCGAGAGCGGTTGTTTTAGGGGTGGTGGTATGGATTTTTGG	IGHV1-14		IGHJ5	IGHM							CTLYKSSDNAPF	TGCACTCTGTATAAAAGTAGTGATAATGCTCCCTTC	IGLV8-10		IGLJ3	IGLC2
clonotype5331	clonotype5331_consensus_8346;clonotype5331_consensus_8347;clonotype5331_consensus_8348	1	0.000114103	CARGETYGATYLQSMDLW	TGTGCAAGAGGCGAGACCTATGGTGCTACTTACTTACAATCTATGGATCTCTGG	IGHV1S2		IGHJ5	IGHD							CQSVDSIGNTVF;CTLYKSSDNVPF	TGTCAGTCAGTTGACAGCATTGGTAATACTGTTTTC;TGTACTCTCTATAAAAGTAGTGACAATGTTCCCTTC	IGLV3-3;IGLV8-10	;	IGLJ2;IGLJ3	IGLC2;IGLC2
clonotype4635	clonotype4635_consensus_6878;clonotype4635_consensus_6879	1	0.000114103	CARGEVAIAVTCMDLW	TGTGCAAGAGGCGAAGTTGCTATAGCGGTTACGTGCATGGATCTCTGG	IGHV1S2		IGHJ5	IGHD	CQQYKELWTF	TGCCAGCAATATAAAGAATTGTGGACGTTC	IGKV2-13		IGKJ1	IGKC
clonotype4470	clonotype4470_consensus_6545;clonotype4470_consensus_6546	1	0.000114103	CARGEYCYGGCDMDLW	TGTGCAAGAGGCGAATATTGCTATGGCGGTTGCGATATGGATCTCTGG	IGHV1-4		IGHJ5	IGHM							CTLYKSTTNRPF	TGTACTCTGTATAAAAGTACTACTAATCGTCCCTTC	IGLV8-13		IGLJ3	IGLC2
clonotype3107	clonotype3107_consensus_3633;clonotype3107_consensus_3634	1	0.000114103	CARGEYLFLW	TGTGCAAGAGGCGAGTATCTGTTCCTCTGG	IGHV1-4		IGHJ5	IGHM	CQQYNSIPYGF	TGTCAGCAGTATAATAGTATACCGTATGGTTTC	IGKV1-11		IGKJ2	IGKC
clonotype7803	clonotype7803_consensus_13551;clonotype7803_consensus_13552	1	0.000114103	CARGFCSYGASCYDDEAQLMDLW	TGTGCAAGAGGTTTTTGTAGCTATGGTGCTAGTTGCTATGATGACGAGGCCCAACTTATGGATCTCTGG	IGHV1S2	IGHD1	IGHJ5	IGHM	CQQYKEFPNGF	TGCCAGCAATATAAAGAATTTCCGAATGGTTTC	IGKV2-13		IGKJ2	IGKC
clonotype6205	clonotype6205_consensus_10203;clonotype6205_consensus_10204;clonotype6205_consensus_10205	1	0.000114103	CARGFDSVSISGCYSMNLW	TGTGCAAGAGGCTTCGATAGCGTTTCCATTAGTGGTTGCTATAGTATGAATCTCTGG	IGHV1-15		IGHJ5	IGHM	CQQNKESLYGF	TGCCAGCAAAATAAAGAATCTCTGTATGGTTTC	IGKV2-13		IGKJ2	IGKC	CALYKSSENVPF	TGTGCTCTGTATAAAAGTAGTGAGAATGTGCCCTTC	IGLV8-13		IGLJ3	IGLC2
clonotype3712	clonotype3712_consensus_4927;clonotype3712_consensus_4928	1	0.000114103	CARGFFDYYTMEIW	TGTGCAAGAGGATTCTTTGATTACTATACTATGGAGATCTGG	IGHV1-15		IGHJ5	IGHD							CALQKSGPTIF	TGTGCTCTGCAGAAAAGTGGTCCTACTATTTTC	IGLV8-18		IGLJ2	IGLC2
clonotype5126	clonotype5126_consensus_7926;clonotype5126_consensus_7927	1	0.000114103	CARGFGACDSGYGADLW	TGTGCAAGAGGATTCGGGGCTTGCGATAGCGGTTACGGTGCGGATCTCTGG	IGHV1-15		IGHJ5	IGHD							CVLEKNCVPVPF	TGTGTTCTGGAGAAAAATTGTGTCCCTGTTCCCTTC	IGLV8-19		IGLJ3	IGLC2
clonotype5720	clonotype5720_consensus_9176;clonotype5720_consensus_9177	1	0.000114103	CARGFGGTCWEDRAVDLW	TGTGCAAGAGGGTTTGGTGGTACTTGTTGGGAAGACCGAGCGGTGGATCTCTGG	IGHV1S2		IGHJ5	IGHD							CTLYKSSDNTVPF	TGTACTCTGTATAAAAGTAGTGATAATACTGTTCCCTTC	IGLV8-10		IGLJ3	IGLC2
clonotype3384	clonotype3384_consensus_4231;clonotype3384_consensus_4232;clonotype3384_consensus_4233;clonotype3384_consensus_4234	1	0.000114103	CARGFHDDWLDLW;CINSCYRLDKIW	TGTGCAAGAGGCTTTCACGATGACTGGTTGGATCTCTGG;TGTATAAACAGTTGCTATAGGTTAGATAAAATCTGG	IGHV1-4;IGHV1S2	;	IGHJ5;IGHJ5	IGHM;IGHM							CRLWKGSANVPF;CVLGKSGAFIIL	TGTCGTCTGTGGAAAGGTAGTGCTAATGTTCCCTTC;TGTGTTCTAGGGAAAAGTGGTGCTTTTATTATTTTA	IGLV8-10;IGLV8-19	;	IGLJ3;IGLJ2	IGLC2;IGLC2
clonotype4742	clonotype4742_consensus_7095;clonotype4742_consensus_7096	1	0.000114103	CARGFIGVSYYYLLDLW	TGTGCAAGAGGCTTTATAGGCGTTAGTTACTATTATCTGTTGGATCTCTGG	IGHV1S2		IGHJ5	IGHM							CQSIDIRSNAPF	TGTCAGTCAATTGACATCAGGAGCAATGCCCCCTTC	IGLV3-3		IGLJ3	IGLC2
clonotype2982	clonotype2982_consensus_3362;clonotype2982_consensus_3363	1	0.000114103	CARGFITLW	TGTGCAAGAGGCTTTATAACTCTCTGG	IGHV1-4		IGHJ5	IGHM							CGLGKGDDTGIF	TGTGGTCTAGGGAAAGGTGATGATACGGGCATTTTT	IGLV8-18		IGLJ2	IGLC2
clonotype5299	clonotype5299_consensus_8279;clonotype5299_consensus_8280	1	0.000114103	CARGFNDYFTSVDMHLW	TGTGCAAGAGGCTTTAACGATTACTTTACGTCTGTCGATATGCATCTCTGG	IGHV1S2		IGHJ5	IGHD							CALYKGSGTYTYIF	TGTGCTCTGTATAAGGGAAGTGGTACCTACACTTATATTTTC	IGLV8-16		IGLJ2	IGLC2
clonotype7305	clonotype7305_consensus_12516;clonotype7305_consensus_12517	1	0.000114103	CARGFNYDCASAGECYYTMDLW	TGTGCAAGAGGCTTTAATTACGATTGCGCGAGCGCTGGCGAATGCTACTATACTATGGATCTCTGG	IGHV1-4		IGHJ5	IGHD							CALVKSSANIF	TGTGCTCTGGTTAAAAGTAGTGCTAATATTTTT	IGLV8-13		IGLJ2	IGLC2
clonotype3541	clonotype3541_consensus_4566;clonotype3541_consensus_4567	1	0.000114103	CARGFPIENLVIW	TGTGCAAGAGGCTTTCCTATAGAAAATTTAGTCATCTGG	IGHV1S2		IGHJ5	IGHM							CSLFKSLTNVPF	TGTAGTCTGTTTAAAAGTCTTACTAATGTGCCCTTC	IGLV8-18		IGLJ3	IGLC2
clonotype7958	clonotype7958_consensus_13873;clonotype7958_consensus_13874	1	0.000114103	CARGFSAIAMVLVAMIDYYTMDLW	TGTGCAAGAGGCTTTAGTGCTATAGCGATGGTGCTAGTTGCTATGATCGATTACTATACTATGGATCTCTGG	IGHV1-4	IGHD1	IGHJ5								CTLYKSSANAIF	TGTACTCTGTATAAAAGTAGTGCTAATGCTATTTTC	IGLV8-10		IGLJ2	IGLC2
clonotype7219	clonotype7219_consensus_12336;clonotype7219_consensus_12337	1	0.000114103	CARGFSGGCSGSLSSAMNLW	TGTGCAAGAGGCTTTAGCGGTGGGTGTAGTGGTTCTTTATCCTCTGCAATGAATCTCTGG	IGHV1S5		IGHJ5	IGHM							CQSVDSIHVPF	TGTCAGTCAGTTGACAGCATTCATGTTCCCTTC	IGLV3-3		IGLJ3	IGLC2
clonotype3157	clonotype3157_consensus_3733;clonotype3157_consensus_3734	1	0.000114103	CARGFSWMDLW	TGTGCAAGAGGCTTTAGCTGGATGGATCTCTGG	IGHV1S2		IGHJ5	IGHM							CQSGDSDDNPLF	TGTCAGTCAGGTGACAGCGATGATAATCCTCTCTTC	IGLV3-3		IGLJ3	IGLC2
clonotype4819	clonotype4819_consensus_7261;clonotype4819_consensus_7262	1	0.000114103	CARGFWYTYDAFRMDLW	TGTGCAAGAGGCTTTTGGTATACCTATGATGCTTTTAGGATGGATCTCTGG	IGHV1S2		IGHJ5	IGHM							CQSVDSIDNAKLF	TGTCAGTCAGTTGACAGCATTGATAATGCTAAACTTTTC	IGLV3-3		IGLJ2	IGLC2
clonotype3711	clonotype3711_consensus_4925;clonotype3711_consensus_4926	1	0.000114103	CARGFYNCYAMDLW	TGTGCAAGAGGCTTCTATAATTGTTATGCTATGGATCTCTGG	IGHV1-15		IGHJ5	IGHM							CALGKSCTNIF	TGTGCTCTGGGGAAAAGTTGTACTAATATTTTC	IGLV8-19		IGLJ2	IGLC2
clonotype3856	clonotype3856_consensus_5229;clonotype3856_consensus_5230	1	0.000114103	CARGGAGRYAMDLW	TGTGCAAGAGGCGGTGCTGGACGGTATGCTATGGATCTCTGG	IGHV1-4		IGHJ5	IGHM	CQQDKEFPRGF	TGCCAGCAAGATAAAGAATTTCCTCGTGGTTTC	IGKV2-13		IGKJ2	IGKC
clonotype3421	clonotype3421_consensus_4310;clonotype3421_consensus_4311	1	0.000114103	CARGGAISGVPW	TGTGCAAGAGGGGGTGCTATATCTGGGGTGCCATGG	IGHV1-14		IGHJ5	IGHM							CALWKGSRSVTYLF	TGTGCTCTGTGGAAGGGAAGTCGTAGCGTCACTTATCTTTTC	IGLV8-18		IGLJ2	IGLC2
clonotype8061	clonotype8061_consensus_14088;clonotype8061_consensus_14089;clonotype8061_consensus_14090	1	0.000114103	CARGGAKTEILSRIYRPKGMDLW	TGCGCAAGAGGAGGTGCGAAAACTGAGATACTATCTCGTATTTATCGCCCGAAGGGTATGGATCTCTGG	IGHV1S5		IGHJ5	IGHM							CALYKESDSYSYIF;CQVYDGGDHVPF	TGTGCTCTGTATAAGGAAAGTGATAGCTACAGTTATATTTTC;TGTCAGGTGTATGATGGTGGTGATCATGTTCCCTTC	IGLV8-16;IGLV3-5	;	IGLJ2;IGLJ3	IGLC2;IGLC2
clonotype6452	clonotype6452_consensus_10729;clonotype6452_consensus_10730	1	0.000114103	CARGGCFGYGTSCGDAMNLW	TGTGCAAGGGGCGGTTGCTTTGGCTATGGTACTAGTTGCGGTGATGCTATGAATCTCTGG	IGHV1S2		IGHJ5	IGHM							CGLYKSTVNIF	TGTGGTCTTTATAAAAGTACTGTTAATATTTTC	IGLV8-13		IGLJ2	IGLC2
clonotype3023	clonotype3023_consensus_3447;clonotype3023_consensus_3448	1	0.000114103	CARGGCKVW	TGTGCAAGAGGCGGTTGCAAGGTCTGG	IGHV1-4		IGHJ5	IGHM	CFQVLQSPYGF	TGTTTTCAAGTTTTACAATCTCCGTATGGTTTC	IGKV2-10		IGKJ2	IGKC
clonotype5698	clonotype5698_consensus_9130;clonotype5698_consensus_9131	1	0.000114103	CARGGCSSPYHGGPLDLW	TGTGCAAGAGGTGGTTGTAGTAGTCCCTATCATGGCGGACCGCTGGATCTCTGG	IGHV1-15		IGHJ5	IGHM	CLQHNSAPYGF	TGTTTGCAGCATAATAGTGCACCGTATGGTTTC	IGKV1-11		IGKJ2	IGKC
clonotype8315	clonotype8315_consensus_14614;clonotype8315_consensus_14615	1	0.000114103	CARGGCYGHGGYWYDFVVDRWDAMDLW	TGTGCAAGAGGAGGGTGCTATGGCCATGGTGGTTATTGGTATGACTTCGTGGTGGACCGGTGGGATGCTATGGATCTCTGG	IGHV1-15		IGHJ5	IGHD							CTLYKSGINIF	TGTACTCTGTATAAAAGTGGTATTAATATTTTC	IGLV8-13		IGLJ2	IGLC2
clonotype5203	clonotype5203_consensus_8084;clonotype5203_consensus_8085	1	0.000114103	CARGGCYNDFFFAIGLW	TGTGCCAGAGGCGGTTGCTATAATGATTTCTTCTTTGCTATTGGTCTTTGG	IGHV1-15		IGHJ5	IGHM	CLQYDSAPNGF	TGTTTGCAGTATGATAGTGCACCGAATGGTTTC	IGKV1-11		IGKJ2	IGKC
clonotype7890	clonotype7890_consensus_13732;clonotype7890_consensus_13733	1	0.000114103	CARGGCYRYDGRCFPDYHYSMDLW	TGTGCAAGGGGCGGGTGTTATAGGTATGACGGGCGTTGTTTTCCCGATTACCACTATAGTATGGATCTCTGG	IGHV1-15		IGHJ5	IGHM							CTLWKSGALPF	TGTACTCTGTGGAAAAGTGGTGCTCTTCCCTTC	IGLV8-13		IGLJ3	IGLC2
clonotype5517	clonotype5517_consensus_8745;clonotype5517_consensus_8746	1	0.000114103	CARGGCYSDYTKMDLW	TGTGCAAGAGGCGGTTGCTATAGCGATTACACTAAAATGGATCTCTGG	IGHV1S5	IGHD2	IGHJ5	IGHM							CALYKSSGVVIF	TGTGCTCTGTATAAAAGTAGTGGTGTTGTTATTTTC	IGLV8-13		IGLJ2	IGLC2
clonotype7557	clonotype7557_consensus_13034;clonotype7557_consensus_13035	1	0.000114103	CARGGCYSGGYTCYSWDEDMDLW	TGTGCAAGAGGCGGTTGCTATAGTGGTGGTTATACCTGCTATTCTTGGGATGAGGATATGGATCTTTGG	IGHV1-4		IGHJ5	IGHD							CILYKTNGVF	TGTATTCTGTATAAAACTAATGGTGTTTTC	IGLV8-10		IGLJ2	IGLC2
clonotype7224	clonotype7224_consensus_12347;clonotype7224_consensus_12348	1	0.000114103	CARGGCYSGVLPLYYGMDLW	TGTGCAAGAGGCGGTTGCTATAGCGGTGTCTTACCCCTTTACTATGGTATGGATCTCTGG	IGHV1S5		IGHJ5	IGHM							CQSADKIDNVPF	TGTCAGTCAGCTGACAAAATTGATAATGTTCCCTTC	IGLV3-3		IGLJ3	IGLC2
clonotype6222	clonotype6222_consensus_10242;clonotype6222_consensus_10243	1	0.000114103	CARGGCYSNWYYDIHLW	TGTGCAAGAGGCGGTTGCTATAGCAATTGGTACTATGATATACATCTCTGG	IGHV1S5		IGHJ5	IGHM							CALGKSGDIMYIF	TGTGCTCTAGGGAAAAGTGGTGATATTATGTATATTTTC	IGLV8-18		IGLJ2	IGLC2
clonotype3022	clonotype3022_consensus_3445;clonotype3022_consensus_3446	1	0.000114103	CARGGCYSW	TGTGCAAGAGGCGGTTGCTATTCCTGG	IGHV1-4		IGHJ5	IGHM	CFQFLQSPYGF	TGCTTTCAGTTTTTACAATCTCCGTATGGTTTC	IGKV2-10		IGKJ2	IGKC
clonotype8410	clonotype8410_consensus_14806;clonotype8410_consensus_14807	1	0.000114103	CARGGCYSYGASCYDDGSNNNIYHAMDLW	TGTGCAAGAGGAGGTTGCTATAGCTATGGTGCTAGTTGCTATGATGACGGGAGCAACAACAACATATATCATGCTATGGATCTCTGG	IGHV1-4	IGHD1	IGHJ5	IGHM	CQQNKESPYGF	TGCCAGCAAAATAAAGAATCTCCGTATGGTTTC	IGKV2-8		IGKJ2	IGKC
clonotype4306	clonotype4306_consensus_6193;clonotype4306_consensus_6194	1	0.000114103	CARGGCYYCYESLYLW	TGTGCAAGAGGCGGGTGCTATTATTGCTATGAATCTCTATATCTCTGG	IGHV1-14		IGHJ5	IGHM							CTLWKTSANGF	TGTACTCTGTGGAAAACAAGTGCTAATGGTTTC	IGLV8-18		IGLJ2	IGLC2
clonotype7703	clonotype7703_consensus_13343;clonotype7703_consensus_13344	1	0.000114103	CARGGCYYYGANCYGWDEEMDLW	TGTGCAAGAGGCGGTTGCTATTACTATGGTGCTAATTGCTATGGTTGGGATGAGGAAATGGATCTCTGG	IGHV1-4		IGHJ5								CALYKSSANAIF	TGTGCTCTGTATAAAAGTAGTGCTAATGCTATTTTC	IGLV8-13		IGLJ2	IGLC2
clonotype6480	clonotype6480_consensus_10790;clonotype6480_consensus_10791	1	0.000114103	CARGGDGALCYESLRRMDLW	TGTGCAAGAGGGGGCGACGGTGCTCTTTGCTATGAGTCTCTGCGTCGTATGGATCTCTGG	IGHV1-4		IGHJ5	IGHM							CALYKGCTNIF	TGTGCTCTGTATAAAGGTTGTACTAATATTTTC	IGLV8-18		IGLJ2	IGLC2
clonotype3244	clonotype3244_consensus_3930;clonotype3244_consensus_3931	1	0.000114103	CARGGDNFYDW	TGTGCAAGAGGCGGTGACAATTTCTATGACTGG	IGHV1-4		IGHJ5	IGHM							CVLGKSGGTKVF	TGTGTTCTAGGGAAAAGTGGTGGTACTAAGGTTTTC	IGLV8-19		IGLJ2	IGLC2
clonotype5674	clonotype5674_consensus_9078;clonotype5674_consensus_9079;clonotype5674_consensus_9080	1	0.000114103	CARGGDSCWGGCDSMDLW	TGTGCAAGAGGCGGTGACAGTTGCTGGGGAGGTTGTGATAGTATGGATCTCTGG	IGHV1S2		IGHJ5	IGHM							CTLYKSSTNTPF;CVLHKSITNVPF	TGTACTCTGTATAAAAGTAGTACTAATACTCCCTTC;TGTGTTCTACATAAAAGTATTACTAATGTTCCCTTC	IGLV8-10;IGLV8-13	;	IGLJ3;IGLJ3	IGLC2;IGLC2
clonotype5364	clonotype5364_consensus_8423;clonotype5364_consensus_8424;clonotype5364_consensus_8425	1	0.000114103	CARGGFLHSNNPYCLDLW	TGTGCAAGAGGCGGCTTTCTTCATAGTAATAATCCCTATTGTCTGGATCTCTGG	IGHV1S2		IGHJ5	IGHM							CILYKGTGSYTYIF;CQSADSDDNAIF	TGTATTCTGTATAAGGGAACTGGTAGCTACACTTATATTTTC;TGTCAGTCAGCTGACAGCGATGATAATGCTATTTTC	IGLV8-16;IGLV3-3	;	IGLJ2;IGLJ2	IGLC2;IGLC2
clonotype5807	clonotype5807_consensus_9353;clonotype5807_consensus_9354	1	0.000114103	CARGGFVVAVAPRAMDLW	TGTGCAAGAGGCGGTTTTGTCGTAGCGGTTGCTCCCAGGGCTATGGATCTCTGG	IGHV1-4		IGHJ5	IGHM	CFQALQSPNGF	TGTTTTCAAGCTTTACAATCTCCGAATGGTTTC	IGKV2-10		IGKJ2	IGKC
clonotype3983	clonotype3983_consensus_5507;clonotype3983_consensus_5508	1	0.000114103	CARGGGCVSYGFDLW	TGTGCAAGAGGCGGCGGTTGCGTTAGTTATGGTTTTGATCTCTGG	IGHV1S2		IGHJ5	IGHD							CGLYSTYTDTIF	TGTGGTCTGTATAGCACTTATACTGATACTATTTTC	IGLV8-19		IGLJ2	IGLC2
clonotype5898	clonotype5898_consensus_9553;clonotype5898_consensus_9554	1	0.000114103	CARGGGGCYSGVADAMNLW	TGTGCAAGAGGCGGTGGCGGTTGCTATAGCGGTGTGGCAGATGCTATGAATCTCTGG	IGHV1-4		IGHJ5	IGHM							CVLYKSCSDIF	TGTGTTCTGTATAAAAGTTGTTCTGATATTTTC	IGLV8-18		IGLJ2	IGLC2
clonotype7143	clonotype7143_consensus_12183;clonotype7143_consensus_12184	1	0.000114103	CARGGGGSCSNYPRCALMYLW	TGTGCAAGAGGCGGGGGCGGTTCCTGTAGCAATTACCCCCGGTGTGCATTAATGTATCTCTGG	IGHV1-4		IGHJ5	IGHM	CLQYHSAPNDF	TGTTTGCAGTATCATAGTGCACCGAATGATTTC	IGKV1-11		IGKJ2	IGKC
clonotype5207	clonotype5207_consensus_8092;clonotype5207_consensus_8093	1	0.000114103	CARGGGSSCNWYAINLW	TGTGCAAGAGGCGGTGGTTCTAGTTGTAATTGGTATGCTATAAATCTCTGG	IGHV1-15		IGHJ5	IGHM	CMQYYSAPNGF	TGTATGCAGTACTACAGTGCACCGAATGGTTTC	IGKV1-11		IGKJ2	IGKC
clonotype3604	clonotype3604_consensus_4702;clonotype3604_consensus_4703	1	0.000114103	CARGGGVREMDLW	TGTGCAAGAGGCGGCGGTGTCCGCGAGATGGATCTCTGG	IGHV1-4		IGHJ5	IGHM							CGLEKSTNIVLIF	TGTGGTCTGGAGAAAAGTACTAATATTGTACTTATTTTC	IGLV8-19		IGLJ2	IGLC2
clonotype3966	clonotype3966_consensus_5469;clonotype3966_consensus_5470	1	0.000114103	CARGGGYLGIWDYLW	TGTGCAAGAGGTGGGGGCTATCTTGGTATTTGGGACTATCTCTGG	IGHV1S2		IGHJ5	IGHM							CTLYKSSSNIF	TGTACTCTGTATAAAAGTAGTTCTAATATTTTC	IGLV8-10		IGLJ2	IGLC2
clonotype8062	clonotype8062_consensus_14091;clonotype8062_consensus_14092	1	0.000114103	CARGGIAVAIAVTGGATRTLAMDLW	TGTGCAAGAGGCGGGATAGCGGTTGCGATAGCGGTTACGGGGGGTGCCACGCGGACGTTGGCTATGGATCTCTGG	IGHV1S2		IGHJ5	IGHG1							CQSADSKDNAPF	TGTCAGTCAGCTGACAGCAAGGATAATGCTCCCTTC	IGLV3-3		IGLJ3	IGLC2
clonotype4439	clonotype4439_consensus_6478;clonotype4439_consensus_6479	1	0.000114103	CARGGIIWVNGAVTAW	TGTGCAAGAGGCGGGATTATATGGGTTAATGGGGCGGTTACAGCCTGG	IGHV1-4		IGHJ5	IGHM							CALYKSDANLPF	TGTGCTCTGTATAAAAGTGATGCGAATCTTCCCTTC	IGLV8-13		IGLJ3	IGLC2
clonotype3495	clonotype3495_consensus_4468;clonotype3495_consensus_4469	1	0.000114103	CARGGILDGMNLW	TGCGCGAGAGGAGGTATTTTGGATGGTATGAATCTCTGG	IGHV1S2		IGHJ5	IGHM							CTLTKSSADIF	TGCACTCTGACGAAAAGTAGTGCGGATATTTTC	IGLV8-10		IGLJ2	IGLC2
clonotype7459	clonotype7459_consensus_12832;clonotype7459_consensus_12833	1	0.000114103	CARGGIYCDTYGFSCSDYLDLW	TGTGCAAGAGGGGGAATTTATTGCGACACCTATGGTTTTAGTTGCTCTGATTATTTGGATCTCTGG	IGHV1S2		IGHJ5	IGHD	CLQHNSAPNGF	TGTTTGCAGCATAATAGTGCACCGAATGGTTTC	IGKV1-9		IGKJ2	IGKC
clonotype3460	clonotype3460_consensus_4389;clonotype3460_consensus_4390	1	0.000114103	CARGGLLYLMDLW	TGTGCAAGGGGGGGGTTGCTATACCTTATGGATCTCTGG	IGHV1-4		IGHJ5	IGHM							CQSYDDSYTNIF	TGTCAGTCATACGATGATAGTTATACTAATATTTTC	IGLV3-2		IGLJ2	IGLC2
clonotype3586	clonotype3586_consensus_4666;clonotype3586_consensus_4667	1	0.000114103	CARGGLVGFTTIW	TGTGCAAGAGGCGGATTGGTAGGATTTACTACGATCTGG	IGHV1S2		IGHJ5	IGHD	CLQHSSAPYGF	TGTTTGCAGCATAGCAGTGCACCGTATGGTTTC	IGKV1-11		IGKJ2	IGKC
clonotype7300	clonotype7300_consensus_12506;clonotype7300_consensus_12507	1	0.000114103	CARGGNDWSGCYSDYEGCWALW	TGTGCAAGAGGCGGGAATGATTGGTCCGGTTGCTATAGCGATTACGAAGGTTGCTGGGCTCTCTGG	IGHV1S2		IGHJ5	IGHM							CCLYKSYANIF	TGTTGTCTATATAAAAGTTATGCTAATATTTTC	IGLV8-10		IGLJ2	IGLC2
clonotype7374	clonotype7374_consensus_12656;clonotype7374_consensus_12657	1	0.000114103	CARGGNFVNYGPYWYVGAMHLW	TGTGCAAGAGGCGGGAATTTCGTTAACTATGGTCCGTATTGGTATGTGGGTGCTATGCATCTCTGG	IGHV1S2		IGHJ5	IGHD							CTLYKSSTNPPF	TGTACTCTGTATAAAAGTAGTACTAATCCTCCCTTC	IGLV8-10		IGLJ3	IGLC2
clonotype3307	clonotype3307_consensus_4062;clonotype3307_consensus_4063	1	0.000114103	CARGGPSMDLW	TGTGCAAGAGGCGGGCCCTCTATGGATCTCTGG	IGHV1S2		IGHJ5	IGHM	CQQNKESPNGF	TGCCAGCAAAATAAAGAATCTCCGAATGGTTTC	IGKV2-6		IGKJ2	IGKC
clonotype159	clonotype159_consensus_333;clonotype159_consensus_334;clonotype159_consensus_335	2	0.000228206	CARGGRGWSDYAMDLW	TGTGCAAGAGGCGGCCGTGGGTGGAGTGATTATGCTATGGATCTCTGG	IGHV1-14		IGHJ5	IGHM							CALYKSNNLPF;CQSADSIDNASIF	TGTGCTCTGTATAAAAGTAATAATCTTCCCTTC;TGTCAGTCAGCTGACAGCATTGATAATGCTAGTATTTTC	IGLV8-19;IGLV3-3	;	IGLJ3;IGLJ2	IGLC2;IGLC2
clonotype5470	clonotype5470_consensus_8645;clonotype5470_consensus_8646;clonotype5470_consensus_8647	1	0.000114103	CARGGRICDGGNWSLW	TGTGCAAGAGGTGGTAGAATTTGCGATGGCGGTAACTGGTCTCTCTGG	IGHV1S5		IGHJ5	IGHD							CALGKSCTNVPF;CTLYKSSANIF	TGTGCTCTGGGGAAAAGTTGTACTAATGTTCCCTTC;TGTACTCTGTATAAAAGTAGTGCTAATATTTTC	IGLV8-18;IGLV8-10	;	IGLJ3;IGLJ2	IGLC2;IGLC2
clonotype8054	clonotype8054_consensus_14070;clonotype8054_consensus_14071	1	0.000114103	CARGGRLGVGCDSRYHAGAMDLW	TGTGCAAGAGGCGGGCGCTTAGGTGTGGGTTGCGATAGTAGGTATCATGCCGGTGCTATGGATCTCTGG	IGHV1S5		IGHJ5	IGHM							CQSVDSMYNAIF	TGTCAGTCAGTTGACAGCATGTATAATGCGATTTTC	IGLV3-3		IGLJ2	IGLC2
clonotype6656	clonotype6656_consensus_11161;clonotype6656_consensus_11162	1	0.000114103	CARGGSCGPNYYDIGTMNLW	TGTGCAAGAGGCGGCAGCTGTGGTCCTAATTATTATGACATTGGGACTATGAATCTCTGG	IGHV1S2		IGHJ5	IGHM							CALGKSCTNVPF	TGTGCTCTGGGGAAAAGTTGTACTAATGTTCCCTTC	IGLV8-19		IGLJ3	IGLC2
clonotype3154	clonotype3154_consensus_3726;clonotype3154_consensus_3727	1	0.000114103	CARGGSFMNLW	TGTGCAAGAGGCGGTAGCTTTATGAATCTCTGG	IGHV1-4		IGHJ5	IGHD							CQSTDSIDKVF	TGTCAGTCAACTGACAGCATTGATAAAGTTTTC	IGLV3-3		IGLJ2	IGLC2
clonotype4086	clonotype4086_consensus_5723;clonotype4086_consensus_5724	1	0.000114103	CARGGSGCSYAMDLW	TGTGCAAGAGGCGGGTCAGGTTGCTCGTATGCTATGGATCTCTGG	IGHV1-15		IGHJ5	IGHM							CCLYKGSGIYTAF	TGTTGTCTCTATAAGGGAAGTGGTATCTACACTGCCTTC	IGLV8-16		IGLJ3	IGLC2
clonotype3947	clonotype3947_consensus_5426;clonotype3947_consensus_5427	1	0.000114103	CARGGSHPSYAMDLW	TGTGCAAGAGGAGGCAGCCATCCTTCCTATGCTATGGATCTCTGG	IGHV1-15		IGHJ5	IGHM							CQSYDDSYTHVPF	TGTCAGTCATACGATGATAGTTATACTCATGTTCCCTTC	IGLV3-2		IGLJ3	IGLC2
clonotype5804	clonotype5804_consensus_9347;clonotype5804_consensus_9348	1	0.000114103	CARGGSTGGRSCGSGCLW	TGTGCAAGAGGCGGTTCAACAGGCGGTAGATCCTGTGGTAGTGGTTGTCTCTGG	IGHV1-4		IGHJ5	IGHM	CFQDLQSPLVF	TGTTTTCAAGATTTACAATCTCCTCTTGTGTTC	IGKV2-10		IGKJ4	IGKC
clonotype6668	clonotype6668_consensus_11185;clonotype6668_consensus_11186	1	0.000114103	CARGGTSGCARFFIDNVHLW	TGTGCAAGAGGCGGTACTAGCGGTTGCGCACGGTTCTTCATAGATAATGTGCATCTCTGG	IGHV1-15		IGHJ5	IGHM							CILYKSCTNVPF	TGTATTCTGTATAAAAGTTGTACTAATGTTCCCTTC	IGLV8-18		IGLJ3	IGLC2
clonotype8415	clonotype8415_consensus_14817;clonotype8415_consensus_14818	1	0.000114103	CARGGVAVAIAVTVVGAPPISPYAMDLW	TGTGCAAGAGGCGGGGTAGCGGTTGCTATAGCGGTTACGGTGGTCGGGGCCCCCCCTATATCCCCATATGCTATGGATCTCTGG	IGHV1-11	IGHD2	IGHJ5	IGHM							CTLYKSSANVF	TGTACTCTGTATAAAAGTAGTGCTAATGTTTTC	IGLV8-10		IGLJ2	IGLC2
clonotype3598	clonotype3598_consensus_4690;clonotype3598_consensus_4691	1	0.000114103	CARGGVNGHISLW	TGTGCAAGAGGCGGGGTGAACGGACATATCTCTTTATGG	IGHV1S2		IGHJ5	IGHM	CFEYISAPNGF	TGTTTTGAGTATATTAGTGCACCGAATGGTTTC	IGKV1-11		IGKJ2	IGKC
clonotype5701	clonotype5701_consensus_9136;clonotype5701_consensus_9137	1	0.000114103	CARGGVWYTYGVMDLW	TGTGCAAGAGGCGGGGTTTGGTATACCTATGGTGTTATGGATCTCTGG	IGHV1-11		IGHJ5	IGHD	CLQDSSAPWTF	TGTTTGCAAGATAGCAGTGCACCGTGGACGTTC	IGKV1-11		IGKJ1	IGKC
clonotype3931	clonotype3931_consensus_5392;clonotype3931_consensus_5393	1	0.000114103	CARGGWSALDEMNLW	TGTGCAAGAGGCGGCTGGAGCGCATTGGACGAGATGAATCTCTGG	IGHV1-14		IGHJ5	IGHM							CTLYKTSGHIF	TGTACTCTGTATAAAACCAGTGGTCATATTTTC	IGLV8-10		IGLJ2	IGLC2
clonotype3629	clonotype3629_consensus_4752;clonotype3629_consensus_4753	1	0.000114103	CARGGWYSGMDLW	TGTGCAAGAGGCGGTTGGTATAGCGGTATGGATCTCTGG	IGHV1-15		IGHJ5	IGHM							CSLYKDSGTYTYLF	TGTAGTCTTTATAAGGACAGTGGTACCTACACTTATCTTTTC	IGLV8-16		IGLJ2	IGLC2
clonotype6508	clonotype6508_consensus_10848;clonotype6508_consensus_10849	1	0.000114103	CARGGYGGDCSSLWDFSVLW	TGTGCAAGAGGCGGCTATGGTGGTGATTGCTCCTCTTTGTGGGACTTCTCAGTTCTATGG	IGHV1-4		IGHJ5	IGHM							CSLYQSCTVFF	TGCAGTCTGTATCAAAGTTGTACGGTTTTCTTC	IGLV8-19		IGLJ3	IGLC2
clonotype5769	clonotype5769_consensus_9276;clonotype5769_consensus_9277	1	0.000114103	CARGGYIYGFYPMDLW	TGTGCAAGAGGCGGCTATATTTATGGGTTCTATCCTATGGATCTCTGG	IGHV1-11		IGHJ5		CQQNKESLVF	TGCCAGCAAAATAAAGAATCTCTTGTGTTC	IGKV2-13		IGKJ4	IGKC
clonotype4823	clonotype4823_consensus_7270;clonotype4823_consensus_7271;clonotype4823_consensus_7272	1	0.000114103	CARGGYNDFYYYGMDVW	TGTGCAAGAGGCGGGTACAATGACTTTTATTACTATGGTATGGATGTCTGG	IGHV1S2		IGHJ5	IGHM							CALYISTTNVPF;CQSVDSIENASIF	TGTGCTCTGTATATCAGTACCACTAATGTTCCCTTC;TGTCAGTCAGTTGACAGCATTGAGAATGCTAGTATTTTC	IGLV8-13;IGLV3-3	;	IGLJ3;IGLJ2	IGLC2;IGLC2
clonotype7244	clonotype7244_consensus_12390;clonotype7244_consensus_12391	1	0.000114103	CARGGYRYVGSLRYYVMDLW	TGTGCAAGAGGTGGCTATAGATATGTCGGTAGTTTGAGATACTATGTTATGGATCTCTGG	IGHV1-11		IGHJ5	IGHM							CQSADSIDNVIF	TGTCAGTCAGCTGACAGCATTGATAATGTTATTTTC	IGLV3-3		IGLJ2	IGLC2
clonotype4688	clonotype4688_consensus_6986;clonotype4688_consensus_6987	1	0.000114103	CARGGYSQYYYVMDLW	TGTGCAAGAGGGGGTTACTCACAGTATTACTATGTTATGGATCTCTGG	IGHV1-4		IGHJ5	IGHG1	CQQNKESYGF	TGCCAGCAAAATAAAGAATCGTATGGTTTC	IGKV2-13		IGKJ2	IGKC
clonotype5793	clonotype5793_consensus_9324;clonotype5793_consensus_9325	1	0.000114103	CARGGYSYGAGFMDLW	TGTGCAAGGGGGGGCTATAGCTATGGTGCTGGGTTTATGGATCTCTGG	IGHV1-11		IGHJ5	IGHM	CQQNKESLHGF	TGCCAGCAAAATAAAGAATCTCTTCATGGTTTC	IGKV2-13		IGKJ2	IGKC
clonotype3998	clonotype3998_consensus_5541;clonotype3998_consensus_5542	1	0.000114103	CARGGYYAISPMDLW	TGTGCAAGGGGCGGTTACTATGCTATCAGTCCTATGGATCTCTGG	IGHV1S2		IGHJ5	IGHM							CILYKSGGNGIF	TGTATTCTGTATAAAAGTGGTGGTAATGGTATTTTC	IGLV8-19		IGLJ2	IGLC2
clonotype3740	clonotype3740_consensus_4987;clonotype3740_consensus_4988	1	0.000114103	CARGGYYYSYMYLW	TGTGCAAGAGGCGGCTACTATTATTCTTACATGTATCTGTGG	IGHV1S2		IGHJ5	IGHD							CTLYGSSTNAIF	TGTACTCTGTATGGAAGTAGTACTAATGCTATTTTC	IGLV8-10		IGLJ2	IGLC2
clonotype5789	clonotype5789_consensus_9316;clonotype5789_consensus_9317	1	0.000114103	CARGHAVAIKVTSQMDLW	TGTGCAAGAGGCCATGCGGTTGCTATAAAGGTTACCTCCCAAATGGATCTCTGG	IGHV1-4		IGHJ5	IGHD	CQQNKESPVVF	TGCCAGCAAAATAAAGAATCTCCGGTTGTGTTC	IGKV2-6		IGKJ4	IGKC
clonotype7546	clonotype7546_consensus_13011;clonotype7546_consensus_13012	1	0.000114103	CARGHCNWYNTNCYLFVMNLW	TGTGCAAGAGGCCATTGCAATTGGTATAATACTAATTGCTATTTGTTTGTTATGAATCTCTGG	IGHV1S7		IGHJ5	IGHD							CQSKDSIDNLLF	TGTCAGTCAAAGGACAGCATTGATAATCTTCTCTTC	IGLV3-3		IGLJ3	IGLC2
clonotype5077	clonotype5077_consensus_7813;clonotype5077_consensus_7814	1	0.000114103	CARGHDANCYTTFMDLW	TGTGCAAGAGGGCATGATGCTAATTGCTATACAACATTTATGGATCTCTGG	IGHV1-15		IGHJ5	IGHM							CTLYKSSANVPF	TGTACTCTGTATAAAAGTAGTGCTAATGTTCCCTTC	IGLV8-10		IGLJ3	IGLC2
clonotype8411	clonotype8411_consensus_14808;clonotype8411_consensus_14809	1	0.000114103	CARGHFNCYSYGASCYDDASRPRYAMDLW	TGTGCAAGAGGCCATTTTAATTGCTATAGCTATGGTGCTAGTTGCTATGATGACGCAAGCAGGCCCAGATATGCTATGGATCTCTGG	IGHV1-14	IGHD1	IGHJ5	IGHD	CFQALQSPNGF	TGTTTTCAAGCTTTACAATCTCCGAATGGTTTC	IGKV2-10		IGKJ2	IGKC
clonotype6366	clonotype6366_consensus_10539;clonotype6366_consensus_10540	1	0.000114103	CARGHFVAVAIAVIYAMDLW	TGTGCAAGAGGCCATTTTGTAGCGGTTGCTATAGCGGTTATATATGCTATGGATCTCTGG	IGHV1-4	IGHD2	IGHJ5	IGHM							CQSADSIDVPF	TGTCAGTCAGCTGACAGCATTGATGTTCCCTTC	IGLV3-3		IGLJ3	IGLC2
clonotype4528	clonotype4528_consensus_6663;clonotype4528_consensus_6664	1	0.000114103	CARGHGPTYYEGCDLW	TGTGCAAGAGGCCATGGTCCTACTTACTATGAGGGCTGCGATCTCTGG	IGHV1S2		IGHJ5	IGHM	CMQHNSAPIGF	TGTATGCAGCATAACAGTGCACCGATTGGTTTC	IGKV1-11		IGKJ2	IGKC
clonotype7368	clonotype7368_consensus_12644;clonotype7368_consensus_12645	1	0.000114103	CARGHISSSGCSYDYAWINDLW	TGTGCAAGAGGCCATATCTCTAGCAGCGGTTGTAGTTACGATTACGCGTGGATAAATGACCTCTGG	IGHV1S2		IGHJ5	IGHM							CVLYKSCTNVPF	TGTGTTCTTTATAAAAGTTGTACTAATGTTCCCTTC	IGLV8-19		IGLJ3	IGLC2
clonotype4430	clonotype4430_consensus_6457;clonotype4430_consensus_6458	1	0.000114103	CARGHLINIGTGMDLW	TGTGCAAGAGGACATCTTATCAATATAGGCACCGGTATGGATCTCTGG	IGHV1-15		IGHJ5	IGHM							CNLYISNKNIPF	TGTAATCTCTATATAAGTAATAAAAATATTCCCTTC	IGLV8-13		IGLJ3	IGLC2
clonotype8302	clonotype8302_consensus_14588;clonotype8302_consensus_14589	1	0.000114103	CARGHPDYAYGGAGSAGRFTYYAMDLW	TGTGCAAGAGGACACCCTGACTACGCCTACGGTGGTGCTGGGTCTGCCGGGAGATTTACTTACTATGCTATGGATCTTTGG	IGHV1-4		IGHJ5	IGHM							CQSTDRIHNPIF	TGTCAGTCTACTGACAGGATTCATAATCCTATTTTC	IGLV3-3		IGLJ2	IGLC2
clonotype7187	clonotype7187_consensus_12274;clonotype7187_consensus_12275	1	0.000114103	CARGHYCVGCTPNGGMDLW	TGTGCAAGAGGCCATTACTGTGTGGGGTGTACACCAAACGGGGGTATGGATCTCTGG	IGHV1-11		IGHJ5	IGHM	CQQHKESPNGF	TGCCAGCAACATAAAGAATCTCCGAATGGTTTC	IGKV2-8		IGKJ2	IGKC
clonotype7706	clonotype7706_consensus_13349;clonotype7706_consensus_13350	1	0.000114103	CARGIAGGVALNDGGYGYPMDLW	TGTGCAAGAGGAATTGCTGGAGGTGTGGCGCTAAATGATGGGGGATATGGCTATCCTATGGATCTCTGG	IGHV1-4		IGHJ5	IGHM							CALYKSSTNVPF	TGTGCTCTGTATAAAAGTAGTACTAATGTTCCCTTC	IGLV8-13		IGLJ3	IGLC2
clonotype5212	clonotype5212_consensus_8102;clonotype5212_consensus_8103;clonotype5212_consensus_8104;clonotype5212_consensus_8105	1	0.000114103	CARGIAMVLVAMSQGMDLW;CARGLWTGCYTGDCNVW	TGTGCAAGGGGGATAGCTATGGTGCTAGTTGCTATGAGTCAGGGAATGGATCTCTGG;TGTGCAAGAGGCCTATGGACAGGTTGCTATACCGGTGACTGTAATGTCTGG	IGHV1-14;IGHV1-14	IGHD1;	IGHJ5;IGHJ5	IGHM;IGHM	CQQNKESYGF	TGCCAGCAAAATAAAGAATCGTATGGTTTC	IGKV2-13		IGKJ2	IGKC	CTLYKSSHNDVPF	TGTACTCTGTATAAAAGTAGTCATAATGATGTTCCCTTC	IGLV8-10		IGLJ3	IGLC2
clonotype3911	clonotype3911_consensus_5350;clonotype3911_consensus_5351	1	0.000114103	CARGIAPCEYGMDLW	TGTGCAAGAGGCATAGCCCCTTGCGAGTATGGAATGGATCTCTGG	IGHV1-15		IGHJ5	IGHM							CALGESGGTIF	TGTGCTCTAGGAGAAAGTGGTGGTACTATCTTC	IGLV8-18		IGLJ2	IGLC2
clonotype5742	clonotype5742_consensus_9220;clonotype5742_consensus_9221	1	0.000114103	CARGIAVGSLAQYGVDLW	TGTGCAAGAGGTATAGCAGTTGGTTCATTGGCCCAGTATGGTGTGGATCTCTGG	IGHV1S2		IGHJ5	IGHM							CVLYKGGGSDTLTF	TGTGTTCTGTATAAGGGAGGTGGTAGCGACACTCTTACTTTC	IGLV8-18		IGLJ2	IGLC2
clonotype3521	clonotype3521_consensus_4525;clonotype3521_consensus_4526	1	0.000114103	CARGIGWYASDFW	TGTGCACGAGGCATAGGATGGTATGCTTCGGATTTCTGG	IGHV1-15		IGHJ5	IGHD							CALYKSSANVSF	TGTGCTCTGTATAAAAGTAGTGCTAATGTTTCCTTC	IGLV8-13		IGLJ3	IGLC2
clonotype6744	clonotype6744_consensus_11343;clonotype6744_consensus_11344;clonotype6744_consensus_11345	1	0.000114103	CARGIRHAIAMVLVAWMDLW	TGTGCAAGAGGCATTCGGCATGCTATAGCTATGGTGCTAGTTGCTTGGATGGATCTCTGG	IGHV1S2	IGHD1	IGHJ5	IGHM	CLQHSSAPNGF;CQQHKESPPGF	TGTTTGCAGCATAGCAGTGCACCGAATGGTTTC;TGCCAGCAACATAAAGAATCTCCTCCTGGTTTC	IGKV1-11;IGKV2-8	;	IGKJ2;IGKJ2	IGKC;IGKC
clonotype5154	clonotype5154_consensus_7983;clonotype5154_consensus_7984	1	0.000114103	CARGITMSGNYLAMNLW	TGTGCAAGAGGGATTACGATGAGCGGAAATTACTTGGCTATGAATCTCTGG	IGHV1S2		IGHJ5	IGHD	CLQDNSAPWTF	TGTTTGCAGGATAATAGTGCACCGTGGACGTTC	IGKV1-11		IGKJ1	IGKC
clonotype3252	clonotype3252_consensus_3948;clonotype3252_consensus_3949	1	0.000114103	CARGIWPMDLW	TGTGCAAGAGGAATATGGCCTATGGATCTCTGG	IGHV1S2		IGHJ5	IGHM	CQQYNSVPYGF	TGTCAGCAGTATAATAGTGTACCGTATGGTTTC	IGKV1-11		IGKJ2	IGKC
clonotype4576	clonotype4576_consensus_6759;clonotype4576_consensus_6760	1	0.000114103	CARGKGGSDYYLMDLW	TGTGCCAGAGGCAAAGGTGGAAGTGACTACTATCTTATGGATCTCTGG	IGHV1S2		IGHJ5	IGHD	CLQYYSEPNNF	TGTTTGCAGTATTACAGTGAACCGAATAATTTC	IGKV1-11		IGKJ2	IGKC
clonotype6505	clonotype6505_consensus_10842;clonotype6505_consensus_10843	1	0.000114103	CARGKRCSAPGVRCYYMDVW	TGTGCAAGAGGGAAACGTTGCAGTGCCCCTGGTGTCCGTTGCTACTATATGGATGTCTGG	IGHV1-15		IGHJ5	IGHD							CQSADSIDNANIF	TGTCAGTCAGCTGACAGCATTGATAATGCTAATATTTTC	IGLV3-3		IGLJ2	IGLC2
clonotype8378	clonotype8378_consensus_14742;clonotype8378_consensus_14743	1	0.000114103	CARGKVCYSYGASCYDPLMLYAMDLW	TGTGCAAGAGGCAAGGTTTGCTATAGCTATGGTGCTAGTTGCTATGACCCTTTGATGCTTTATGCTATGGATCTCTGG	IGHV1-11	IGHD1	IGHJ5	IGHM	CQQYKEFHGF	TGCCAGCAATATAAAGAATTTCATGGTTTC	IGKV2-13		IGKJ2	IGKC
clonotype8363	clonotype8363_consensus_14710;clonotype8363_consensus_14711	1	0.000114103	CARGLAIAMVLVAMMSSQIPPPYAMDLW	TGTGCAAGAGGACTTGCTATAGCTATGGTGCTAGTTGCTATGATGTCTTCCCAAATACCACCCCCATATGCTATGGATCTCTGG	IGHV1-15	IGHD1	IGHJ5	IGHM							CQSADSIDNAIF	TGTCAGTCAGCTGACAGCATTGATAATGCTATTTTC	IGLV3-3		IGLJ2	IGLC2
clonotype8275	clonotype8275_consensus_14534;clonotype8275_consensus_14535	1	0.000114103	CARGLCDKYRVGWYTDWENCYGMDLW	TGTGCAAGAGGCCTATGCGATAAATATCGTGTGGGTTGGTATACTGACTGGGAAAATTGCTATGGTATGGATCTCTGG	IGHV1-4		IGHJ5	IGHD							CALYKGSGIYTLF	TGTGCTCTGTATAAGGGAAGTGGTATTTACACTCTCTTC	IGLV8-16		IGLJ2	IGLC2
clonotype4184	clonotype4184_consensus_5923;clonotype4184_consensus_5924;clonotype4184_consensus_5925;clonotype4184_consensus_5926	1	0.000114103	CARGLCESHGGTCYDPRYGMDLW;CATYGPICGVYTMDLW	TGTGCAAGAGGCCTTTGCGAAAGCCATGGTGGTACTTGTTATGATCCAAGGTATGGTATGGATCTCTGG;TGTGCAACCTATGGTCCTATTTGCGGTGTCTATACTATGGATCTCTGG	IGHV1-4;IGHV1-15	;	IGHJ5;IGHJ5	IGHM;IGHD							CALYKSSTNIPF;CQSSDSGDNAPF	TGTGCTCTGTATAAAAGTAGTACTAATATTCCCTTC;TGTCAGTCGTCCGACAGCGGTGATAATGCTCCCTTC	IGLV8-13;IGLV3-3	;	IGLJ3;IGLJ3	IGLC2;IGLC2
clonotype8160	clonotype8160_consensus_14298;clonotype8160_consensus_14299	1	0.000114103	CARGLCYRHGASCYFFTNVMDLW	TGTGCAAGAGGCCTTTGCTATAGGCATGGTGCTAGTTGCTATTTTTTTACAAATGTTATGGATCTCTGG	IGHV1-11		IGHJ5	IGHM	CLQHSSAPNGF	TGTTTGCAGCATAGCAGTGCACCGAATGGTTTC	IGKV1-11		IGKJ2	IGKC
clonotype7232	clonotype7232_consensus_12363;clonotype7232_consensus_12364	1	0.000114103	CARGLCYRSGASCYYGLDLW	TGTGCAAGAGGCCTTTGCTATAGGTCTGGGGCTAGTTGCTACTATGGTCTGGATCTCTGG	IGHV1-11		IGHJ5	IGHM							CQSVDSIDNIIF	TGTCAGTCAGTTGACAGCATTGATAATATTATTTTC	IGLV3-3		IGLJ2	IGLC2
clonotype8403	clonotype8403_consensus_14792;clonotype8403_consensus_14793	1	0.000114103	CARGLCYSYGASCYDDTAIGYYAMDLW	TGTGCAAGAGGCCTCTGCTATAGCTATGGTGCTAGTTGCTATGATGACACCGCTATTGGCTACTATGCTATGGATCTCTGG	IGHV1-11	IGHD1	IGHJ5	IGHM	CQQNKESNGF	TGCCAGCAAAATAAAGAATCTAATGGTTTC	IGKV2-6		IGKJ2	IGKC
clonotype7927	clonotype7927_consensus_13809;clonotype7927_consensus_13810	1	0.000114103	CARGLCYSYGGSCAEPLYYTMDLW	TGTGCAAGAGGCTTATGCTATAGCTATGGTGGTAGTTGCGCTGAACCCCTTTACTATACTATGGATCTCTGG	IGHV1S2	IGHD1	IGHJ5	IGHM							CALYKSSANAIF	TGTGCTCTATATAAAAGTAGTGCTAATGCTATTTTC	IGLV8-13		IGLJ2	IGLC2
clonotype7268	clonotype7268_consensus_12439;clonotype7268_consensus_12440	1	0.000114103	CARGLDCYIYGTSLYCANINLW	TGTGCAAGAGGCCTGGATTGCTATATCTATGGTACTAGTTTGTATTGTGCCAATATTAATCTCTGG	IGHV1-4		IGHJ5	IGHM							CTLYKSSGNFF	TGTACTCTGTATAAAAGTAGTGGTAATTTTTTC	IGLV8-10		IGLJ2	IGLC2
clonotype5418	clonotype5418_consensus_8536;clonotype5418_consensus_8537	1	0.000114103	CARGLDYTGCYSGYYDLW	TGTGCAAGAGGCTTAGATTATACTGGTTGCTATAGCGGTTACTACGATCTCTGG	IGHV1-4		IGHJ5	IGHM							CALYKSCTNIF	TGTGCTCTGTATAAAAGTTGTACTAATATTTTC	IGLV8-18		IGLJ2	IGLC2
clonotype5570	clonotype5570_consensus_8859;clonotype5570_consensus_8860	1	0.000114103	CARGLESGCYSGWALTLW	TGTGCAAGAGGCCTGGAGAGCGGTTGTTATAGCGGTTGGGCTTTGACTCTCTGG	IGHV1-15		IGHJ5	IGHD							CTLTRTNDNIQF	TGTACTCTAACGAGAACTAATGATAATATTCAGTTC	IGLV8-10		IGLJ3	IGLC2
clonotype6759	clonotype6759_consensus_11374;clonotype6759_consensus_11375	1	0.000114103	CARGLFFRMIPRNYYAMDLW	TGTGCAAGGGGTTTATTTTTCAGGATGATCCCCCGAAATTACTATGCTATGGATCTCTGG	IGHV1S2		IGHJ5	IGHD	CQQNKESWTF	TGCCAGCAAAATAAAGAATCGTGGACGTTC	IGKV2-6		IGKJ1	IGKC
clonotype5437	clonotype5437_consensus_8576;clonotype5437_consensus_8577	1	0.000114103	CARGLFTGCYGGDGMNVW	TGTGCAAGAGGCCTTTTTACTGGTTGCTATGGCGGTGACGGCATGAATGTCTGG	IGHV1-15		IGHJ5	IGHM							CALYKSNTNIF	TGTGCTCTGTATAAAAGTAATACTAATATTTTC	IGLV8-19		IGLJ2	IGLC2
clonotype6515	clonotype6515_consensus_10864;clonotype6515_consensus_10865;clonotype6515_consensus_10866	1	0.000114103	CARGLGRLPRQYYAMDLW	TGTGCAAGAGGCTTGGGGAGGTTGCCCCGTCAGTACTATGCTATGGATCTCTGG	IGHV1-11		IGHJ5	IGHD	CQQHKESNGF	TGCCAGCAACATAAAGAATCCAATGGTTTC	IGKV2-8		IGKJ2	IGKC	CTLYKSSANIF	TGTACTCTGTATAAAAGTAGTGCTAATATTTTC	IGLV8-10		IGLJ2	IGLC2
clonotype7831	clonotype7831_consensus_13607;clonotype7831_consensus_13608	1	0.000114103	CARGLGSYGASCYDDYTVGALDLW	TGTGCAAGAGGCCTAGGTAGCTATGGTGCTAGTTGCTATGATGATTATACCGTCGGGGCATTGGATCTCTGG	IGHV1-4	IGHD1	IGHJ5	IGHD							CQVYDGGYLIF	TGTCAGGTGTATGATGGTGGTTATCTTATTTTC	IGLV3-5		IGLJ2	IGLC2
clonotype4909	clonotype4909_consensus_7464;clonotype4909_consensus_7465	1	0.000114103	CARGLHCINIWGCIHLW	TGTGCGAGAGGATTACATTGCATTAATATTTGGGGGTGTATCCATCTCTGG	IGHV1S2		IGHJ5	IGHM							CALGKSGGTSF	TGTGCTCTAGGGAAAAGTGGTGGTACTTCCTTC	IGLV8-18		IGLJ3	IGLC2
clonotype6067	clonotype6067_consensus_9911;clonotype6067_consensus_9912	1	0.000114103	CARGLHSACSTIDDGTDLW	TGTGCAAGAGGCCTTCATAGCGCTTGCAGTACCATTGACGATGGTACGGATCTCTGG	IGHV1S2		IGHJ5	IGHD							CTLYRSNTNIPF	TGTACTCTGTATAGGAGTAATACTAATATTCCCTTC	IGLV8-13		IGLJ3	IGLC2
clonotype7502	clonotype7502_consensus_12922;clonotype7502_consensus_12923	1	0.000114103	CARGLKSCYSYGASCYDLWDLW	TGTGCAAGGGGGCTAAAGAGTTGCTATAGCTATGGTGCTAGTTGCTATGATTTGTGGGATCTCTGG	IGHV1-4	IGHD1	IGHJ5		CQQYKELNGF	TGCCAGCAATATAAAGAATTGAATGGTTTC	IGKV2-13		IGKJ2	IGKC
clonotype4187	clonotype4187_consensus_5931;clonotype4187_consensus_5932	1	0.000114103	CARGLLGLDYSPVALW	TGTGCAAGGGGGTTACTGGGACTGGATTACTCACCTGTGGCTCTCTGG	IGHV1-15		IGHJ5	IGHM							CALYKSSVPF	TGTGCTCTGTATAAAAGTAGTGTTCCCTTC	IGLV8-18		IGLJ3	IGLC2
clonotype3281	clonotype3281_consensus_4008;clonotype3281_consensus_4009	1	0.000114103	CARGLLIMDLW	TGTGCGAGGGGGTTGCTTATTATGGATCTCTGG	IGHV1-15		IGHJ5	IGHM							CALYKGSGSYTCIF	TGTGCTCTGTATAAGGGAAGTGGTAGCTACACTTGTATTTTC	IGLV8-16		IGLJ2	IGLC2
clonotype3193	clonotype3193_consensus_3817;clonotype3193_consensus_3818	1	0.000114103	CARGLLVMDLW	TGTGCAAGAGGCCTACTTGTTATGGATCTCTGG	IGHV1S2		IGHJ5	IGHM							CTLNKSSGNVF	TGTACTCTGAATAAAAGTAGTGGTAATGTTTTC	IGLV8-10		IGLJ2	IGLC2
clonotype3241	clonotype3241_consensus_3924;clonotype3241_consensus_3925	1	0.000114103	CARGLNLMDLW	TGTGCAAGAGGATTAAATCTTATGGATCTCTGG	IGHV1-15		IGHJ5	IGHM							CALEKSDDTISF	TGTGCTCTGGAGAAAAGTGATGATACTATTTCCTTC	IGLV8-19		IGLJ3	IGLC2
clonotype7114	clonotype7114_consensus_12124;clonotype7114_consensus_12125	1	0.000114103	CARGLNRVAGNCYDDNPLDLW	TGTGCAAGAGGCCTAAATAGAGTTGCAGGTAATTGCTACGATGATAATCCTCTGGATCTCTGG	IGHV1-14		IGHJ5	IGHM							CALYKSCTNLPF	TGTGCTCTGTATAAAAGTTGTACTAATCTTCCCTTC	IGLV8-18		IGLJ3	IGLC2
clonotype6919	clonotype6919_consensus_11713;clonotype6919_consensus_11714	1	0.000114103	CARGLPITMVLITMMARVDLW	TGTGCAAGAGGCCTTCCTATAACTATGGTCTTAATTACTATGATGGCCAGGGTGGATCTCTGG	IGHV1-4		IGHJ5	IGHM							CLLYKSSANVF	TGCCTTCTGTATAAAAGTAGTGCTAATGTTTTC	IGLV8-13		IGLJ2	IGLC2
clonotype7932	clonotype7932_consensus_13819;clonotype7932_consensus_13820	1	0.000114103	CARGLPPCYSYGASCLDDESMDLW	TGTGCAAGAGGCCTACCCCCTTGCTATAGTTATGGTGCTAGTTGCCTCGATGACGAGTCGATGGATCTCTGG	IGHV1S2	IGHD1	IGHJ5	IGHM							CTLYKSSANAPF	TGTACTCTGTATAAAAGTAGTGCTAATGCGCCCTTC	IGLV8-10		IGLJ3	IGLC2
clonotype7686	clonotype7686_consensus_13307;clonotype7686_consensus_13308;clonotype7686_consensus_13309	1	0.000114103	CARGLSFGAACSQWWRNYDVHLW	TGTGCAAGAGGTTTGAGCTTTGGTGCAGCTTGCAGTCAGTGGTGGAGGAACTATGATGTGCATCTCTGG	IGHV1S2		IGHJ5	IGHM							CALYKSCTNVPF;CVLYKSSANAIF	TGTGCTCTGTATAAAAGTTGTACTAATGTTCCCTTC;TGTGTTCTGTATAAAAGTAGTGCTAATGCTATTTTC	IGLV8-18;IGLV8-13	;	IGLJ3;IGLJ2	IGLC2;IGLC2
clonotype6975	clonotype6975_consensus_11832;clonotype6975_consensus_11833	1	0.000114103	CARGLSGCGSLDYDSLDLW	TGTGCAAGAGGCCTTAGCGGTTGCGGGAGCCTTGATTATGATTCTCTGGACCTCTGG	IGHV1S5		IGHJ5	IGHM							CSLYKNVADVRF	TGTAGTCTGTATAAAAATGTTGCTGATGTTCGCTTC	IGLV8-10		IGLJ3	IGLC2
clonotype4959	clonotype4959_consensus_7568;clonotype4959_consensus_7569	1	0.000114103	CARGLSGCSSGYEMDLW	TGTGCAAGAGGCCTTAGCGGTTGCTCTAGCGGTTACGAGATGGATCTCTGG	IGHV1-14		IGHJ5	IGHM							CSLYKSSAKVPF	TGTAGTCTGTATAAAAGTAGTGCGAAAGTTCCCTTC	IGLV8-10		IGLJ3	IGLC2
clonotype7645	clonotype7645_consensus_13223;clonotype7645_consensus_13224	1	0.000114103	CARGLSGTYGASCSYISYNIDLW	TGTGCAAGAGGCTTAAGTGGTACCTATGGTGCAAGTTGCTCCTACATCTCGTACAATATAGATCTCTGG	IGHV1-14		IGHJ5	IGHM							CALYKSCTNIF	TGTGCTCTGTATAAAAGTTGTACTAATATTTTC	IGLV8-18		IGLJ2	IGLC2
clonotype3899	clonotype3899_consensus_5324;clonotype3899_consensus_5325	1	0.000114103	CARGLSGYGGSMDLW	TGTGCAAGAGGCTTGAGCGGTTACGGTGGTTCGATGGATCTCTGG	IGHV1-10		IGHJ5	IGHM							CQSADSISNFIF	TGTCAGTCAGCTGACAGCATTAGTAATTTTATCTTC	IGLV3-3		IGLJ2	IGLC2
clonotype3700	clonotype3700_consensus_4901;clonotype3700_consensus_4902	1	0.000114103	CARGLSHNYGPSLW	TGTGCAAGAGGCTTGAGTCATAACTATGGCCCTAGTCTGTGG	IGHV1-14		IGHJ5	IGHM							CVLGKSGGTPF	TGTGTTCTAGGGAAAAGTGGTGGTACTCCCTTC	IGLV8-19		IGLJ3	IGLC2
clonotype7467	clonotype7467_consensus_12848;clonotype7467_consensus_12849;clonotype7467_consensus_12850	1	0.000114103	CARGLSSKSATQLLRLYAMDLW	TGTGCAAGAGGCCTTTCGTCCAAAAGCGCTACTCAGTTGTTACGTCTCTATGCTATGGATCTCTGG	IGHV1-15		IGHJ5	IGHM	CLQHNRSPNGF;CQQNKESLGF	TGTTTGCAGCATAACCGTTCACCGAATGGTTTC;TGCCAGCAAAATAAAGAATCTCTTGGTTTC	IGKV1-11;IGKV2-13	;	IGKJ2;IGKJ2	IGKC;IGKC
clonotype8406	clonotype8406_consensus_14798;clonotype8406_consensus_14799	1	0.000114103	CARGLSYGASCYEARTGGGCYYAMDLW	TGTGCAAGAGGCTTAAGCTATGGTGCTAGTTGCTATGAGGCCCGTACGGGAGGGGGGTGTTACTATGCTATGGATCTCTGG	IGHV1-5	IGHD1	IGHJ5	IGHD	CQQNKESLHGF	TGCCAGCAAAATAAAGAATCTCTTCATGGTTTC	IGKV2-13		IGKJ2	IGKC
clonotype3512	clonotype3512_consensus_4507;clonotype3512_consensus_4508	1	0.000114103	CARGLVADAMDLW	TGTGCAAGAGGCCTCGTAGCAGATGCTATGGATCTCTGG	IGHV1S2		IGHJ5	IGHM							CTLFKSSTNAPF	TGTACTCTCTTTAAAAGTAGTACTAATGCTCCCTTC	IGLV8-10		IGLJ3	IGLC2
clonotype3782	clonotype3782_consensus_5080;clonotype3782_consensus_5081	1	0.000114103	CARGLVVAIEVTLW	TGTGCAAGAGGCCTGGTAGTTGCTATAGAGGTCACACTCTGG	IGHV1-4		IGHJ5	IGHM	CHQYDNTPYGF	TGTCACCAATATGATAATACACCGTATGGTTTC	IGKV1-11		IGKJ2	IGKC
clonotype6227	clonotype6227_consensus_10252;clonotype6227_consensus_10253	1	0.000114103	CARGLWDSSCYCPYVMDLW	TGTGCAAGAGGCCTCTGGGATAGTAGTTGCTATTGTCCCTATGTCATGGATCTCTGG	IGHV1-15		IGHJ5	IGHM	CQQYNNNPYDF	TGTCAGCAATATAATAATAATCCATATGATTTC	IGKV1-11		IGKJ2	IGKC
clonotype8399	clonotype8399_consensus_14784;clonotype8399_consensus_14785	1	0.000114103	CARGLWRDPNIAVAIAVTITPVTDAMDLW	TGTGCAAGAGGGCTATGGCGGGATCCGAATATAGCGGTTGCTATAGCGGTTACGATCACACCCGTGACAGATGCTATGGATCTCTGG	IGHV1-4	IGHD2	IGHJ5	IGHM	CLQHSSAPNGF	TGTTTGCAGCATAGCAGTGCACCGAATGGTTTC	IGKV1-11		IGKJ2	IGKC
clonotype4400	clonotype4400_consensus_6395;clonotype4400_consensus_6396	1	0.000114103	CARGLWSGYVGSMYLW	TGTGCAAGAGGTCTATGGAGCGGTTACGTCGGTTCTATGTATCTCTGG	IGHV1S2		IGHJ5	IGHM							CILYKSSNNVPF	TGTATTCTGTATAAAAGTAGTAATAATGTTCCCTTC	IGLV8-10		IGLJ3	IGLC2
clonotype4944	clonotype4944_consensus_7537;clonotype4944_consensus_7538	1	0.000114103	CARGLYAGCNGYDVDVW	TGTGCAAGAGGCCTGTATGCTGGTTGCAATGGATATGATGTGGATGTCTGG	IGHV1-15		IGHJ5	IGHM							CVLYKSSANIF	TGTGTTCTGTATAAAAGTAGTGCTAATATTTTC	IGLV8-18		IGLJ2	IGLC2
clonotype3178	clonotype3178_consensus_3781;clonotype3178_consensus_3782	1	0.000114103	CARGLYEMYLW	TGTGCAAGAGGGCTGTATGAAATGTATCTCTGG	IGHV1S2		IGHJ5	IGHM							CTLYKSSVNIF	TGTACTCTGTATAAAAGTAGTGTTAATATTTTC	IGLV8-10		IGLJ2	IGLC2
clonotype2975	clonotype2975_consensus_3345;clonotype2975_consensus_3346;clonotype2975_consensus_3347;clonotype2975_consensus_3348	1	0.000114103	CARGLYSLW;CATGIGYSDCGGSDQSDLW	TGTGCAAGAGGCCTATATTCTCTCTGG;TGTGCAACAGGTATTGGCTACAGCGATTGCGGTGGCAGTGATCAGTCGGATCTCTGG	IGHV1S2;IGHV1-15	;	IGHJ5;IGHJ5	IGHM;IGHD							CSVEKESGTYTF;CVLNLGSGVKIF	TGTAGTGTCGAAAAGGAAAGTGGTACCTACACTTTC;TGTGTTTTAAATTTGGGGAGTGGCGTCAAAATTTTT	IGLV8-16;IGLV8-16	;	IGLJ2;IGLJ2	IGLC2;IGLC2
clonotype3186	clonotype3186_consensus_3800;clonotype3186_consensus_3801	1	0.000114103	CARGLYSWGLW	TGTGCCAGAGGCTTGTATAGTTGGGGTCTCTGG	IGHV1-4		IGHJ5	IGHM							CALYKSSTNIF	TGTGCTCTGTATAAAAGTAGTACTAATATTTTC	IGLV8-19		IGLJ2	IGLC2
clonotype5806	clonotype5806_consensus_9351;clonotype5806_consensus_9352	1	0.000114103	CARGMDIAVAIAVTMDLW	TGTGCAAGAGGCATGGATATAGCGGTTGCTATAGCGGTTACGATGGATCTCTGG	IGHV1-4	IGHD2	IGHJ5	IGHD	CFQALQSPNGF	TGTTTTCAAGCTTTACAATCTCCGAATGGTTTC	IGKV2-10		IGKJ2	IGKC
clonotype4526	clonotype4526_consensus_6659;clonotype4526_consensus_6660	1	0.000114103	CARGMMLVAPDPMDLW	TGTGCAAGAGGCATGATGCTAGTTGCTCCAGATCCTATGGATCTCTGG	IGHV1S2		IGHJ5	IGHM							CTLYKSSANYNIF	TGTACTCTGTATAAAAGTAGTGCTAATTATAATATTTTC	IGLV8-10		IGLJ2	IGLC2
clonotype8282	clonotype8282_consensus_14548;clonotype8282_consensus_14549	1	0.000114103	CARGMSGCYSGYGVQCPTGQYSMDLW	TGTGCAAGAGGTATGAGCGGTTGCTATAGCGGTTACGGGGTACAATGCCCCACCGGGCAATATTCTATGGATCTCTGG	IGHV1-4	IGHD2	IGHJ5	IGHM	CQQNKESLTF	TGCCAGCAAAATAAAGAATCTCTTACGTTC	IGKV2-6		IGKJ1	IGKC
clonotype94	clonotype94_consensus_194;clonotype94_consensus_195;clonotype94_consensus_196	1	0.000114103	CARGMVAIAMVLVGPATEESMDLW	TGTGCAAGAGGCATGGTTGCTATAGCTATGGTGCTAGTTGGACCCGCCACTGAGGAAAGTATGGATCTCTGG	IGHV1S2	IGHD1	IGHJ5	IGHM	CFQALQSPPF;CQQHHSAPPGF	TGTTTTCAAGCTTTACAATCTCCTCCGTTC;TGTCAGCAGCATCATAGTGCACCTCCTGGTTTC	IGKV2-10;IGKV1-11	;	IGKJ1;IGKJ2	IGKC;IGKC
clonotype6925	clonotype6925_consensus_11727;clonotype6925_consensus_11728;clonotype6925_consensus_11729	1	0.000114103	CARGMVLVAKEWNYYYRMDLW	TGTGCAAGAGGGATGGTGCTAGTTGCTAAAGAGTGGAATTATTACTATCGTATGGATCTCTGG	IGHV1-15		IGHJ5	IGHM							CALEKSSVNIF;CALYKSSENLPF	TGTGCTCTGGAGAAAAGTAGTGTTAATATTTTC;TGTGCTCTGTATAAAAGTAGTGAAAATCTTCCCTTC	IGLV8-13;IGLV8-13	;	IGLJ2;IGLJ3	IGLC2;IGLC2
clonotype7602	clonotype7602_consensus_13129;clonotype7602_consensus_13130	1	0.000114103	CARGNCLLYGVSCGEDWYPMDLW	TGTGCAAGAGGCAATTGCCTGCTCTACGGTGTCAGTTGCGGTGAGGACTGGTATCCTATGGATCTCTGG	IGHV1S2		IGHJ5	IGHD							CTLAKSNTNIF	TGTACTCTCGCTAAAAGTAATACTAATATTTTC	IGLV8-10		IGLJ2	IGLC2
clonotype7332	clonotype7332_consensus_12571;clonotype7332_consensus_12572	1	0.000114103	CARGNCYAATCYGSYYYAMDLW	TGTGCAAGAGGCAATTGCTATGCCGCTACTTGCTATGGCTCATATTACTATGCTATGGATCTCTGG	IGHV1S2		IGHJ5	IGHD							CQSAGSIDNAKLF	TGTCAGTCAGCTGGTAGTATTGATAATGCTAAGCTTTTC	IGLV3-3		IGLJ2	IGLC2
clonotype8340	clonotype8340_consensus_14665;clonotype8340_consensus_14666	1	0.000114103	CARGNCYSYGANCYDDFFYEPGAMDLW	TGTGCAAGAGGAAATTGCTATAGCTATGGTGCTAATTGCTATGATGACTTTTTTTACGAGCCTGGTGCTATGGATCTCTGG	IGHV1-4	IGHD1	IGHJ5	IGHM							CALYKGSGTYTYIF	TGTGCTCTGTATAAGGGAAGTGGTACCTACACTTATATTTTC	IGLV8-16		IGLJ2	IGLC2
clonotype7732	clonotype7732_consensus_13406;clonotype7732_consensus_13407	1	0.000114103	CARGNCYTISDSCSPYYYALDLW	TGTGCAAGAGGCAATTGCTATACCATAAGTGATAGTTGTTCTCCTTATTACTATGCTTTGGATCTCTGG	IGHV1-15		IGHJ5	IGHD							CTLYKSSSNVPF	TGTACTCTGTATAAAAGTAGTAGTAATGTTCCCTTC	IGLV8-10		IGLJ3	IGLC2
clonotype4265	clonotype4265_consensus_6106;clonotype4265_consensus_6107	1	0.000114103	CARGNDACWYEGCDLW	TGTGCAAGAGGCAATGATGCTTGTTGGTATGAGGGCTGTGATCTCTGG	IGHV1S2		IGHJ5	IGHM							CALYKSSAVPS	TGTGCTCTGTATAAAAGTAGTGCTGTTCCCTCC	IGLV8-13		IGLJ3	IGLC2
clonotype4509	clonotype4509_consensus_6624;clonotype4509_consensus_6625	1	0.000114103	CARGNGASCSNAIDFW	TGTGCAAGAGGGAATGGTGCTAGTTGTTCTAACGCTATTGATTTCTGG	IGHV1-4		IGHJ5	IGHM	CLQQNSTPHGF	TGTTTGCAGCAAAATAGTACACCTCATGGTTTC	IGKV1-11		IGKJ2	IGKC
clonotype4951	clonotype4951_consensus_7551;clonotype4951_consensus_7552;clonotype4951_consensus_7553	1	0.000114103	CARGNGDSCYVGFGNLW	TGTGCAAGAGGAAATGGTGACAGTTGCTATGTGGGTTTTGGGAATCTCTGG	IGHV1S2		IGHJ5	IGHM	CFQALQSPNGF	TGTTTTCAAGCTTTACAATCTCCGAATGGTTTC	IGKV2-10		IGKJ2	IGKC	CTLEKSGGNIF	TGTACTCTAGAGAAAAGTGGTGGTAATATTTTC	IGLV8-18		IGLJ2	IGLC2
clonotype5870	clonotype5870_consensus_9490;clonotype5870_consensus_9491	1	0.000114103	CARGNGRNGNWKTNGMDLW	TGTGCAAGAGGCAACGGTAGAAATGGCAATTGGAAGACGAATGGTATGGATCTCTGG	IGHV1-15		IGHJ5	IGHD							CQSVDSIDNLLF	TGTCAGTCAGTTGACAGCATTGATAATCTCCTTTTC	IGLV3-3		IGLJ2	IGLC2
clonotype7238	clonotype7238_consensus_12377;clonotype7238_consensus_12378	1	0.000114103	CARGNIGCHTGYCWGPDGMDLW	TGTGCAAGGGGCAATATCGGTTGCCATACCGGTTACTGTTGGGGCCCCGATGGTATGGATCTCTGG	IGHV1-4		IGHJ5	IGHD							CQSADSIDNVIF	TGTCAGTCAGCTGACAGCATTGATAATGTTATTTTC	IGLV3-3		IGLJ2	IGLC2
clonotype5848	clonotype5848_consensus_9440;clonotype5848_consensus_9441	1	0.000114103	CARGNSEWYRGTLCMMDVW	TGTGCAAGAGGGAATAGCGAGTGGTATAGAGGTACTCTTTGCATGATGGATGTCTGG	IGHV1-14		IGHJ5	IGHM							CQSADNIDKIPF	TGTCAGTCAGCTGACAACATTGATAAAATTCCCTTC	IGLV3-3		IGLJ3	IGLC2
clonotype6620	clonotype6620_consensus_11083;clonotype6620_consensus_11084	1	0.000114103	CARGNSGCWNGYESRNMDLW	TGTGCAAGAGGCAATAGCGGTTGCTGGAACGGTTACGAATCACGAAATATGGATCTCTGG	IGHV1-14		IGHJ5	IGHM							CALYKSCGNVPF	TGTGCTCTGTATAAAAGTTGTGGTAATGTTCCCTTC	IGLV8-18		IGLJ3	IGLC2
clonotype7785	clonotype7785_consensus_13515;clonotype7785_consensus_13516	1	0.000114103	CARGNSLAMVLVAIPYYYAMDLW	TGTGCAAGAGGCAATAGCTTAGCTATGGTGCTAGTTGCTATCCCTTATTACTATGCTATGGATCTCTGG	IGHV1-4	IGHD1	IGHJ5	IGHD	CQQNKESWTF	TGCCAGCAAAATAAAGAATCTTGGACGTTC	IGKV2-6		IGKJ1	IGKC
clonotype6375	clonotype6375_consensus_10560;clonotype6375_consensus_10561	1	0.000114103	CARGNTGCYRGYHDMNFW	TGTGCAAGAGGCAATACTGGTTGCTATAGGGGTTACCACGATATGAATTTCTGG	IGHV1S5		IGHJ5	IGHM							CQSVDSVNNAIF	TGTCAGTCAGTAGACAGCGTGAATAATGCTATTTTC	IGLV3-3		IGLJ2	IGLC2
clonotype3450	clonotype3450_consensus_4369;clonotype3450_consensus_4370	1	0.000114103	CARGNTYYTMHLW	TGTGCAAGAGGCAATACCTACTATACTATGCATCTCTGG	IGHV1S2		IGHJ5	IGHM							CQSADSIGAIF	TGTCAGTCAGCTGACAGCATTGGTGCTATTTTC	IGLV3-3		IGLJ2	IGLC2
clonotype5489	clonotype5489_consensus_8685;clonotype5489_consensus_8686	1	0.000114103	CARGNWWTGCYLGTMDLW	TGTGCAAGAGGCAATTGGTGGACTGGTTGCTATCTCGGCACTATGGATCTCTGG	IGHV1-14		IGHJ5	IGHD							CSLHKSCIDIF	TGTTCTTTGCATAAAAGTTGTATTGATATTTTC	IGLV8-19		IGLJ2	IGLC2
clonotype7056	clonotype7056_consensus_12006;clonotype7056_consensus_12007	1	0.000114103	CARGNYGYNNCRYGVSSIDLW	TGTGCAAGAGGCAATTACGGCTATAACAACTGTAGATACGGTGTGTCCTCTATCGATCTCTGG	IGHV1S2		IGHJ5	IGHM							CALGKSGGTTIF	TGTGCTCTAGGGAAAAGTGGTGGTACTACCATTTTC	IGLV8-18		IGLJ2	IGLC2
clonotype6711	clonotype6711_consensus_11275;clonotype6711_consensus_11276	1	0.000114103	CARGNYVGVFTYSVMPMHLW	TGTGCAAGAGGCAACTACGTTGGTGTTTTTACATACAGTGTTATGCCTATGCATCTCTGG	IGHV1S2		IGHJ5	IGHM							CALGKSDGMTFIF	TGTGCTCTAGGGAAAAGTGATGGTATGACGTTTATTTTC	IGLV8-18		IGLJ2	IGLC2
clonotype6838	clonotype6838_consensus_11542;clonotype6838_consensus_11543	1	0.000114103	CARGPCYRYGAGCGDDPMDLW	TGTGCAAGGGGCCCTTGCTATAGGTATGGTGCTGGTTGCGGTGATGATCCTATGGATCTCTGG	IGHV1S2		IGHJ5	IGHD							CQSYDDTYTPIF	TGTCAGTCATACGATGATACTTATACTCCTATTTTC	IGLV3-2		IGLJ2	IGLC2
clonotype7843	clonotype7843_consensus_13634;clonotype7843_consensus_13635	1	0.000114103	CARGPCYSYGASCYDDYLPSMDLW	TGTGCAAGAGGCCCATGCTATAGCTATGGTGCTAGTTGCTATGATGACTACCTACCCTCTATGGATCTCTGG	IGHV1S2	IGHD1	IGHJ5	IGHM							CQSADSIDNAPF	TGTCAGTCAGCTGACAGCATTGATAATGCTCCCTTC	IGLV3-3		IGLJ3	IGLC2
clonotype3459	clonotype3459_consensus_4387;clonotype3459_consensus_4388	1	0.000114103	CARGPDIAAVDLW	TGTGCAAGAGGCCCAGACATAGCGGCCGTGGATCTCTGG	IGHV1-4		IGHJ5	IGHM							CQSYDDSYTLIF	TGTCAGTCATACGATGATAGTTATACTCTTATTTTC	IGLV3-2		IGLJ2	IGLC2
clonotype7083	clonotype7083_consensus_12061;clonotype7083_consensus_12062	1	0.000114103	CARGPDYGVPVNYYLMDLW	TGTGCAAGAGGCCCTGACTATGGTGTTCCGGTCAATTACTATCTTATGGATCTCTGG	IGHV1-11		IGHJ5	IGHM							CALYKSSPNVPF	TGTGCTCTGTATAAAAGTAGTCCTAATGTTCCCTTC	IGLV8-13		IGLJ3	IGLC2
clonotype4081	clonotype4081_consensus_5712;clonotype4081_consensus_5713;clonotype4081_consensus_5714	1	0.000114103	CARGPFYYETYMDLW	TGTGCAAGAGGCCCCTTCTATTACGAAACCTATATGGATCTCTGG	IGHV1-4		IGHJ5	IGHM	CFQALQSPWTF;CQHYNTAPYGF	TGTTTTCAAGCTTTACAATCTCCGTGGACGTTC;TGTCAGCACTATAATACTGCACCGTATGGTTTC	IGKV2-10;IGKV1-11	;	IGKJ1;IGKJ2	IGKC;IGKC
clonotype6520	clonotype6520_consensus_10875;clonotype6520_consensus_10876	1	0.000114103	CARGPGCTNYGSNCAYMDLW	TGCGCAAGAGGCCCAGGATGTACTAATTATGGTAGTAATTGTGCCTATATGGATCTATGG	IGHV1-4		IGHJ5								CQSTNGMNTAVLF	TGTCAGTCAACTAACGGCATGAATACTGCTGTTCTCTTC	IGLV3-3		IGLJ3	IGLC2
clonotype6304	clonotype6304_consensus_10414;clonotype6304_consensus_10415	1	0.000114103	CARGPHIAVAIAATAMDLW	TGTGCAAGAGGCCCTCATATAGCGGTTGCTATAGCGGCTACGGCCATGGATCTCTGG	IGHV1-4	IGHD2	IGHJ5	IGHD	CQQYKEFPGF	TGCCAGCAATATAAAGAATTTCCTGGTTTC	IGKV2-13		IGKJ2	IGKC
clonotype5797	clonotype5797_consensus_9332;clonotype5797_consensus_9333	1	0.000114103	CARGPHRGPHWEYAMDLW	TGTGCAAGAGGCCCCCATAGGGGGCCCCACTGGGAGTATGCTATGGATCTCTGG	IGHV1-14		IGHJ5	IGHM	CQQNKESLFGF	TGCCAGCAAAATAAAGAATCTCTTTTTGGTTTC	IGKV2-6		IGKJ2	IGKC
clonotype7200	clonotype7200_consensus_12300;clonotype7200_consensus_12301	1	0.000114103	CARGPIAMVLVAIHAMDLW	TGTGCAAGAGGCCCTATAGCTATGGTGCTAGTTGCTATCCATGCTATGGATCTCTGG	IGHV1-11	IGHD1	IGHJ5	IGHM	CQQNKESLYGF	TGCCAGCAAAATAAAGAATCTCTGTATGGTTTC	IGKV2-13		IGKJ2	IGKC
clonotype8014	clonotype8014_consensus_13991;clonotype8014_consensus_13992	1	0.000114103	CARGPLIAIAMVPESPALGSMDLW	TGTGCAAGAGGCCCCTTAATTGCTATAGCTATGGTCCCCGAATCCCCCGCCCTGGGATCCATGGATCTCTGG	IGHV1-4	IGHD1	IGHJ5	IGHM	CQQNKESLGF	TGCCAGCAAAATAAAGAATCTCTTGGTTTC	IGKV2-13		IGKJ2	IGKC
clonotype7220	clonotype7220_consensus_12338;clonotype7220_consensus_12339	1	0.000114103	CARGPLNCYSWDADCRGAMDLW	TGTGCAAGAGGCCCGTTGAATTGCTATAGTTGGGATGCTGATTGCAGGGGGGCTATGGATCTCTGG	IGHV1-4		IGHJ5	IGHM							CQSADIIDNIF	TGTCAGTCAGCTGACATTATTGATAATATTTTC	IGLV3-3		IGLJ2	IGLC2
clonotype5631	clonotype5631_consensus_8989;clonotype5631_consensus_8990	1	0.000114103	CARGPLNSGCYIGYADLW	TGTGCAAGAGGCCCCCTAAATAGCGGTTGTTATATTGGTTACGCGGATCTCTGG	IGHV1-15		IGHJ5	IGHM							CALYKSCSNVPF	TGTGCTCTGTATAAAAGTTGTAGTAATGTTCCCTTC	IGLV8-19		IGLJ3	IGLC2
clonotype5640	clonotype5640_consensus_9007;clonotype5640_consensus_9008	1	0.000114103	CARGPSGEVFFVMDLW	TGTGCAAGAGGCCCGTCTGGTGAGGTGTTTTTTGTTATGGATCTCTGG	IGHV1-11		IGHJ5	IGHM							CALYKSSANLPF	TGTGCTCTGTATAAAAGTAGTGCTAATCTTCCCTTC	IGLV8-18		IGLJ3	IGLC2
clonotype3331	clonotype3331_consensus_4115;clonotype3331_consensus_4116	1	0.000114103	CARGPSSRLDLW	TGTGCAAGAGGCCCTTCCAGTAGGTTGGATCTCTGG	IGHV1-4		IGHJ5	IGHM							CQSVDSIDNISF	TGTCAGTCAGTTGACAGTATTGATAATATTTCCTTC	IGLV3-3		IGLJ3	IGLC2
clonotype7028	clonotype7028_consensus_11946;clonotype7028_consensus_11947	1	0.000114103	CARGPSWCSWADSCFSIMDLW	TGTGCAAGAGGCCCTAGTTGGTGTAGCTGGGCTGACAGTTGTTTCTCTATTATGGATCTCTGG	IGHV1S2		IGHJ5	IGHM							CALGKSGGTTIF	TGTGCTCTAGGGAAAAGTGGTGGTACTACTATTTTC	IGLV8-18		IGLJ2	IGLC2
clonotype4480	clonotype4480_consensus_6565;clonotype4480_consensus_6566	1	0.000114103	CARGPVALGIVNMDLW	TGTGCAAGAGGCCCAGTAGCACTTGGTATAGTGAATATGGATCTCTGG	IGHV1-4		IGHJ5	IGHM							CALWKSSANVPF	TGTGCTCTGTGGAAAAGTAGTGCTAATGTTCCCTTC	IGLV8-13		IGLJ3	IGLC2
clonotype4117	clonotype4117_consensus_5787;clonotype4117_consensus_5788	1	0.000114103	CARGPWYPTSGIHLW	TGTGCAAGAGGCCCTTGGTATCCTACTTCAGGGATACACCTCTGG	IGHV1S2		IGHJ5	IGHM							CALYKGSGSYTFPV	TGTGCTCTGTATAAGGGAAGTGGTAGCTACACTTTTCCCGTA	IGLV8-16		IGLJ3	IGLC2
clonotype7635	clonotype7635_consensus_13201;clonotype7635_consensus_13202	1	0.000114103	CARGPYDSGCYSGYGGGIDLW	TGTGCAAGAGGCCCGTACGATAGCGGTTGCTATAGCGGTTACGGGGGTGGTATAGATCTCTGG	IGHV1-11	IGHD2	IGHJ5	IGHM							CTLGKSCTNIF	TGTACTCTGGGGAAAAGTTGTACTAATATTTTC	IGLV8-18		IGLJ2	IGLC2
clonotype3106	clonotype3106_consensus_3631;clonotype3106_consensus_3632	1	0.000114103	CARGPYIDLW	TGTGCAAGAGGTCCATATATAGATCTCTGG	IGHV1-15		IGHJ5	IGHM	CQYYNSAPYGF	TGTCAGTACTATAATAGTGCACCGTATGGTTTC	IGKV1-11		IGKJ2	IGKC
clonotype7839	clonotype7839_consensus_13626;clonotype7839_consensus_13627	1	0.000114103	CARGQCWTEGINCEARGYYVMDLW	TGTGCAAGAGGCCAATGCTGGACTGAGGGTATTAACTGCGAAGCTAGGGGGTACTATGTCATGGATCTCTGG	IGHV1-15		IGHJ5	IGHM							CQSPDSIGNAPF	TGTCAGTCACCCGACAGCATTGGTAATGCTCCCTTC	IGLV3-3		IGLJ3	IGLC2
clonotype5977	clonotype5977_consensus_9725;clonotype5977_consensus_9726	1	0.000114103	CARGQGRLPYYYSMDLW	TGTGCAAGAGGCCAGGGGCGGTTACCGTATTACTATAGCATGGATCTCTGG	IGHV1-11		IGHJ5	IGHM							CQSPDSIDNPFIF	TGTCAGTCACCTGACAGCATTGATAATCCTTTTATTTTC	IGLV3-3		IGLJ2	IGLC2
clonotype7217	clonotype7217_consensus_12334	1	0.000114103	CARGQGYGASCYSIYYYAMDLW	TGTGCAAGAGGCCAGGGCTATGGTGCTAGTTGCTATTCCATTTATTACTATGCTATGGATCTCTGG	IGHV1S2	IGHD1	IGHJ5	IGHD
clonotype3924	clonotype3924_consensus_5378;clonotype3924_consensus_5379	1	0.000114103	CARGQLTGSDTINLW	TGTGCAAGAGGCCAGTTGACGGGATCAGATACTATAAATCTCTGG	IGHV1-15		IGHJ5	IGHM							CALYKSSAEIF	TGTGCTCTGTATAAAAGTAGTGCTGAGATTTTC	IGLV8-13		IGLJ2	IGLC2
clonotype6735	clonotype6735_consensus_11323;clonotype6735_consensus_11324	1	0.000114103	CARGQNCYSYGAGCWEPNMW	TGCGCAAGAGGCCAGAATTGCTATAGTTACGGTGCTGGTTGCTGGGAGCCCAATATGTGG	IGHV1S2		IGHJ5	IGHD	CLQHYSAPNAF	TGTTTGCAGCACTATAGTGCACCGAATGCTTTC	IGKV1-11		IGKJ2	IGKC
clonotype7790	clonotype7790_consensus_13525;clonotype7790_consensus_13526	1	0.000114103	CARGQPGGCYSGYVRNYYAMDLW	TGTGCAAGAGGCCAACCCGGCGGTTGCTATAGCGGTTACGTAAGGAATTACTATGCTATGGATCTCTGG	IGHV1S2	IGHD2	IGHJ5	IGHD	CQQFKESNGF	TGCCAGCAATTTAAAGAATCTAATGGTTTC	IGKV2-13		IGKJ2	IGKC
clonotype7807	clonotype7807_consensus_13559;clonotype7807_consensus_13560	1	0.000114103	CARGQPPCYSYGASCYDDREDLW	TGTGCAAGAGGCCAACCGCCTTGCTATAGCTATGGTGCTAGTTGCTATGATGACCGAGAGGATCTCTGG	IGHV1-4	IGHD1	IGHJ5	IGHM	CQQYKEFPNGF	TGCCAGCAATATAAAGAATTTCCGAATGGTTTC	IGKV2-13		IGKJ2	IGKC
clonotype7561	clonotype7561_consensus_13042;clonotype7561_consensus_13043	1	0.000114103	CARGQVMLAGDKYFKYYYALDLW	TGTGCAAGAGGGCAGGTTATGTTAGCGGGTGATAAATACTTCAAATATTACTATGCTCTAGATCTCTGG	IGHV1-15		IGHJ5	IGHD							CQSTDSIDNAPF	TGTCAGTCAACTGACAGCATTGATAATGCTCCCTTC	IGLV3-3		IGLJ3	IGLC2
clonotype7275	clonotype7275_consensus_12454;clonotype7275_consensus_12455	1	0.000114103	CARGQYYTYGSSCSGMYAIDMW	TGTGCAAGAGGCCAATACTATACTTATGGTAGTAGTTGCTCTGGAATGTATGCTATAGATATGTGG	IGHV1-15		IGHJ5	IGHM							CALGKSCTNIF	TGTGCTCTGGGGAAAAGTTGTACTAATATTTTC	IGLV8-18		IGLJ2	IGLC2
clonotype3888	clonotype3888_consensus_5295;clonotype3888_consensus_5296	1	0.000114103	CARGRADAVYAMDLW	TGTGCAAGAGGCCGTGCTGATGCTGTCTATGCTATGGATCTCTGG	IGHV1-4		IGHJ5								CQSADSINNGIF	TGTCAGTCAGCTGACAGCATTAATAATGGTATTTTC	IGLV3-3		IGLJ2	IGLC2
clonotype4990	clonotype4990_consensus_7632;clonotype4990_consensus_7633	1	0.000114103	CARGRAIAAALELGDLW	TGTGCAAGAGGCAGGGCTATAGCGGCTGCGTTAGAGTTGGGGGATCTCTGG	IGHV1-4		IGHJ5	IGHM							CILYESGPNVPF	TGTATTTTGTATGAAAGTGGTCCTAATGTTCCCTTC	IGLV8-10		IGLJ3	IGLC2
clonotype8015	clonotype8015_consensus_13993;clonotype8015_consensus_13994	1	0.000114103	CARGRAIAMVLVASIDDSLNMDLW	TGTGCAAGAGGCCGGGCTATAGCTATGGTGCTAGTTGCTTCGATTGACGACTCCCTCAATATGGATCTCTGG	IGHV1-4	IGHD1	IGHJ5		CQQYKELNGF	TGCCAGCAATATAAAGAATTGAATGGTTTC	IGKV2-13		IGKJ2	IGKC
clonotype5738	clonotype5738_consensus_9212;clonotype5738_consensus_9213	1	0.000114103	CARGRAIAMVLVVTMDLW	TGTGCAAGAGGCAGGGCTATAGCTATGGTGCTAGTTGTTACTATGGATCTCTGG	IGHV1S2	IGHD1	IGHJ5	IGHD	CQQYKEFHGF	TGCCAGCAATATAAAGAATTTCATGGTTTC	IGKV2-13		IGKJ2	IGKC
clonotype4011	clonotype4011_consensus_5567;clonotype4011_consensus_5568	1	0.000114103	CARGRCSACFVTDLW	TGTGCGAGAGGCCGGTGCAGCGCTTGCTTTGTGACGGATCTGTGG	IGHV1-15		IGHJ5	IGHD	CLQHSSAPGF	TGTTTGCAGCATAGCAGTGCACCTGGTTTC	IGKV1-11		IGKJ2	IGKC
clonotype8028	clonotype8028_consensus_14019;clonotype8028_consensus_14020	1	0.000114103	CARGRCSGCYSGYEYYYAMDLW	TGTGCAAGAGGCCGTTGTAGCGGTTGCTATAGCGGTTACGAGTATTACTATGCTATGGATCTCTGG	IGHV1-11	IGHD2	IGHJ5	IGHM	CQQNKESLNGF	TGCCAGCAAAATAAAGAATCTCTAAATGGTTTC	IGKV2-6		IGKJ2	IGKC
clonotype7800	clonotype7800_consensus_13545;clonotype7800_consensus_13546	1	0.000114103	CARGRCYSYGASCYEDTPTMDLW	TGTGCAAGAGGCCGTTGCTATAGCTATGGTGCTAGTTGCTATGAGGACACCCCAACTATGGATCTCTGG	IGHV1-14	IGHD1	IGHJ5	IGHM	CQQHKESNGF	TGCCAGCAACATAAAGAATCTAATGGTTTC	IGKV2-8		IGKJ2	IGKC
clonotype8412	clonotype8412_consensus_14810;clonotype8412_consensus_14811;clonotype8412_consensus_14812	1	0.000114103	CARGRDCDKYDARCYGGYYYYYAGMDLW	TGTGCAAGAGGCCGGGATTGCGATAAGTATGATGCTAGGTGCTATGGAGGTTATTATTATTATTACGCTGGTATGGATCTCTGG	IGHV1-5		IGHJ5	IGHM							CALYAST;CQSADSIDNVIF	TGTGCTCTCTATGCAAGTACC;TGTCAGTCAGCTGACAGCATTGATAATGTTATTTTC	IGLV8-13;IGLV3-3	;	IGLJ2;IGLJ2	IGLC2;IGLC2
clonotype7383	clonotype7383_consensus_12674;clonotype7383_consensus_12675	1	0.000114103	CARGRDCYSLGPSCYLYPIDIW	TGTGCAAGAGGCCGGGATTGCTATAGTCTTGGTCCTAGTTGCTATTTGTATCCTATAGATATTTGG	IGHV1-14		IGHJ5	IGHM							CALYRSSGNVPF	TGTGCTCTGTATAGAAGTAGTGGTAATGTTCCCTTC	IGLV8-18		IGLJ3	IGLC2
clonotype5102	clonotype5102_consensus_7869;clonotype5102_consensus_7870	1	0.000114103	CARGRDNRCNVYGMDFW	TGTGCACGAGGCCGGGACAATCGTTGTAATGTCTATGGTATGGATTTCTGG	IGHV1-15		IGHJ5	IGHM							CVLYKSHSNAPF	TGTGTTCTGTATAAAAGTCACAGTAATGCTCCCTTC	IGLV8-19		IGLJ3	IGLC2
clonotype7254	clonotype7254_consensus_12411;clonotype7254_consensus_12412	1	0.000114103	CARGRDWWRDNQNIKYMDLW	TGTGCAAGAGGCCGGGATTGGTGGCGCGACAACCAGAACATCAAATATATGGATCTCTGG	IGHV1S5		IGHJ5	IGHM							CQSTDSIGNVPF	TGTCAGTCAACTGACAGCATTGGTAATGTTCCCTTC	IGLV3-3		IGLJ3	IGLC2
clonotype7495	clonotype7495_consensus_12908;clonotype7495_consensus_12909	1	0.000114103	CARGREVVAMMEDYYVMDLW	TGTGCAAGAGGCAGGGAGGTAGTTGCTATGATGGAAGATTACTATGTTATGGATCTCTGG	IGHV1-11		IGHJ5	IGHM	CQQNKESYGF	TGCCAGCAAAATAAAGAATCTTATGGTTTC	IGKV2-8		IGKJ2	IGKC
clonotype3563	clonotype3563_consensus_4615;clonotype3563_consensus_4616;clonotype3563_consensus_4617;clonotype3563_consensus_4618	1	0.000114103	CARGRGASGLW;CARVKWDAKMMLFQQMDQW	TGTGCAAGAGGCCGCGGTGCTAGTGGTCTCTGG;TGTGCGAGAGTCAAATGGGATGCAAAGATGATGCTATTTCAGCAGATGGATCAGTGG	IGHV1-2;IGHV1S2	;	IGHJ5;IGHJ5	;	CLQYNSPPNGF	TGTTTGCAGTATAATAGCCCACCGAATGGTTTC	IGKV1-11		IGKJ2	IGKC	CALYKSISNFPF	TGTGCTCTCTATAAAAGTATTTCTAATTTTCCCTTC	IGLV8-13		IGLJ3	IGLC2
clonotype8293	clonotype8293_consensus_14570;clonotype8293_consensus_14571	1	0.000114103	CARGRGIALVLVAMSTPFHTLDLW	TGTGCAAGAGGCCGGGGTATAGCTCTGGTACTAGTTGCTATGTCGACCCCTTTCCACACTCTGGATCTCTGG	IGHV1-11		IGHJ5	IGHG1	CQQHKESPNGF	TGCCAGCAACATAAAGAATCTCCCAATGGTTTC	IGKV2-8		IGKJ2	IGKC
clonotype5739	clonotype5739_consensus_9214;clonotype5739_consensus_9215	1	0.000114103	CARGRIAMVLVAIGEDLW	TGTGCAAGAGGCCGTATAGCTATGGTGCTAGTTGCTATTGGGGAGGATCTCTGG	IGHV1S2	IGHD1	IGHJ5		CQQNKESYGF	TGCCAGCAAAATAAAGAATCGTATGGTTTC	IGKV2-13		IGKJ2	IGKC
clonotype3458	clonotype3458_consensus_4385;clonotype3458_consensus_4386	1	0.000114103	CARGRIRYGMNLW	TGTGCAAGAGGCCGGATTCGTTACGGGATGAATCTCTGG	IGHV1-15		IGHJ5	IGHM							CQSSDNIDNGVF	TGTCAGTCAAGTGACAACATTGATAATGGAGTTTTC	IGLV3-3		IGLJ2	IGLC2
clonotype2995	clonotype2995_consensus_3391;clonotype2995_consensus_3392	1	0.000114103	CARGRMDLW	TGTGCAAGAGGTCGTATGGATCTCTGG	IGHV1-4		IGHJ5	IGHD	CFQYYSAFNGF	TGTTTCCAATATTATAGTGCCTTCAATGGTTTC	IGKV1-11		IGKJ2	IGKC
clonotype3196	clonotype3196_consensus_3823;clonotype3196_consensus_3824	1	0.000114103	CARGRMNMDVW	TGTGCAAGAGGCAGAATGAATATGGATGTCTGG	IGHV1-15		IGHJ5	IGHD							CTLNKSSANAF	TGTACTCTGAATAAAAGTAGTGCTAATGCCTTC	IGLV8-18		IGLJ2	IGLC2
clonotype8238	clonotype8238_consensus_14458;clonotype8238_consensus_14459	1	0.000114103	CARGRMTIAVAIAFTDSPYYWTMDLW	TGCGCAAGAGGCCGGATGACTATAGCGGTTGCTATAGCGTTTACCGATAGCCCATATTACTGGACTATGGATCTCTGG	IGHV1-15	IGHD2	IGHJ5	IGHM							CQSADSIDNGNIF	TGTCAGTCAGCTGACAGCATTGATAATGGTAATATTTTC	IGLV3-3		IGLJ2	IGLC2
clonotype7309	clonotype7309_consensus_12524;clonotype7309_consensus_12525	1	0.000114103	CARGRNCERYGATCWDYDMDLW	TGTGCAAGAGGCCGAAATTGCGAGAGATATGGTGCTACTTGTTGGGACTATGATATGGATCTCTGG	IGHV1-15		IGHJ5	IGHM							CALYKSSANPF	TGTGCTCTGTATAAAAGTAGTGCTAATCCCTTC	IGLV8-13		IGLJ3	IGLC2
clonotype8400	clonotype8400_consensus_14786;clonotype8400_consensus_14787	1	0.000114103	CARGRNLDYSGCYGGYCGCDSGYCLLDLW	TGTGCAAGAGGCCGAAATTTGGACTATAGCGGTTGCTATGGTGGTTACTGTGGTTGCGATAGTGGTTACTGTCTTCTGGATCTCTGG	IGHV1-15	IGHD2	IGHJ5	IGHM							CTLYKSRGNDVPF	TGTACTCTGTATAAAAGTAGAGGTAATGATGTTCCCTTC	IGLV8-10		IGLJ3	IGLC2
clonotype3463	clonotype3463_consensus_4396;clonotype3463_consensus_4397	1	0.000114103	CARGRNYWAMDLW	TGTGCGAGAGGCCGGAACTACTGGGCGATGGATCTCTGG	IGHV1-14		IGHJ5	IGHM							CQSIDSNNNIPF	TGTCAGTCTATTGACAGTAATAATAATATCCCCTTC	IGLV3-3		IGLJ3	IGLC2
clonotype5652	clonotype5652_consensus_9032;clonotype5652_consensus_9033	1	0.000114103	CARGRPTGNVVQDPIDLW	TGTGCAAGAGGCAGACCTACTGGGAATGTGGTGCAGGATCCTATTGATCTCTGG	IGHV1-14		IGHJ5	IGHM							CALVKSGGTVPF	TGTGCTCTAGTGAAAAGTGGTGGTACCGTTCCCTTC	IGLV8-18		IGLJ3	IGLC2
clonotype4633	clonotype4633_consensus_6874;clonotype4633_consensus_6875	1	0.000114103	CARGRRVLVAISMDLW	TGTGCAAGAGGCCGGAGAGTGCTAGTTGCTATATCTATGGATCTCTGG	IGHV1S2		IGHJ5	IGHD	CQQNKESYGF	TGCCAGCAAAATAAAGAATCGTATGGTTTC	IGKV2-13		IGKJ2	IGKC
clonotype3064	clonotype3064_consensus_3540;clonotype3064_consensus_3541	1	0.000114103	CARGRSMHLW	TGTGCAAGAGGTCGTTCTATGCATCTCTGG	IGHV1S2		IGHJ5	IGHD							CALGKSGDTTSF	TGTGCTCTAGGGAAAAGTGGTGATACTACGTCCTTC	IGLV8-19		IGLJ3	IGLC2
clonotype3081	clonotype3081_consensus_3577;clonotype3081_consensus_3578	1	0.000114103	CARGRSVVSW	TGTGCAAGAGGTCGTAGTGTTGTTAGTTGG	IGHV1-4		IGHJ5	IGHG1							CVLEKSDGTKFF	TGTGTTCTGGAGAAAAGTGATGGAACGAAATTTTTC	IGLV8-18		IGLJ2	IGLC2
clonotype5509	clonotype5509_consensus_8728;clonotype5509_consensus_8729;clonotype5509_consensus_8730	1	0.000114103	CARGRSYGAGWNAVYAMDLW;CATTYGGCAFGYNDINLW	TGTGCAAGAGGCAGGAGCTATGGTGCAGGTTGGAATGCGGTCTATGCAATGGATCTCTGG;TGTGCAACAACCTATGGCGGTTGTGCGTTTGGGTACAATGATATAAATCTCTGG	IGHV1S2;IGHV1S2	;	IGHJ5;IGHJ5	IGHM;IGHM							CSLYKSSGIVLF	TGTAGTCTGTATAAAAGTAGTGGTATCGTTCTCTTC	IGLV8-10		IGLJ3	IGLC2
clonotype4700	clonotype4700_consensus_7010;clonotype4700_consensus_7011	1	0.000114103	CARGRTAAVLIAMDLW	TGTGCAAGAGGCAGAACCGCTGCGGTACTAATTGCTATGGATCTCTGG	IGHV1-15		IGHJ5	IGHM	CQQYKEFPSGF	TGCCAGCAATATAAAGAATTTCCGAGTGGTTTC	IGKV2-13		IGKJ2	IGKC
clonotype7190	clonotype7190_consensus_12280;clonotype7190_consensus_12281	1	0.000114103	CARGRVLVALNGVSYYAMDLW	TGTGCAAGAGGCAGGGTGCTAGTTGCCCTAAACGGGGTTTCTTACTATGCTATGGATCTCTGG	IGHV1S2		IGHJ5	IGHM	CQQNKESLNGF	TGCCAGCAAAATAAAGAATCTCTGAATGGTTTC	IGKV2-6		IGKJ2	IGKC
clonotype3880	clonotype3880_consensus_5278;clonotype3880_consensus_5279	1	0.000114103	CARGRWGGIYTMDLW	TGTGCAAGAGGCCGATGGGGGGGAATCTATACTATGGATCTCTGG	IGHV1S2		IGHJ5	IGHM							CQSADSIDNVPF	TGTCAGTCAGCTGACAGCATTGATAATGTTCCCTTC	IGLV3-3		IGLJ3	IGLC2
clonotype3166	clonotype3166_consensus_3756;clonotype3166_consensus_3757	1	0.000114103	CARGRWLLDFW	TGTGCAAGAGGCCGGTGGCTTCTGGATTTCTGG	IGHV1-14		IGHJ5	IGHM							CQSIDSVDNAPF	TGTCAGTCAATTGACAGCGTTGATAATGCTCCCTTC	IGLV3-3		IGLJ3	IGLC2
clonotype7241	clonotype7241_consensus_12383;clonotype7241_consensus_12384	1	0.000114103	CARGRWYNYDGNYWSKLGMDLW	TGTGCAAGAGGCAGGTGGTATAACTATGATGGTAATTATTGGAGTAAGTTAGGCATGGATCTCTGG	IGHV1S2		IGHJ5	IGHM							CQSTDSTNNGIF	TGTCAGTCAACTGACAGCACAAATAATGGTATTTTC	IGLV3-3		IGLJ2	IGLC2
clonotype5828	clonotype5828_consensus_9399;clonotype5828_consensus_9400	1	0.000114103	CARGRYGGSFYADNAMNLW	TGTGCAAGAGGTAGATATGGTGGTAGTTTCTATGCCGACAATGCTATGAATCTCTGG	IGHV1S2		IGHJ5	IGHD							CQSVDSIDNAIF	TGTCAGTCAGTTGACAGCATTGATAATGCTATTTTC	IGLV3-3		IGLJ2	IGLC2
clonotype4575	clonotype4575_consensus_6757;clonotype4575_consensus_6758	1	0.000114103	CARGRYIYVYSSMDLW	TGTGCAAGAGGTCGCTATATCTATGTTTATTCTTCTATGGATCTCTGG	IGHV1S2		IGHJ5	IGHM	CLQHNSPPPGF	TGTTTGCAGCATAATAGTCCACCTCCTGGTTTC	IGKV1-11		IGKJ2	IGKC
clonotype5695	clonotype5695_consensus_9124;clonotype5695_consensus_9125	1	0.000114103	CARGRYNGGDTYSDLW	TGTGCAAGAGGCCGGTATAACGGTGGTGACACTTACTCGGATCTCTGG	IGHV1-6		IGHJ5	IGHM	CQQYTTTPVVF	TGTCAACAGTATACCACTACACCGGTTGTGTTC	IGKV1-11		IGKJ4	IGKC
clonotype5766	clonotype5766_consensus_9268;clonotype5766_consensus_9269	1	0.000114103	CARGRYSGCWSGDGMDLW	TGTGCAAGAGGCAGGTATAGCGGTTGCTGGAGCGGTGATGGTATGGATCTATGG	IGHV1S2		IGHJ5	IGHM							CALDKGSSTYTFTF	TGTGCTCTGGATAAGGGAAGTAGTACCTACACTTTTACTTTC	IGLV8-16		IGLJ2	IGLC2
clonotype8037	clonotype8037_consensus_14037;clonotype8037_consensus_14038	1	0.000114103	CARGRYYKYGGGCYDIVSYALDLW	TGTGCAAGAGGCCGTTACTATAAGTATGGTGGTGGTTGCTATGATATTGTCTCTTATGCTTTGGATCTCTGG	IGHV1-15		IGHJ5	IGHM	CQQNKESLNGF	TGCCAGCAAAATAAAGAATCTCTGAATGGTTTC	IGKV2-13		IGKJ2	IGKC
clonotype7165	clonotype7165_consensus_12228;clonotype7165_consensus_12229	1	0.000114103	CARGSAIAMVLVATEDPRDLW	TGTGCAAGAGGCTCGGCTATAGCTATGGTGCTAGTTGCTACAGAGGACCCCAGGGATCTCTGG	IGHV1-4	IGHD1	IGHJ5	IGHM	CQQNKESYGF	TGCCAGCAAAATAAAGAATCGTATGGTTTC	IGKV2-6		IGKJ2	IGKC
clonotype3099	clonotype3099_consensus_3615;clonotype3099_consensus_3616	1	0.000114103	CARGSAMDLW	TGTGCAAGAGGTTCCGCTATGGATCTCTGG	IGHV1-4		IGHJ5	IGHM	CQQHDSAPYGF	TGTCAGCAGCATGATAGTGCACCGTATGGTTTC	IGKV1-11		IGKJ2	IGKC
clonotype2960	clonotype2960_consensus_3311;clonotype2960_consensus_3312;clonotype2960_consensus_3313	1	0.000114103	CARGSCYNA	TGTGCAAGAGGCTCCTGCTATAATGCG	IGHV1-4		IGHJ3	IGHD	CLQALQFPYGF	TGTTTACAAGCTTTACAATTTCCGTATGGTTTC	IGKV2-10		IGKJ2	IGKC	CSLYQSTSNIF	TGTAGTCTGTATCAAAGTACCAGTAATATCTTC	IGLV8-10		IGLJ2	IGLC2
clonotype7079	clonotype7079_consensus_12052;clonotype7079_consensus_12053;clonotype7079_consensus_12054	1	0.000114103	CARGSCYYFDVTCLATDLW	TGTGCAAGAGGCAGCTGCTATTACTTTGACGTTACTTGCCTTGCTACCGATCTCTGG	IGHV1-11		IGHJ5	IGHM							CNLYISSGNGIF;CVLGKSGDTSIF	TGTAATCTGTATATCAGTAGTGGTAATGGTATTTTC;TGTGTTCTAGGGAAAAGTGGTGATACTAGTATTTTC	IGLV8-10;IGLV8-13	;	IGLJ2;IGLJ2	IGLC2;IGLC2
clonotype4144	clonotype4144_consensus_5844;clonotype4144_consensus_5845	1	0.000114103	CARGSDPYPMDLW	TGTGCAAGAGGCTCGGACCCCTATCCTATGGATCTCTGG	IGHV1-11		IGHJ5	IGHM	CQQYKELNGF	TGTCAGCAATATAAAGAATTGAATGGTTTC	IGKV2-13		IGKJ2	IGKC
clonotype4692	clonotype4692_consensus_6994;clonotype4692_consensus_6995	1	0.000114103	CARGSERDYYYAMDLW	TGTGCAAGAGGCTCCGAGAGGGACTATTACTATGCTATGGATCTCTGG	IGHV1S2		IGHJ5	IGHM	CQQNKESLNGF	TGCCAGCAAAATAAAGAATCTCTGAATGGTTTC	IGKV2-6		IGKJ2	IGKC
clonotype5948	clonotype5948_consensus_9660;clonotype5948_consensus_9661	1	0.000114103	CARGSFDTIVMVLVDMDLW	TGTGCAAGAGGAAGTTTTGATACTATAGTTATGGTGCTAGTTGATATGGATCTCTGG	IGHV1S2	IGHD1	IGHJ5	IGHD							CALGKSGGTTF	TGTGCTCTAGGGAAAAGTGGTGGTACTACCTTC	IGLV8-13		IGLJ2	IGLC2
clonotype185	clonotype185_consensus_393;clonotype185_consensus_394	2	0.000228206	CARGSFSIVTDPVIFW	TGTGCCAGAGGCTCATTTAGCATAGTGACCGATCCTGTGATTTTCTGG	IGHV1S5		IGHJ5	IGHM							CALGKSRATVSF	TGTGCTCTCGGGAAAAGTCGTGCTACTGTGTCTTTC	IGLV8-19		IGLJ3	IGLC2
clonotype5353	clonotype5353_consensus_8397;clonotype5353_consensus_8398	1	0.000114103	CARGSGASCYVPAAMDVW	TGTGCAAGAGGCTCCGGTGCTAGCTGCTATGTACCCGCCGCCATGGATGTCTGG	IGHV1-15		IGHJ5	IGHM							CQSIDSIDYKIF	TGTCAGTCAATTGACAGTATTGATTATAAAATTTTC	IGLV3-3		IGLJ2	IGLC2
clonotype4958	clonotype4958_consensus_7566;clonotype4958_consensus_7567	1	0.000114103	CARGSGCHIDYLYDMYLW	TGTGCAAGAGGCAGCGGTTGTCATATTGATTATCTTTATGATATGTATCTCTGG	IGHV1S2		IGHJ5	IGHM							CALYKNSANVPF	TGTGCTCTGTATAAAAATAGTGCTAATGTTCCCTTC	IGLV8-13		IGLJ3	IGLC2
clonotype5749	clonotype5749_consensus_9234;clonotype5749_consensus_9235	1	0.000114103	CARGSGPSCNVGSTMDLW	TGTGCACGAGGCAGTGGTCCTAGTTGCAATGTTGGCTCCACTATGGATCTCTGG	IGHV1-15		IGHJ5	IGHM							CALKQGNSYYTWIF	TGTGCTCTGAAACAGGGAAATAGTTACTACACTTGGATTTTC	IGLV8-16		IGLJ2	IGLC2
clonotype8067	clonotype8067_consensus_14103;clonotype8067_consensus_14104	1	0.000114103	CARGSIAIAMVLVAMMTPGDAMDLW	TGTGCAAGAGGCTCGATTGCTATAGCTATGGTGCTAGTTGCTATGATGACCCCGGGCGATGCTATGGATCTCTGG	IGHV1-4	IGHD1	IGHJ5	IGHM							CQSADSIDNAIF	TGTCAGTCAGCTGACAGCATTGATAATGCTATTTTC	IGLV3-3		IGLJ2	IGLC2
clonotype8217	clonotype8217_consensus_14412;clonotype8217_consensus_14413;clonotype8217_consensus_14414	1	0.000114103	CARGSINCYSYGASCYDDDGYAMDLW	TGTGCAAGAGGCAGCATTAATTGCTATAGCTATGGTGCTAGTTGCTATGATGACGATGGCTATGCTATGGATCTCTGG	IGHV1-4	IGHD1	IGHJ5	IGHM							CTLYKSSAIF;CTLYKSSANIF	TGTACTCTGTATAAAAGTAGTGCTATTTTC;TGTACTCTGTATAAAAGTAGTGCTAATATTTTC	IGLV8-10;IGLV8-10	;	IGLJ2;IGLJ2	IGLC2;IGLC2
clonotype8218	clonotype8218_consensus_14415;clonotype8218_consensus_14416;clonotype8218_consensus_14417;clonotype8218_consensus_14418	1	0.000114103	CARGSINCYSYGASCYDDDGYAMDLW;CATVLCYRYGASCYISPLQYAMDLW	TGTGCAAGAGGCAGCATTAATTGCTATAGCTATGGTGCTAGTTGCTATGATGACGATGGCTATGCTATGGATCTCTGG;TGTGCGACCGTCCTTTGCTATAGGTATGGTGCTAGTTGTTATATAAGCCCCCTTCAATATGCTATGGATCTCTGG	IGHV1-4;IGHV1-6	IGHD1;IGHD1	IGHJ5;IGHJ5	IGHM;IGHM							CTLYKSSAIF;CTLYKSSANIF	TGTACTCTGTATAAAAGTAGTGCTATTTTC;TGTACTCTGTATAAAAGTAGTGCTAATATTTTC	IGLV8-10;IGLV8-10	;	IGLJ2;IGLJ2	IGLC2;IGLC2
clonotype8338	clonotype8338_consensus_14661;clonotype8338_consensus_14662	1	0.000114103	CARGSIWNCYSYGASCHETMDYAMDLW	TGTGCAAGAGGCTCTATTTGGAATTGCTATAGCTATGGTGCTAGTTGCCATGAGACCATGGACTATGCTATGGATCTCTGG	IGHV1-4	IGHD1	IGHJ5	IGHM	CLQHNSAPWTF	TGTTTGCAGCATAATAGTGCACCCTGGACGTTC	IGKV1-11		IGKJ1	IGKC
clonotype6010	clonotype6010_consensus_9793;clonotype6010_consensus_9794;clonotype6010_consensus_9795	1	0.000114103	CARGSLSCNGGFGDPMYLW	TGTGCAAGAGGCAGTCTTAGTTGCAATGGCGGTTTCGGTGACCCTATGTATCTCTGG	IGHV1S2		IGHJ5	IGHD	CQQYDSVPYAF	TGTCAGCAGTATGATAGTGTACCGTATGCTTTC	IGKV1-11		IGKJ2	IGKC	CTLYKSSSNVPF	TGTACTCTGTATAAAAGTAGTTCTAATGTTCCCTTC	IGLV8-10		IGLJ3	IGLC2
clonotype8408	clonotype8408_consensus_14802;clonotype8408_consensus_14803	1	0.000114103	CARGSNCYSYGASCHEGPFNYYAMDLW	TGTGCAAGAGGCAGTAATTGCTATAGCTATGGTGCTAGTTGCCACGAAGGCCCTTTCAATTACTATGCTATGGATCTCTGG	IGHV1-11	IGHD1	IGHJ5	IGHM	CQQNKESLNGF	TGCCAGCAAAATAAAGAATCTCTGAATGGTTTC	IGKV2-6		IGKJ2	IGKC
clonotype7959	clonotype7959_consensus_13875;clonotype7959_consensus_13876	1	0.000114103	CARGSNCYVYGGSCVTPWEPMDLW	TGTGCAAGAGGCTCGAATTGTTATGTCTATGGTGGTAGTTGCGTTACCCCGTGGGAACCTATGGATCTCTGG	IGHV1-4		IGHJ5	IGHM							CTLYSSSGNTIF	TGTACTCTGTATTCTAGTAGTGGTAATACTATTTTC	IGLV8-10		IGLJ2	IGLC2
clonotype7090	clonotype7090_consensus_12075;clonotype7090_consensus_12076	1	0.000114103	CARGSRSGILIEDDSIDLW	TGTGCAAGAGGCTCCAGGTCCGGTATCTTGATAGAGGACGACTCCATCGATCTCTGG	IGHV1-11		IGHJ5	IGHD							CSLPKNSAITIF	TGTAGTCTACCTAAAAATAGTGCTATCACTATTTTC	IGLV8-10		IGLJ2	IGLC2
clonotype6106	clonotype6106_consensus_9994;clonotype6106_consensus_9995	1	0.000114103	CARGSSDCVSAVDCRMDLW	TGTGCAAGAGGCTCAAGCGATTGCGTTAGCGCTGTTGATTGTCGTATGGATCTCTGG	IGHV1-4		IGHJ5	IGHM	CFQHSSANGF	TGTTTCCAGCATAGCAGTGCAAATGGTTTC	IGKV1-11		IGKJ2	IGKC
clonotype6428	clonotype6428_consensus_10680;clonotype6428_consensus_10681	1	0.000114103	CARGSSDCYGGAGYCGMHLW	TGTGCAAGAGGGTCTAGCGATTGCTATGGTGGTGCAGGTTACTGTGGTATGCATCTCTGG	IGHV1-4		IGHJ5	IGHM							CTLYKSSANIF	TGTACTCTGTATAAAAGTAGTGCTAATATTTTC	IGLV8-10		IGLJ2	IGLC2
clonotype3685	clonotype3685_consensus_4871;clonotype3685_consensus_4872	1	0.000114103	CARGSSDDTTCYAW	TGTGCAAGAGGCAGTAGTGATGATACTACTTGCTACGCATGG	IGHV1S2		IGHJ5	IGHD							CALEKSGVNIF	TGTGCTCTGGAGAAAAGTGGTGTTAATATTTTC	IGLV8-18		IGLJ2	IGLC2
clonotype5748	clonotype5748_consensus_9232;clonotype5748_consensus_9233	1	0.000114103	CARGSSGCTNGFGTMHLW	TGTGCAAGAGGCTCTAGCGGTTGCACTAACGGCTTCGGCACTATGCATCTCTGG	IGHV1-15		IGHJ5								CALYKGSGTYTVPF	TGTGCTCTGTATAAGGGAAGTGGTACCTACACTGTTCCCTTC	IGLV8-19		IGLJ3	IGLC2
clonotype4729	clonotype4729_consensus_7067;clonotype4729_consensus_7068	1	0.000114103	CARGSSGCVDAYGMNLW	TGCGCAAGAGGCAGTAGTGGTTGCGTTGACGCTTACGGAATGAATCTCTGG	IGHV1-4		IGHJ5	IGHD							CQSLDSIRNAIF	TGTCAGTCACTTGACAGCATTCGGAATGCTATTTTC	IGLV3-3		IGLJ2	IGLC2
clonotype4141	clonotype4141_consensus_5838;clonotype4141_consensus_5839	1	0.000114103	CARGSSVLGSKMDIW	TGTGCAAGGGGTTCTAGTGTCCTTGGGAGTAAGATGGATATCTGG	IGHV1-4		IGHJ5	IGHM							CALYKGSGGYAYIF	TGTGCTCTGTATAAGGGAAGTGGTGGCTACGCTTATATTTTC	IGLV8-16		IGLJ2	IGLC2
clonotype4284	clonotype4284_consensus_6146;clonotype4284_consensus_6147	1	0.000114103	CARGSSYWRSDEMYLW	TGTGCAAGAGGCAGTAGCTATTGGAGATCAGATGAAATGTATCTCTGG	IGHV1-15		IGHJ5	IGHM							CALWKSSANTF	TGTGCTCTGTGGAAAAGTAGTGCTAATACTTTC	IGLV8-13		IGLJ2	IGLC2
clonotype4496	clonotype4496_consensus_6598;clonotype4496_consensus_6599	1	0.000114103	CARGSVGCGSGYGPLW	TGTGCAAGAGGCAGTGTTGGTTGCGGTAGTGGTTACGGTCCTCTCTGG	IGHV1-4		IGHJ5	IGHM							CALGKSCFNVLF	TGTGCTCTGGGGAAAAGTTGTTTTAATGTTCTTTTC	IGLV8-18		IGLJ3	IGLC2
clonotype4353	clonotype4353_consensus_6297;clonotype4353_consensus_6298	1	0.000114103	CARGSWDLYNWAMNRW	TGTGCGAGAGGGAGCTGGGACTTGTATAATTGGGCTATGAATCGCTGG	IGHV1-4		IGHJ5	IGHM							CALYKTDTNVF	TGTGCTCTGTATAAAACTGATACTAATGTTTTC	IGLV8-10		IGLJ2	IGLC2
clonotype6542	clonotype6542_consensus_10921;clonotype6542_consensus_10922	1	0.000114103	CARGSYGGACYLNGDAMELW	TGTGCAAGAGGCAGCTATGGTGGTGCATGCTATCTCAATGGGGATGCTATGGAGCTCTGG	IGHV1S2		IGHJ5	IGHM							CTLYKGSGSVPF	TGTACTCTATATAAGGGAAGTGGTAGTGTTCCCTTC	IGLV8-18		IGLJ3	IGLC2
clonotype7748	clonotype7748_consensus_13439;clonotype7748_consensus_13440	1	0.000114103	CARGSYLIAMVPSWPYYYAMDLW	TGTGCAAGAGGCAGCTACTTAATAGCTATGGTGCCCAGCTGGCCCTATTACTATGCTATGGATCTCTGG	IGHV1-14		IGHJ5	IGHD							CALGKSGGTNIF	TGTGCTCTAGGGAAAAGTGGTGGTACTAATATTTTC	IGLV8-18		IGLJ2	IGLC2
clonotype7810	clonotype7810_consensus_13565;clonotype7810_consensus_13566	1	0.000114103	CARGSYSVCYSGYCRYAMDLW	TGTGCAAGAGGGTCCTATAGCGTTTGCTATAGCGGTTACTGCCGATATGCTATGGATCTCTGG	IGHV1-11	IGHD2	IGHJ5	IGHM	CQQNKESLNGF	TGCCAGCAAAATAAAGAATCTCTGAATGGTTTC	IGKV2-13		IGKJ2	IGKC
clonotype3224	clonotype3224_consensus_3882;clonotype3224_consensus_3883	1	0.000114103	CARGTGGMNFW	TGTGCAAGGGGGACCGGGGGTATGAATTTTTGG	IGHV1-15		IGHJ5	IGHM							CVLSKKTGIYTF	TGTGTTCTAAGTAAGAAAACTGGTATCTACACTTTC	IGLV8-19		IGLJ2	IGLC2
clonotype3408	clonotype3408_consensus_4284;clonotype3408_consensus_4285	1	0.000114103	CARGTIIDLW	TGTGCAAGAGGCACTATTATAGATCTCTGG	IGHV1S5		IGHJ5	IGHD	CHQYDSAPYGF	TGTCACCAGTATGATAGTGCACCGTATGGTTTC	IGKV1-11		IGKJ2	IGKC
clonotype2785	clonotype2785_consensus_3089;clonotype2785_consensus_3090	1	0.000114103	CARGTLW	TGTGCACGTGGCACTCTCTGG	IGHV1-10	IGHD4	IGHJ5	IGHD	CLQFKESPYTF	TGTTTGCAATTTAAAGAATCTCCGTATACTTTC	IGKV2-10		IGKJ2	IGKC
clonotype3467	clonotype3467_consensus_4407;clonotype3467_consensus_4408	1	0.000114103	CARGTSYYTMDLW	TGTGCAAGGGGGACCTCTTACTACACTATGGATCTCTGG	IGHV1-15		IGHJ5	IGHM							CQSADRIYNSIF	TGTCAGTCAGCTGACAGAATTTATAATAGTATTTTC	IGLV3-3		IGLJ2	IGLC2
clonotype5792	clonotype5792_consensus_9322;clonotype5792_consensus_9323	1	0.000114103	CARGTVAIAVTSMDLW	TGTGCAAGAGGAACGGTTGCTATAGCGGTTACGTCGATGGATCTCTGG	IGHV1-11	IGHD2	IGHJ5		CQQHKESPNGF	TGCCAGCAACATAAAGAATCTCCGAATGGTTTC	IGKV2-8		IGKJ2	IGKC
clonotype6540	clonotype6540_consensus_10917;clonotype6540_consensus_10918	1	0.000114103	CARGTWNCYTFGASDRVDLW	TGTGCAAGAGGCACATGGAATTGCTATACCTTTGGTGCTAGTGATAGGGTGGATCTCTGG	IGHV1S2		IGHJ5	IGHM							CTLYKSSANFPF	TGTACTCTCTATAAAAGTAGTGCTAATTTTCCCTTC	IGLV8-10		IGLJ3	IGLC2
clonotype4856	clonotype4856_consensus_7347;clonotype4856_consensus_7348	1	0.000114103	CARGTYDDNCYDNMRFW	TGTGCAAGGGGGACCTATGATGATAATTGCTATGATAATATGCGTTTCTGG	IGHV1-15		IGHJ5	IGHM							CALGKSGGNIF	TGTGCTCTAGGGAAAAGTGGTGGTAATATTTTC	IGLV8-18		IGLJ2	IGLC2
clonotype8168	clonotype8168_consensus_14314;clonotype8168_consensus_14315	1	0.000114103	CARGVAIAMVLVAITPSLSDQMDLW	TGTGCAAGAGGCGTAGCTATAGCTATGGTGCTAGTTGCTATTACGCCGTCTCTGTCAGACCAAATGGATCTCTGG	IGHV1S2	IGHD1	IGHJ5	IGHM	CQQNKESNGF	TGCCAGCAAAATAAAGAATCGAATGGTTTC	IGKV2-13		IGKJ2	IGKC
clonotype6288	clonotype6288_consensus_10381;clonotype6288_consensus_10382	1	0.000114103	CARGVAMVLVAIGYAMDLW	TGTGCAAGAGGCGTAGCTATGGTGCTAGTTGCTATAGGGTATGCTATGGATCTCTGG	IGHV1S2	IGHD1	IGHJ5	IGHM	CQQNKESNGF	TGCCAGCAAAATAAAGAATCGAATGGTTTC	IGKV2-6		IGKJ2	IGKC
clonotype64	clonotype64_consensus_129;clonotype64_consensus_130;clonotype64_consensus_131;clonotype64_consensus_132	1	0.000114103	CARGVCYGAICWDDSTLDLW;CARGYSYGTSCYFCLLSDAMDLW	TGCGCAAGAGGCGTGTGCTATGGTGCTATCTGCTGGGATGACAGTACCCTGGATCTCTGG;TGTGCCAGAGGCTATAGTTATGGTACTAGTTGCTATTTTTGTCTGCTAAGTGACGCTATGGATCTCTGG	IGHV1-15;IGHV1-15	;	IGHJ5;IGHJ5	IGHM;IGHM	CQQNKESLNGF	TGCCAGCAAAATAAAGAATCTCTGAATGGTTTC	IGKV2-13		IGKJ2	IGKC	CALYKSNANNFF	TGTGCTCTGTATAAAAGTAATGCTAATAATTTTTTC	IGLV8-13		IGLJ2	IGLC2
clonotype5436	clonotype5436_consensus_8574;clonotype5436_consensus_8575	1	0.000114103	CARGVCYTYGAGCYLDLW	TGTGCAAGAGGCGTATGCTATACCTATGGTGCTGGTTGCTATTTGGATCTCTGG	IGHV1-14		IGHJ5	IGHM							CQSPDKINNASPF	TGTCAGTCACCTGACAAGATTAATAATGCTAGTCCCTTC	IGLV3-3		IGLJ3	IGLC2
clonotype96	clonotype96_consensus_199;clonotype96_consensus_200	2	0.000228206	CARGVDCYSYGASCYPTYPLTPYYAMDLW	TGTGCAAGAGGCGTTGATTGCTATAGCTATGGTGCTAGTTGCTATCCTACTTACCCGCTTACTCCCTACTATGCTATGGATCTCTGG	IGHV1-11	IGHD1	IGHJ5	IGHM	CLQHNSAPWTF	TGTTTGCAGCATAATAGTGCACCGTGGACGTTC	IGKV1-11		IGKJ1	IGKC
clonotype5290	clonotype5290_consensus_8261;clonotype5290_consensus_8262	1	0.000114103	CARGVDFSCVDAVFLSW	TGTGCACGTGGCGTTGATTTTAGTTGTGTTGATGCCGTCTTCTTGTCTTGG	IGHV1-15		IGHJ5	IGHD							CALNKGSGTSTVLF	TGTGCTCTAAATAAGGGAAGTGGTACCAGCACTGTTCTCTTC	IGLV8-16		IGLJ3	IGLC2
clonotype6333	clonotype6333_consensus_10472;clonotype6333_consensus_10473	1	0.000114103	CARGVDSGCWDGSGVLKIW	TGTGCAAGAGGAGTCGATAGCGGTTGCTGGGACGGTTCCGGGGTTCTGAAAATTTGG	IGHV1-15		IGHJ5	IGHD							CALYKGSGTYTYIF	TGTGCTCTGTATAAGGGAAGTGGTACCTACACTTATATTTTC	IGLV8-16		IGLJ2	IGLC2
clonotype93	clonotype93_consensus_191;clonotype93_consensus_192;clonotype93_consensus_193	2	0.000228206	CARGVEEGLW	TGTGCAAGAGGTGTAGAAGAAGGTCTCTGG	IGHV1-4		IGHJ5	IGHM	CQQYISAPYGF	TGTCAGCAGTATATAAGTGCACCGTATGGTTTC	IGKV1-11		IGKJ2	IGKC	CALYKSCSNAPF	TGTGCTCTGTATAAAAGTTGTTCTAATGCTCCCTTC	IGLV8-19		IGLJ3	IGLC2
clonotype8439	clonotype8439_consensus_14867;clonotype8439_consensus_14868	1	0.000114103	CARGVFAIAMVLVAPGSSVPPTPNEHMDLW	TGTGCAAGAGGCGTATTCGCTATAGCTATGGTGCTAGTTGCCCCCGGCTCTTCGGTCCCTCCAACACCCAATGAACATATGGATCTCTGG	IGHV1-11	IGHD1	IGHJ5	IGHM	CQQNKESNGF	TGCCAGCAAAATAAAGAATCAAATGGTTTC	IGKV2-6		IGKJ2	IGKC
clonotype5426	clonotype5426_consensus_8553;clonotype5426_consensus_8554	1	0.000114103	CARGVFHYHPTTMDLW	TGTGCAAGAGGGGTGTTCCACTATCACCCCACGACTATGGATCTCTGG	IGHV1S7		IGHJ5	IGHD							CALEKSGAGIF	TGTGCTCTGGAGAAAAGTGGCGCTGGTATTTTC	IGLV8-18		IGLJ2	IGLC2
clonotype4723	clonotype4723_consensus_7054;clonotype4723_consensus_7055	1	0.000114103	CARGVGGCYTGDSMALW	TGTGCAAGAGGCGTGGGCGGTTGCTATACCGGTGATTCTATGGCTCTCTGG	IGHV1-15		IGHJ5	IGHM							CQSTDSIENVF	TGTCAGTCAACTGACAGCATTGAAAATGTTTTC	IGLV3-3		IGLJ2	IGLC2
clonotype4206	clonotype4206_consensus_5975;clonotype4206_consensus_5976	1	0.000114103	CARGVGTSCRGPMDLW	TGTGCAAGAGGCGTTGGTACTAGTTGCCGAGGTCCTATGGATCTCTGG	IGHV1S2		IGHJ5	IGHM							CQSVDSIYNKIF	TGTCAGTCAGTTGACAGCATTTATAATAAAATTTTC	IGLV3-3		IGLJ2	IGLC2
clonotype4417	clonotype4417_consensus_6430;clonotype4417_consensus_6431	1	0.000114103	CARGVGYSYGAIMDLW	TGTGCAAGAGGGGTAGGCTATAGCTATGGTGCTATTATGGATCTCTGG	IGHV1-15	IGHD1	IGHJ5	IGHD							CALGKSDGTNIF	TGTGCTCTAGGGAAAAGTGATGGTACTAATATTTTC	IGLV8-18		IGLJ2	IGLC2
clonotype3006	clonotype3006_consensus_3413;clonotype3006_consensus_3414	1	0.000114103	CARGVLDLW	TGTGCAAGAGGGGTTTTGGATCTCTGG	IGHV1-15		IGHJ5	IGHM							CGLYKGSGTYTYIF	TGTGGTCTGTATAAGGGAAGTGGTACCTACACTTATATTTTC	IGLV8-16		IGLJ2	IGLC2
clonotype8231	clonotype8231_consensus_14443;clonotype8231_consensus_14444	1	0.000114103	CARGVLVSIAMVLVARGEYYYAMDLW	TGTGCAAGGGGGGTCTTGGTTTCCATAGCTATGGTGCTAGTTGCGCGCGGAGAATATTACTATGCTATGGATCTCTGG	IGHV1S2	IGHD1	IGHJ5	IGHG2							CALGKRGGTIF	TGTGCTCTGGGGAAGCGTGGTGGTACTATTTTC	IGLV8-18		IGLJ2	IGLC2
clonotype145	clonotype145_consensus_302;clonotype145_consensus_303	1	0.000114103	CARGVNNAMTVW	TGTGCAAGGGGCGTTAACAATGCTATGACGGTCTGG	IGHV1-4		IGHJ5	IGHM							CGLYKGSVTFTWIF	TGTGGTCTCTATAAGGGAAGTGTCACGTTCACTTGGATTTTC	IGLV8-16		IGLJ2	IGLC2
clonotype5496	clonotype5496_consensus_8700;clonotype5496_consensus_8701	1	0.000114103	CARGVTCYGFGTDSVDLW	TGTGCAAGAGGCGTGACTTGCTATGGTTTTGGTACTGATTCTGTGGATCTCTGG	IGHV1S2		IGHJ5	IGHM							CTLYKSSGNVPF	TGTACTCTCTATAAAAGTAGTGGTAATGTTCCCTTC	IGLV8-10		IGLJ3	IGLC2
clonotype7465	clonotype7465_consensus_12844;clonotype7465_consensus_12845	1	0.000114103	CARGVTVDFHSRLYDHYVINLW	TGTGCAAGAGGCGTGACTGTTGATTTCCATAGTCGTCTCTACGATCACTATGTTATAAATCTCTGG	IGHV1-4		IGHJ5	IGHM	CHQYNSAPYGF	TGTCACCAGTATAATAGTGCACCGTATGGTTTC	IGKV1-11		IGKJ2	IGKC
clonotype8149	clonotype8149_consensus_14275;clonotype8149_consensus_14276	1	0.000114103	CARGVWDCDMWLGSCFPVYSNIDLW	TGTGCGAGAGGCGTTTGGGATTGCGATATGTGGCTTGGTAGTTGTTTCCCTGTTTACTCCAATATAGATCTCTGG	IGHV1-14		IGHJ5	IGHM							CALGKSGGTAIF	TGTGCTCTAGGGAAAAGTGGTGGTACTGCTATTTTC	IGLV8-18		IGLJ2	IGLC2
clonotype4104	clonotype4104_consensus_5761;clonotype4104_consensus_5762	1	0.000114103	CARGVWSYYDAMDLW	TGTGCAAGGGGTGTGTGGAGTTATTACGATGCTATGGATCTCTGG	IGHV1S2		IGHJ5	IGHM	CQQHNNAPYGF	TGTCAGCAGCATAATAATGCACCGTATGGTTTC	IGKV1-11		IGKJ2	IGKC
clonotype5040	clonotype5040_consensus_7735;clonotype5040_consensus_7736	1	0.000114103	CARGVYASCSLDTMHLW	TGTGCAAGAGGCGTCTATGCTAGTTGCAGTTTGGATACTATGCATCTCTGG	IGHV1-15		IGHJ5								CALYKSSTNVPF	TGTGCTCTGTATAAAAGTAGTACTAATGTTCCCTTC	IGLV8-13		IGLJ3	IGLC2
clonotype5179	clonotype5179_consensus_8034;clonotype5179_consensus_8035	1	0.000114103	CARGVYDFTGYPYMDLW	TGTGCAAGAGGAGTCTATGATTTTACTGGCTATCCTTATATGGATCTCTGG	IGHV1-15		IGHJ5	IGHM	CLQHSSAPHGF	TGTTTGCAACATAGCAGTGCACCTCATGGTTTC	IGKV1-11		IGKJ2	IGKC
clonotype5183	clonotype5183_consensus_8042;clonotype5183_consensus_8043	1	0.000114103	CARGVYLYTYDASSDLW	TGTGCAAGAGGCGTTTATTTGTATACCTATGATGCTAGTTCGGATCTCTGG	IGHV1-15		IGHJ5	IGHM	CQQHNSAPYGF	TGTCAGCAGCATAATAGTGCACCTTATGGTTTC	IGKV1-11		IGKJ2	IGKC
clonotype6031	clonotype6031_consensus_9839;clonotype6031_consensus_9840	1	0.000114103	CARGVYSNCYPGGSAMDRW	TGTGCAAGAGGCGTGTATAGCAATTGCTATCCAGGTGGCTCTGCGATGGATCGCTGG	IGHV1-15		IGHJ5	IGHM							CALGKSGGTVAF	TGTGCTCTGGGGAAAAGTGGTGGTACTGTTGCCTTC	IGLV8-18		IGLJ3	IGLC2
clonotype8129	clonotype8129_consensus_14235;clonotype8129_consensus_14236	1	0.000114103	CARGVYSYGASCYEGWIFCYAMDLW	TGTGCAAGAGGCGTCTATAGCTATGGTGCTAGTTGCTATGAAGGTTGGATCTTCTGCTATGCTATGGATCTCTGG	IGHV1-4	IGHD1	IGHJ5	IGHD							CALYKSSANAIF	TGTGCTCTGTATAAAAGTAGTGCTAATGCTATTTTC	IGLV8-13		IGLJ2	IGLC2
clonotype3478	clonotype3478_consensus_4432;clonotype3478_consensus_4433	1	0.000114103	CARGWAGGRMDLW	TGTGCAAGAGGCTGGGCTGGAGGAAGGATGGATCTCTGG	IGHV1S2		IGHJ5	IGHM							CALYKSSANIF	TGTGCTCTGTATAAAAGTAGTGCTAATATTTTC	IGLV8-13		IGLJ2	IGLC2
clonotype4398	clonotype4398_consensus_6391;clonotype4398_consensus_6392	1	0.000114103	CARGWDAVMTDVMDLW	TGTGCAAGAGGCTGGGATGCTGTGATGACGGATGTTATGGATCTCTGG	IGHV1S2		IGHJ5	IGHD							CTLYKSTANVPF	TGTACTCTGTATAAAAGTACTGCTAATGTTCCCTTT	IGLV8-10		IGLJ3	IGLC2
clonotype7596	clonotype7596_consensus_13116;clonotype7596_consensus_13117;clonotype7596_consensus_13118	1	0.000114103	CARGWDCYIYGGSCYDDKIMDLW	TGTGCAAGAGGCTGGGATTGCTATATCTATGGTGGTAGTTGCTATGATGACAAGATTATGGATCTCTGG	IGHV1S2	IGHD1	IGHJ5	IGHM							CTLYKSSANIF;CTLYKSSAVPF	TGTACTCTGTATAAAAGTAGTGCTAATATTTTC;TGTACTCTGTATAAAAGTAGTGCTGTTCCCTTC	IGLV8-10;IGLV8-10	;	IGLJ2;IGLJ3	IGLC2;IGLC2
clonotype8105	clonotype8105_consensus_14185;clonotype8105_consensus_14186	1	0.000114103	CARGWDCYKYDADATNCKWYVMDLW	TGTGCAAGAGGCTGGGATTGTTATAAGTATGATGCTGATGCTACCAATTGCAAGTGGTATGTTATGGATCTCTGG	IGHV1S2		IGHJ5	IGHM							CQSADNIDNAVPF	TGTCAGTCAGCTGACAACATTGATAATGCTGTTCCCTTC	IGLV3-3		IGLJ3	IGLC2
clonotype3800	clonotype3800_consensus_5116;clonotype3800_consensus_5117	1	0.000114103	CARGWEFYYVLDLW	TGTGCAAGAGGCTGGGAATTCTATTATGTTCTGGATCTCTGG	IGHV1-15		IGHJ5	IGHD	CLQHDSAPLGF	TGTTTGCAGCATGATAGTGCACCTCTTGGTTTC	IGKV1-11		IGKJ2	IGKC
clonotype4753	clonotype4753_consensus_7121;clonotype4753_consensus_7122	1	0.000114103	CARGWGGGCTGYGLHVW	TGTGCAAGAGGCTGGGGTGGTGGATGTACTGGGTATGGTTTGCATGTCTGG	IGHV1-15		IGHJ5	IGHM							CQSTYSIDNVPF	TGTCAATCAACTTACAGTATTGATAATGTTCCCTTC	IGLV3-3		IGLJ3	IGLC2
clonotype3109	clonotype3109_consensus_3637;clonotype3109_consensus_3638	1	0.000114103	CARGWGIDLW	TGTGCAAGAGGCTGGGGCATAGATCTCTGG	IGHV1S2		IGHJ5	IGHM	CLQHNSAPYGF	TGTTTGCAGCATAACAGTGCACCGTATGGTTTC	IGKV1-11		IGKJ2	IGKC
clonotype4660	clonotype4660_consensus_6929;clonotype4660_consensus_6930	1	0.000114103	CARGWGTGCSDSVDLW	TGTGCAAGAGGCTGGGGTACTGGTTGCTCTGATAGTGTGGATCTCTGG	IGHV1-15		IGHJ5	IGHM							CALYKGSGTGSYIF	TGTGCTCTGTATAAGGGAAGTGGTACCGGCAGTTATATTTTC	IGLV8-16		IGLJ2	IGLC2
clonotype3264	clonotype3264_consensus_3973;clonotype3264_consensus_3974	1	0.000114103	CARGWHSIDLW	TGTGCAAGAGGGTGGCACAGTATAGATCTCTGG	IGHV1S2		IGHJ5	IGHD	CLHYSSPPYGF	TGTTTGCATTATAGCAGTCCACCGTATGGTTTC	IGKV1-11		IGKJ2	IGKC
clonotype3589	clonotype3589_consensus_4672;clonotype3589_consensus_4673	1	0.000114103	CARGWIYYIRDLW	TGTGCAAGAGGCTGGATTTATTATATTAGGGATCTCTGG	IGHV1-4		IGHJ5	IGHD							CALWKSDGTTYVF	TGTGCACTGTGGAAAAGTGATGGTACTACGTATGTTTTC	IGLV8-19		IGLJ2	IGLC2
clonotype7646	clonotype7646_consensus_13225;clonotype7646_consensus_13226	1	0.000114103	CARGWLWGAGVCIEEGGYGMDFW	TGTGCAAGAGGCTGGCTTTGGGGTGCCGGTGTTTGTATTGAGGAAGGGGGTTATGGTATGGATTTCTGG	IGHV1S2		IGHJ5	IGHM							CALGKSCTNIF	TGTGCTCTGGGGAAAAGTTGTACTAATATTTTC	IGLV8-19		IGLJ2	IGLC2
clonotype7516	clonotype7516_consensus_12950;clonotype7516_consensus_12951	1	0.000114103	CARGWNCYSYGASCYLVDLW	TGTGCAAGAGGCTGGAATTGCTATAGCTATGGTGCTAGTTGCTATTTGGTGGATCTCTGG	IGHV1-11	IGHD1	IGHJ5	IGHD	CQQNKESLNGF	TGCCAGCAAAATAAAGAATCTCTGAATGGTTTC	IGKV2-6		IGKJ2	IGKC
clonotype3197	clonotype3197_consensus_3825;clonotype3197_consensus_3826;clonotype3197_consensus_3827	1	0.000114103	CARGWNYLPFW	TGTGCAAGAGGCTGGAACTACCTTCCGTTTTGG	IGHV1S2		IGHJ5	IGHM	CQQYNSEPYGF	TGTCAACAGTATAATAGTGAACCGTATGGTTTC	IGKV1-11		IGKJ2	IGKC	CNVYQSSVNIF	TGTAATGTGTATCAAAGTAGTGTTAATATTTTC	IGLV8-10		IGLJ2	IGLC2
clonotype4465	clonotype4465_consensus_6535;clonotype4465_consensus_6536	1	0.000114103	CARGWSACYGNYVDLW	TGTGCAAGGGGGTGGAGCGCTTGCTATGGCAATTACGTGGATCTCTGG	IGHV1S2		IGHJ5	IGHD							CALAKSCTDVPF	TGTGCTCTGGCGAAAAGTTGTACGGATGTTCCCTTC	IGLV8-18		IGLJ3	IGLC2
clonotype7774	clonotype7774_consensus_13493;clonotype7774_consensus_13494	1	0.000114103	CARGWSCCYGIVCYDDCNSIDLW	TGTGCAAGAGGCTGGAGCTGTTGCTATGGTATTGTTTGCTATGATGACTGCAATTCCATAGATCTCTGG	IGHV1-4		IGHJ5	IGHM							CALGKGGKTNVPF	TGTGCTCTAGGGAAAGGTGGTAAGACTAATGTTCCCTTC	IGLV8-18		IGLJ3	IGLC2
clonotype7650	clonotype7650_consensus_13234;clonotype7650_consensus_13235	1	0.000114103	CARGWSDYNYCDDDVWRYPVDLW	TGTGCAAGAGGTTGGAGCGACTATAATTATTGTGATGATGACGTATGGAGGTATCCTGTGGATCTCTGG	IGHV1S2		IGHJ5	IGHD							CGLYKSSTNVPF	TGTGGTCTGTATAAAAGTAGTACTAATGTTCCCTTC	IGLV8-13		IGLJ3	IGLC2
clonotype3848	clonotype3848_consensus_5213;clonotype3848_consensus_5214	1	0.000114103	CARGWSRVVPEDLW	TGTGCAAGAGGCTGGAGTAGGGTGGTGCCGGAGGATCTCTGG	IGHV1S2		IGHJ5	IGHM							CALLKGSGSSTVSF	TGTGCTCTGCTTAAGGGAAGTGGTAGTAGCACTGTTTCCTTC	IGLV8-18		IGLJ3	IGLC2
clonotype3531	clonotype3531_consensus_4545;clonotype3531_consensus_4546	1	0.000114103	CARGWTRMDVW	TGTGCGAGAGGGTGGACCAGAATGGATGTCTGG	IGHV1S5		IGHJ5	IGHM							CALWKSGGNGIF	TGTGCTCTATGGAAAAGTGGTGGTAATGGTATTTTC	IGLV8-18		IGLJ2	IGLC2
clonotype3312	clonotype3312_consensus_4072;clonotype3312_consensus_4073	1	0.000114103	CARGWWVQRVW	TGTGCAAGAGGATGGTGGGTACAAAGGGTCTGG	IGHV1S2		IGHJ5	IGHD	CFQALQLPPAF	TGTTTTCAAGCTTTACAACTTCCACCTGCTTTC	IGKV2-10		IGKJ2	IGKC
clonotype3273	clonotype3273_consensus_3991;clonotype3273_consensus_3992	1	0.000114103	CARGWWWMDLW	TGTGCAAGAGGATGGTGGTGGATGGATCTCTGG	IGHV1S2		IGHJ5	IGHD	CLQYNSELKGF	TGTTTGCAGTATAATAGTGAACTGAAAGGTTTC	IGKV1-11		IGKJ2	IGKC
clonotype4487	clonotype4487_consensus_6580;clonotype4487_consensus_6581	1	0.000114103	CARGWYGNCYSDIDLW	TGTGCAAGAGGCTGGTACGGCAATTGCTATAGCGACATAGATCTCTGG	IGHV1S2		IGHJ5	IGHD							CALYKSSGNVPF	TGTGCTCTCTATAAAAGTAGTGGTAATGTTCCCTTC	IGLV8-13		IGLJ3	IGLC2
clonotype3147	clonotype3147_consensus_3713;clonotype3147_consensus_3714	1	0.000114103	CARGYAMNLW	TGTGCAAGAGGCTATGCTATGAATCTCTGG	IGHV1-14		IGHJ5	IGHD	CFQNLQSPYGF	TGTTTTCAAAATTTACAATCTCCGTATGGTTTC	IGKV2-10		IGKJ2	IGKC
clonotype3503	clonotype3503_consensus_4487;clonotype3503_consensus_4488	1	0.000114103	CARGYAVDPMDLW	TGTGCAAGAGGCTATGCGGTGGATCCTATGGATCTCTGG	IGHV1-14		IGHJ5	IGHM							CTLYKGSANPF	TGTACTCTGTATAAAGGTAGTGCGAATCCCTTC	IGLV8-10		IGLJ3	IGLC2
clonotype7852	clonotype7852_consensus_13652;clonotype7852_consensus_13653	1	0.000114103	CARGYCYSYGASCYDDPVVAMDLW	TGTGCAAGAGGTTATTGCTATAGCTATGGTGCTAGTTGCTATGATGACCCGGTGGTGGCTATGGATCTCTGG	IGHV1-4	IGHD1	IGHJ5	IGHM							CQSYDDSYTPIF	TGTCAGTCATACGATGATAGTTATACTCCTATTTTC	IGLV3-2		IGLJ2	IGLC2
clonotype4884	clonotype4884_consensus_7408;clonotype4884_consensus_7409	1	0.000114103	CARGYDLTCYWQDMDLW	TGTGCAAGAGGCTATGATCTTACTTGCTATTGGCAAGATATGGATCTCTGG	IGHV1-14		IGHJ5	IGHM							CALGKSCTNIF	TGTGCTCTGGGGAAAAGTTGTACTAATATTTTC	IGLV8-19		IGLJ2	IGLC2
clonotype4614	clonotype4614_consensus_6836;clonotype4614_consensus_6837	1	0.000114103	CARGYDSRYYYSLHLW	TGCGCAAGAGGGTACGATTCCCGTTATTACTATAGTTTACATCTCTGG	IGHV1S2		IGHJ5	IGHD							CALYKGSASYVAF	TGTGCTCTGTATAAGGGAAGTGCCAGCTATGTTGCCTTC	IGLV8-18		IGLJ3	IGLC2
clonotype7666	clonotype7666_consensus_13266;clonotype7666_consensus_13267	1	0.000114103	CARGYFLWYYGASCSEYYAMHLW	TGTGCAAGAGGCTATTTTTTATGGTACTATGGTGCTAGTTGCTCCGAATACTATGCTATGCATCTCTGG	IGHV1S2		IGHJ5	IGHD							CALYKSCTNVPF	TGTGCTCTATATAAAAGTTGTACTAATGTTCCCTTC	IGLV8-19		IGLJ3	IGLC2
clonotype5315	clonotype5315_consensus_8311;clonotype5315_consensus_8312	1	0.000114103	CARGYFTRTPKNAMDLW	TGTGCAAGAGGCTACTTCACACGGACCCCAAAGAATGCTATGGATCTCTGG	IGHV1S2		IGHJ5	IGHM	CFQALQSPNGF	TGTTTTCAAGCTTTACAATCTCCGAATGGTTTC	IGKV2-10		IGKJ2	IGKC
clonotype3517	clonotype3517_consensus_4517;clonotype3517_consensus_4518	1	0.000114103	CARGYFYYQIDLW	TGTGCAAGGGGTTATTTCTACTACCAGATTGATCTCTGG	IGHV1-4		IGHJ5	IGHM							CALRKSDVTIAF	TGTGCTCTGAGGAAAAGTGATGTGACTATTGCTTTC	IGLV8-18		IGLJ2	IGLC2
clonotype5014	clonotype5014_consensus_7681;clonotype5014_consensus_7682	1	0.000114103	CARGYGAGCGRYAMDLW	TGTGCAAGAGGCTATGGTGCTGGTTGCGGTAGGTATGCTATGGATCTCTGG	IGHV1S2		IGHJ5	IGHM							CALHKSCSFDPF	TGTGCTCTGCATAAAAGTTGTAGTTTTGATCCCTTC	IGLV8-19		IGLJ3	IGLC2
clonotype5338	clonotype5338_consensus_8362;clonotype5338_consensus_8363	1	0.000114103	CARGYGANCYASYAMNLW	TGTGCAAGAGGCTATGGTGCTAATTGCTATGCATCCTATGCTATGAATCTCTGG	IGHV1-15	IGHD1	IGHJ5	IGHM							CQSADSIDNTPF	TGTCAGTCAGCTGACAGCATTGATAATACTCCCTTC	IGLV3-3		IGLJ3	IGLC2
clonotype4573	clonotype4573_consensus_6753;clonotype4573_consensus_6754	1	0.000114103	CARGYGDSCYDSVRYW	TGTGCAAGAGGCTATGGAGATAGTTGCTATGATTCTGTAAGATATTGG	IGHV1-15		IGHJ5	IGHM	CQQYYSTPYAF	TGTCAGCAGTATTATAGTACACCGTATGCTTTC	IGKV1-11		IGKJ2	IGKC
clonotype4738	clonotype4738_consensus_7085;clonotype4738_consensus_7086	1	0.000114103	CARGYGGFSYRSGMHLW	TGTGCAAGAGGCTATGGTGGTTTTTCCTACCGTTCCGGTATGCATCTCTGG	IGHV1-15		IGHJ5	IGHM							CQSAGSIGGAIF	TGTCAGTCAGCTGGCAGCATTGGTGGTGCTATTTTC	IGLV3-3		IGLJ2	IGLC2
clonotype6545	clonotype6545_consensus_10927;clonotype6545_consensus_10928	1	0.000114103	CARGYGIAMVLLAKTSMDLW	TGTGCAAGAGGCTATGGTATAGCTATGGTGCTACTTGCTAAGACCTCTATGGATCTCTGG	IGHV1-14	IGHD1	IGHJ5	IGHM							CALYKSSGNVPF	TGTGCTCTGTATAAAAGTAGTGGTAATGTTCCCTTC	IGLV8-13		IGLJ3	IGLC2
clonotype4663	clonotype4663_consensus_6935;clonotype4663_consensus_6936	1	0.000114103	CARGYGYSCSNGMHLW	TGTGCAAGAGGCTATGGTTACAGCTGCTCGAATGGTATGCATCTCTGG	IGHV1-15		IGHJ5	IGHM							CALDKGSGTYTYIF	TGTGCTCTGGATAAGGGAAGCGGTACCTACACTTATATTTTC	IGLV8-16		IGLJ2	IGLC2
clonotype4061	clonotype4061_consensus_5672;clonotype4061_consensus_5673	1	0.000114103	CARGYIGGTTYSDLW	TGTGCGAGGGGCTATATAGGTGGTACTACTTACTCGGATCTCTGG	IGHV1S2		IGHJ5	IGHM							CILFKSNENLPF	TGTATTCTGTTTAAAAGTAACGAAAATCTTCCCTTC	IGLV8-13		IGLJ3	IGLC2
clonotype3339	clonotype3339_consensus_4136;clonotype3339_consensus_4137	1	0.000114103	CARGYLWTMDLW	TGTGCAAGAGGCTATCTGTGGACTATGGATCTCTGG	IGHV1-4		IGHJ5	IGHM							CTVDKSGVKHF	TGTACTGTAGATAAAAGTGGTGTTAAGCACTTT	IGLV8-10		IGLJ2	IGLC2
clonotype3044	clonotype3044_consensus_3493;clonotype3044_consensus_3494	1	0.000114103	CARGYNYGIW	TGTGCAAGAGGCTATAACTATGGAATCTGG	IGHV1-14		IGHJ5	IGHD							CALEKSGTTIF	TGTGCTCTGGAGAAAAGTGGTACTACTATTTTC	IGLV8-18		IGLJ2	IGLC2
clonotype3553	clonotype3553_consensus_4594;clonotype3553_consensus_4595	1	0.000114103	CARGYPSYAMDLW	TGTGCAAGGGGTTACCCCTCCTATGCTATGGATCTCTGG	IGHV1S2		IGHJ5	IGHM							CTLYKSSTNAIF	TGTACTCTGTATAAAAGTAGTACTAATGCTATTTTC	IGLV8-10		IGLJ2	IGLC2
clonotype6861	clonotype6861_consensus_11592;clonotype6861_consensus_11593;clonotype6861_consensus_11594	1	0.000114103	CARGYRGCSNFLAIYDVMDLW	TGTGCAAGAGGCTACCGCGGTTGCTCCAACTTTCTCGCGATATACGATGTTATGGATCTCTGG	IGHV1S2		IGHJ5	IGHM	CQQNKESLYGF	TGCCAGCAAAATAAAGAATCTCTGTATGGTTTC	IGKV2-6		IGKJ2	IGKC	CALYKSSVNIF	TGTGCTCTGTATAAAAGTAGTGTTAATATTTTC	IGLV8-13		IGLJ2	IGLC2
clonotype5326	clonotype5326_consensus_8334;clonotype5326_consensus_8335	1	0.000114103	CARGYRGCWIGYPDITLW	TGTGCAAGAGGCTATAGAGGTTGCTGGATTGGTTACCCCGATATAACTCTCTGG	IGHV1S2		IGHJ5	IGHD							CGLEKSF	TGTGGTCTAGAGAAAAGTTTC	IGLV8-18		IGLJ2	IGLC2
clonotype6365	clonotype6365_consensus_10537;clonotype6365_consensus_10538	1	0.000114103	CARGYRTSYSNNVYMDLW	TGTGCAAGAGGCTATAGGACTTCCTATAGTAATAATGTCTATATGGATCTCTGG	IGHV1S5		IGHJ5	IGHD							CQSDDSIAIVF	TGTCAGTCAGATGACAGCATTGCCATTGTTTTC	IGLV3-3		IGLJ2	IGLC2
clonotype5501	clonotype5501_consensus_8711;clonotype5501_consensus_8712	1	0.000114103	CARGYSACGGGYDGKDLW	TGTGCAAGAGGCTATAGCGCTTGCGGTGGTGGTTACGATGGTAAGGATCTCTGG	IGHV1S2		IGHJ5	IGHD							CALYKSSTNVPF	TGTGCTCTGTATAAAAGTAGTACTAATGTTCCCTTC	IGLV8-13		IGLJ3	IGLC2
clonotype6734	clonotype6734_consensus_11321;clonotype6734_consensus_11322	1	0.000114103	CARGYSAGVGCWGDYTVDLW	TGTGCAAGAGGCTATAGTGCCGGTGTCGGCTGCTGGGGGGACTACACTGTGGATCTCTGG	IGHV1-15		IGHJ5	IGHD							CVLFKSSPDALLF	TGTGTTCTCTTTAAAAGTAGTCCTGATGCGCTTCTTTTC	IGLV8-10		IGLJ2	IGLC2
clonotype3483	clonotype3483_consensus_4442;clonotype3483_consensus_4443	1	0.000114103	CARGYSAMGLW	TGTGCAAGAGGCTACAGTGCTATGGGTCTCTGG	IGHV1S5		IGHJ5	IGHD							CALEKSGVNIF	TGTGCTCTGGAGAAAAGTGGTGTTAATATTTTC	IGLV8-18		IGLJ2	IGLC2
clonotype4434	clonotype4434_consensus_6466;clonotype4434_consensus_6467	1	0.000114103	CARGYSAWLDSYTDLW	TGTGCAAGAGGCTATAGTGCTTGGTTAGATTCTTATACGGATCTCTGG	IGHV1-4		IGHJ5	IGHD							CTLHKSSGNVPF	TGTACTCTGCATAAAAGTTCTGGTAATGTTCCCTTC	IGLV8-19		IGLJ3	IGLC2
clonotype3865	clonotype3865_consensus_5246;clonotype3865_consensus_5247	1	0.000114103	CARGYSAYFNGINVW	TGTGCAAGAGGCTACAGCGCTTACTTTAATGGTATAAATGTCTGG	IGHV1-15		IGHJ5	IGHD							CQSIDSIDNGIF	TGTCAGTCAATTGACAGCATTGATAATGGTATTTTC	IGLV3-3		IGLJ2	IGLC2
clonotype5586	clonotype5586_consensus_8892;clonotype5586_consensus_8893	1	0.000114103	CARGYSDGCGAGYGMQVW	TGTGCAAGAGGCTATAGTGATGGTTGCGGCGCTGGCTATGGTATGCAGGTCTGG	IGHV1-15		IGHJ5	IGHD							CALWKSDNTNIF	TGTGCTCTGTGGAAAAGTGATAATACTAATATTTTC	IGLV8-18		IGLJ2	IGLC2
clonotype5038	clonotype5038_consensus_7731;clonotype5038_consensus_7732	1	0.000114103	CARGYSDIWDYYDMDLW	TGTGCAAGAGGCTATAGCGACATTTGGGACTACTATGATATGGATCTCTGG	IGHV1S2		IGHJ5	IGHM							CALYKSSGNVPF	TGTGCTCTGTATAAAAGTAGTGGGAATGTTCCCTTC	IGLV8-13		IGLJ3	IGLC2
clonotype4066	clonotype4066_consensus_5682;clonotype4066_consensus_5683	1	0.000114103	CARGYSGAVFPMTLW	TGTGCAAGAGGCTATAGCGGTGCCGTGTTTCCTATGACTCTCTGG	IGHV1-15		IGHJ5		CHQSNSAPYGF	TGTCACCAGTCTAATAGTGCACCGTATGGTTTC	IGKV1-9		IGKJ2	IGKC
clonotype5141	clonotype5141_consensus_7956;clonotype5141_consensus_7957	1	0.000114103	CARGYSGCYSGYDVDLW	TGTGCAAGAGGCTATAGTGGTTGCTATAGCGGTTACGATGTGGATCTCTGG	IGHV1S2	IGHD2	IGHJ5	IGHM							CALYKVCSNNIF	TGTGCTCTGTATAAAGTGTGTAGTAATAATATTTTC	IGLV8-19		IGLJ2	IGLC2
clonotype3657	clonotype3657_consensus_4808;clonotype3657_consensus_4809	1	0.000114103	CARGYSGWPVMSLW	TGTGCAAGAGGCTATTCCGGTTGGCCTGTTATGAGTCTCTGG	IGHV1-4		IGHJ5	IGHM							CQSADSIHAFF	TGTCAGTCAGCTGACAGCATTCATGCTTTTTTC	IGLV3-3		IGLJ2	IGLC2
clonotype7207	clonotype7207_consensus_12314;clonotype7207_consensus_12315	1	0.000114103	CARGYSGYPDIINLAMDLW	TGTGCGAGGGGCTATAGCGGTTACCCCGATATTATCAACCTCGCTATGGATCTCTGG	IGHV1-12		IGHJ5	IGHD	CFQALQSPGF	TGTTTTCAAGCTTTACAATCTCCTGGTTTC	IGKV2-10		IGKJ2	IGKC
clonotype6543	clonotype6543_consensus_10923;clonotype6543_consensus_10924	1	0.000114103	CARGYSNCWSGYNLNKMDLW	TGTGCAAGAGGCTATAGCAATTGCTGGAGCGGTTACAACCTTAATAAGATGGATCTCTGG	IGHV1S2		IGHJ5	IGHD							CVLYQSSDNVPF	TGTGTTCTATACCAAAGTAGTGATAATGTTCCCTTC	IGLV8-13		IGLJ3	IGLC2
clonotype3713	clonotype3713_consensus_4929;clonotype3713_consensus_4930	1	0.000114103	CARGYSSCYIEDHW	TGTGCTAGAGGCTATAGCAGTTGCTATATCGAAGACCACTGG	IGHV1S2		IGHJ5	IGHM							CALGKSCTMVF	TGTGCTCTGGGGAAAAGTTGTACTATGGTTTTC	IGLV8-18		IGLJ2	IGLC2
clonotype5765	clonotype5765_consensus_9266;clonotype5765_consensus_9267	1	0.000114103	CARGYSSSCYDDRTMDLW	TGTGCAAGAGGTTACAGTAGTAGTTGCTATGATGACCGAACTATGGATCTCTGG	IGHV1S2		IGHJ5	IGHM							CALYKGSGTYTFPF	TGTGCTCTGTATAAGGGAAGTGGTACCTACACTTTTCCCTTC	IGLV8-16		IGLJ3	IGLC2
clonotype6891	clonotype6891_consensus_11655;clonotype6891_consensus_11656	1	0.000114103	CARGYTVLGTLYPWEYTMDLW	TGTGCAAGAGGATATACGGTACTAGGAACGTTGTATCCTTGGGAGTATACTATGGATCTTTGG	IGHV1S2		IGHJ5	IGHD							CALGKSGGTIF	TGTGCTCTAGGGAAAAGTGGTGGTACTATTTTC	IGLV8-19		IGLJ2	IGLC2
clonotype3701	clonotype3701_consensus_4903;clonotype3701_consensus_4904	1	0.000114103	CARGYVGGGLVNLW	TGTGCTCGCGGTTACGTGGGCGGTGGGCTTGTGAATCTCTGG	IGHV1-4		IGHJ5	IGHD							CALHISTINIF	TGTGCTCTACATATAAGTACTATTAATATTTTC	IGLV8-13		IGLJ2	IGLC2
clonotype3250	clonotype3250_consensus_3943;clonotype3250_consensus_3944	1	0.000114103	CARGYWSMNLW	TGTGCAAGGGGGTACTGGTCTATGAATCTCTGG	IGHV1-4		IGHJ5	IGHM	CLQHNRAPYGF	TGTTTGCAGCATAATCGTGCACCGTATGGTTTC	IGKV1-11		IGKJ2	IGKC
clonotype3200	clonotype3200_consensus_3832;clonotype3200_consensus_3833	1	0.000114103	CARGYYEIDLW	TGTGCAAGAGGCTACTATGAAATCGATCTCTGG	IGHV1S2		IGHJ5	IGHD							CALYKSDENVPF	TGTGCTCTGTATAAAAGTGATGAGAATGTTCCCTTC	IGLV8-18		IGLJ3	IGLC2
clonotype4488	clonotype4488_consensus_6582;clonotype4488_consensus_6583	1	0.000114103	CARGYYRYALDYIDLW	TGTGCAAGGGGATACTATCGTTATGCTTTGGATTATATAGATCTCTGG	IGHV1-14		IGHJ5	IGHM							CTLNISSGNVIF	TGTACTCTAAATATTAGTAGTGGCAATGTTATTTTC	IGLV8-10		IGLJ2	IGLC2
clonotype3833	clonotype3833_consensus_5183;clonotype3833_consensus_5184	1	0.000114103	CARGYYYDLSPW	TGTGCAAGAGGCTATTACTATGATCTTAGTCCCTGG	IGHV1-5		IGHJ5	IGHM							CTLYKGSDTYTIPF	TGTACTCTGTATAAGGGAAGTGATACCTACACTATTCCCTTC	IGLV8-16		IGLJ3	IGLC2
clonotype4109	clonotype4109_consensus_5771;clonotype4109_consensus_5772	1	0.000114103	CARHADTYDYAVNLW	TGTGCAAGACATGCAGATACTTATGACTATGCTGTAAATCTCTGG	IGHV1S2		IGHJ5	IGHD							CALYKGSGTHTYIF	TGTGCTCTGTATAAGGGAAGTGGTACACACACTTATATTTTC	IGLV8-16		IGLJ2	IGLC2
clonotype6385	clonotype6385_consensus_10580;clonotype6385_consensus_10581	1	0.000114103	CARHGCYSGPESCVYAMDLW	TGTGCAAGACACGGTTGCTATAGCGGCCCCGAATCCTGTGTCTATGCTATGGATCTCTGG	IGHV1S2		IGHJ5	IGHD							CQSYDDSYTPIF	TGTCAGTCATACGATGATAGTTATACTCCTATTTTC	IGLV3-2		IGLJ2	IGLC2
clonotype7147	clonotype7147_consensus_12191;clonotype7147_consensus_12192	1	0.000114103	CARHGGDCGSSNFLTCPLYLW	TGTGCACGGCATGGTGGCGATTGTGGTAGTAGCAATTTTTTAACTTGTCCTTTATATCTCTGG	IGHV1-14		IGHJ5	IGHM							CSLFKSTVNAISF	TGTAGTCTGTTTAAAAGTACCGTTAATGCTATTTCCTTC	IGLV8-10		IGLJ3	IGLC2
clonotype5904	clonotype5904_consensus_9566;clonotype5904_consensus_9567	1	0.000114103	CARHLLSWDGDYAMDLW	TGTGCAAGACATCTGTTGTCATGGGACGGTGACTATGCTATGGATCTCTGG	IGHV1S5		IGHJ5	IGHM							CTLGKSSTNVF	TGTACTCTCGGTAAAAGTAGTACTAATGTGTTC	IGLV8-10		IGLJ2	IGLC2
clonotype7052	clonotype7052_consensus_11998;clonotype7052_consensus_11999	1	0.000114103	CARHLNSYISDWEIGDSMDLW	TGTGCAAGACACTTGAATAGCTATATCAGTGACTGGGAAATAGGCGATAGTATGGATCTCTGG	IGHV1-4		IGHJ5	IGHM							CSLYKSSSNVPF	TGTAGTCTGTATAAAAGTAGTAGTAATGTTCCCTTC	IGLV8-10		IGLJ3	IGLC2
clonotype5780	clonotype5780_consensus_9298;clonotype5780_consensus_9299	1	0.000114103	CARHNYDTVYYGQSLHLW	TGTGCAAGACACAACTATGATACTGTTTACTATGGCCAATCTTTGCATCTCTGG	IGHV1S2		IGHJ5	IGHM							CGLYKGSGSGTYIF	TGTGGTCTGTATAAGGGAAGTGGTAGCGGCACTTATATTTTC	IGLV8-18		IGLJ2	IGLC2
clonotype3610	clonotype3610_consensus_4714;clonotype3610_consensus_4715	1	0.000114103	CARIAVAMDLW	TGTGCAAGAATCGCGGTTGCTATGGATCTCTGG	IGHV1-11		IGHJ5	IGHM	CQQNKESHGF	TGCCAGCAAAATAAAGAATCTCATGGTTTC	IGKV2-13		IGKJ2	IGKC
clonotype3844	clonotype3844_consensus_5205;clonotype3844_consensus_5206	1	0.000114103	CARIDVRNDRMDLW	TGTGCAAGGATAGATGTCAGAAACGATCGTATGGATCTCTGG	IGHV1-15		IGHJ5	IGHM							CALYKGSGTGTYIF	TGTGCTCTATATAAGGGAAGTGGTACCGGCACTTATATTTTC	IGLV8-16		IGLJ2	IGLC2
clonotype3750	clonotype3750_consensus_5013;clonotype3750_consensus_5014	1	0.000114103	CARIDYSRDTMDLW	TGTGCAAGGATAGATTACAGTAGGGATACTATGGATCTCTGG	IGHV1-15		IGHJ5	IGHM							CALDKGTGIYIF	TGTGCTCTGGATAAGGGAACCGGCATTTATATTTTT	IGLV8-16		IGLJ2	IGLC2
clonotype5835	clonotype5835_consensus_9413;clonotype5835_consensus_9414	1	0.000114103	CARIFCDGNGCYQDAVNLW	TGTGCAAGAATCTTTTGCGATGGTAATGGTTGCTATCAGGATGCGGTAAATCTTTGG	IGHV1-15		IGHJ5	IGHD							CTLYKSSVLF	TGTACTCTGTATAAAAGTAGCGTTCTTTTC	IGLV8-10		IGLJ3	IGLC2
clonotype7990	clonotype7990_consensus_13940;clonotype7990_consensus_13941	1	0.000114103	CARIFGGCGSTSYPMNLW	TGTGCAAGAATTTTTGGCGGTTGCGGTAGCACTAGCTATCCTATGAATCTCTGG	IGHV1S8		IGHJ5	IGHM	CLQHNSAPNGF	TGTTTGCAGCATAATAGTGCACCGAATGGTTTC	IGKV1-11		IGKJ2	IGKC
clonotype8423	clonotype8423_consensus_14833;clonotype8423_consensus_14834	1	0.000114103	CARIFTNNCYSYGASCYDDGDTPRSAMDLW	TGTGCAAGAATATTTACTAATAATTGCTATAGCTATGGTGCTAGTTGCTATGATGACGGTGACACGCCCCGCTCGGCTATGGATCTCTGG	IGHV1-15	IGHD1	IGHJ5	IGHM	CQQNKESLYGF	TGCCAGCAAAATAAAGAATCTCTGTATGGTTTC	IGKV2-13		IGKJ2	IGKC
clonotype6635	clonotype6635_consensus_11114;clonotype6635_consensus_11115	1	0.000114103	CARIGGDSCYGVYYDTMDLW	TGTGCAAGAATCGGTGGTGATAGTTGCTATGGAGTTTATTACGATACTATGGATCTCTGG	IGHV1-15		IGHJ5	IGHM							CALGKSGGTTSF	TGTGCTCTAGGGAAAAGTGGTGGTACTACTAGTTTC	IGLV8-18		IGLJ2	IGLC2
clonotype8256	clonotype8256_consensus_14494;clonotype8256_consensus_14495	1	0.000114103	CARIHCDSFGTICLLPNHYAMDLW	TGTGCAAGAATACATTGCGATAGTTTTGGTACTATTTGTCTTTTGCCAAATCACTATGCGATGGATCTCTGG	IGHV1S5		IGHJ5	IGHM							CVLYKSSTNVPF	TGTGTTCTGTATAAAAGTAGTACTAATGTTCCCTTC	IGLV8-13		IGLJ3	IGLC2
clonotype4196	clonotype4196_consensus_5951;clonotype4196_consensus_5952	1	0.000114103	CARIIPGDSYPGMNLW	TGTGCAAGAATTATCCCCGGAGATTCCTACCCTGGTATGAATCTCTGG	IGHV1-4		IGHJ5	IGHM							CQSADSIDNRIF	TGTCAGTCAGCTGACAGCATTGATAATCGTATTTTC	IGLV3-3		IGLJ2	IGLC2
clonotype6716	clonotype6716_consensus_11285;clonotype6716_consensus_11286	1	0.000114103	CARINCYSYGASCYLAMDLW	TGTGCAAGGATAAATTGCTATAGCTATGGTGCTAGTTGCTATCTGGCTATGGATCTCTGG	IGHV1S2	IGHD1	IGHJ5	IGHM	CQQHNSAPYGF	TGTCAGCAGCATAATAGTGCACCGTATGGTTTC	IGKV1-11		IGKJ2	IGKC
clonotype7472	clonotype7472_consensus_12859;clonotype7472_consensus_12860	1	0.000114103	CARINGDSCSWDSYYYSGVDLW	TGTGCAAGAATAAATGGTGATAGTTGCAGTTGGGACTCTTATTACTATAGTGGTGTGGATCTCTGG	IGHV1S2		IGHJ5	IGHD							CALYKSSVNAVPF	TGTGCTCTGTATAAAAGTAGTGTTAATGCTGTTCCCTTC	IGLV8-13		IGLJ3	IGLC2
clonotype8184	clonotype8184_consensus_14346;clonotype8184_consensus_14347	1	0.000114103	CARISTKTIAVALAVRYLYYAMDLW	TGTGCAAGAATTTCGACAAAGACTATAGCGGTTGCGTTAGCGGTTAGGTATCTTTACTATGCTATGGATCTCTGG	IGHV1S2		IGHJ5	IGHM	CQQNKESLNGF	TGCCAGCAAAATAAAGAATCTCTGAATGGTTTC	IGKV2-6		IGKJ2	IGKC
clonotype8335	clonotype8335_consensus_14655;clonotype8335_consensus_14656	1	0.000114103	CARIVCDWSGCWDGYGLAYYPLDLW	TGTGCAAGAATCGTCTGCGATTGGAGCGGTTGCTGGGACGGTTACGGTTTAGCGTACTATCCGCTGGATCTCTGG	IGHV1S7		IGHJ5	IGHM							CALHKSSDNIPF	TGTGCTCTGCATAAAAGTAGTGATAATATTCCCTTC	IGLV8-13		IGLJ3	IGLC2
clonotype3571	clonotype3571_consensus_4633;clonotype3571_consensus_4634	1	0.000114103	CARKLSGYPMDLW	TGTGCAAGAAAATTGAGCGGGTATCCTATGGATCTCTGG	IGHV1-15		IGHJ5	IGHM	CLRHHDTPYGF	TGTTTGCGTCATCATGATACACCGTATGGTTTC	IGKV1-11		IGKJ2	IGKC
clonotype8422	clonotype8422_consensus_14831;clonotype8422_consensus_14832	1	0.000114103	CARLAVAIAAPASGPSAIIYPPNYYAMDLW	TGTGCAAGATTAGCGGTTGCTATAGCGGCGCCGGCTTCGGGCCCCTCGGCCATTATTTATCCGCCAAATTACTATGCTATGGATCTCTGG	IGHV1-4		IGHJ5	IGHM	CQQIIHSYGF	TGCCAGCAAATTATACACTCTTATGGTTTC	IGKV2-10		IGKJ2	IGKC
clonotype5200	clonotype5200_consensus_8078;clonotype5200_consensus_8079	1	0.000114103	CARLDDSGCAFGYLMNW	TGTGCAAGACTCGACGATAGTGGTTGCGCTTTCGGTTACCTGATGAACTGG	IGHV1S2		IGHJ5	IGHD	CLQHNSAPPGF	TGTTTGCAGCATAATAGTGCACCTCCCGGTTTC	IGKV1-11		IGKJ2	IGKC
clonotype5004	clonotype5004_consensus_7660;clonotype5004_consensus_7661	1	0.000114103	CARLERIDFGVMDLW	TGTGCAAGACTTGAAAGAATTGACTTTGGTGTTATGGATCTCTGG	IGHV1S5		IGHJ5	IGHM							CALGKSGGTVSF	TGTGCTCTAGGGAAAAGTGGTGGTACTGTGTCCTTC	IGLV8-18		IGLJ3	IGLC2
clonotype8390	clonotype8390_consensus_14766;clonotype8390_consensus_14767	1	0.000114103	CARLIICSYGASCYDDGPLFMYYAMDLW	TGTGCAAGACTTATAATATGTAGCTATGGTGCTAGTTGCTATGATGACGGGCCACTCTTCATGTACTATGCTATGGATCTCTGG	IGHV1-4	IGHD1	IGHJ5	IGHM	CFQALQSPYGF	TGTTTTCAAGCTTTACAATCTCCGTATGGTTTC	IGKV2-10		IGKJ2	IGKC
clonotype6596	clonotype6596_consensus_11033;clonotype6596_consensus_11034;clonotype6596_consensus_11035	1	0.000114103	CARLLGAVAIAVTGYGHMDLW;CATGWCGLYNSWSRAFLALW	TGTGCAAGACTCTTAGGGGCGGTTGCTATAGCGGTTACGGGGTACGGACATATGGATCTCTGG;TGTGCAACAGGCTGGTGCGGTTTGTATAACAGTTGGTCGCGCGCTTTCTTGGCTCTCTGG	IGHV1S2;IGHV1-15	IGHD2;	IGHJ5;IGHJ5	IGHM;IGHM							CALGRSDGTTIF	TGTGCTCTAGGGAGAAGTGATGGTACTACTATTTTC	IGLV8-18		IGLJ2	IGLC2
clonotype3704	clonotype3704_consensus_4909;clonotype3704_consensus_4910;clonotype3704_consensus_4911	1	0.000114103	CARLMGSIDAMDLW	TGTGCAAGACTGATGGGGTCCATCGATGCTATGGATCTCTGG	IGHV1-4		IGHJ5	IGHD							CALYGGGGDYTNIF;CQSADSIDNAIIF	TGTGCTCTGTATGGGGGAGGTGGTGACTACACTAATATTTTC;TGTCAGTCAGCTGACAGCATTGATAATGCTATTATTTTC	IGLV8-16;IGLV3-3	;	IGLJ2;IGLJ2	IGLC2;IGLC2
clonotype6929	clonotype6929_consensus_11736;clonotype6929_consensus_11737	1	0.000114103	CARLNCYRYGANCYNGGMDLW	TGTGCAAGACTAAATTGCTATAGATATGGTGCTAATTGCTATAACGGTGGAATGGATCTCTGG	IGHV1-15		IGHJ5	IGHD							CQSVDSIDLARIF	TGTCAGTCAGTTGACAGCATTGATCTTGCTAGGATTTTC	IGLV3-3		IGLJ2	IGLC2
clonotype8112	clonotype8112_consensus_14199;clonotype8112_consensus_14200	1	0.000114103	CARLNCYSEGASWYDDGGYCAMDLW	TGTGCAAGACTAAATTGCTATAGCGAAGGTGCTAGTTGGTATGATGATGGGGGGTACTGTGCTATGGATCTCTGG	IGHV1S2		IGHJ5	IGHM							CTLYKSGTNAPF	TGTACTCTCTATAAAAGTGGTACTAATGCTCCCTTC	IGLV8-10		IGLJ3	IGLC2
clonotype7806	clonotype7806_consensus_13557;clonotype7806_consensus_13558	1	0.000114103	CARLSCYSYGASCYDDVNAMDLW	TGTGCAAGACTAAGTTGCTATAGCTATGGTGCTAGTTGCTATGATGACGTCAATGCTATGGATCTCTGG	IGHV1-4	IGHD1	IGHJ5	IGHD	CQQIIHSYGF	TGCCAGCAAATTATACACTCGTATGGTTTC	IGKV2-10		IGKJ2	IGKC
clonotype7595	clonotype7595_consensus_13114;clonotype7595_consensus_13115	1	0.000114103	CARLVNCYRYGTSCYLNDAMDVW	TGTGCAAGACTAGTTAATTGCTATCGGTATGGTACTAGTTGCTATTTAAACGATGCTATGGATGTCTGG	IGHV1S2		IGHJ5	IGHD							CQSTVSIDNASIF	TGTCAGTCAACTGTCAGCATTGATAATGCTAGTATTTTC	IGLV3-3		IGLJ2	IGLC2
clonotype7610	clonotype7610_consensus_13146;clonotype7610_consensus_13147	1	0.000114103	CARLYGASCSEVPDILYYAMDLW	TGTGCAAGATTATATGGTGCTAGTTGCTCAGAGGTCCCGGATATCCTTTACTATGCTATGGATCTCTGG	IGHV1-15		IGHJ5	IGHM							CALGKSCTNIF	TGTGCTCTGGGGAAAAGTTGTACTAATATTTTC	IGLV8-19		IGLJ2	IGLC2
clonotype8136	clonotype8136_consensus_14249;clonotype8136_consensus_14250	1	0.000114103	CARMNCYTWDTSCYGNYYVMDLW	TGTGCAAGAATGAATTGCTATACCTGGGATACTAGTTGCTATGGGAATTACTATGTTATGGATCTCTGG	IGHV1-11		IGHJ5	IGHD							CTLYKSSLNAIF	TGTACTCTGTATAAAAGTAGTCTTAATGCTATTTTC	IGLV8-10		IGLJ2	IGLC2
clonotype7965	clonotype7965_consensus_13889;clonotype7965_consensus_13890	1	0.000114103	CARMTRTLFNEREVNYYDIDLW	TGTGCAAGGATGACTAGGACGCTTTTTAACGAGCGTGAGGTGAATTATTATGATATAGATCTCTGG	IGHV1S7		IGHJ5	IGHM							CALGKSGGTNIF	TGTGCTCTAGGGAAAAGTGGTGGTACCAATATTTTC	IGLV8-18		IGLJ2	IGLC2
clonotype4619	clonotype4619_consensus_6846;clonotype4619_consensus_6847	1	0.000114103	CARMYGVSCTHGIDLW	TGTGCAAGAATGTATGGTGTCAGTTGCACTCATGGTATAGATCTCTGG	IGHV1-15		IGHJ5	IGHM							CGLNKGSGAYSVPF	TGTGGTTTGAATAAGGGAAGTGGTGCCTACAGTGTTCCCTTC	IGLV8-16		IGLJ3	IGLC2
clonotype7599	clonotype7599_consensus_13123;clonotype7599_consensus_13124	1	0.000114103	CARNCDTDGSSCYIIDYYAMDLW	TGTGCAAGAAATTGCGACACCGATGGTAGTAGTTGCTATATAATCGATTACTATGCTATGGATCTCTGG	IGHV1S2		IGHJ5	IGHM							CCLYKSSANIF	TGTTGTCTGTATAAAAGTAGTGCTAATATTTTC	IGLV8-10		IGLJ2	IGLC2
clonotype4050	clonotype4050_consensus_5650;clonotype4050_consensus_5651	1	0.000114103	CARNCYNSGGACNLW	TGTGCACGGAATTGCTATAACTCCGGTGGTGCTTGCAATCTCTGG	IGHV1-15		IGHJ5	IGHM							CALYISSTNIPF	TGTGCTCTATATATTAGTAGTACTAATATTCCCTTC	IGLV8-13		IGLJ3	IGLC2
clonotype6252	clonotype6252_consensus_10308;clonotype6252_consensus_10309	1	0.000114103	CARNCYNYGVNCVDTMDLW	TGTGCAAGAAATTGCTATAACTATGGTGTCAATTGCGTTGATACTATGGATCTCTGG	IGHV1-15		IGHJ5	IGHM	CQQHHSSPYGF	TGTCAGCAGCATCATAGTTCACCGTATGGTTTC	IGKV1-11		IGKJ2	IGKC
clonotype6243	clonotype6243_consensus_10285;clonotype6243_consensus_10286	1	0.000114103	CARNCYTGGTNCYDVMDLW	TGTGCAAGAAATTGTTATACTGGTGGTACTAATTGCTACGATGTTATGGATCTCTGG	IGHV1S2		IGHJ5	IGHM	CQQHNSVPYGF	TGTCAGCAGCATAATAGTGTACCGTATGGTTTC	IGKV1-11		IGKJ2	IGKC
clonotype4235	clonotype4235_consensus_6042;clonotype4235_consensus_6043	1	0.000114103	CARNDEGWRVYGMDLW	TGTGCAAGGAATGATGAAGGTTGGAGAGTCTATGGGATGGATCTCTGG	IGHV1S2		IGHJ5	IGHD							CALYKSSNVAF	TGTGCTCTGTATAAAAGTAGTAATGTTGCCTTC	IGLV8-19		IGLJ3	IGLC2
clonotype3403	clonotype3403_consensus_4273;clonotype3403_consensus_4274	1	0.000114103	CARNDNCPMNLW	TGCGCACGAAATGACAATTGTCCTATGAATCTCTGG	IGHV1-4		IGHJ5	IGHM	CLQYDSALYDF	TGTTTGCAGTATGACAGTGCACTGTATGATTTC	IGKV1-11		IGKJ2	IGKC
clonotype7527	clonotype7527_consensus_12972;clonotype7527_consensus_12973	1	0.000114103	CARNIAVAIAVTDYYAMDLW	TGTGCAAGAAATATAGCGGTTGCTATAGCGGTTACCGATTACTATGCTATGGATCTCTGG	IGHV1-11	IGHD2	IGHJ5	IGHM	CFQALQSPNGF	TGTTTTCAAGCTTTACAATCTCCGAATGGTTTC	IGKV2-10		IGKJ2	IGKC
clonotype5969	clonotype5969_consensus_9708;clonotype5969_consensus_9709	1	0.000114103	CARNIDDLGCLNDGATDLW	TGTGCAAGAAATATCGATGATTTGGGTTGCCTTAATGACGGGGCTACGGATCTCTGG	IGHV1-15		IGHJ5	IGHM							CALCKNNVKIF	TGTGCTCTGTGTAAAAATAATGTTAAGATTTTC	IGLV8-13		IGLJ2	IGLC2
clonotype5822	clonotype5822_consensus_9385;clonotype5822_consensus_9386;clonotype5822_consensus_9387	1	0.000114103	CARNLDCSYTFNTMNLW	TGTGCAAGAAATCTCGACTGCTCTTACACTTTTAATACTATGAATCTCTGG	IGHV1S5		IGHJ5	IGHM							CILYKTESNVPG;CQSADSIDNVPF	TGTATTCTGTATAAAACTGAGAGTAATGTTCCCGGC;TGTCAGTCAGCTGACAGCATTGATAATGTTCCCTTC	IGLV8-10;IGLV3-3	;	IGLJ3;IGLJ3	IGLC2;IGLC2
clonotype5758	clonotype5758_consensus_9252;clonotype5758_consensus_9253	1	0.000114103	CARNLDSGCWIGCWMDLW	TGTGCGAGGAATCTCGATAGCGGTTGTTGGATCGGTTGCTGGATGGATCTCTGG	IGHV1-15		IGHJ5	IGHM							CALYVGSGFYIVIF	TGTGCTCTGTATGTGGGAAGTGGCTTCTACATTGTTATTTTC	IGLV8-16		IGLJ2	IGLC2
clonotype7742	clonotype7742_consensus_13426;clonotype7742_consensus_13427	1	0.000114103	CARNNCGIRGCYGSTTYEVMDLW	TGTGCAAGGAATAATTGCGGTATCCGGGGTTGCTATGGTTCTACTACCTACGAAGTTATGGATCTCTGG	IGHV1S2		IGHJ5	IGHM							CILYKSSENFPF	TGTATTCTGTATAAAAGTAGTGAAAACTTTCCCTTC	IGLV8-10		IGLJ3	IGLC2
clonotype4127	clonotype4127_consensus_5808;clonotype4127_consensus_5809	1	0.000114103	CARNRGCYSGIIDLW	TGTGCAAGAAATAGGGGTTGCTATTCAGGAATTATTGATCTCTGG	IGHV1-15		IGHJ5	IGHM							CALWKASGSYTYIF	TGTGCTCTGTGGAAGGCAAGTGGTAGCTACACTTATATTTTC	IGLV8-16		IGLJ2	IGLC2
clonotype5342	clonotype5342_consensus_8372;clonotype5342_consensus_8373;clonotype5342_consensus_8374	1	0.000114103	CARNRYGTSSYYYGMNVW	TGTGCAAGAAATAGATATGGTACTAGTAGCTATTACTATGGTATGAATGTCTGG	IGHV1-4		IGHJ5	IGHM							CALRKSDYTKIF;CHSVDSINNNIF	TGTGCTCTACGGAAAAGTGATTATACTAAGATTTTC;TGTCACTCAGTTGACAGCATTAATAATAACATTTTC	IGLV8-19;IGLV3-3	;	IGLJ2;IGLJ2	IGLC2;IGLC2
clonotype4813	clonotype4813_consensus_7249;clonotype4813_consensus_7250	1	0.000114103	CARNSYDGTYYYAMDLW	TGTGCAAGAAATAGCTATGATGGTACTTATTACTATGCTATGGATCTCTGG	IGHV1S2		IGHJ5	IGHM							CALYKSSVVPF	TGTGCTCTGTATAAAAGTAGTGTTGTTCCCTTC	IGLV8-13		IGLJ3	IGLC2
clonotype6526	clonotype6526_consensus_10887;clonotype6526_consensus_10888;clonotype6526_consensus_10889	1	0.000114103	CARNVGDDCFDEGAMNFW	TGTGCAAGAAACGTTGGTGATGATTGCTTTGATGAGGGAGCTATGAATTTCTGG	IGHV1-2		IGHJ5	IGHD	CQQHNSAPHGF	TGTCAGCAGCATAATAGTGCACCTCATGGTTTC	IGKV1-11		IGKJ2	IGKC	CALYKSSANIF	TGTGCTCTGTATAAAAGTAGTGCGAATATTTTC	IGLV8-13		IGLJ2	IGLC2
clonotype3243	clonotype3243_consensus_3928;clonotype3243_consensus_3929	1	0.000114103	CARNWYHINLW	TGTGCAAGAAACTGGTATCATATCAATCTCTGG	IGHV1-15		IGHJ5	IGHD							CLLGKSDGTNPF	TGTCTTCTAGGGAAAAGTGATGGTACTAATCCCTTC	IGLV8-19		IGLJ3	IGLC2
clonotype4548	clonotype4548_consensus_6703;clonotype4548_consensus_6704	1	0.000114103	CARPASGGCDSKIVDW	TGTGCACGCCCGGCATCTGGCGGTTGCGATAGTAAGATCGTAGACTGG	IGHV1-15		IGHJ5	IGHM	CQQYKDVPCGF	TGTCAGCAGTATAAGGATGTACCGTGTGGTTTC	IGKV1-11		IGKJ2	IGKC
clonotype7030	clonotype7030_consensus_11950;clonotype7030_consensus_11951	1	0.000114103	CARPIWCVSCDSSWYGFLDLW	TGTGCAAGACCGATTTGGTGCGTTAGCTGTGATTCTAGTTGGTATGGTTTTCTGGATCTCTGG	IGHV1-15		IGHJ5	IGHD							CTLYKSSGNVPF	TGTACTCTGTATAAAAGTAGTGGTAATGTTCCCTTC	IGLV8-10		IGLJ3	IGLC2
clonotype8312	clonotype8312_consensus_14608;clonotype8312_consensus_14609	1	0.000114103	CARPLRWSYGDSCYDDPLILYHGMDLW	TGTGCAAGACCCTTGCGTTGGAGCTATGGTGATAGTTGCTATGATGACCCTTTGATCCTTTACCATGGTATGGATCTCTGG	IGHV1S2	IGHD1	IGHJ5	IGHM							CALGKSCTNIF	TGTGCTCTGGGGAAAAGTTGTACTAATATTTTC	IGLV8-19		IGLJ2	IGLC2
clonotype8247	clonotype8247_consensus_14476;clonotype8247_consensus_14477	1	0.000114103	CARPNCFTYDDACGDDAFRRHAMDLW	TGTGCAAGGCCTAATTGCTTTACCTATGATGATGCCTGCGGTGATGACGCGTTCCGCCGCCATGCAATGGATCTCTGG	IGHV1S2		IGHJ5	IGHM							CALYKSSTNIPF	TGTGCTCTCTATAAAAGTAGTACTAATATTCCCTTC	IGLV8-13		IGLJ3	IGLC2
clonotype6936	clonotype6936_consensus_11752;clonotype6936_consensus_11753	1	0.000114103	CARPNCYNNGVACFEYSMVLW	TGTGCACGCCCGAATTGTTATAACAATGGTGTGGCTTGCTTTGAGTATTCTATGGTCCTCTGG	IGHV1-4		IGHJ5	IGHM							CTLYKSSVNIF	TGTACTCTGTATAAAAGTAGTGTTAATATTTTC	IGLV8-10		IGLJ2	IGLC2
clonotype6154	clonotype6154_consensus_10095;clonotype6154_consensus_10096;clonotype6154_consensus_10097	1	0.000114103	CARPRGNGNTCYWYAMYLW	TGTGCACGTCCTCGTGGCAATGGTAATACTTGCTATTGGTATGCTATGTATCTCTGG	IGHV1-15		IGHJ5	IGHD	CLQHNSAPNGF	TGTTTGCAGCATAATAGTGCACCGAATGGTTTC	IGKV1-11		IGKJ2	IGKC	CTLYKSSGNDIF	TGTACTCTGTATAAAAGTAGTGGTAATGATATTTTC	IGLV8-10		IGLJ2	IGLC2
clonotype6640	clonotype6640_consensus_11126;clonotype6640_consensus_11127	1	0.000114103	CARPWSATCNDHYYYSMDLW	TGTGCGAGACCTTGGAGTGCTACTTGCAATGATCATTATTACTATAGTATGGATCTCTGG	IGHV1-15		IGHJ5	IGHD							CALYKSSPNAIF	TGTGCTCTGTATAAAAGTAGTCCTAATGCTATTTTC	IGLV8-13		IGLJ2	IGLC2
clonotype6232	clonotype6232_consensus_10262;clonotype6232_consensus_10263	1	0.000114103	CARPYERYSSTYWYPMDLW	TGTGCAAGACCCTACGAAAGATATAGTAGCACATATTGGTATCCTATGGATCTCTGG	IGHV1S2		IGHJ5	IGHM	CQQHNSVPLSF	TGTCAGCAGCATAATAGTGTACCTCTTAGTTTC	IGKV1-11		IGKJ2	IGKC
clonotype3232	clonotype3232_consensus_3901;clonotype3232_consensus_3902;clonotype3232_consensus_3903;clonotype3232_consensus_3904	1	0.000114103	CARQIIGCYSGHDNMDLW;CWIWGMHLW	TGTGCAAGACAAATTATCGGTTGCTATAGCGGTCACGACAATATGGATCTCTGG;TGTTGGATTTGGGGGATGCATCTCTGG	IGHV1S5;IGHV1-12	;	IGHJ5;IGHJ5	IGHM;IGHD							CALYKGSGSYTYGF;CALYKSTSNVPF	TGTGCTCTGTATAAGGGAAGTGGTAGTTATACTTATGGTTTC;TGTGCTCTGTATAAAAGTACCAGTAATGTTCCCTTC	IGLV8-18;IGLV8-13	;	IGLJ2;IGLJ3	IGLC2;IGLC2
clonotype7671	clonotype7671_consensus_13276;clonotype7671_consensus_13277	1	0.000114103	CARQLHTWAATCDDAWGASMDLW	TGTGCAAGACAACTTCATACTTGGGCTGCTACTTGCGATGATGCCTGGGGGGCGTCTATGGATCTCTGG	IGHV1S2		IGHJ5	IGHM							CSLGKSCTNYIF	TGTAGTCTGGGGAAAAGTTGTACCAATTATATTTTC	IGLV8-19		IGLJ2	IGLC2
clonotype7242	clonotype7242_consensus_12385;clonotype7242_consensus_12386;clonotype7242_consensus_12387	1	0.000114103	CARQNCYGIYTSPCYYFGMDLW;CARQNCYGIYTSPCYYFGMDLW	TGTGCAAGACAAAATTGCTACGGTATCTATACCAGTCCTTGCTATTACTTTGGTATGGATCTCTGG;TGTGCAAGACAAAATTGCTACGGTATCTATACCAGTCCTTGCTATTACTTTGGTATGGATCTCTGG	IGHV1-4;IGHV1-4	;	IGHJ5;IGHJ5	;IGHD							CQSADSIDNLPF	TGTCAGTCAGCTGACAGCATTGATAATCTTCCCTTC	IGLV3-3		IGLJ3	IGLC2
clonotype7734	clonotype7734_consensus_13410;clonotype7734_consensus_13411	1	0.000114103	CARQPNCYSYGASCPYGMDLW	TGTGCGAGACAACCGAATTGCTATAGCTATGGTGCTAGTTGCCCTTATGGTATGGATCTCTGG	IGHV1-6	IGHD1	IGHJ5	IGHD							CTLYKSSANNIF	TGTACTCTGTATAAAAGTAGTGCTAATAATATTTTC	IGLV8-10		IGLJ2	IGLC2
clonotype5978	clonotype5978_consensus_9727;clonotype5978_consensus_9728	1	0.000114103	CARQWSIAIGVDDRDLW	TGTGCAAGACAATGGTCGATTGCTATAGGGGTAGATGATAGGGATCTCTGG	IGHV1-11		IGHJ5	IGHM							CTLYQSGANIF	TGTACTCTGTATCAAAGTGGTGCTAATATTTTC	IGLV8-10		IGLJ2	IGLC2
clonotype5854	clonotype5854_consensus_9454;clonotype5854_consensus_9455	1	0.000114103	CARRASDDCDGCSGGLGLW	TGTGCAAGACGCGCCAGTGATGATTGTGATGGGTGTTCGGGTGGTCTGGGGCTCTGG	IGHV1-4		IGHJ5	IGHM							CQSIDSIDNVPF	TGTCAGTCTATTGACAGTATTGATAATGTTCCCTTC	IGLV3-3		IGLJ3	IGLC2
clonotype7282	clonotype7282_consensus_12469;clonotype7282_consensus_12470	1	0.000114103	CARRCYRGVSCWNERGYSMDLW	TGTGCAAGACGCTGTTACAGAGGAGTTAGTTGCTGGAATGAGAGAGGATACTCTATGGATCTCTGG	IGHV1S2		IGHJ5	IGHM							CHSTDKRDNSNIF	TGTCACTCAACTGACAAAAGGGATAATTCTAATATTTTC	IGLV3-3		IGLJ2	IGLC2
clonotype3328	clonotype3328_consensus_4109;clonotype3328_consensus_4110	1	0.000114103	CARRDTLDLW	TGTGCAAGAAGGGATACTCTGGATCTCTGG	IGHV1S5		IGHJ5	IGHD							CALFQSSATF	TGTGCTCTGTTTCAAAGTAGTGCTACCTTC	IGLV8-13		IGLJ3	IGLC2
clonotype3110	clonotype3110_consensus_3639;clonotype3110_consensus_3640	1	0.000114103	CARREDMNLW	TGTGCAAGAAGGGAGGATATGAATCTCTGG	IGHV1S2		IGHJ5	IGHD	CQQYNSAPYGF	TGTCAGCAGTATAATAGTGCACCGTATGGTTTC	IGKV1-11		IGKJ2	IGKC
clonotype6858	clonotype6858_consensus_11586;clonotype6858_consensus_11587	1	0.000114103	CARRGGYSYRYDLKRGEMDLW	TGTGCGAGACGGGGTGGCTATAGTTATAGGTATGATTTAAAGCGTGGGGAAATGGATCTCTGG	IGHV1-15		IGHJ5	IGHD							CQSTDSIDNAIF	TGTCAGTCAACTGACAGCATTGATAATGCTATTTTC	IGLV3-3		IGLJ2	IGLC2
clonotype102	clonotype102_consensus_212;clonotype102_consensus_213	1	0.000114103	CARRGYAMDLW	TGTGCAAGACGGGGCTATGCTATGGATCTCTGG	IGHV1-11		IGHJ5	IGHM	CQQHKESPGF	TGCCAGCAACATAAAGAATCTCCTGGTTTC	IGKV2-8		IGKJ2	IGKC
clonotype3372	clonotype3372_consensus_4206;clonotype3372_consensus_4207	1	0.000114103	CARRGYESMNIW	TGTGCGAGACGTGGCTACGAGAGCATGAATATCTGG	IGHV1-14		IGHJ5	IGHM							CSLYQGSSTYIF	TGTTCTCTGTATCAGGGAAGTAGTACCTATATTTTC	IGLV8-16		IGLJ2	IGLC2
clonotype8208	clonotype8208_consensus_14394;clonotype8208_consensus_14395	1	0.000114103	CARRLAMVLVAMIGLNYYPMDLW	TGTGCAAGAAGATTGGCTATGGTGCTAGTTGCTATGATAGGCCTAAATTACTATCCTATGGATCTCTGG	IGHV1-12	IGHD1	IGHJ5	IGHD	CFQALQSPNGF	TGTTTTCAAGCTTTACAATCTCCGAATGGTTTC	IGKV2-10		IGKJ2	IGKC
clonotype4185	clonotype4185_consensus_5927;clonotype4185_consensus_5928	1	0.000114103	CARRLYTLSYGTMDLW	TGTGCAAGGAGGTTATACACGTTATCTTACGGTACTATGGATCTCTGG	IGHV1-4		IGHJ5	IGHM							CQSYDDSYTNIF	TGTCAGTCATACGATGATAGTTATACTAATATTTTC	IGLV3-2		IGLJ2	IGLC2
clonotype7980	clonotype7980_consensus_13920;clonotype7980_consensus_13921	1	0.000114103	CARRNCYSSGAVCYPEGWGNMDLW	TGTGCAAGAAGGAATTGCTATAGCAGTGGTGCTGTTTGCTACCCAGAGGGGTGGGGTAATATGGATCTCTGG	IGHV1-14		IGHJ5	IGHM							CVLGKSGGTVPF	TGTGTTCTAGGGAAAAGTGGTGGTACCGTTCCCTTC	IGLV8-19		IGLJ3	IGLC2
clonotype6788	clonotype6788_consensus_11435;clonotype6788_consensus_11436	1	0.000114103	CARRPRGIAIAMWSYAMDLW	TGTGCAAGAAGGCCCAGAGGGATTGCTATAGCAATGTGGTCATATGCTATGGATCTCTGG	IGHV1S2		IGHJ5	IGHM	CQQYKEFPIGF	TGCCAGCAATATAAAGAATTTCCGATTGGTTTC	IGKV2-13		IGKJ2	IGKC
clonotype7823	clonotype7823_consensus_13591;clonotype7823_consensus_13592	1	0.000114103	CARRPTIAVAIAVTVGYMDLW	TGTGCAAGACGACCCACTATAGCGGTTGCTATAGCGGTTACGGTGGGTTATATGGATCTCTGG	IGHV1-11	IGHD2	IGHJ5	IGHD	CFQALQSPHGF	TGTTTTCAAGCTTTACAATCTCCTCATGGTTTC	IGKV2-10		IGKJ2	IGKC
clonotype6059	clonotype6059_consensus_9895;clonotype6059_consensus_9896	1	0.000114103	CARRRYGINCYESTIMDLW	TGTGCAAGAAGGAGGTATGGGATTAATTGCTATGAATCTACCATTATGGATCTCTGG	IGHV1S2		IGHJ5	IGHM							CALYKTCTDVPF	TGTGCTCTGTATAAAACTTGTACAGATGTTCCCTTC	IGLV8-19		IGLJ3	IGLC2
clonotype4503	clonotype4503_consensus_6612;clonotype4503_consensus_6613	1	0.000114103	CARRSGCGGVNMLDLW	TGTGCAAGAAGAAGCGGTTGCGGTGGCGTCAATATGCTAGATCTCTGG	IGHV1S2		IGHJ5	IGHM							CGLYQGIANAIF	TGTGGTCTATATCAAGGTATCGCTAATGCTATTTTC	IGLV8-13		IGLJ2	IGLC2
clonotype5651	clonotype5651_consensus_9030;clonotype5651_consensus_9031	1	0.000114103	CARRSKDCYNDYPCMDLW	TGTGCAAGACGGAGTAAGGATTGCTATAACGATTATCCATGTATGGATCTCTGG	IGHV1-15		IGHJ5	IGHD							CALYKSSGNVPF	TGTGCTCTGTATAAAAGTAGTGGTAATGTTCCCTTC	IGLV8-18		IGLJ3	IGLC2
clonotype7253	clonotype7253_consensus_12409;clonotype7253_consensus_12410	1	0.000114103	CARRSNRYAWDTTSYGAAMDLW	TGTGCAAGAAGATCGAATCGGTATGCTTGGGATACTACTTCGTACGGCGCCGCGATGGATCTCTGG	IGHV1-15		IGHJ5								CQSADSNVNFPF	TGTCAGTCAGCTGACAGCAATGTCAATTTTCCCTTC	IGLV3-3		IGLJ3	IGLC2
clonotype7514	clonotype7514_consensus_12946;clonotype7514_consensus_12947	1	0.000114103	CARRTIAMVLVAMMGLMDLW	TGTGCAAGACGAACTATAGCTATGGTGCTAGTTGCTATGATGGGGCTTATGGATCTCTGG	IGHV1-11	IGHD1	IGHJ5	IGHM	CQQNKESLYGF	TGCCAGCAAAATAAAGAATCTCTGTATGGTTTC	IGKV2-13		IGKJ2	IGKC
clonotype3144	clonotype3144_consensus_3707;clonotype3144_consensus_3708	1	0.000114103	CARRVTADLW	TGTGCAAGAAGGGTTACGGCGGATCTCTGG	IGHV1S2		IGHJ5	IGHM	CFQALQSPGF	TGTTTTCAAGCTTTACAATCTCCTGGTTTC	IGKV2-10		IGKJ2	IGKC
clonotype3171	clonotype3171_consensus_3766;clonotype3171_consensus_3767	1	0.000114103	CARRWTSMDLW	TGTGCAAGACGCTGGACTAGTATGGATCTCTGG	IGHV1-4		IGHJ5	IGHM							CSLNKDSGNVF	TGTAGTCTGAATAAAGATAGTGGTAACGTTTTC	IGLV8-18		IGLJ2	IGLC2
clonotype133	clonotype133_consensus_276;clonotype133_consensus_277	2	0.000228206	CARRWWGLRTHAMDLW	TGTGCAAGAAGGTGGTGGGGGTTACGGACTCATGCTATGGATCTCTGG	IGHV1-4		IGHJ5	IGHM	CQQYKEFPPNGF	TGCCAGCAATATAAAGAATTTCCTCCGAATGGTTTC	IGKV2-13		IGKJ2	IGKC
clonotype5158	clonotype5158_consensus_7991;clonotype5158_consensus_7992	1	0.000114103	CARRYSGCDSAWGMGLW	TGTGCAAGGCGTTATAGTGGTTGCGATAGCGCCTGGGGTATGGGTCTCTGG	IGHV1S2		IGHJ5	IGHM	CQQDNSAPFGF	TGTCAGCAGGATAATAGTGCACCGTTTGGTTTC	IGKV1-11		IGKJ2	IGKC
clonotype3534	clonotype3534_consensus_4552;clonotype3534_consensus_4553	1	0.000114103	CARSAWYTCGNLW	TGTGCAAGAAGCGCGTGGTATACCTGCGGAAATCTCTGG	IGHV1-4		IGHJ5	IGHM							CTLWKSSTNNIF	TGTACTCTGTGGAAAAGTAGTACTAATAATATTTTT	IGLV8-19		IGLJ2	IGLC2
clonotype43	clonotype43_consensus_85;clonotype43_consensus_86	2	0.000228206	CARSDCDRWSVTCYAGSYYGLDLW	TGTGCAAGGTCGGATTGCGATAGGTGGAGTGTTACTTGCTATGCGGGGTCTTACTATGGCCTGGATCTCTGG	IGHV1-4		IGHJ5	IGHD							CTLYKSSGNIF	TGTACTCTGTATAAAAGTAGTGGTAATATTTTC	IGLV8-10		IGLJ2	IGLC2
clonotype7343	clonotype7343_consensus_12594;clonotype7343_consensus_12595	1	0.000114103	CARSDCWSDGSGGLHYYPVRLW	TGTGCAAGATCGGATTGCTGGAGCGACGGTAGTGGTGGTCTACATTACTATCCGGTGCGTCTCTGG	IGHV1-4		IGHJ5	IGHD							CVLYKTYDNVPF	TGTGTTCTCTATAAAACTTATGACAATGTTCCCTTC	IGLV8-13		IGLJ3	IGLC2
clonotype5385	clonotype5385_consensus_8467;clonotype5385_consensus_8468	1	0.000114103	CARSDYSIWFGTDDMDLW	TGTGCAAGGAGCGACTATAGTATCTGGTTTGGCACTGATGACATGGATCTCTGG	IGHV1S2		IGHJ5	IGHM							CALSKSNTVSF	TGTGCTCTGTCTAAAAGTAATACTGTTTCCTTC	IGLV8-10		IGLJ3	IGLC2
clonotype6250	clonotype6250_consensus_10302;clonotype6250_consensus_10303	1	0.000114103	CARSDYTKVTYSYACMDLW	TGTGCAAGATCCGACTATACCAAAGTCACTTACAGTTACGCCTGCATGGATCTCTGG	IGHV1-4		IGHJ5	IGHM	CQQQNSAPYGF	TGTCAGCAGCAGAATAGTGCACCGTATGGTTTC	IGKV1-11		IGKJ2	IGKC
clonotype3049	clonotype3049_consensus_3505;clonotype3049_consensus_3506	1	0.000114103	CARSFAMNLW	TGTGCAAGATCATTTGCTATGAATCTCTGG	IGHV1-15		IGHJ5	IGHM							CGLYQSIANIF	TGTGGTCTGTATCAAAGTATTGCTAATATTTTC	IGLV8-13		IGLJ2	IGLC2
clonotype6822	clonotype6822_consensus_11507;clonotype6822_consensus_11508	1	0.000114103	CARSGCYGGYCRHYLLNLW	TGTGCAAGAAGCGGTTGCTATGGCGGTTACTGTCGTCACTATCTTCTGAATCTCTGG	IGHV1S5	IGHD2	IGHJ5	IGHD							CQSLDKIDNAPF	TGTCAGTCACTTGACAAAATTGATAATGCTCCCTTC	IGLV3-3		IGLJ3	IGLC2
clonotype6283	clonotype6283_consensus_10371;clonotype6283_consensus_10372	1	0.000114103	CARSGGTSCYTGRDGMDLW	TGTGCCCGTAGTGGTGGTACATCTTGCTATACAGGCAGAGATGGTATGGATCTCTGG	IGHV1-4		IGHJ5	IGHM							CGLWKGSGSDRNIF	TGTGGTCTGTGGAAGGGAAGTGGTAGTGACAGAAATATTTTC	IGLV8-16		IGLJ2	IGLC2
clonotype4536	clonotype4536_consensus_6679;clonotype4536_consensus_6680	1	0.000114103	CARSGSGCYSGLLNLW	TGTGCAAGAAGCGGAAGCGGTTGCTATAGCGGCCTTTTGAATCTCTGG	IGHV1S2		IGHJ5	IGHM	CLHGNSAPNGF	TGTTTGCACGGTAATAGTGCACCGAATGGTTTC	IGKV1-11		IGKJ2	IGKC
clonotype5713	clonotype5713_consensus_9162;clonotype5713_consensus_9163	1	0.000114103	CARSIGCYSDYLGAMHLW	TGTGCAAGGAGTATCGGTTGCTATAGCGATTACCTCGGTGCTATGCATCTCTGG	IGHV1-15		IGHJ5	IGHM	CQQYNSAPYGF	TGTCAGCAGTATAATAGTGCACCGTATGGTTTC	IGKV1-11		IGKJ2	IGKC
clonotype4232	clonotype4232_consensus_6036;clonotype4232_consensus_6037	1	0.000114103	CARSIYGDYGDIGYTW	TGTGCAAGAAGCATTTACGGTGACTATGGTGATATTGGTTATACTTGG	IGHV1S2		IGHJ5	IGHM							CALYKSSTYVF	TGTGCTCTGTATAAAAGTAGTACGTATGTTTTC	IGLV8-19		IGLJ2	IGLC2
clonotype4113	clonotype4113_consensus_5779;clonotype4113_consensus_5780	1	0.000114103	CARSKGYGESSMDLW	TGTGCAAGGAGTAAAGGCTATGGTGAAAGTAGTATGGACCTCTGG	IGHV1S2		IGHJ5	IGHM							CALYKGNGIYAYIF	TGTGCTCTATATAAGGGAAATGGTATCTACGCTTATATTTTC	IGLV8-16		IGLJ2	IGLC2
clonotype7221	clonotype7221_consensus_12340;clonotype7221_consensus_12341;clonotype7221_consensus_12342	1	0.000114103	CARSKYCYSNGLTCYFGDMDLW	TGTGCAAGATCAAAGTATTGCTATAGCAATGGTCTCACCTGCTATTTCGGGGATATGGATCTCTGG	IGHV1S2		IGHJ5	IGHM							CQSADSIDNIF;CTLHKSSGNMIF	TGTCAGTCAGCTGACAGCATTGATAATATTTTC;TGTACTCTACATAAAAGTAGTGGTAATATGATTTTC	IGLV3-3;IGLV8-10	;	IGLJ2;IGLJ2	IGLC2;IGLC2
clonotype6638	clonotype6638_consensus_11121;clonotype6638_consensus_11122	1	0.000114103	CARSLCYLWGPGCEIEMDLW	TGTGCAAGATCCCTATGTTATCTCTGGGGTCCTGGTTGCGAGATTGAAATGGATCTCTGG	IGHV1-15		IGHJ5	IGHD							CALYKSTGNAPF	TGTGCTCTGTATAAAAGTACAGGTAATGCGCCCTTC	IGLV8-13		IGLJ3	IGLC2
clonotype8114	clonotype8114_consensus_14203;clonotype8114_consensus_14204	1	0.000114103	CARSLCYSYGASCYPSITGYAMDLW	TGTGCAAGGTCCTTATGCTATAGCTATGGTGCTAGTTGCTATCCCTCTATAACTGGCTATGCTATGGATCTCTGG	IGHV1S2	IGHD1	IGHJ5	IGHM							CALGKSGGTVPF	TGTGCTCTAGGGAAAAGTGGTGGTACTGTTCCCTTC	IGLV8-18		IGLJ3	IGLC2
clonotype3042	clonotype3042_consensus_3488;clonotype3042_consensus_3489;clonotype3042_consensus_3490	1	0.000114103	CARSLLMGLW	TGTGCAAGAAGTTTACTTATGGGACTCTGG	IGHV1-15		IGHJ5	IGHM	CQQYNSAPHGF	TGTCAGCAGTATAATAGTGCACCTCATGGTTTC	IGKV1-11		IGKJ2	IGKC	CSLYKSSVNIF	TGTAGTCTGTATAAAAGTAGTGTTAATATTTTC	IGLV8-13		IGLJ2	IGLC2
clonotype3378	clonotype3378_consensus_4219;clonotype3378_consensus_4220	1	0.000114103	CARSLTFGGSPW	TGTGCAAGATCCTTGACTTTCGGGGGTTCCCCCTGG	IGHV1-4		IGHJ5	IGHM							CVLYKDSGSIIF	TGTGTTCTGTATAAAGATAGTGGTAGTATTATTTTC	IGLV8-13		IGLJ2	IGLC2
clonotype6342	clonotype6342_consensus_10490;clonotype6342_consensus_10491	1	0.000114103	CARSLTIAVAIAVLAMDLW	TGTGCAAGATCCCTGACTATAGCGGTTGCTATAGCGGTTTTGGCGATGGATCTCTGG	IGHV1-4	IGHD2	IGHJ5	IGHM	CQQNKESLNGF	TGCCAGCAAAATAAAGAATCTCTGAATGGTTTC	IGKV2-13		IGKJ2	IGKC
clonotype7540	clonotype7540_consensus_12999;clonotype7540_consensus_13000	1	0.000114103	CARSLYSGCSTGWQHYVMHLW	TGTGCACGAAGTCTTTATAGCGGTTGTTCTACTGGTTGGCAACACTATGTTATGCATCTCTGG	IGHV1S5		IGHJ5	IGHM							CQSTDSINNAIF	TGTCAGTCGACTGACAGCATTAATAATGCTATTTTC	IGLV3-3		IGLJ2	IGLC2
clonotype8118	clonotype8118_consensus_14213;clonotype8118_consensus_14214	1	0.000114103	CARSLYWYIGGPGWYEEDSMDLW	TGCGCAAGAAGTCTTTATTGGTATATCGGTGGTCCTGGTTGGTATGAGGAAGACTCCATGGATCTCTGG	IGHV1S5		IGHJ5								CTLYKSSANVPF	TGTACTCTGTATAAAAGTAGTGCTAATGTTCCCTTC	IGLV8-10		IGLJ3	IGLC2
clonotype6636	clonotype6636_consensus_11116;clonotype6636_consensus_11117	1	0.000114103	CARSNWSVYGGVWLTDMNLW	TGTGCTAGAAGTAATTGGAGTGTATATGGTGGAGTTTGGTTGACAGACATGAATCTCTGG	IGHV1-15		IGHJ5	IGHM							CALEKSGTNAIF	TGTGCTCTGGAGAAAAGTGGTACTAATGCTATTTTC	IGLV8-19		IGLJ2	IGLC2
clonotype3779	clonotype3779_consensus_5074;clonotype3779_consensus_5075	1	0.000114103	CARSPEYYNALDLW	TGTGCGAGATCGCCGGAATATTACAATGCTTTGGATCTCTGG	IGHV1S2		IGHJ5	IGHM	CLQHNSVPWTF	TGTTTGCAGCATAATAGTGTGCCGTGGACGTTC	IGKV1-11		IGKJ1	IGKC
clonotype4174	clonotype4174_consensus_5904;clonotype4174_consensus_5905	1	0.000114103	CARSPFCDSCYKGLW	TGTGCAAGATCTCCTTTTTGTGACAGTTGCTATAAGGGTCTCTGG	IGHV1-4		IGHJ5	IGHM	CFQGVQSPFGF	TGTTTTCAAGGTGTACAATCTCCTTTTGGTTTC	IGKV2-10		IGKJ2	IGKC
clonotype8395	clonotype8395_consensus_14776;clonotype8395_consensus_14777	1	0.000114103	CARSPSNCYSYGAILGCPPDYYAMDLW	TGTGCAAGATCCCCTTCGAATTGCTATAGCTATGGTGCTATCTTGGGCTGCCCACCTGATTACTATGCTATGGATCTCTGG	IGHV1-11	IGHD1	IGHJ5	IGHM							CTLYKSSANIF	TGTACTCTGTATAAAAGTAGTGCTAATATTTTC	IGLV8-10		IGLJ2	IGLC2
clonotype7585	clonotype7585_consensus_13094;clonotype7585_consensus_13095	1	0.000114103	CARSQKYYGYFVGVSSDDGMDLW	TGTGCAAGAAGTCAGAAATATTACGGCTACTTTGTCGGTGTTTCCTCTGATGACGGAATGGATCTCTGG	IGHV1-15		IGHJ5	IGHD							CALEKSGPTAF	TGTGCTCTGGAAAAAAGTGGTCCTACCGCCTTC	IGLV8-19		IGLJ3	IGLC2
clonotype7589	clonotype7589_consensus_13102;clonotype7589_consensus_13103	1	0.000114103	CARSRAVCSSQQQVYHTIDLW	TGTGCAAGAAGTAGAGCTGTTTGCAGCAGTCAACAGCAAGTTTACCATACCATAGATCTCTGG	IGHV1S5		IGHJ5	IGHD							CALGKSGGVPF	TGTGCTCTAGGGAAAAGTGGTGGTGTTCCCTTC	IGLV8-19		IGLJ3	IGLC2
clonotype6597	clonotype6597_consensus_11036;clonotype6597_consensus_11037	1	0.000114103	CARSRDSLTDICFDDELDLW	TGTGCAAGAAGCCGTGATAGCCTCACTGATATTTGCTTTGATGACGAGCTGGATCTCTGG	IGHV1-15		IGHJ5	IGHM							CTLYKSSGNPPF	TGTACTCTCTATAAAAGTAGTGGTAATCCTCCCTTC	IGLV8-10		IGLJ3	IGLC2
clonotype4552	clonotype4552_consensus_6711;clonotype4552_consensus_6712	1	0.000114103	CARSRGNYCDNPINLW	TGTGCAAGATCACGGGGCAATTACTGTGACAATCCTATAAATCTCTGG	IGHV1-4		IGHJ5	IGHM	CQQYDSVPIAF	TGTCAGCAGTATGATAGTGTACCGATTGCTTTC	IGKV1-11		IGKJ2	IGKC
clonotype3413	clonotype3413_consensus_4294;clonotype3413_consensus_4295	1	0.000114103	CARSRSYSLDVW	TGTGCAAGAAGCCGTTCGTATTCACTGGATGTCTGG	IGHV1S2		IGHJ5	IGHM							CSLYKESGGYTVIF	TGTAGTCTATATAAGGAAAGTGGTGGCTACACTGTTATTTTC	IGLV8-16		IGLJ2	IGLC2
clonotype7563	clonotype7563_consensus_13046;clonotype7563_consensus_13047	1	0.000114103	CARSSCGSVDRGCDGAYYAMDLW	TGTGCAAGATCGAGTTGCGGTAGCGTTGACCGGGGTTGCGATGGGGCTTACTATGCGATGGATCTCTGG	IGHV1-15		IGHJ5	IGHM							CQSVDKIYNNIF	TGTCAGTCAGTTGACAAGATTTATAATAATATTTTC	IGLV3-3		IGLJ2	IGLC2
clonotype3118	clonotype3118_consensus_3655;clonotype3118_consensus_3656	1	0.000114103	CARSSTMDLW	TGTGCAAGAAGCTCCACTATGGATCTCTGG	IGHV1S2		IGHJ5	IGHM	CQQYSSVPYGF	TGTCAGCAGTATAGCAGTGTACCGTATGGTTTC	IGKV1-11		IGKJ2	IGKC
clonotype21	clonotype21_consensus_40;clonotype21_consensus_41	1	0.000114103	CARSTIAVDGAALIIMDLW	TGTGCGAGGTCGACTATAGCGGTTGATGGAGCGGCCCTAATTATTATGGATCTCTGG	IGHV1-6		IGHJ5	IGHM							CQSPDSIDNAPF	TGTCAGTCACCTGACAGCATTGATAATGCTCCCTTC	IGLV3-3		IGLJ3	IGLC2
clonotype4511	clonotype4511_consensus_6628;clonotype4511_consensus_6629	1	0.000114103	CARSWSGLVDVFINIW	TGTGCAAGGAGTTGGAGTGGTTTGGTTGATGTCTTTATAAATATCTGG	IGHV1-15		IGHJ5	IGHM	CQQYKNAPCGF	TGTCAGCAGTATAAGAATGCACCGTGTGGTTTC	IGKV1-11		IGKJ2	IGKC
clonotype5704	clonotype5704_consensus_9142;clonotype5704_consensus_9143	1	0.000114103	CARSYDDCYDVYCAMYLW	TGTGCAAGAAGCTACGATGACTGCTATGACGTGTACTGTGCTATGTACCTCTGG	IGHV1-15		IGHJ5	IGHM							CRLYKSSANAVPF	TGTAGGCTCTATAAAAGTAGTGCTAATGCTGTTCCCTTC	IGLV8-10		IGLJ3	IGLC2
clonotype6444	clonotype6444_consensus_10713;clonotype6444_consensus_10714	1	0.000114103	CARSYGDGWGASCDDGVDLW	TGTGCAAGATCGTATGGGGATGGTTGGGGTGCTAGTTGCGATGATGGGGTGGATCTCTGG	IGHV1-4		IGHJ5	IGHD							CALYKSCTNIF	TGTGCTCTGTATAAAAGTTGTACTAATATTTTC	IGLV8-19		IGLJ2	IGLC2
clonotype7212	clonotype7212_consensus_12324;clonotype7212_consensus_12325	1	0.000114103	CARSYITYYSGYVTARAMDLW	TGTGCAAGAAGCTATATTACTTACTATAGCGGTTACGTAACTGCCCGGGCTATGGATCTCTGG	IGHV1S2		IGHJ5	IGHM	CFQALQSPYGF	TGTTTTCAAGCTTTACAATCTCCGTATGGTTTC	IGKV2-10		IGKJ2	IGKC
clonotype4525	clonotype4525_consensus_6657;clonotype4525_consensus_6658	1	0.000114103	CARSYSTTIAYSIYLW	TGTGCAAGAAGCTATAGTACCACGATTGCCTATTCTATCTATCTCTGG	IGHV1S2		IGHJ5		CFQYHSAPNGF	TGTTTCCAGTATCACAGTGCACCGAATGGTTTC	IGKV1-11		IGKJ2	IGKC
clonotype5169	clonotype5169_consensus_8013;clonotype5169_consensus_8014	1	0.000114103	CARSYWSGCWSGSILLW	TGTGCAAGAAGTTACTGGAGCGGTTGCTGGAGCGGTTCGATCCTTCTCTGG	IGHV1-15		IGHJ5	IGHM							CALGKSDGTNVPF	TGTGCTCTAGGGAAAAGTGATGGTACTAATGTTCCCTTC	IGLV8-18		IGLJ3	IGLC2
clonotype6045	clonotype6045_consensus_9867;clonotype6045_consensus_9868	1	0.000114103	CARSYWTSCGLVLRKMDLW	TGCGCAAGATCTTACTGGACCAGTTGTGGTCTTGTTTTACGGAAGATGGATCTCTGG	IGHV1-15		IGHJ5	IGHM							CALYKSCSDVPF	TGTGCTCTGTATAAAAGTTGTAGTGATGTTCCCTTC	IGLV8-18		IGLJ3	IGLC2
clonotype7717	clonotype7717_consensus_13374;clonotype7717_consensus_13375	1	0.000114103	CARTCYSYGASCYEVDYYAMDLW	TGTGCAAGAACGTGCTATAGCTATGGTGCTAGTTGCTATGAGGTTGATTACTATGCTATGGATCTCTGG	IGHV1S2	IGHD1	IGHJ5	IGHM							CTLYKSSANNIF	TGTACTCTGTATAAAAGTAGTGCTAATAATATTTTC	IGLV8-10		IGLJ2	IGLC2
clonotype3275	clonotype3275_consensus_3995;clonotype3275_consensus_3996	1	0.000114103	CARTIAINIPW	TGTGCAAGGACCATAGCGATTAATATACCGTGG	IGHV1S2		IGHJ5	IGHM	CQQYIIAPYGF	TGTCAGCAGTATATTATTGCACCGTATGGTTTC	IGKV1-11		IGKJ2	IGKC
clonotype5947	clonotype5947_consensus_9658;clonotype5947_consensus_9659	1	0.000114103	CARTIATTTVVAGDAMDLW	TGTGCAAGAACAATAGCGACTACTACAGTGGTTGCGGGGGATGCTATGGATCTCTGG	IGHV1S2		IGHJ5	IGHM							CTLYKSSANIF	TGTACTCTGTATAAAAGTAGTGCTAATATTTTC	IGLV8-10		IGLJ2	IGLC2
clonotype6388	clonotype6388_consensus_10586;clonotype6388_consensus_10587	1	0.000114103	CARTIPVPGSGAGNDPMDLW	TGTGCAAGAACCATACCGGTTCCTGGGAGTGGAGCGGGCAATGATCCTATGGATCTCTGG	IGHV1S2		IGHJ5	IGHM							CQSYDDSYTPIF	TGTCAGTCATACGATGATAGTTATACTCCTATTTTC	IGLV3-2		IGLJ2	IGLC2
clonotype4473	clonotype4473_consensus_6551;clonotype4473_consensus_6552	1	0.000114103	CARTNSACSSRYMDLW	TGTGCAAGAACCAATAGCGCCTGCTCTAGCAGATACATGGATCTCTGG	IGHV1-14		IGHJ5	IGHM							CALGKSCTNVPF	TGTGCTCTGGGGAAAAGTTGTACTAATGTTCCCTTC	IGLV8-19		IGLJ3	IGLC2
clonotype6417	clonotype6417_consensus_10653;clonotype6417_consensus_10654	1	0.000114103	CARTSDSYSSITTHFPMYLW	TGTGCAAGAACCTCAGATTCCTATAGCAGTATTACTACACACTTTCCTATGTATCTCTGG	IGHV1-4		IGHJ5								CQSTDSISNVPF	TGTCAGTCAACTGACAGCATTAGTAATGTTCCCTTC	IGLV3-3		IGLJ3	IGLC2
clonotype3168	clonotype3168_consensus_3760;clonotype3168_consensus_3761	1	0.000114103	CARTWNGLDLW	TGTGCAAGAACCTGGAATGGTTTGGATCTCTGG	IGHV1S2		IGHJ5	IGHM							CRSFDSINNGIF	TGTCGGTCATTTGACAGCATTAATAATGGTATTTTC	IGLV3-3		IGLJ2	IGLC2
clonotype7193	clonotype7193_consensus_12286;clonotype7193_consensus_12287	1	0.000114103	CARTYCYSYGASCYDDTMDLW	TGTGCAAGAACCTATTGCTATAGCTATGGTGCTAGTTGCTATGATGACACTATGGATCTCTGG	IGHV1-4	IGHD1	IGHJ5	IGHD	CQQNKESLNGF	TGCCAGCAAAATAAAGAATCTCTGAATGGTTTC	IGKV2-6		IGKJ2	IGKC
clonotype7039	clonotype7039_consensus_11971;clonotype7039_consensus_11972	1	0.000114103	CARTYDYLDSWSGTRGPMDLW	TGTGCACGGACTTATGACTATCTCGATTCCTGGAGCGGCACGAGGGGGCCTATGGATCTCTGG	IGHV1-4		IGHJ5	IGHM							CVLYKSSGNVPF	TGTGTTCTGTATAAAAGTAGTGGTAATGTTCCCTTC	IGLV8-13		IGLJ3	IGLC2
clonotype5124	clonotype5124_consensus_7922;clonotype5124_consensus_7923	1	0.000114103	CARTYGNNWYDDWGDLW	TGTGCAAGAACGTATGGTAACAATTGGTATGATGACTGGGGGGATCTCTGG	IGHV1-15		IGHJ5	IGHM							CVLYESSGNLIF	TGTGTTCTGTATGAAAGTAGTGGTAATCTTATTTTC	IGLV8-13		IGLJ2	IGLC2
clonotype3944	clonotype3944_consensus_5420;clonotype3944_consensus_5421	1	0.000114103	CARVAIAVTISMDLW	TGTGCAAGGGTTGCTATAGCGGTTACTATCTCTATGGATCTCTGG	IGHV1-4		IGHJ5	IGHM							CALGKSGGNIF	TGTGCTCTAGGGAAAAGTGGTGGTAATATTTTC	IGLV8-18		IGLJ2	IGLC2
clonotype6655	clonotype6655_consensus_11159;clonotype6655_consensus_11160	1	0.000114103	CARVAVNWGDSCLWGFMDLW	TGTGCAAGAGTCGCCGTTAACTGGGGTGACAGTTGCCTTTGGGGTTTTATGGATCTCTGG	IGHV1-14		IGHJ5	IGHM							CVLYKSCANLPF	TGTGTTCTGTACAAAAGTTGTGCGAATCTTCCCTTC	IGLV8-18		IGLJ3	IGLC2
clonotype8031	clonotype8031_consensus_14025;clonotype8031_consensus_14026	1	0.000114103	CARVCYSYGASCYDDQKYYAMDLW	TGTGCAAGAGTTTGCTATAGCTATGGTGCTAGTTGCTATGATGACCAAAAATACTATGCTATGGATCTCTGG	IGHV1S2	IGHD1	IGHJ5	IGHM	CQQYKEFPNGF	TGCCAGCAATATAAAGAATTTCCGAATGGTTTC	IGKV2-13		IGKJ2	IGKC
clonotype4864	clonotype4864_consensus_7365;clonotype4864_consensus_7366;clonotype4864_consensus_7367	1	0.000114103	CARVCYSYGASCYSRSR	TGTGCAAGAGTTTGCTATAGCTATGGTGCTAGTTGCTATTCTAGGTCTCGG	IGHV1-4	IGHD1	IGHJ5	IGHD	CFQALQSPFGF	TGTTTTCAAGCTTTACAATCTCCTTTTGGTTTC	IGKV2-10		IGKJ2	IGKC	CALYKSSANIF	TGTGCTCTGTATAAAAGTAGTGCTAATATTTTC	IGLV8-13		IGLJ2	IGLC2
clonotype6648	clonotype6648_consensus_11142;clonotype6648_consensus_11143;clonotype6648_consensus_11144;clonotype6648_consensus_11145	1	0.000114103	CARVDCWTDATGCGILFRYPMDLW;CTRGPRPTNGLEWYELMDLW	TGTGCAAGAGTGGATTGTTGGACCGATGCTACTGGTTGCGGTATACTATTTCGCTATCCTATGGATCTCTGG;TGTACAAGAGGCCCTCGCCCTACGAATGGTCTTGAATGGTATGAATTGATGGATCTCTGG	IGHV1-15;IGHV1-15	;	IGHJ5;IGHJ5	IGHM;IGHM	CQQYNTAPYGF	TGTCAGCAGTATAACACCGCACCGTATGGTTTC	IGKV1-11		IGKJ2	IGKC	CALYKSSTNVPF	TGTGCTCTCTATAAAAGTAGTACTAATGTTCCCTTC	IGLV8-13		IGLJ3	IGLC2
clonotype4577	clonotype4577_consensus_6761;clonotype4577_consensus_6762	1	0.000114103	CARVDRWDYDYGMDLW	TGTGCAAGAGTTGATAGGTGGGACTATGACTATGGTATGGATCTCTGG	IGHV1-15		IGHJ5	IGHM							CALEKSGGSTFIF	TGTGCTCTAGAGAAAAGTGGTGGTAGTACGTTTATTTTC	IGLV8-19		IGLJ2	IGLC2
clonotype4978	clonotype4978_consensus_7607;clonotype4978_consensus_7608	1	0.000114103	CARVEDDICATCRMDLW	TGTGCAAGAGTCGAAGATGATATTTGTGCTACCTGTAGGATGGATCTCTGG	IGHV1-4		IGHJ5	IGHD							CALYKSSTNVPF	TGTGCTCTGTATAAAAGTTCTACTAATGTTCCCTTC	IGLV8-13		IGLJ3	IGLC2
clonotype6094	clonotype6094_consensus_9969;clonotype6094_consensus_9970	1	0.000114103	CARVGYGDLCSDAGGLDLW	TGTGCAAGGGTCGGCTATGGTGATCTCTGCTCTGATGCGGGTGGTTTGGATCTCTGG	IGHV1-15		IGHJ5	IGHD							CTLYQSSGNDIF	TGTACTCTGTACCAAAGTAGTGGTAATGATATTTTC	IGLV8-10		IGLJ2	IGLC2
clonotype7609	clonotype7609_consensus_13144;clonotype7609_consensus_13145	1	0.000114103	CARVHLCYSYGPVCYDDYAMDLW	TGTGCAAGAGTCCATCTATGCTATAGCTATGGTCCGGTTTGCTATGATGACTATGCTATGGATCTCTGG	IGHV1-15		IGHJ5	IGHD							CALYKSSANIF	TGTGCTCTGTATAAAAGTAGTGCTAATATTTTC	IGLV8-13		IGLJ2	IGLC2
clonotype103	clonotype103_consensus_214;clonotype103_consensus_215	2	0.000228206	CARVIIFHCYSYGASCSGGGAMDLW	TGTGCAAGAGTCATTATTTTTCATTGCTATAGTTATGGTGCTAGTTGCTCGGGTGGTGGTGCTATGGATCTCTGG	IGHV1-11	IGHD1	IGHJ5	IGHM	CFQALQSGF	TGTTTTCAAGCTTTACAATCTGGTTTC	IGKV2-10		IGKJ2	IGKC
clonotype3624	clonotype3624_consensus_4742;clonotype3624_consensus_4743	1	0.000114103	CARVISGDAMDFW	TGTGCAAGAGTGATTAGCGGGGATGCTATGGATTTCTGG	IGHV1-14		IGHJ5	IGHM	CQQNKESLGF	TGCCAGCAAAATAAAGAATCTCTTGGTTTC	IGKV2-6		IGKJ2	IGKC
clonotype8392	clonotype8392_consensus_14770;clonotype8392_consensus_14771	1	0.000114103	CARVITIAVAIADASSSSLSYYAMDLW	TGTGCAAGAGTGATTACTATAGCGGTTGCTATAGCGGACGCGAGTTCTTCCTCACTGTCCTACTATGCTATGGATCTCTGG	IGHV1-11	IGHD2	IGHJ5	IGHM							CQSADSIDNIF	TGTCAGTCAGCTGACAGCATTGATAATATTTTC	IGLV3-3		IGLJ2	IGLC2
clonotype7731	clonotype7731_consensus_13403;clonotype7731_consensus_13404;clonotype7731_consensus_13405	1	0.000114103	CARVKAVAIAVTIFRYAMDLW	TGTGCAAGAGTAAAAGCGGTTGCTATAGCGGTTACGATATTCCGTTATGCTATGGATCTCTGG	IGHV1-11	IGHD2	IGHJ5	IGHM	CQQNKESLLGF	TGCCAGCAAAATAAAGAATCTCTTCTTGGTTTC	IGKV2-13		IGKJ2	IGKC	CALDNRGINTIF	TGTGCTCTGGACAACCGTGGTATAAATACAATTTTC	IGLV8-18		IGLJ2	IGLC2
clonotype8229	clonotype8229_consensus_14439;clonotype8229_consensus_14440	1	0.000114103	CARVLACVVEGPTCYDDMFYYAMDLW	TGTGCAAGAGTCCTCGCATGCGTTGTCGAGGGTCCTACTTGCTATGATGACATGTTTTACTATGCTATGGATCTCTGG	IGHV1S2		IGHJ5	IGHM							CSLYKSNSRSF	TGTAGTCTCTATAAAAGTAATAGTAGGAGTTTC	IGLV8-13		IGLJ2	IGLC2
clonotype5241	clonotype5241_consensus_8162;clonotype5241_consensus_8163	1	0.000114103	CARVLGGCSSGKGMTLW	TGTGCAAGGGTATTGGGCGGTTGCAGTAGTGGAAAGGGTATGACTCTCTGG	IGHV1-15		IGHJ5	IGHM							CALFQSSGTYTYVF	TGTGCTCTCTTTCAGAGTAGTGGTACCTACACTTATGTTTTC	IGLV8-16		IGLJ2	IGLC2
clonotype8329	clonotype8329_consensus_14643;clonotype8329_consensus_14644	1	0.000114103	CARVLLGGCYSGYCDLHSYYAMDLW	TGTGCAAGAGTATTGCTTGGCGGTTGCTATAGCGGTTACTGTGATCTCCATTCATACTATGCTATGGATCTCTGG	IGHV1-11	IGHD2	IGHJ5	IGHM							CTLYKSSANAIF	TGTACTCTGTATAAAAGTAGTGCTAATGCTATTTTC	IGLV8-10		IGLJ2	IGLC2
clonotype5829	clonotype5829_consensus_9401;clonotype5829_consensus_9402	1	0.000114103	CARVLQCVYDVSCDWMDLW	TGTGCAAGAGTTCTGCAGTGCGTCTATGATGTTAGTTGTGATTGGATGGATCTCTGG	IGHV1S2		IGHJ5	IGHM							CQSRDNINNLIF	TGTCAGTCACGTGACAACATTAATAATCTTATTTTC	IGLV3-3		IGLJ2	IGLC2
clonotype7630	clonotype7630_consensus_13191;clonotype7630_consensus_13192	1	0.000114103	CARVLSSYISIVPIDYRMDLW	TGTGCAAGAGTTTTATCTAGTTATATCAGTATAGTACCAATTGACTATAGAATGGATCTCTGG	IGHV1S5		IGHJ5	IGHM							CALYKSSANLF	TGTGCTCTCTATAAAAGTAGTGCTAACCTTTTC	IGLV8-13		IGLJ2	IGLC2
clonotype7765	clonotype7765_consensus_13474;clonotype7765_consensus_13475	1	0.000114103	CARVNCDSYGGSWCSVNDAMDLW	TGTGCAAGAGTTAATTGCGACAGCTATGGTGGTAGTTGGTGTTCGGTGAACGATGCTATGGATCTCTGG	IGHV1S2		IGHJ5	IGHM							CALYKSNDNDVPF	TGTGCTCTGTATAAAAGTAATGATAATGATGTTCCCTTC	IGLV8-13		IGLJ3	IGLC2
clonotype8212	clonotype8212_consensus_14402;clonotype8212_consensus_14403	1	0.000114103	CARVNCYSGAGTCWGLDYYAMDLW	TGTGCAAGAGTGAATTGCTATAGCGGTGCCGGTACTTGCTGGGGTCTTGATTACTATGCTATGGATCTCTGG	IGHV1-11		IGHJ5	IGHM							CQSADSINNIF	TGTCAGTCAGCTGACAGCATTAATAATATTTTC	IGLV3-3		IGLJ2	IGLC2
clonotype8384	clonotype8384_consensus_14754;clonotype8384_consensus_14755	1	0.000114103	CARVNCYSYGASCYDLPEGVYAMDLW	TGTGCAAGAGTAAATTGCTATAGCTATGGTGCTAGTTGCTATGATCTCCCTGAGGGTGTCTATGCTATGGATCTCTGG	IGHV1-5	IGHD1	IGHJ5	IGHM	CQQHKESPYGF	TGCCAGCAACATAAAGAATCTCCGTATGGTTTC	IGKV2-8		IGKJ2	IGKC
clonotype5336	clonotype5336_consensus_8357;clonotype5336_consensus_8358;clonotype5336_consensus_8359	1	0.000114103	CARVPSGCYDGGCLMDLW	TGTGCAAGGGTGCCTAGCGGTTGCTATGACGGTGGCTGCCTTATGGATCTCTGG	IGHV1S2		IGHJ5	IGHD							CALYKSSGNNPF;CQSADSIDNAIF	TGTGCTCTGTATAAAAGTAGTGGTAATAATCCCTTC;TGTCAGTCAGCTGACAGCATTGATAATGCTATTTTC	IGLV8-13;IGLV3-3	;	IGLJ3;IGLJ2	IGLC2;IGLC2
clonotype7556	clonotype7556_consensus_13032;clonotype7556_consensus_13033	1	0.000114103	CARVRCYSYGASCYDGEGTMDLW	TGTGCAAGAGTCCGTTGCTATAGCTATGGTGCTAGTTGCTATGATGGAGAAGGAACTATGGATCTCTGG	IGHV1-15	IGHD1	IGHJ5	IGHM							CQSADSIDNVPF	TGTCAGTCAGCTGACAGCATTGATAATGTTCCCTTC	IGLV3-3		IGLJ3	IGLC2
clonotype6706	clonotype6706_consensus_11265;clonotype6706_consensus_11266	1	0.000114103	CARVRGGCGNYYGRLDVW	TGTGCAAGAGTCAGGGGCGGTTGCGGTAACTATTACGGTCGTTTGGATGTCTGG	IGHV1S8		IGHJ5	IGHD	CQQYRAAPYGF	TGTCAGCAGTATAGGGCTGCACCGTATGGTTTC	IGKV1-11		IGKJ2	IGKC
clonotype8448	clonotype8448_consensus_14887;clonotype8448_consensus_14888	1	0.000114103	CARVRMGYSYGASCYDDFSGLPDPHANQTYAMDLW	TGTGCAAGAGTTCGGATGGGCTATAGCTATGGTGCTAGTTGCTATGATGACTTCTCTGGATTGCCGGATCCTCACGCCAACCAGACATATGCTATGGATCTCTGG	IGHV1-15	IGHD1	IGHJ5	IGHM	CFQALQSPF	TGTTTTCAAGCTTTACAATCTCCGTTC	IGKV2-10		IGKJ1	IGKC
clonotype4521	clonotype4521_consensus_6649;clonotype4521_consensus_6650	1	0.000114103	CARVRNSDPVNAMNLW	TGTGCAAGAGTTCGAAATTCTGACCCAGTGAATGCAATGAATCTCTGG	IGHV1S2		IGHJ5	IGHM	CLQHNSPPPTF	TGTTTGCAGCATAATAGTCCACCTCCGACGTTC	IGKV1-11		IGKJ1	IGKC
clonotype8289	clonotype8289_consensus_14562;clonotype8289_consensus_14563	1	0.000114103	CARVSTIAVAIAVTGYYYYAMDLW	TGTGCAAGAGTTTCGACTATAGCGGTTGCTATAGCGGTCACGGGGTATTATTACTATGCTATGGATCTCTGG	IGHV1-11	IGHD2	IGHJ5	IGHM	CQQNKESLYGF	TGCCAGCAAAATAAAGAATCTCTGTATGGTTTC	IGKV2-6		IGKJ2	IGKC
clonotype7830	clonotype7830_consensus_13605;clonotype7830_consensus_13606	1	0.000114103	CARVTNCYSYGASCYDDGDAMDLW	TGTGCAAGAGTAACGAATTGCTATAGCTATGGTGCTAGTTGCTATGATGACGGGGATGCTATGGATCTCTGG	IGHV1S2	IGHD1	IGHJ5	IGHM							CQVYDGGYHIF	TGTCAGGTGTATGATGGTGGTTATCATATTTTC	IGLV3-5		IGLJ2	IGLC2
clonotype6879	clonotype6879_consensus_11631;clonotype6879_consensus_11632	1	0.000114103	CARVTYLGYLCGDSCHAMDLW	TGTGCAAGAGTGACCTACTTGGGCTACCTCTGTGGTGATAGTTGCCATGCGATGGATCTCTGG	IGHV1-15		IGHJ5	IGHD							CQSVASIDNAVPF	TGTCAGTCTGTTGCCAGCATTGATAATGCTGTTCCCTTC	IGLV3-3		IGLJ3	IGLC2
clonotype3090	clonotype3090_consensus_3597;clonotype3090_consensus_3598	1	0.000114103	CARVVTLNLW	TGTGCAAGAGTAGTAACTCTGAATCTCTGG	IGHV1-15		IGHJ5	IGHD	CQQYNSTPYGF	TGTCAGCAGTATAATAGTACACCGTATGGTTTC	IGKV1-11		IGKJ2	IGKC
clonotype7917	clonotype7917_consensus_13788;clonotype7917_consensus_13789	1	0.000114103	CARVWGVWGDSYGAWSVLDAMDVW	TGTGCAAGAGTTTGGGGAGTTTGGGGCGATAGTTATGGTGCGTGGAGTGTTTTGGATGCTATGGATGTCTGG	IGHV1S2		IGHJ5	IGHM							CALYKSSGNVPF	TGTGCTCTGTATAAAAGTAGTGGTAATGTTCCCTTC	IGLV8-13		IGLJ3	IGLC2
clonotype3766	clonotype3766_consensus_5048;clonotype3766_consensus_5049	1	0.000114103	CARVWYDYDPMDLW	TGTGCAAGAGTCTGGTACGACTATGATCCTATGGATCTCTGG	IGHV1-4		IGHJ5	IGHM							CTLYKSATNVIF	TGTACTCTGTATAAAAGTGCTACTAATGTTATTTTC	IGLV8-10		IGLJ2	IGLC2
clonotype7460	clonotype7460_consensus_12834;clonotype7460_consensus_12835	1	0.000114103	CARVYGSGMVLVVTSEYPMDFW	TGTGCAAGAGTCTATGGTTCAGGTATGGTGCTAGTTGTTACTTCCGAGTATCCCATGGATTTCTGG	IGHV1S2		IGHJ5	IGHM							CALGKSGGTTVFF	TGTGCTCTAGGGAAAAGTGGTGGTACTACTGTTTTTTTC	IGLV8-18		IGLJ2	IGLC2
clonotype6792	clonotype6792_consensus_11443;clonotype6792_consensus_11444	1	0.000114103	CARVYLAIFPQGDAMDLW	TGTGCAAGAGTCTACCTTGCTATATTCCCCCAGGGGGATGCTATGGATCTCTGG	IGHV1-11		IGHJ5	IGHM	CQQYKEFPNGF	TGCCAGCAATATAAAGAATTTCCGAATGGTTTC	IGKV2-13		IGKJ2	IGKC
clonotype4179	clonotype4179_consensus_5912;clonotype4179_consensus_5913	1	0.000114103	CARWAISYYYYAMDLW	TGTGCAAGATGGGCCATAAGCTACTATTACTATGCTATGGATCTCTGG	IGHV1S2		IGHJ5	IGHD							CQSADTIDNAF	TGTCAGTCAGCTGACACCATTGATAATGCTTTC	IGLV3-3		IGLJ2	IGLC2
clonotype6758	clonotype6758_consensus_11372;clonotype6758_consensus_11373	1	0.000114103	CARWCDGCHSGTYYYAMDVW	TGTGCAAGATGGTGTGACGGTTGTCATAGCGGTACCTATTACTATGCTATGGATGTCTGG	IGHV1S2		IGHJ5	IGHD							CALYKGSATNTFIF	TGTGCTCTGTATAAGGGAAGTGCTACCAACACTTTTATTTTC	IGLV8-16		IGLJ2	IGLC2
clonotype7745	clonotype7745_consensus_13432;clonotype7745_consensus_13433	1	0.000114103	CARWDYSYGSDCYWGCIGDLW	TGTGCACGATGGGACTATAGCTATGGTAGTGATTGCTACTGGGGCTGCATAGGGGATCTCTGG	IGHV1-8		IGHJ5	IGHM							CALGKSGGTNIF	TGTGCTCTAGGGAAAAGTGGTGGTACTAATATTTTC	IGLV8-18		IGLJ2	IGLC2
clonotype3086	clonotype3086_consensus_3589;clonotype3086_consensus_3590	1	0.000114103	CARWGSMNLW	TGTGCGAGATGGGGTTCGATGAATCTCTGG	IGHV1-15		IGHJ5	IGHM	CLQYSSAPYGF	TGTTTGCAGTATAGCAGTGCACCGTATGGTTTC	IGKV1-11		IGKJ2	IGKC
clonotype4189	clonotype4189_consensus_5935;clonotype4189_consensus_5936	1	0.000114103	CARWGTPAIGFDLW	TGTGCAAGATGGGGAACGCCTGCTATAGGGTTTGATCTCTGG	IGHV1-8		IGHJ5	IGHM							CLSFDSIGNPIF	TGTCTGTCATTTGACAGCATTGGTAATCCTATTTTC	IGLV3-3		IGLJ2	IGLC2
clonotype7957	clonotype7957_consensus_13871;clonotype7957_consensus_13872	1	0.000114103	CARWIAVAIAVKAVQPGYYAMDLW	TGTGCAAGATGGATAGCGGTTGCTATAGCGGTTAAAGCGGTCCAACCGGGTTACTATGCTATGGATCTCTGG	IGHV1-4	IGHD2	IGHJ5	IGHD	CLQHSSAYGF	TGTTTGCAGCATAGCAGTGCGTATGGTTTC	IGKV1-11		IGKJ2	IGKC
clonotype3597	clonotype3597_consensus_4688;clonotype3597_consensus_4689	1	0.000114103	CARWLAVLDLW	TGTGCAAGATGGTTGGCGGTCCTGGATCTCTGG	IGHV1-11		IGHJ5	IGHD	CLQYDSAPNGF	TGTTTGCAGTATGATAGTGCACCGAATGGTTTC	IGKV1-11		IGKJ2	IGKC
clonotype7782	clonotype7782_consensus_13509;clonotype7782_consensus_13510	1	0.000114103	CARWQNGCFNTYCAGWCCVLDLW	TGTGCAAGATGGCAAAACGGTTGCTTTAACACTTACTGCGCTGGTTGGTGCTGCGTTCTGGATCTCTGG	IGHV1-15		IGHJ5	IGHD							CALFKGSGSGTYIF	TGTGCTCTGTTCAAGGGAAGTGGTAGCGGCACTTATATTTTC	IGLV8-18		IGLJ2	IGLC2
clonotype2983	clonotype2983_consensus_3364;clonotype2983_consensus_3365	1	0.000114103	CARWVATNW	TGTGCAAGATGGGTTGCTACGAACTGG	IGHV1-4		IGHJ5	IGHM							CCLWKSPGTRIF	TGTTGTCTCTGGAAAAGTCCTGGTACTCGGATTTTC	IGLV8-18		IGLJ2	IGLC2
clonotype3738	clonotype3738_consensus_4983;clonotype3738_consensus_4984	1	0.000114103	CARWVWWGGDCDLW	TGTGCAAGATGGGTATGGTGGGGTGGTGATTGTGATCTCTGG	IGHV1S2		IGHJ5	IGHD							CSLYKSFSNVIF	TGTAGTCTGTATAAAAGTTTTAGTAATGTCATCTTC	IGLV8-10		IGLJ3	IGLC2
clonotype4469	clonotype4469_consensus_6543;clonotype4469_consensus_6544	1	0.000114103	CARWYGDCVGAYGALW	TGTGCAAGGTGGTATGGCGATTGCGTTGGCGCTTACGGCGCACTCTGG	IGHV1-14		IGHJ5	IGHD							CVLGKSGGTNIF	TGTGTTCTAGGGAAAAGTGGTGGTACTAACATTTTC	IGLV8-13		IGLJ2	IGLC2
clonotype8360	clonotype8360_consensus_14704;clonotype8360_consensus_14705	1	0.000114103	CARYGAMVLVAMMPPSNYVYDAMDLW	TGTGCAAGATATGGAGCTATGGTGCTAGTTGCTATGATGCCACCCTCAAATTATGTTTATGATGCTATGGATCTCTGG	IGHV1-11	IGHD1	IGHJ5	IGHM							CQSADSIDNIF	TGTCAGTCAGCTGACAGCATTGATAATATTTTC	IGLV3-3		IGLJ2	IGLC2
clonotype5408	clonotype5408_consensus_8516;clonotype5408_consensus_8517	1	0.000114103	CARYMYSTFLVWDTMDLW	TGTGCAAGATATATGTATAGTACGTTCCTGGTCTGGGATACCATGGATCTCTGG	IGHV1S2		IGHJ5	IGHM							CCLGESSTNIF	TGTTGTCTGGGTGAAAGTAGTACTAATATTTTC	IGLV8-10		IGLJ2	IGLC2
clonotype8324	clonotype8324_consensus_14633;clonotype8324_consensus_14634	1	0.000114103	CARYNCYNYDAICYDEFAGNWYPIDLW	TGTGCAAGATATAATTGTTATAACTATGATGCTATTTGCTATGATGAGTTCGCAGGGAATTGGTATCCTATAGATCTCTGG	IGHV1S2		IGHJ5	IGHM							CTLYKSSTNTPF	TGTACTCTGTATAAAAGTAGTACTAATACTCCCTTC	IGLV8-10		IGLJ3	IGLC2
clonotype3649	clonotype3649_consensus_4792;clonotype3649_consensus_4793	1	0.000114103	CARYRGYYSMDLW	TGTGCAAGATATCGCGGTTACTATAGTATGGATCTTTGG	IGHV1S2		IGHJ5	IGHM							CGLYKGSGTYIYNIF	TGTGGTCTGTATAAGGGAAGTGGTACCTACATTTATAATATTTTC	IGLV8-16		IGLJ2	IGLC2
clonotype6829	clonotype6829_consensus_11522;clonotype6829_consensus_11523	1	0.000114103	CARYRYGTPCNDEELVPMDLW	TGCGCAAGGTATCGCTATGGTACGCCTTGCAATGATGAAGAGTTAGTGCCGATGGATCTCTGG	IGHV1-15		IGHJ5	IGHM							CQSADSIDNVPF	TGTCAGTCAGCTGACAGCATTGATAATGTTCCCTTC	IGLV3-3		IGLJ3	IGLC2
clonotype3116	clonotype3116_consensus_3651;clonotype3116_consensus_3652	1	0.000114103	CARYSALDLW	TGTGCAAGATACTCGGCACTGGATCTCTGG	IGHV1-4		IGHJ5	IGHM	CLQYSSAPYGF	TGTCTGCAGTATTCCAGTGCACCGTATGGTTTC	IGKV1-11		IGKJ2	IGKC
clonotype8291	clonotype8291_consensus_14566;clonotype8291_consensus_14567	1	0.000114103	CARYVITNCYSYGASCPSSSINMDLW	TGTGCAAGATATGTAATAACGAATTGCTATAGCTATGGTGCTAGTTGCCCGTCGTCCTCGATCAATATGGATCTCTGG	IGHV1S2	IGHD1	IGHJ5	IGHM	CQQNKESLYGF	TGCCAGCAAAATAAAGAATCTCTGTATGGTTTC	IGKV2-6		IGKJ2	IGKC
clonotype6606	clonotype6606_consensus_11055;clonotype6606_consensus_11056	1	0.000114103	CARYYCAKDGGCYSGYIASYTMDLW	TGTGCCCGCTATTACTGTGCAAAAGACGGGGGTTGCTATAGCGGTTACATTGCTTCATACACTATGGATCTCTGG	IGHV1S2	IGHD2	IGHJ5	IGHD							CTLYKSSLNVPF	TGTACTCTGTATAAAAGTAGTCTTAATGTTCCCTTC	IGLV8-10		IGLJ3	IGLC2
clonotype7273	clonotype7273_consensus_12449;clonotype7273_consensus_12450;clonotype7273_consensus_12451	1	0.000114103	CARYYCYKNGGSCWVEGNMDLW	TGTGCAAGATATTATTGCTATAAGAATGGAGGTAGTTGCTGGGTAGAGGGCAATATGGATCTCTGG	IGHV1S2		IGHJ5	IGHM							CALGKNYGTTIF;CQSAGSIDNAVIL	TGTGCTCTGGGGAAAAATTATGGTACTACTATTTTC;TGTCAGTCAGCTGGCAGCATTGATAATGCGGTGATTCTC	IGLV8-18;IGLV3-3	;	IGLJ2;IGLJ2	IGLC2;IGLC2
clonotype7000	clonotype7000_consensus_11889;clonotype7000_consensus_11890	1	0.000114103	CARYYSITSFWDTVGDALDLW	TGTGCACGGTACTATTCAATTACTAGTTTTTGGGATACTGTAGGGGATGCACTGGATCTCTGG	IGHV1-4		IGHJ5	IGHM							CTLYKSNTNRPF	TGCACTCTATATAAAAGTAATACTAATCGTCCCTTC	IGLV8-10		IGLJ3	IGLC2
clonotype5744	clonotype5744_consensus_9224;clonotype5744_consensus_9225	1	0.000114103	CASANGVAIAIFGAMDLW	TGTGCAAGCGCAAATGGGGTTGCTATAGCGATTTTTGGTGCTATGGATCTCTGG	IGHV1S2		IGHJ5	IGHM	CQQNKESYGF	TGCCAGCAAAATAAAGAATCGTATGGTTTC	IGKV2-13		IGKJ2	IGKC
clonotype6859	clonotype6859_consensus_11588;clonotype6859_consensus_11589	1	0.000114103	CASASWNGGYTGGWDDGMDLW	TGTGCGTCAGCGAGCTGGAACGGTGGCTATACCGGTGGCTGGGACGATGGTATGGATCTCTGG	IGHV1-4		IGHJ5	IGHD							CTLYKSSTKIF	TGTACTCTGTATAAAAGTAGTACTAAGATTTTC	IGLV8-10		IGLJ2	IGLC2
clonotype8447	clonotype8447_consensus_14885;clonotype8447_consensus_14886	1	0.000114103	CASATIAVAIAVTSGVLVGGSTPHGKDYYAMDLW	TGTGCAAGCGCAACTATAGCGGTTGCTATAGCGGTTACGTCGGGGGTTCTTGTTGGGGGGTCTACACCCCATGGGAAAGATTACTATGCTATGGATCTCTGG	IGHV1S2	IGHD2	IGHJ5	IGHD	CQQNKESLLGF	TGCCAGCAAAATAAAGAATCTCTTCTTGGTTTC	IGKV2-6		IGKJ2	IGKC
clonotype202	clonotype202_consensus_430;clonotype202_consensus_431	1	0.000114103	CASCEDYDTSCLTLYLIHLW	TGTGCAAGTTGCGAGGACTATGATACTAGTTGCCTAACCCTTTATCTAATACATCTCTGG	IGHV1S2		IGHJ5	IGHM							CVLYKSSTTAPF	TGTGTTCTCTATAAAAGTAGTACTACTGCGCCCTTC	IGLV8-13		IGLJ3	IGLC2
clonotype6745	clonotype6745_consensus_11346;clonotype6745_consensus_11347	1	0.000114103	CASCKRYGAGCYDVDLPGLW	TGTGCAAGTTGCAAGAGGTACGGTGCTGGTTGCTATGATGTGGACTTACCAGGCCTCTGG	IGHV1S2		IGHJ5	IGHD	CLRYNSAPMNGF	TGTTTGCGCTATAATAGTGCACCCATGAATGGTTTC	IGKV1-11		IGKJ2	IGKC
clonotype6174	clonotype6174_consensus_10138;clonotype6174_consensus_10139	1	0.000114103	CASCLSYGGTCWWEAMTLW	TGTGCAAGTTGCCTCAGTTATGGTGGTACTTGCTGGTGGGAGGCTATGACTCTCTGG	IGHV1-4		IGHJ5	IGHM							CTLYKSTPNNMF	TGTACTCTGTATAAAAGTACTCCTAATAATATGTTC	IGLV8-10		IGLJ2	IGLC2
clonotype7491	clonotype7491_consensus_12900;clonotype7491_consensus_12901	1	0.000114103	CASCNNYDDSCYGGGYYNMDLW	TGTGCAAGTTGCAATAACTATGATGATAGTTGCTACGGGGGAGGTTACTATAATATGGATCTCTGG	IGHV1-4		IGHJ5	IGHD							CALYKGSGSYTVPF	TGTGCTCTGTATAAGGGAAGTGGTAGCTACACTGTTCCCTTC	IGLV8-16		IGLJ3	IGLC2
clonotype4055	clonotype4055_consensus_5660;clonotype4055_consensus_5661	1	0.000114103	CASCNTWGDSPMDLW	TGTGCAAGTTGCAATACCTGGGGTGATAGCCCTATGGATCTCTGG	IGHV1S2		IGHJ5	IGHM							CVLYKSSWIVIF	TGTGTTCTGTATAAAAGTAGTTGGATTGTTATTTTC	IGLV8-18		IGLJ2	IGLC2
clonotype6686	clonotype6686_consensus_11222;clonotype6686_consensus_11223	1	0.000114103	CASCPISRDGCWTKYAMDFW	TGTGCGAGCTGCCCTATCTCTCGTGACGGATGCTGGACAAAATATGCAATGGATTTCTGG	IGHV1S2		IGHJ5	IGHD							CVLYQNSGTVPF	TGTGTTCTGTATCAAAATAGTGGTACCGTTCCCTTC	IGLV8-13		IGLJ3	IGLC2
clonotype4045	clonotype4045_consensus_5638;clonotype4045_consensus_5639	1	0.000114103	CASCRSWGTWPMNLW	TGTGCAAGTTGCCGGAGTTGGGGTACGTGGCCTATGAATCTCTGG	IGHV1-14		IGHJ5	IGHM							CALYQSSPKGIF	TGTGCTCTGTATCAAAGTAGTCCTAAAGGTATTTTC	IGLV8-19		IGLJ2	IGLC2
clonotype4504	clonotype4504_consensus_6614;clonotype4504_consensus_6615	1	0.000114103	CASCYGTCSGGSMDLW	TGTGCAAGCTGCTATGGAACTTGCAGTGGGGGTTCGATGGATCTCTGG	IGHV1S2		IGHJ5	IGHD							CFLFKSTDTRIF	TGTTTTCTGTTTAAAAGCACTGATACAAGGATTTTC	IGLV8-13		IGLJ2	IGLC2
clonotype5983	clonotype5983_consensus_9737;clonotype5983_consensus_9738	1	0.000114103	CASCYNYGCAWYGDAMDLW	TGTGCAAGTTGCTATAACTATGGTTGTGCTTGGTATGGGGATGCTATGGATCTCTGG	IGHV1-4		IGHJ5								CTLYKSSAYVF	TGTACTCTGTATAAAAGTAGTGCGTATGTTTTC	IGLV8-10		IGLJ2	IGLC2
clonotype7543	clonotype7543_consensus_13005;clonotype7543_consensus_13006	1	0.000114103	CASCYRYGVNCGRYYYGMHLW	TGTGCGAGTTGCTATAGGTATGGTGTTAATTGCGGTCGATATTACTATGGTATGCATCTCTGG	IGHV1-6		IGHJ5	IGHM							CQSYDDSYTLIF	TGTCAGTCATACGATGATAGTTATACTCTTATTTTC	IGLV3-2		IGLJ2	IGLC2
clonotype4429	clonotype4429_consensus_6455;clonotype4429_consensus_6456	1	0.000114103	CASCYSEYNYYVMDLW	TGTGCAAGTTGCTATAGCGAATACAATTACTATGTTATGGATCTCTGG	IGHV1-4		IGHJ5								CTLYKSSGNAIF	TGTACTCTGTATAAAAGTAGTGGTAATGCTATTTTC	IGLV8-10		IGLJ2	IGLC2
clonotype8195	clonotype8195_consensus_14368;clonotype8195_consensus_14369	1	0.000114103	CASCYSYGASCYESPLDVDMDLW	TGTGCGAGTTGCTATAGCTATGGTGCTAGTTGCTATGAGTCTCCATTGGATGTAGATATGGATCTCTGG	IGHV1-12	IGHD1	IGHJ5	IGHM	CFQALQSPGF	TGTTTTCAAGCTTTACAATCTCCTGGTTTC	IGKV2-10		IGKJ2	IGKC
clonotype4632	clonotype4632_consensus_6872;clonotype4632_consensus_6873	1	0.000114103	CASDKKDASCYFGCLW	TGTGCATCGGATAAGAAGGATGCTAGTTGCTATTTTGGTTGTCTCTGG	IGHV1S2		IGHJ5	IGHM							CALYKGSSTYTYTF	TGTGCTCTGTATAAGGGAAGTAGTACCTACACTTATACTTTC	IGLV8-16		IGLJ2	IGLC2
clonotype5140	clonotype5140_consensus_7954;clonotype5140_consensus_7955	1	0.000114103	CASDRTYTWRSASYGVW	TGTGCAAGTGATCGTACCTATACCTGGCGTAGTGCTTCCTATGGAGTCTGG	IGHV1-4		IGHJ5	IGHM							CALEKSSVNVPF	TGTGCTCTGGAGAAAAGTAGTGTCAATGTTCCCTTC	IGLV8-13		IGLJ3	IGLC2
clonotype5160	clonotype5160_consensus_7995;clonotype5160_consensus_7996	1	0.000114103	CASDRYGRSIYYPMDLW	TGTGCAAGTGACAGGTATGGGCGGTCAATATACTATCCTATGGATCTCTGG	IGHV1-15		IGHJ5	IGHM	CLQHNSPPHGF	TGTTTGCAGCATAATAGTCCACCTCATGGTTTC	IGKV1-11		IGKJ2	IGKC
clonotype3794	clonotype3794_consensus_5104;clonotype3794_consensus_5105	1	0.000114103	CASDWFWGGRGDLW	TGTGCAAGTGACTGGTTTTGGGGTGGTAGGGGGGATCTCTGG	IGHV1-4		IGHJ5	IGHM	CQQYSSVPYGF	TGTCAGCAGTATAGTAGTGTACCGTATGGTTTC	IGKV1-11		IGKJ2	IGKC
clonotype3656	clonotype3656_consensus_4806;clonotype3656_consensus_4807	1	0.000114103	CASEGIAVTGGLW	TGTGCAAGTGAAGGTATAGCGGTTACTGGGGGTCTCTGG	IGHV1-14		IGHJ5	IGHM	CQQNKESPYGF	TGCCAGCAAAATAAAGAATCTCCGTATGGTTTC	IGKV2-8		IGKJ2	IGKC
clonotype3645	clonotype3645_consensus_4784;clonotype3645_consensus_4785	1	0.000114103	CASFCTPITMDLW	TGTGCCTCTTTTTGTACCCCGATCACTATGGATCTCTGG	IGHV1S2		IGHJ5	IGHM	CQQNKESLNGF	TGCCAGCAAAATAAAGAATCTCTGAATGGTTTC	IGKV2-6		IGKJ2	IGKC
clonotype7471	clonotype7471_consensus_12857;clonotype7471_consensus_12858	1	0.000114103	CASFSIKAVAIAVIQNYAMDLW	TGTGCAAGTTTTAGCATTAAAGCGGTTGCTATAGCGGTTATACAAAACTATGCTATGGATCTCTGG	IGHV1-15	IGHD2	IGHJ5	IGHM	CLQHSSAPNGF	TGTTTGCAGCATAGCAGTGCACCGAATGGTTTC	IGKV1-11		IGKJ2	IGKC
clonotype4443	clonotype4443_consensus_6487;clonotype4443_consensus_6488	1	0.000114103	CASGACYSGYEEMDLW	TGTGCATCAGGGGCTTGCTATAGCGGTTACGAGGAGATGGATCTCTGG	IGHV1-4		IGHJ5	IGHD							CTLYKSREDVPF	TGTACTCTATATAAAAGTAGAGAAGATGTTCCCTTC	IGLV8-10		IGLJ3	IGLC2
clonotype3357	clonotype3357_consensus_4175;clonotype3357_consensus_4176	1	0.000114103	CASGCWSTMDIW	TGTGCTAGCGGTTGCTGGAGCACTATGGATATCTGG	IGHV1S2		IGHJ5	IGHM							CALYLSNTRIF	TGTGCTCTGTATTTAAGTAATACTAGGATTTTC	IGLV8-13		IGLJ2	IGLC2
clonotype7786	clonotype7786_consensus_13517;clonotype7786_consensus_13518	1	0.000114103	CASGCYSYGASCSSSDSHAMDLW	TGTGCAAGTGGATGCTATAGCTATGGTGCTAGTTGCTCTTCGAGTGATTCGCATGCTATGGATCTCTGG	IGHV1-15	IGHD1	IGHJ5	IGHM	CQQNKESLTF	TGCCAGCAAAATAAAGAATCTCTTACTTTC	IGKV2-6		IGKJ2	IGKC
clonotype6261	clonotype6261_consensus_10327;clonotype6261_consensus_10328	1	0.000114103	CASGDCYSYDGSCYVMNLW	TGTGCAAGTGGGGATTGCTATAGCTATGATGGTAGTTGTTATGTTATGAATCTCTGG	IGHV1-14		IGHJ5	IGHD	CMQHNSTPYGF	TGTATGCAGCATAATAGTACACCGTATGGTTTC	IGKV1-11		IGKJ2	IGKC
clonotype4428	clonotype4428_consensus_6453;clonotype4428_consensus_6454	1	0.000114103	CASGDDGGWWYPLYLW	TGTGCGTCAGGCGATGATGGTGGTTGGTGGTACCCATTGTATCTCTGG	IGHV1S2		IGHJ5	IGHM							CTLAKGSAGNIF	TGTACTCTGGCTAAAGGTAGTGCTGGTAATATTTTC	IGLV8-10		IGLJ2	IGLC2
clonotype5427	clonotype5427_consensus_8555;clonotype5427_consensus_8556	1	0.000114103	CASGGCDYGCITTNMELW	TGTGCAAGCGGCGGTTGCGATTACGGTTGTATTACCACTAATATGGAACTCTGG	IGHV1-4		IGHJ5	IGHD							CALYKNSNNIF	TGTGCTCTGTATAAAAATAGTAATAATATTTTC	IGLV8-13		IGLJ2	IGLC2
clonotype5053	clonotype5053_consensus_7763;clonotype5053_consensus_7764	1	0.000114103	CASGGGRTDYDYPMDLW	TGCGCAAGTGGGGGCGGTAGAACTGATTATGACTATCCCATGGATCTCTGG	IGHV1S2		IGHJ5	IGHM							CTLYKSSGNPSF	TGTACTCTCTATAAAAGTAGTGGTAATCCTAGTTTC	IGLV8-10		IGLJ2	IGLC2
clonotype4022	clonotype4022_consensus_5589;clonotype4022_consensus_5590	1	0.000114103	CASGLLGDYYVMDLW	TGTGCAAGTGGATTATTGGGGGACTACTATGTAATGGATCTCTGG	IGHV1-4		IGHJ5	IGHD							CTLYKSSAYAIF	TGTACTCTGTATAAAAGTAGTGCTTATGCTATTTTC	IGLV8-10		IGLJ2	IGLC2
clonotype4992	clonotype4992_consensus_7636;clonotype4992_consensus_7637	1	0.000114103	CASGNAFSCDGHPMDLW	TGTGCATCAGGAAATGCTTTTAGTTGCGATGGGCATCCTATGGATCTCTGG	IGHV1S2		IGHJ5	IGHM							CCLYKGSGTFIF	TGTTGTCTGTATAAGGGAAGCGGTACCTTTATTTTC	IGLV8-16		IGLJ2	IGLC2
clonotype8178	clonotype8178_consensus_14334;clonotype8178_consensus_14335	1	0.000114103	CASGPCFPKPFNYDCYDDLYAMDLW	TGTGCAAGCGGACCCTGCTTTCCCAAACCCTTCAATTATGATTGCTATGATGACCTCTATGCTATGGATCTCTGG	IGHV1-4		IGHJ5	IGHM							CTLYQGSGSYTYMF	TGTACTCTGTATCAGGGAAGTGGTAGCTACACTTATATGTTC	IGLV8-16		IGLJ2	IGLC2
clonotype199	clonotype199_consensus_424;clonotype199_consensus_425	2	0.000228206	CASGQFSSQYCDFCGDLW	TGTGCGTCAGGCCAATTTAGCAGCCAGTATTGCGATTTTTGTGGGGATCTCTGG	IGHV1S5		IGHJ5	IGHM							CSLYKSSVNIF	TGTTCTCTGTATAAAAGTAGTGTAAATATTTTC	IGLV8-13		IGLJ2	IGLC2
clonotype6105	clonotype6105_consensus_9992;clonotype6105_consensus_9993	1	0.000114103	CASGRSDCTYSYVCAMNLW	TGTGCATCAGGCAGAAGTGATTGCACATACAGTTACGTCTGTGCTATGAATCTCTGG	IGHV1-4		IGHJ5	IGHM							CTLYKSSANNIF	TGTACTCTGTATAAAAGTAGTGCTAATAATATTTTC	IGLV8-10		IGLJ2	IGLC2
clonotype4602	clonotype4602_consensus_6812;clonotype4602_consensus_6813	1	0.000114103	CASGRSSGCSTSYNRW	TGTGCGTCAGGCCGCAGTAGCGGTTGCAGTACTAGTTACAATCGCTGG	IGHV1-15		IGHJ5	IGHD	CLQHSSAPNGF	TGTTTGCAGCATAGCAGTGCACCGAATGGTTTC	IGKV1-11		IGKJ2	IGKC
clonotype4508	clonotype4508_consensus_6622;clonotype4508_consensus_6623	1	0.000114103	CASGRSSGCYSVEDLW	TGTGCAAGTGGCCGCTCTAGTGGTTGTTATAGTGTTGAGGATCTCTGG	IGHV1-15		IGHJ5	IGHM	CFQHSSTPNGF	TGTTTCCAACATAGCAGTACACCGAATGGTTTC	IGKV1-11		IGKJ2	IGKC
clonotype3732	clonotype3732_consensus_4970;clonotype3732_consensus_4971	1	0.000114103	CASGSNCINGYMDW	TGTGCAAGTGGGAGCAATTGCATTAACGGTTACATGGACTGG	IGHV1-4		IGHJ5	IGHD							CTLYKSCPNVIF	TGTACTCTGTATAAAAGTTGTCCTAATGTTATTTTC	IGLV8-19		IGLJ2	IGLC2
clonotype5009	clonotype5009_consensus_7670;clonotype5009_consensus_7671	1	0.000114103	CASGSSGDCPYYSGNLW	TGTGCATCAGGCAGTAGTGGTGATTGCCCGTACTACTCTGGAAATCTCTGG	IGHV1S2		IGHJ5	IGHM							CSLYKSINDVPF	TGTTCTCTATATAAAAGTATCAATGATGTTCCCTTC	IGLV8-19		IGLJ3	IGLC2
clonotype6579	clonotype6579_consensus_10997;clonotype6579_consensus_10998	1	0.000114103	CASGSWGAGCLGCWYTMDLW	TGTGCAAGTGGGAGCTGGGGTGCTGGCTGTCTTGGGTGCTGGTATACTATGGATCTCTGG	IGHV1S2		IGHJ5	IGHM							CTLYKSSANYIF	TGTACTCTGTATAAAAGTAGTGCTAATTATATTTTC	IGLV8-10		IGLJ2	IGLC2
clonotype3961	clonotype3961_consensus_5457;clonotype3961_consensus_5458	1	0.000114103	CASGTGCYNPLMNLW	TGTGCGTCAGGTACCGGTTGCTATAATCCTTTAATGAATCTCTGG	IGHV1S2		IGHJ5	IGHD							CTLYKNSPNIF	TGTACTCTGTATAAAAATAGTCCTAATATTTTT	IGLV8-13		IGLJ2	IGLC2
clonotype5810	clonotype5810_consensus_9359;clonotype5810_consensus_9360	1	0.000114103	CASGTNCYSPDIYSIDFW	TGTGCATCGGGGACTAATTGCTATTCCCCCGACATATATAGTATAGATTTCTGG	IGHV1-15		IGHJ5	IGHD	CFQALQSPYGF	TGTTTTCAAGCTTTACAATCTCCGTATGGTTTC	IGKV2-10		IGKJ2	IGKC
clonotype4315	clonotype4315_consensus_6213;clonotype4315_consensus_6214	1	0.000114103	CASGVGDYCYEGMDLW	TGTGCGTCAGGCGTTGGTGATTATTGCTATGAAGGAATGGATCTCTGG	IGHV1-15		IGHJ5	IGHM							CTLYKSGPNIF	TGTACTCTGTATAAAAGTGGTCCTAATATTTTC	IGLV8-10		IGLJ2	IGLC2
clonotype6558	clonotype6558_consensus_10953;clonotype6558_consensus_10954	1	0.000114103	CASGVGGGCNGGWDMNLW	TGTGCGTCAGGCGTCGGCGGCGGTTGCAATGGCGGTTGGGATATGAATCTCTGG	IGHV1S5		IGHJ5	IGHM							CTLYESSANNIF	TGTACTCTGTATGAAAGTAGTGCTAATAATATTTTC	IGLV8-10		IGLJ2	IGLC2
clonotype91	clonotype91_consensus_186;clonotype91_consensus_187;clonotype91_consensus_188	2	0.000228206	CASGVNVGCNGGTMNLW	TGTGCATCTGGCGTGAATGTCGGTTGCAATGGCGGTACTATGAATCTCTGG	IGHV1-15		IGHJ5		CQQYDSAPYGF	TGTCAGCAGTATGATAGTGCACCGTATGGTTTC	IGKV1-11		IGKJ2	IGKC	CALYKSSTNVPF	TGTGCTCTGTATAAAAGTAGTACTAATGTTCCCTTC	IGLV8-13		IGLJ3	IGLC2
clonotype6113	clonotype6113_consensus_10008;clonotype6113_consensus_10009	1	0.000114103	CASGYGASCDWGVYAIDLW	TGTGCATCAGGCTATGGTGCTAGTTGCGATTGGGGGGTTTATGCTATAGATCTCTGG	IGHV1-4	IGHD1	IGHJ5	IGHD							CALYKSRWNVPF	TGTGCTCTGTATAAAAGTAGATGGAATGTTCCCTTC	IGLV8-13		IGLJ3	IGLC2
clonotype4672	clonotype4672_consensus_6953;clonotype4672_consensus_6954	1	0.000114103	CASGYGGGCEDCMYLW	TGTGCATCAGGCTATGGTGGTGGTTGCGAGGATTGTATGTATCTCTGG	IGHV1-4		IGHJ5	IGHM							CALWKGSGGYTYIF	TGTGCTCTGTGGAAGGGAAGTGGTGGCTACACTTATATTTTC	IGLV8-16		IGLJ2	IGLC2
clonotype3550	clonotype3550_consensus_4587;clonotype3550_consensus_4588;clonotype3550_consensus_4589	1	0.000114103	CASGYWWYGMDIW	TGTGCAAGTGGGTACTGGTGGTATGGTATGGATATCTGG	IGHV1S2		IGHJ5	IGHD							CCLYKGSGTYTYIF;CTLYKSIANLPF	TGTTGTCTGTATAAGGGAAGTGGTACCTACACGTATATTTTC;TGTACTCTCTATAAAAGTATTGCTAATCTTCCCTTC	IGLV8-16;IGLV8-10	;	IGLJ2;IGLJ3	IGLC2;IGLC2
clonotype4906	clonotype4906_consensus_7457;clonotype4906_consensus_7458	1	0.000114103	CASGYYDASCYSSMDLW	TGTGCAAGCGGATACTATGATGCTAGTTGCTATAGTTCAATGGATCTCTGG	IGHV1-4	IGHD1	IGHJ5	IGHD							CVLGKSCTNVF	TGTGTTCTGGGGAAAAGTTGTACTAATGTCTTC	IGLV8-19		IGLJ2	IGLC2
clonotype8156	clonotype8156_consensus_14289;clonotype8156_consensus_14290;clonotype8156_consensus_14291	1	0.000114103	CASHLSCYSYGASCYDPHILYMDLW	TGTGCAAGTCACCTTAGCTGCTATAGCTATGGTGCTAGTTGCTATGATCCTCATATTCTTTATATGGATCTCTGG	IGHV1-15	IGHD1	IGHJ5	IGHM	CQQYKEFLNGF	TGCCAGCAATATAAAGAATTTCTGAATGGTTTC	IGKV2-13		IGKJ2	IGKC	CALGKSGGTTSPF	TGTGCTCTAGGGAAAAGTGGTGGTACTACGTCCCCCTTC	IGLV8-18		IGLJ3	IGLC2
[truncated: 1,184 more rows]
