# Supplementary material for: Parallel single B cell transcriptomics to elucidate pig B cell repertoire
Source: Sci Rep. 2024 Jul 10;14:15997. doi: 10.1038/s41598-024-65263-2 (PMC11237004; doi:10.1038/s41598-024-65263-2)
Supplement: Supplementary file 3 — Supplementary Information 3. [file 41598_2024_65263_MOESM3_ESM.csv]

clonotype_id	consensus_ids	frequency	proportion	igh_cdr3s	igh_cdr3_nts	igh_v_genes	igh_d_genes	igh_j_genes	igh_c_genes	igk_cdr3s	igk_cdr3_nts	igk_v_genes	igk_d_genes	igk_j_genes	igk_c_genes	igl_cdr3s	igl_cdr3_nts	igl_v_genes	igl_d_genes	igl_j_genes	igl_c_genes
CDR3_1				IGCYSYGASCYGSYYYAMD
CDR3_2				VGGATIAVAIAVPNAMD
CDR3_3				SAVAIAVTFGGRQQYYAMD
CDR3_4				GCPLYSGCYIGQLGGVMD
CDR3_5				RIAIPMVLAIPPYYTM
CDR3_6				AAYYEDTM
CDR3_7				RRDSGCANSYVD
CDR3_8				ARGGCYIGYNCYDM
CDR3_9				ATGLSMVLVAWGAMD
CDR3_10				RDDFSDYCSASVCGME
CDR3_11				GCAEYYFPYYYSVD
CDR3_12				MSYTYGISYDYCGMDR
CDR3_13				TGLMVLSSRTYGAMD
CDR3_14				RGLAYGAIMD
CDR3_15				TLYLTYLD
clonotype43	clonotype43_consensus_85;clonotype43_consensus_86	2	0.000228206	CARSDCDRWSVTCYAGSYYGLDLW	TGTGCAAGGTCGGATTGCGATAGGTGGAGTGTTACTTGCTATGCGGGGTCTTACTATGGCCTGGATCTCTGG	IGHV1-4		IGHJ5	IGHD							CTLYKSSGNIF	TGTACTCTGTATAAAAGTAGTGGTAATATTTTC	IGLV8-10		IGLJ2	IGLC2
clonotype48	clonotype48_consensus_95;clonotype48_consensus_96;clonotype48_consensus_97;clonotype48_consensus_98	2	0.000228206	CAYGDGCYYYKYATYLW;CTRGYTGYDDMFLW	TGTGCTTATGGTGATGGTTGCTATTACTATAAGTATGCCACTTACCTCTGG;TGTACAAGGGGGTATACCGGTTACGATGATATGTTTCTCTGG	IGHV1S2;IGHV1-4	;	IGHJ5;IGHJ5	IGHD;IGHD							CLLYKSSGVIPF;CTLYKSSANIF	TGTCTTCTGTATAAAAGCAGTGGTGTTATTCCCTTC;TGTACTCTCTATAAAAGTAGTGCTAATATTTTC	IGLV8-13;IGLV8-18	;	IGLJ3;IGLJ2	IGLC2;IGLC2
clonotype83	clonotype83_consensus_170;clonotype83_consensus_171	2	0.000228206	CARDCYSYGASCYIIRDYCMDLW	TGTGCAAGAGACTGCTATAGCTATGGTGCTAGTTGCTACATAATTCGGGATTATTGTATGGATCTCTGG	IGHV1-4	IGHD1	IGHJ5	IGHM							CALGKSCTNVPF	TGTGCTCTGGGGAAAAGTTGTACTAATGTTCCCTTC	IGLV8-19		IGLJ3	IGLC2
clonotype93	clonotype93_consensus_191;clonotype93_consensus_192;clonotype93_consensus_193	2	0.000228206	CARGVEEGLW	TGTGCAAGAGGTGTAGAAGAAGGTCTCTGG	IGHV1-4		IGHJ5	IGHM	CQQYISAPYGF	TGTCAGCAGTATATAAGTGCACCGTATGGTTTC	IGKV1-11		IGKJ2	IGKC	CALYKSCSNAPF	TGTGCTCTGTATAAAAGTTGTTCTAATGCTCCCTTC	IGLV8-19		IGLJ3	IGLC2
clonotype113	clonotype113_consensus_234;clonotype113_consensus_235	2	0.000228206	CVAYVTMDLW	TGTGTAGCGTACGTTACTATGGATCTCTGG	IGHV1-4		IGHJ5	IGHM							CALNKGSGSYTYIF	TGTGCTCTAAATAAGGGAAGTGGTAGCTACACTTATATTTTC	IGLV8-16		IGLJ2	IGLC2
clonotype131	clonotype131_consensus_272;clonotype131_consensus_273	2	0.000228206	CEIGPVASNMDLW	TGTGAAATAGGCCCGGTTGCCTCTAATATGGATCTCTGG	IGHV1-4		IGHJ5	IGHM	CFQALQSPLGF	TGTTTTCAAGCTTTACAATCTCCTCTTGGTTTC	IGKV2-10		IGKJ2	IGKC
clonotype133	clonotype133_consensus_276;clonotype133_consensus_277	2	0.000228206	CARRWWGLRTHAMDLW	TGTGCAAGAAGGTGGTGGGGGTTACGGACTCATGCTATGGATCTCTGG	IGHV1-4		IGHJ5	IGHM	CQQYKEFPPNGF	TGCCAGCAATATAAAGAATTTCCTCCGAATGGTTTC	IGKV2-13		IGKJ2	IGKC
clonotype168	clonotype168_consensus_354;clonotype168_consensus_355;clonotype168_consensus_356	2	0.000228206	CAREAASSGYYSIDLW	TGTGCAAGGGAAGCTGCTAGCTCTGGTTACTATTCTATAGATCTGTGG	IGHV1-4		IGHJ5	IGHM	CQQHNSAPPYGF	TGTCAGCAGCATAATAGTGCACCTCCGTATGGTTTC	IGKV1-11		IGKJ2	IGKC	CALYKGSGSYTYIF	TGTGCTCTGTATAAGGGAAGTGGTAGCTACACTTATATTTTC	IGLV8-16		IGLJ2	IGLC2
clonotype17	clonotype17_consensus_31;clonotype17_consensus_32	1	0.000114103	CAKRSETSGYTAMDLW	TGTGCAAAACGCAGTGAAACTAGTGGCTATACGGCTATGGATCTCTGG	IGHV1-4		IGHJ5	IGHD							CQSTDSMNNVPF	TGTCAGTCAACTGACAGCATGAATAATGTTCCCTTC	IGLV3-3		IGLJ3	IGLC2
clonotype35	clonotype35_consensus_69;clonotype35_consensus_70	1	0.000114103	CTSSTYLW	TGTACAAGTAGTACCTATCTCTGG	IGHV1-4		IGHJ5	IGHM							CALEKSGATIF	TGTGCTCTGGAGAAAAGTGGTGCTACTATTTTC	IGLV8-18		IGLJ2	IGLC2
clonotype44	clonotype44_consensus_87;clonotype44_consensus_88	1	0.000114103	CAREGYSWNAHWYTMDLW	TGTGCAAGAGAAGGGTATAGCTGGAATGCGCATTGGTATACTATGGATCTCTGG	IGHV1-4		IGHJ5	IGHM							CALYKSSAYIF	TGTGCTCTGTATAAAAGTAGTGCGTATATTTTC	IGLV8-10		IGLJ2	IGLC2
clonotype45	clonotype45_consensus_89;clonotype45_consensus_90	1	0.000114103	CAKDSGCNTAYSWTCMYLW	TGCGCAAAAGACAGCGGTTGCAATACTGCTTACTCCTGGACCTGTATGTATCTCTGG	IGHV1-4		IGHJ5	IGHD							CTLYEGVPKIF	TGTACTCTGTATGAAGGTGTTCCTAAAATTTTC	IGLV8-10		IGLJ2	IGLC2
clonotype50	clonotype50_consensus_101;clonotype50_consensus_102	1	0.000114103	CANCGTVGCYLSDMNLW	TGTGCAAATTGCGGTACCGTTGGTTGCTATTTGAGTGATATGAACCTCTGG	IGHV1-4		IGHJ5								CLLLKSHENIF	TGTCTTCTACTTAAAAGTCATGAAAATATTTTC	IGLV8-10		IGLJ2	IGLC2
clonotype78	clonotype78_consensus_160;clonotype78_consensus_161	1	0.000114103	CARGEGGCYSVWFCPHMHLW	TGTGCAAGAGGCGAGGGCGGTTGCTATAGCGTTTGGTTTTGTCCTCATATGCATCTCTGG	IGHV1-4		IGHJ5	IGHD							CALGKSGGTTIF	TGTGCTCTAGGGAAAAGTGGTGGTACTACTATTTTC	IGLV8-18		IGLJ2	IGLC2
clonotype87	clonotype87_consensus_178;clonotype87_consensus_179	1	0.000114103	CTSYSSGCFGENSVNLW	TGTACAAGTTACTCTAGCGGTTGCTTTGGCGAAAACAGTGTTAATCTCTGG	IGHV1-4		IGHJ5	IGHM							CALYKTCTEVPF	TGTGCTCTATATAAAACTTGTACGGAAGTTCCCTTC	IGLV8-18		IGLJ3	IGLC2
clonotype119	clonotype119_consensus_246;clonotype119_consensus_247	1	0.000114103	CVADSGQWSGDDGYLDLW	TGTGTCGCTGATAGCGGTCAGTGGAGCGGTGACGACGGGTATCTGGATCTCTGG	IGHV1-4		IGHJ5	IGHD							CVLWKGSGTYTYIF	TGTGTTCTGTGGAAGGGAAGTGGTACCTACACTTATATTTTC	IGLV8-16		IGLJ2	IGLC2
clonotype122	clonotype122_consensus_252;clonotype122_consensus_253	1	0.000114103	CASSLISESRVLVAMMRNYYAMDLW	TGTGCAAGTTCTTTAATATCGGAGTCCCGGGTGCTAGTTGCTATGATGCGAAATTACTATGCTATGGATCTCTGG	IGHV1-4	IGHD1	IGHJ5	IGHM	CQQNKESLPGF	TGCCAGCAAAATAAAGAATCTCTTCCTGGTTTC	IGKV2-13		IGKJ2	IGKC
clonotype142	clonotype142_consensus_296;clonotype142_consensus_297	1	0.000114103	CVRGKDVMDMW	TGTGTAAGAGGCAAGGATGTGATGGATATGTGG	IGHV1-4		IGHJ5	IGHM							CALRKSDDTNIF	TGTGCTCTAAGGAAAAGTGATGATACTAATATTTTC	IGLV8-18		IGLJ2	IGLC2
clonotype145	clonotype145_consensus_302;clonotype145_consensus_303	1	0.000114103	CARGVNNAMTVW	TGTGCAAGGGGCGTTAACAATGCTATGACGGTCTGG	IGHV1-4		IGHJ5	IGHM							CGLYKGSVTFTWIF	TGTGGTCTCTATAAGGGAAGTGTCACGTTCACTTGGATTTTC	IGLV8-16		IGLJ2	IGLC2
clonotype149	clonotype149_consensus_310;clonotype149_consensus_311;clonotype149_consensus_312	1	0.000114103	CAIGIGRRWTLDLW	TGTGCGATAGGAATTGGAAGACGCTGGACTCTGGATCTCTGG	IGHV1-4		IGHJ5	IGHM							CALYKGGGTYTYIF;CQSLDRLLNLIF	TGTGCTCTGTATAAGGGAGGTGGTACCTACACTTATATTTTT;TGTCAGTCACTTGACCGTCTGCTTAATCTTATCTTC	IGLV8-16;IGLV3-3	;	IGLJ2;IGLJ2	IGLC2;IGLC2
clonotype163	clonotype163_consensus_344;clonotype163_consensus_345	1	0.000114103	CARDWSGCWGGERDLW	TGTGCAAGAGACTGGAGCGGTTGCTGGGGCGGTGAAAGGGATCTCTGG	IGHV1-4		IGHJ5	IGHM							CALGKSCAVAIF	TGTGCTCTGGGGAAAAGTTGTGCTGTTGCTATCTTC	IGLV8-19		IGLJ2	IGLC2
clonotype165	clonotype165_consensus_348;clonotype165_consensus_349	1	0.000114103	CGRQGSDCYSGCVNLW	TGTGGAAGACAAGGTAGTGATTGCTATAGTGGTTGTGTGAATCTCTGG	IGHV1-4		IGHJ5	IGHM							CALYQSSGNVPF	TGTGCACTGTACCAAAGTAGTGGTAATGTTCCCTTC	IGLV8-18		IGLJ3	IGLC2
clonotype201	clonotype201_consensus_428;clonotype201_consensus_429	1	0.000114103	CAGCRGGCYSAYYHYAMELW	TGTGCAGGATGCAGGGGCGGTTGCTATAGCGCTTACTATCACTATGCTATGGAACTCTGG	IGHV1-4	IGHD2	IGHJ5	IGHM							CTLYKSSANNIF	TGTACTCTCTATAAAAGTAGTGCTAATAATATTTTC	IGLV8-10		IGLJ2	IGLC2
clonotype2607	clonotype2607_consensus_2875;clonotype2607_consensus_2876;clonotype2607_consensus_2877	1	0.000114103	CVKRAW	TGTGTGAAACGTGCGTGG	IGHV1-4		IGHJ5	IGHD	CFQTLQFPRSF	TGTTTTCAAACTTTACAATTTCCTCGAAGTTTC	IGKV2-10		IGKJ2	IGKC	CALYQNSANAPF	TGTGCTCTATACCAAAATAGTGCTAATGCTCCCTTC	IGLV8-13		IGLJ3	IGLC2
clonotype2608	clonotype2608_consensus_2878;clonotype2608_consensus_2879;clonotype2608_consensus_2880;clonotype2608_consensus_2881	1	0.000114103	CAGGYDGWGLVEPCPLW;CVKRAW	TGTGCAGGAGGCTATGACGGTTGGGGCTTGGTGGAGCCATGTCCCCTCTGG;TGTGTGAAACGTGCGTGG	IGHV1-4;IGHV1-4	;	IGHJ5;IGHJ5	IGHM;IGHM	CFQTLQFPRSF	TGTTTTCAAACTTTACAATTTCCTCGAAGTTTC	IGKV2-10		IGKJ2	IGKC	CALYQNSANAPF	TGTGCTCTATACCAAAATAGTGCTAATGCTCCCTTC	IGLV8-13		IGLJ3	IGLC2
clonotype2610	clonotype2610_consensus_2884;clonotype2610_consensus_2885	1	0.000114103	CGRNLW	TGTGGAAGGAACCTCTGG	IGHV1-4		IGHJ5	IGHM	CFQLFQSPLVF	TGTTTTCAACTTTTCCAATCTCCTCTTGTGTTC	IGKV2-10		IGKJ4	IGKC
clonotype2613	clonotype2613_consensus_2890;clonotype2613_consensus_2891	1	0.000114103	CRKRMW	TGTCGAAAAAGGATGTGG	IGHV1-4		IGHJ5	IGHM	CFQRLQSPFGF	TGTTTTCAAAGACTTCAATCTCCGTTTGGTTTC	IGKV2-10		IGKJ2	IGKC
clonotype2615	clonotype2615_consensus_2894;clonotype2615_consensus_2895	1	0.000114103	CGTWKW	TGTGGAACATGGAAGTGG	IGHV1-4		IGHJ5	IGHM	CWQPLQSPHDF	TGTTGGCAACCTTTACAATCTCCTCATGATTTC	IGKV2-10		IGKJ2	IGKC
clonotype2770	clonotype2770_consensus_3058;clonotype2770_consensus_3059	1	0.000114103	CKRVDLW	TGTAAAAGAGTGGATCTCTGG	IGHV1-4		IGHJ5	IGHM							CALYKNSAGIF	TGTGCTCTCTATAAAAATAGTGCTGGTATTTTC	IGLV8-18		IGLJ2	IGLC2
clonotype2772	clonotype2772_consensus_3062;clonotype2772_consensus_3063;clonotype2772_consensus_3064	1	0.000114103	CGTGGIW	TGTGGAACAGGCGGGATCTGG	IGHV1-4		IGHJ5	IGHD	CFQRLQFPWTF	TGTTTTCAACGTTTACAATTTCCGTGGACGTTC	IGKV2-10		IGKJ1	IGKC	CVLYKSSANVPF	TGTGTTCTGTATAAAAGTAGTGCTAATGTTCCCTTC	IGLV8-13		IGLJ3	IGLC2
clonotype2774	clonotype2774_consensus_3067;clonotype2774_consensus_3068	1	0.000114103	CGTMDVW	TGTGGAACCATGGATGTCTGG	IGHV1-4		IGHJ5	IGHD	CEQYYSHPYGF	TGTGAGCAGTACTATAGTCATCCGTATGGTTTC	IGKV1-11		IGKJ2	IGKC
clonotype2781	clonotype2781_consensus_3081;clonotype2781_consensus_3082	1	0.000114103	CKTFTLW	TGTAAAACATTCACGCTCTGG	IGHV1-4		IGHJ5	IGHM	CFQGLQSPYDF	TGTTTTCAAGGTTTACAATCTCCGTATGATTTC	IGKV2-10		IGKJ2	IGKC
clonotype2917	clonotype2917_consensus_3224;clonotype2917_consensus_3225	1	0.000114103	CTRGDDLW	TGTACAAGAGGCGACGATCTCTGG	IGHV1-4		IGHJ5	IGHM							CRLWKSSVPF	TGTCGTCTGTGGAAAAGTTCTGTTCCCTTC	IGLV8-18		IGLJ3	IGLC2
clonotype2933	clonotype2933_consensus_3259;clonotype2933_consensus_3260	1	0.000114103	CATDYSTW	TGTGCAACAGACTATAGCACTTGG	IGHV1-4		IGHJ5	IGHD	CFQPLHSPCGF	TGTTTTCAACCTTTACACTCTCCGTGTGGTTTC	IGKV2-10		IGKJ2	IGKC
clonotype2945	clonotype2945_consensus_3279;clonotype2945_consensus_3280	1	0.000114103	CANYGRGLW	TGTGCGAATTATGGAAGAGGTCTCTGG	IGHV1-4		IGHJ5	IGHM							CGLEKDDVISI	TGTGGTCTGGAGAAAGATGATGTTATTTCTATC	IGLV8-18		IGLJ2	IGLC2
clonotype2960	clonotype2960_consensus_3311;clonotype2960_consensus_3312;clonotype2960_consensus_3313	1	0.000114103	CARGSCYNA	TGTGCAAGAGGCTCCTGCTATAATGCG	IGHV1-4		IGHJ3	IGHD	CLQALQFPYGF	TGTTTACAAGCTTTACAATTTCCGTATGGTTTC	IGKV2-10		IGKJ2	IGKC	CSLYQSTSNIF	TGTAGTCTGTATCAAAGTACCAGTAATATCTTC	IGLV8-10		IGLJ2	IGLC2
clonotype2965	clonotype2965_consensus_3322;clonotype2965_consensus_3323	1	0.000114103	CYNLGLDLW	TGTTACAACTTGGGGCTGGATCTCTGG	IGHV1-4		IGHJ5	IGHM							CALGKDGGAKVF	TGTGCTCTAGGGAAAGATGGTGGTGCTAAGGTTTTC	IGLV8-18		IGLJ2	IGLC2
clonotype2973	clonotype2973_consensus_3341;clonotype2973_consensus_3342	1	0.000114103	CTREMLSLW	TGTACAAGAGAAATGCTTAGCTTGTGG	IGHV1-4		IGHJ5								CVLQNKGRTMAF	TGTGTTTTGCAGAATAAGGGTCGTACTATGGCTTTC	IGLV8-18		IGLJ2	IGLC2
clonotype2979	clonotype2979_consensus_3355;clonotype2979_consensus_3356	1	0.000114103	CATANLHLW	TGTGCAACAGCAAACCTGCATCTCTGG	IGHV1-4		IGHJ5	IGHM							CALWKGSGTFTF	TGTGCTCTGTGGAAGGGAAGTGGTACCTTCACCTTC	IGLV8-16		IGLJ3	IGLC2
clonotype2982	clonotype2982_consensus_3362;clonotype2982_consensus_3363	1	0.000114103	CARGFITLW	TGTGCAAGAGGCTTTATAACTCTCTGG	IGHV1-4		IGHJ5	IGHM							CGLGKGDDTGIF	TGTGGTCTAGGGAAAGGTGATGATACGGGCATTTTT	IGLV8-18		IGLJ2	IGLC2
clonotype2983	clonotype2983_consensus_3364;clonotype2983_consensus_3365	1	0.000114103	CARWVATNW	TGTGCAAGATGGGTTGCTACGAACTGG	IGHV1-4		IGHJ5	IGHM							CCLWKSPGTRIF	TGTTGTCTCTGGAAAAGTCCTGGTACTCGGATTTTC	IGLV8-18		IGLJ2	IGLC2
clonotype2995	clonotype2995_consensus_3391;clonotype2995_consensus_3392	1	0.000114103	CARGRMDLW	TGTGCAAGAGGTCGTATGGATCTCTGG	IGHV1-4		IGHJ5	IGHD	CFQYYSAFNGF	TGTTTCCAATATTATAGTGCCTTCAATGGTTTC	IGKV1-11		IGKJ2	IGKC
clonotype2998	clonotype2998_consensus_3397;clonotype2998_consensus_3398	1	0.000114103	CARGDMDLW	TGTGCAAGAGGTGATATGGATCTCTGG	IGHV1-4		IGHJ5	IGHM	CLQYDVLPNAF	TGTTTGCAGTATGATGTTTTGCCCAATGCTTTC	IGKV1-11		IGKJ2	IGKC
clonotype3008	clonotype3008_consensus_3417;clonotype3008_consensus_3418	1	0.000114103	CRNAYGRLW	TGTAGAAATGCTTACGGGCGTCTCTGG	IGHV1-4		IGHJ5	IGHD							CALWKGSDGYSYIF	TGTGCTCTGTGGAAGGGAAGTGATGGCTACAGTTATATTTTT	IGLV8-16		IGLJ2	IGLC2
clonotype3021	clonotype3021_consensus_3443;clonotype3021_consensus_3444	1	0.000114103	CTTGGPKRW	TGTACAACAGGAGGTCCTAAACGCTGG	IGHV1-4		IGHJ5	IGHM	CFQGFQSPYGF	TGTTTTCAAGGTTTCCAATCTCCGTATGGTTTC	IGKV2-10		IGKJ2	IGKC
clonotype3022	clonotype3022_consensus_3445;clonotype3022_consensus_3446	1	0.000114103	CARGGCYSW	TGTGCAAGAGGCGGTTGCTATTCCTGG	IGHV1-4		IGHJ5	IGHM	CFQFLQSPYGF	TGCTTTCAGTTTTTACAATCTCCGTATGGTTTC	IGKV2-10		IGKJ2	IGKC
clonotype3023	clonotype3023_consensus_3447;clonotype3023_consensus_3448	1	0.000114103	CARGGCKVW	TGTGCAAGAGGCGGTTGCAAGGTCTGG	IGHV1-4		IGHJ5	IGHM	CFQVLQSPYGF	TGTTTTCAAGTTTTACAATCTCCGTATGGTTTC	IGKV2-10		IGKJ2	IGKC
clonotype3026	clonotype3026_consensus_3453;clonotype3026_consensus_3454	1	0.000114103	CTTGGPRVW	TGCACAACAGGCGGGCCCCGCGTCTGG	IGHV1-4		IGHJ5	IGHM	CFQGLQSPYGF	TGTTTTCAAGGTTTACAATCTCCGTATGGTTTC	IGKV2-10		IGKJ2	IGKC
clonotype3029	clonotype3029_consensus_3459;clonotype3029_consensus_3460	1	0.000114103	CVRSLNMRLW	TGTGTGAGATCTCTTAATATGCGTCTCTGG	IGHV1-4		IGHJ5	IGHM							CQSSDSIENLIF	TGTCAGTCATCTGACAGCATCGAAAATCTGATTTTC	IGLV3-3		IGLJ2	IGLC2
clonotype3057	clonotype3057_consensus_3526;clonotype3057_consensus_3527	1	0.000114103	CGGDYRMNLW	TGTGGAGGTGACTATCGTATGAATCTCTGG	IGHV1-4		IGHJ5	IGHM							CAVEKSGVNIF	TGTGCTGTGGAGAAAAGTGGTGTTAATATTTTC	IGLV8-18		IGLJ2	IGLC2
clonotype3059	clonotype3059_consensus_3530;clonotype3059_consensus_3531	1	0.000114103	CVRKSVMDLW	TGTGTAAGAAAGAGTGTCATGGATCTCTGG	IGHV1-4		IGHJ5	IGHM							CALKKSDATNIF	TGTGCTCTGAAGAAAAGTGATGCTACTAACATTTTC	IGLV8-18		IGLJ2	IGLC2
clonotype3072	clonotype3072_consensus_3556;clonotype3072_consensus_3557	1	0.000114103	CVYGATYVAW	TGTGTTTATGGTGCTACTTATGTGGCCTGG	IGHV1-4		IGHJ5	IGHD							CALEKTGLTKIF	TGTGCTCTGGAGAAAACTGGTCTTACTAAGATTTTC	IGLV8-18		IGLJ2	IGLC2
clonotype3080	clonotype3080_consensus_3575;clonotype3080_consensus_3576	1	0.000114103	CATPFGPVPW	TGTGCAACTCCTTTTGGCCCCGTACCCTGG	IGHV1-4		IGHJ3	IGHM							CALRKSDGTFPF	TGTGCTCTACGGAAAAGTGATGGGACTTTCCCCTTC	IGLV8-18		IGLJ3	IGLC2
clonotype3081	clonotype3081_consensus_3577;clonotype3081_consensus_3578	1	0.000114103	CARGRSVVSW	TGTGCAAGAGGTCGTAGTGTTGTTAGTTGG	IGHV1-4		IGHJ5	IGHG1							CVLEKSDGTKFF	TGTGTTCTGGAGAAAAGTGATGGAACGAAATTTTTC	IGLV8-18		IGLJ2	IGLC2
clonotype3082	clonotype3082_consensus_3579;clonotype3082_consensus_3580;clonotype3082_consensus_3581;clonotype3082_consensus_3582	1	0.000114103	CAYSGYYSAITTMDLW;CTRGYGMNLW	TGTGCGTATAGTGGTTACTATAGTGCCATCACAACTATGGATCTCTGG;TGTACAAGAGGCTATGGTATGAATCTCTGG	IGHV1S5;IGHV1-4	;	IGHJ5;IGHJ5	IGHM;IGHM							CALDKTGANVIF;CALYKSSSHAIF	TGTGCTCTGGATAAAACTGGTGCTAATGTTATTTTC;TGTGCTCTGTATAAAAGTAGTAGTCATGCTATTTTC	IGLV8-13;IGLV8-18	;	IGLJ2;IGLJ2	IGLC2;IGLC2
clonotype3092	clonotype3092_consensus_3601;clonotype3092_consensus_3602	1	0.000114103	CGSSIGRGLW	TGTGGAAGTTCTATTGGCAGGGGTCTCTGG	IGHV1-4		IGHJ5		CLQYSSAPFGF	TGTTTGCAATATAGCAGTGCACCCTTTGGTTTC	IGKV1-11		IGKJ2	IGKC
clonotype3098	clonotype3098_consensus_3613;clonotype3098_consensus_3614	1	0.000114103	CLVGGNDRAW	TGTCTAGTAGGCGGCAATGATCGTGCTTGG	IGHV1-4		IGHJ5	IGHD							CRLYQGSDDTYLF	TGTCGTCTTTATCAGGGCAGTGATGATACCTATCTTTTC	IGLV8-18		IGLJ2	IGLC2
clonotype3099	clonotype3099_consensus_3615;clonotype3099_consensus_3616	1	0.000114103	CARGSAMDLW	TGTGCAAGAGGTTCCGCTATGGATCTCTGG	IGHV1-4		IGHJ5	IGHM	CQQHDSAPYGF	TGTCAGCAGCATGATAGTGCACCGTATGGTTTC	IGKV1-11		IGKJ2	IGKC
clonotype3101	clonotype3101_consensus_3619;clonotype3101_consensus_3620	1	0.000114103	CAKNVYSGTW	TGTGCAAAAAATGTTTATAGTGGAACCTGG	IGHV1-4		IGHJ5	IGHM	CQQCDSVPYGF	TGTCAGCAATGTGATAGTGTACCTTATGGTTTC	IGKV1-11		IGKJ2	IGKC
clonotype3102	clonotype3102_consensus_3621;clonotype3102_consensus_3622	1	0.000114103	CVRYSVMDLW	TGTGTGAGATATTCTGTTATGGATCTCTGG	IGHV1-4		IGHJ5	IGHM							CGLGKSGGTTFIF	TGTGGTCTAGGGAAAAGTGGTGGTACTACGTTTATTTTT	IGLV8-18		IGLJ2	IGLC2
clonotype3104	clonotype3104_consensus_3625;clonotype3104_consensus_3626	1	0.000114103	CGRAVHLDLW	TGTGGAAGGGCGGTGCATTTAGATCTCTGG	IGHV1-4		IGHJ5	IGHD	CLQYSSTPYGF	TGTTTACAGTATAGCAGTACACCGTATGGTTTC	IGKV1-11		IGKJ2	IGKC
clonotype3107	clonotype3107_consensus_3633;clonotype3107_consensus_3634	1	0.000114103	CARGEYLFLW	TGTGCAAGAGGCGAGTATCTGTTCCTCTGG	IGHV1-4		IGHJ5	IGHM	CQQYNSIPYGF	TGTCAGCAGTATAATAGTATACCGTATGGTTTC	IGKV1-11		IGKJ2	IGKC
clonotype3116	clonotype3116_consensus_3651;clonotype3116_consensus_3652	1	0.000114103	CARYSALDLW	TGTGCAAGATACTCGGCACTGGATCTCTGG	IGHV1-4		IGHJ5	IGHM	CLQYSSAPYGF	TGTCTGCAGTATTCCAGTGCACCGTATGGTTTC	IGKV1-11		IGKJ2	IGKC
clonotype3124	clonotype3124_consensus_3667;clonotype3124_consensus_3668	1	0.000114103	CIRGTTMNLW	TGTATAAGGGGAACAACTATGAATCTCTGG	IGHV1-4		IGHJ5	IGHM							CVLEKGVTGYTYIF	TGTGTTCTCGAAAAGGGAGTTACTGGCTACACTTATATTTTC	IGLV8-18		IGLJ2	IGLC2
clonotype3126	clonotype3126_consensus_3671;clonotype3126_consensus_3672	1	0.000114103	CVRSTSMKVW	TGTGTAAGATCAACCAGTATGAAAGTCTGG	IGHV1-4		IGHJ5	IGHM							CGLYKGSGTYTNTF	TGTGGTCTGTATAAGGGAAGTGGTACCTACACTAATACTTTC	IGLV8-16		IGLJ2	IGLC2
clonotype3128	clonotype3128_consensus_3675;clonotype3128_consensus_3676	1	0.000114103	CVRSTAMNLW	TGTGTAAGGAGTACTGCTATGAATCTCTGG	IGHV1-4		IGHJ5	IGHM							CALDKGSSGYTNIF	TGTGCTCTGGATAAGGGAAGTAGTGGCTACACAAATATTTTC	IGLV8-18		IGLJ2	IGLC2
clonotype3130	clonotype3130_consensus_3679;clonotype3130_consensus_3680	1	0.000114103	CVRGLIMNLW	TGTGTAAGAGGTCTGATTATGAATCTCTGG	IGHV1-4		IGHJ5	IGHM							CALYKGSKTYTYIF	TGTGCTCTGTACAAGGGAAGTAAGACCTACACTTATATTTTC	IGLV8-16		IGLJ2	IGLC2
clonotype3133	clonotype3133_consensus_3685;clonotype3133_consensus_3686	1	0.000114103	CAGYGRMTFW	TGTGCAGGATATGGTAGAATGACTTTCTGG	IGHV1-4		IGHJ5	IGHM							CALDKGSGSYTYIF	TGTGCTCTGGATAAGGGAAGTGGTAGCTACACTTATATTTTC	IGLV8-16		IGLJ2	IGLC2
clonotype3154	clonotype3154_consensus_3726;clonotype3154_consensus_3727	1	0.000114103	CARGGSFMNLW	TGTGCAAGAGGCGGTAGCTTTATGAATCTCTGG	IGHV1-4		IGHJ5	IGHD							CQSTDSIDKVF	TGTCAGTCAACTGACAGCATTGATAAAGTTTTC	IGLV3-3		IGLJ2	IGLC2
clonotype3171	clonotype3171_consensus_3766;clonotype3171_consensus_3767	1	0.000114103	CARRWTSMDLW	TGTGCAAGACGCTGGACTAGTATGGATCTCTGG	IGHV1-4		IGHJ5	IGHM							CSLNKDSGNVF	TGTAGTCTGAATAAAGATAGTGGTAACGTTTTC	IGLV8-18		IGLJ2	IGLC2
clonotype3186	clonotype3186_consensus_3800;clonotype3186_consensus_3801	1	0.000114103	CARGLYSWGLW	TGTGCCAGAGGCTTGTATAGTTGGGGTCTCTGG	IGHV1-4		IGHJ5	IGHM							CALYKSSTNIF	TGTGCTCTGTATAAAAGTAGTACTAATATTTTC	IGLV8-19		IGLJ2	IGLC2
clonotype3191	clonotype3191_consensus_3813;clonotype3191_consensus_3814	1	0.000114103	CARGDADMDLW	TGTGCAAGAGGCGATGCCGATATGGATCTCTGG	IGHV1-4		IGHJ5	IGHM							CTLYKSSVKIF	TGTACTCTGTATAAAAGTAGTGTGAAGATTTTC	IGLV8-10		IGLJ2	IGLC2
clonotype3223	clonotype3223_consensus_3880;clonotype3223_consensus_3881	1	0.000114103	CATIANEMDLW	TGTGCAACTATAGCGAACGAAATGGATCTCTGG	IGHV1-4		IGHJ5	IGHM							CGLGKSDGTNIF	TGTGGTCTAGGGAAAAGTGATGGTACCAATATTTTC	IGLV8-18		IGLJ2	IGLC2
clonotype3234	clonotype3234_consensus_3907;clonotype3234_consensus_3908;clonotype3234_consensus_3909	1	0.000114103	CVRNYYWAYLW	TGTGTCAGAAATTATTATTGGGCGTATCTCTGG	IGHV1-4		IGHJ5	IGHM							CALYKNSTNKLF;CTLYKGTGGDTYIF	TGTGCTCTGTATAAGAATAGTACTAATAAACTTTTC;TGTACTCTGTATAAGGGAACTGGTGGCGACACTTATATTTTC	IGLV8-13;IGLV8-16	;	IGLJ2;IGLJ2	IGLC2;IGLC2
clonotype3236	clonotype3236_consensus_3912;clonotype3236_consensus_3913	1	0.000114103	CLRGRTETYLW	TGTTTAAGAGGCAGGACCGAAACTTATCTCTGG	IGHV1-4		IGHJ5	IGHM							CALQSSGGTVPF	TGTGCTCTACAGAGCAGTGGTGGTACTGTTCCCTTC	IGLV8-18		IGLJ3	IGLC2
clonotype3244	clonotype3244_consensus_3930;clonotype3244_consensus_3931	1	0.000114103	CARGGDNFYDW	TGTGCAAGAGGCGGTGACAATTTCTATGACTGG	IGHV1-4		IGHJ5	IGHM							CVLGKSGGTKVF	TGTGTTCTAGGGAAAAGTGGTGGTACTAAGGTTTTC	IGLV8-19		IGLJ2	IGLC2
clonotype3250	clonotype3250_consensus_3943;clonotype3250_consensus_3944	1	0.000114103	CARGYWSMNLW	TGTGCAAGGGGGTACTGGTCTATGAATCTCTGG	IGHV1-4		IGHJ5	IGHM	CLQHNRAPYGF	TGTTTGCAGCATAATCGTGCACCGTATGGTTTC	IGKV1-11		IGKJ2	IGKC
clonotype3266	clonotype3266_consensus_3977;clonotype3266_consensus_3978	1	0.000114103	CATGFREIYRW	TGTGCAACCGGGTTTCGTGAGATATATCGATGG	IGHV1-4		IGHJ5	IGHD							CSLYKGSGSYTIF	TGTAGTCTATATAAGGGAAGTGGTAGTTACACTATTTTC	IGLV8-16		IGLJ2	IGLC2
clonotype3294	clonotype3294_consensus_4034;clonotype3294_consensus_4035	1	0.000114103	CAEGYYRINLW	TGTGCAGAGGGATACTATCGTATAAATCTCTGG	IGHV1-4		IGHJ5	IGHD							CALYKGSGTYTNIF	TGTGCTCTGTATAAGGGAAGTGGTACCTACACTAATATTTTC	IGLV8-16		IGLJ2	IGLC2
clonotype3296	clonotype3296_consensus_4038;clonotype3296_consensus_4039	1	0.000114103	CARDAYGMDLW	TGTGCACGCGATGCTTATGGTATGGATCTCTGG	IGHV1-4		IGHJ5	IGHD							CALWKGSGRYSYIF	TGTGCTCTGTGGAAGGGAAGTGGTCGCTACAGTTATATTTTC	IGLV8-16		IGLJ2	IGLC2
clonotype3299	clonotype3299_consensus_4045;clonotype3299_consensus_4046	1	0.000114103	CATTPTSMILW	TGTGCGACAACCCCGACGAGTATGATTCTCTGG	IGHV1-4		IGHJ5	IGHD							CALYKGRDSWTYIF	TGTGCTCTGTATAAGGGAAGGGACAGCTGGACTTATATTTTC	IGLV8-16		IGLJ2	IGLC2
clonotype3302	clonotype3302_consensus_4052;clonotype3302_consensus_4053	1	0.000114103	CARDNTGMDIW	TGTGCACGCGATAATACTGGTATGGATATCTGG	IGHV1-4		IGHJ5	IGHM							CALYKGTGTFISFF	TGTGCTCTGTATAAGGGTACTGGTACCTTCATTAGTTTTTTC	IGLV8-16		IGLJ2	IGLC2
clonotype3325	clonotype3325_consensus_4101;clonotype3325_consensus_4102;clonotype3325_consensus_4103	1	0.000114103	CTRGYSDYLGPW	TGTACAAGAGGCTATAGCGATTACTTGGGGCCGTGG	IGHV1-4		IGHJ5	IGHM							CALYKSSANVPF;CLSPDNIDHPLF	TGTGCTCTGTATAAAAGTAGTGCTAATGTTCCCTTC;TGTCTGTCACCTGACAACATTGACCATCCCCTTTTC	IGLV8-13;IGLV3-3	;	IGLJ3;IGLJ2	IGLC2;IGLC2
clonotype3331	clonotype3331_consensus_4115;clonotype3331_consensus_4116	1	0.000114103	CARGPSSRLDLW	TGTGCAAGAGGCCCTTCCAGTAGGTTGGATCTCTGG	IGHV1-4		IGHJ5	IGHM							CQSVDSIDNISF	TGTCAGTCAGTTGACAGTATTGATAATATTTCCTTC	IGLV3-3		IGLJ3	IGLC2
clonotype3337	clonotype3337_consensus_4129;clonotype3337_consensus_4130;clonotype3337_consensus_4131	1	0.000114103	CAISMTKIMDFW	TGCGCAATATCGATGACCAAGATCATGGATTTCTGG	IGHV1-4		IGHJ5	IGHM	CLQEFSTPNGF	TGTTTGCAGGAGTTCAGTACACCGAATGGTTTC	IGKV1-11		IGKJ2	IGKC	CQSYNDSDTFPF	TGTCAGTCATACAATGATAGTGATACTTTTCCCTTC	IGLV3-2		IGLJ3	IGLC2
clonotype3339	clonotype3339_consensus_4136;clonotype3339_consensus_4137	1	0.000114103	CARGYLWTMDLW	TGTGCAAGAGGCTATCTGTGGACTATGGATCTCTGG	IGHV1-4		IGHJ5	IGHM							CTVDKSGVKHF	TGTACTGTAGATAAAAGTGGTGTTAAGCACTTT	IGLV8-10		IGLJ2	IGLC2
clonotype3341	clonotype3341_consensus_4140;clonotype3341_consensus_4141	1	0.000114103	CAKSFDYVMDLW	TGTGCAAAATCGTTTGACTATGTTATGGATCTCTGG	IGHV1-4		IGHJ5	IGHM							CTLYKNSANAF	TGTACTCTGTATAAAAATAGTGCTAATGCCTTC	IGLV8-10		IGLJ2	IGLC2
clonotype3350	clonotype3350_consensus_4158;clonotype3350_consensus_4159	1	0.000114103	CTRDWDWALDLW	TGTACAAGAGACTGGGACTGGGCACTGGATCTCTGG	IGHV1-4		IGHJ5	IGHM							CYLHGTSAGPF	TGTTATCTACATGGAACAAGTGCTGGTCCCTTC	IGLV8-10		IGLJ3	IGLC2
clonotype3353	clonotype3353_consensus_4165;clonotype3353_consensus_4166;clonotype3353_consensus_4167	1	0.000114103	CVTTYTGRENFW	TGTGTAACAACCTATACCGGTCGGGAGAATTTCTGG	IGHV1-4		IGHJ5	IGHD	CFQGLQSPYGF	TGTTTTCAAGGTTTACAATCTCCGTATGGTTTC	IGKV2-10		IGKJ2	IGKC	CQSADSIDNANIF	TGTCAGTCAGCTGACAGTATTGATAATGCTAATATTTTC	IGLV3-3		IGLJ2	IGLC2
clonotype3354	clonotype3354_consensus_4168;clonotype3354_consensus_4169	1	0.000114103	CSRDWDWTIDLW	TGCTCAAGAGATTGGGATTGGACTATTGATCTCTGG	IGHV1-4		IGHJ5	IGHM							CFLYESSGDIF	TGTTTTCTGTATGAAAGTAGTGGTGATATTTTC	IGLV8-10		IGLJ2	IGLC2
clonotype3355	clonotype3355_consensus_4170;clonotype3355_consensus_4171	1	0.000114103	CARGDGIGMNLW	TGTGCAAGAGGCGATGGTATAGGTATGAATCTCTGG	IGHV1-4		IGHJ5	IGHM							CQSADRIVYVKVF	TGTCAGTCAGCTGACAGAATTGTTTATGTTAAAGTTTTC	IGLV3-3		IGLJ2	IGLC2
clonotype3368	clonotype3368_consensus_4198;clonotype3368_consensus_4199	1	0.000114103	CARGDVDCLDLW	TGTGCAAGGGGCGATGTTGACTGTCTGGATCTCTGG	IGHV1-4		IGHJ5	IGHD							CSLWKSNTDIPF	TGTAGTCTGTGGAAGAGTAATACTGATATTCCCTTT	IGLV8-10		IGLJ3	IGLC2
clonotype3378	clonotype3378_consensus_4219;clonotype3378_consensus_4220	1	0.000114103	CARSLTFGGSPW	TGTGCAAGATCCTTGACTTTCGGGGGTTCCCCCTGG	IGHV1-4		IGHJ5	IGHM							CVLYKDSGSIIF	TGTGTTCTGTATAAAGATAGTGGTAGTATTATTTTC	IGLV8-13		IGLJ2	IGLC2
clonotype3381	clonotype3381_consensus_4225;clonotype3381_consensus_4226	1	0.000114103	CATGYYESITVW	TGTGCAACAGGCTACTATGAGTCTATCACTGTCTGG	IGHV1-4		IGHJ5	IGHM							CALYKSSENRPF	TGTGCTCTGTATAAAAGTAGTGAGAATCGTCCCTTC	IGLV8-13		IGLJ3	IGLC2
clonotype3384	clonotype3384_consensus_4231;clonotype3384_consensus_4232;clonotype3384_consensus_4233;clonotype3384_consensus_4234	1	0.000114103	CARGFHDDWLDLW;CINSCYRLDKIW	TGTGCAAGAGGCTTTCACGATGACTGGTTGGATCTCTGG;TGTATAAACAGTTGCTATAGGTTAGATAAAATCTGG	IGHV1-4;IGHV1S2	;	IGHJ5;IGHJ5	IGHM;IGHM							CRLWKGSANVPF;CVLGKSGAFIIL	TGTCGTCTGTGGAAAGGTAGTGCTAATGTTCCCTTC;TGTGTTCTAGGGAAAAGTGGTGCTTTTATTATTTTA	IGLV8-10;IGLV8-19	;	IGLJ3;IGLJ2	IGLC2;IGLC2
clonotype3389	clonotype3389_consensus_4245;clonotype3389_consensus_4246	1	0.000114103	CVRETDYAMDLW	TGTGTAAGAGAGACTGACTATGCTATGGATCTCTGG	IGHV1-4		IGHJ5	IGHM							CALSKSSDNFIF	TGTGCTCTATCTAAAAGTAGTGATAATTTTATTTTC	IGLV8-10		IGLJ2	IGLC2
clonotype3397	clonotype3397_consensus_4261;clonotype3397_consensus_4262	1	0.000114103	CGSILLVIGLFG	TGTGGAAGCATCCTATTGGTTATTGGGCTTTTTGGG	IGHV1-4		IGHJ5	IGHD	CFQHSSAPYGF	TGTTTCCAGCATAGCAGTGCACCGTATGGTTTC	IGKV1-11		IGKJ2	IGKC
clonotype3403	clonotype3403_consensus_4273;clonotype3403_consensus_4274	1	0.000114103	CARNDNCPMNLW	TGCGCACGAAATGACAATTGTCCTATGAATCTCTGG	IGHV1-4		IGHJ5	IGHM	CLQYDSALYDF	TGTTTGCAGTATGACAGTGCACTGTATGATTTC	IGKV1-11		IGKJ2	IGKC
clonotype3430	clonotype3430_consensus_4329;clonotype3430_consensus_4330	1	0.000114103	CTRAVTLLGGIW	TGTACAAGAGCGGTTACTTTGTTGGGGGGAATCTGG	IGHV1-4		IGHJ5	IGHM							CVLYKGSGTYTITF	TGTGTTCTGTATAAGGGAAGTGGTACCTACACTATTACTTTC	IGLV8-16		IGLJ2	IGLC2
clonotype3431	clonotype3431_consensus_4331;clonotype3431_consensus_4332	1	0.000114103	CVRETSFLGETW	TGTGTAAGGGAGACGTCATTCCTTGGTGAAACCTGG	IGHV1-4		IGHJ5	IGHM							CTLYKGSSGYTYIF	TGTACTCTGTATAAGGGAAGTAGTGGCTACACTTATATTTTC	IGLV8-16		IGLJ2	IGLC2
clonotype3432	clonotype3432_consensus_4333;clonotype3432_consensus_4334	1	0.000114103	CASLGLLDMDLW	TGTGCAAGTTTGGGGTTGCTCGATATGGATCTCTGG	IGHV1-4		IGHJ5	IGHM	CQQNKESNGF	TGCCAGCAAAATAAAGAATCGAATGGTTTC	IGKV2-13		IGKJ2	IGKC
clonotype3436	clonotype3436_consensus_4341;clonotype3436_consensus_4342	1	0.000114103	CAREDGWAFDLW	TGTGCAAGGGAGGACGGCTGGGCTTTCGATCTCTGG	IGHV1-4		IGHJ5	IGHM							CTLYKGSGTYTFIF	TGTACTCTGTATAAGGGAAGTGGTACCTACACTTTTATTTTC	IGLV8-16		IGLJ2	IGLC2
clonotype3438	clonotype3438_consensus_4345;clonotype3438_consensus_4346	1	0.000114103	CATHWDMSVTSW	TGTGCAACACACTGGGACATGTCGGTCACTAGCTGG	IGHV1-4		IGHJ5	IGHM							CALYKGIVSYTYIF	TGTGCTCTGTATAAGGGAATTGTTAGCTACACTTATATTTTT	IGLV8-16		IGLJ2	IGLC2
clonotype3442	clonotype3442_consensus_4353;clonotype3442_consensus_4354	1	0.000114103	CTYSGYDGMDLW	TGTACATATAGCGGTTACGATGGGATGGATCTCTGG	IGHV1-4		IGHJ5	IGHM	CQQNKESLNGF	TGCCAGCAAAATAAAGAATCTCTGAATGGTTTC	IGKV2-6		IGKJ2	IGKC
clonotype3445	clonotype3445_consensus_4359;clonotype3445_consensus_4360	1	0.000114103	CTRSVMNPYNLW	TGCACAAGAAGCGTTATGAACCCCTATAATCTCTGG	IGHV1-4		IGHJ5	IGHD	CFQALQPPYGF	TGTTTTCAAGCTTTACAACCTCCGTATGGTTTC	IGKV2-10		IGKJ2	IGKC
clonotype3448	clonotype3448_consensus_4365	1	0.000114103	CATVNYSGCPDLW	TGTGCAACAGTCAACTATAGCGGTTGCCCTGATCTCTGG	IGHV1-4		IGHJ5	IGHM
clonotype3451	clonotype3451_consensus_4371;clonotype3451_consensus_4372	1	0.000114103	CAIESPYDAMDLW	TGTGCAATAGAGAGCCCTTACGATGCTATGGATCTCTGG	IGHV1-4		IGHJ5	IGHM							CRSADSINNIF	TGTCGGTCAGCTGACAGCATTAATAATATTTTC	IGLV3-3		IGLJ2	IGLC2
clonotype3459	clonotype3459_consensus_4387;clonotype3459_consensus_4388	1	0.000114103	CARGPDIAAVDLW	TGTGCAAGAGGCCCAGACATAGCGGCCGTGGATCTCTGG	IGHV1-4		IGHJ5	IGHM							CQSYDDSYTLIF	TGTCAGTCATACGATGATAGTTATACTCTTATTTTC	IGLV3-2		IGLJ2	IGLC2
clonotype3460	clonotype3460_consensus_4389;clonotype3460_consensus_4390	1	0.000114103	CARGGLLYLMDLW	TGTGCAAGGGGGGGGTTGCTATACCTTATGGATCTCTGG	IGHV1-4		IGHJ5	IGHM							CQSYDDSYTNIF	TGTCAGTCATACGATGATAGTTATACTAATATTTTC	IGLV3-2		IGLJ2	IGLC2
clonotype3472	clonotype3472_consensus_4417;clonotype3472_consensus_4418	1	0.000114103	CAKGDSREDMQVW	TGTGCAAAGGGAGATAGTAGAGAGGATATGCAGGTCTGG	IGHV1-4		IGHJ5	IGHD							CTLYQSSVVAF	TGTACTCTATATCAAAGTAGTGTTGTTGCCTTC	IGLV8-19		IGLJ3	IGLC2
clonotype3484	clonotype3484_consensus_4444;clonotype3484_consensus_4445	1	0.000114103	CVSAYGDSLSDLW	TGTGTATCAGCCTATGGTGATAGTTTGTCGGATCTCTGG	IGHV1-4		IGHJ5	IGHM							CALGKSGGTVF	TGTGCTCTAGGGAAAAGTGGTGGTACGGTTTTC	IGLV8-18		IGLJ2	IGLC2
clonotype3517	clonotype3517_consensus_4517;clonotype3517_consensus_4518	1	0.000114103	CARGYFYYQIDLW	TGTGCAAGGGGTTATTTCTACTACCAGATTGATCTCTGG	IGHV1-4		IGHJ5	IGHM							CALRKSDVTIAF	TGTGCTCTGAGGAAAAGTGATGTGACTATTGCTTTC	IGLV8-18		IGLJ2	IGLC2
clonotype3518	clonotype3518_consensus_4519;clonotype3518_consensus_4520	1	0.000114103	CARAEDYYNMDLW	TGTGCAAGAGCCGAGGATTACTATAATATGGATCTCTGG	IGHV1-4		IGHJ5	IGHM							CTLYISDAKMSF	TGTACTCTGTATATAAGTGATGCTAAGATGTCCTTC	IGLV8-10		IGLJ2	IGLC2
clonotype3534	clonotype3534_consensus_4552;clonotype3534_consensus_4553	1	0.000114103	CARSAWYTCGNLW	TGTGCAAGAAGCGCGTGGTATACCTGCGGAAATCTCTGG	IGHV1-4		IGHJ5	IGHM							CTLWKSSTNNIF	TGTACTCTGTGGAAAAGTAGTACTAATAATATTTTT	IGLV8-19		IGLJ2	IGLC2
clonotype3554	clonotype3554_consensus_4596;clonotype3554_consensus_4597	1	0.000114103	CVRAWIYYATDLW	TGTGTCAGAGCCTGGATTTACTACGCTACGGATCTCTGG	IGHV1-4		IGHJ5	IGHM							CALGKSGDSISC	TGTGCTCTAGGGAAAAGTGGTGATAGTATTTCCTGC	IGLV8-19		IGLJ3	IGLC2
clonotype3559	clonotype3559_consensus_4606;clonotype3559_consensus_4607	1	0.000114103	CVTESGASLMDLW	TGTGTAACAGAGAGTGGTGCATCTCTGATGGATCTCTGG	IGHV1-4		IGHJ5	IGHM							CALWKSGLGITF	TGTGCTCTGTGGAAAAGTGGTCTTGGTATTACCTTC	IGLV8-19		IGLJ3	IGLC2
clonotype3589	clonotype3589_consensus_4672;clonotype3589_consensus_4673	1	0.000114103	CARGWIYYIRDLW	TGTGCAAGAGGCTGGATTTATTATATTAGGGATCTCTGG	IGHV1-4		IGHJ5	IGHD							CALWKSDGTTYVF	TGTGCACTGTGGAAAAGTGATGGTACTACGTATGTTTTC	IGLV8-19		IGLJ2	IGLC2
clonotype3600	clonotype3600_consensus_4694;clonotype3600_consensus_4695	1	0.000114103	CASSYNSRIMSLW	TGTGCAAGTAGCTACAATTCCAGAATAATGAGTCTCTGG	IGHV1-4		IGHJ5	IGHM	CLQYASAPHGF	TGTTTGCAGTATGCTAGTGCACCGCATGGTTTC	IGKV1-11		IGKJ2	IGKC
clonotype3604	clonotype3604_consensus_4702;clonotype3604_consensus_4703	1	0.000114103	CARGGGVREMDLW	TGTGCAAGAGGCGGCGGTGTCCGCGAGATGGATCTCTGG	IGHV1-4		IGHJ5	IGHM							CGLEKSTNIVLIF	TGTGGTCTGGAGAAAAGTACTAATATTGTACTTATTTTC	IGLV8-19		IGLJ2	IGLC2
clonotype3625	clonotype3625_consensus_4744;clonotype3625_consensus_4745	1	0.000114103	CATIYKNSDTSTW	TGTGCGACCATCTATAAGAATAGTGATACTTCTACCTGG	IGHV1-4		IGHJ5	IGHD							CALYKGSGTGTYIF	TGTGCTCTCTATAAGGGAAGTGGTACCGGCACTTACATTTTC	IGLV8-16		IGLJ2	IGLC2
clonotype3628	clonotype3628_consensus_4750;clonotype3628_consensus_4751	1	0.000114103	CATYYDVRSHPLW	TGTGCAACATACTATGATGTTCGTTCCCACCCACTCTGG	IGHV1-4		IGHJ5	IGHM							CALYKGSGTYTYIF	TGTGCTCTGTATAAGGGAAGTGGTACTTACACTTATATTTTC	IGLV8-16		IGLJ2	IGLC2
clonotype3637	clonotype3637_consensus_4768;clonotype3637_consensus_4769	1	0.000114103	CATENDSSGCWSW	TGTGCAACAGAAAATGACTCTAGCGGTTGCTGGAGTTGG	IGHV1-4		IGHJ5	IGHM							CALWKGTYTDTYIF	TGTGCTCTGTGGAAGGGAACTTATACCGACACTTATATTTTC	IGLV8-18		IGLJ2	IGLC2
clonotype3640	clonotype3640_consensus_4774;clonotype3640_consensus_4775	1	0.000114103	CARGDASCCENLW	TGTGCAAGAGGTGATGCTAGTTGCTGTGAAAATCTCTGG	IGHV1-4		IGHJ5	IGHM							CNLWKGSDSYTYIF	TGTAATCTGTGGAAGGGAAGTGATAGCTACACTTATATTTTC	IGLV8-16		IGLJ2	IGLC2
clonotype3657	clonotype3657_consensus_4808;clonotype3657_consensus_4809	1	0.000114103	CARGYSGWPVMSLW	TGTGCAAGAGGCTATTCCGGTTGGCCTGTTATGAGTCTCTGG	IGHV1-4		IGHJ5	IGHM							CQSADSIHAFF	TGTCAGTCAGCTGACAGCATTCATGCTTTTTTC	IGLV3-3		IGLJ2	IGLC2
clonotype3675	clonotype3675_consensus_4848;clonotype3675_consensus_4849	1	0.000114103	CVGGTSHWDGMDLW	TGTGTGGGGGGTACTAGCCACTGGGATGGTATGGATCTCTGG	IGHV1-4		IGHJ5	IGHM							CILWKSSAYIF	TGTATTCTCTGGAAAAGTAGTGCCTATATTTTT	IGLV8-13		IGLJ2	IGLC2
clonotype3701	clonotype3701_consensus_4903;clonotype3701_consensus_4904	1	0.000114103	CARGYVGGGLVNLW	TGTGCTCGCGGTTACGTGGGCGGTGGGCTTGTGAATCTCTGG	IGHV1-4		IGHJ5	IGHD							CALHISTINIF	TGTGCTCTACATATAAGTACTATTAATATTTTC	IGLV8-13		IGLJ2	IGLC2
clonotype3702	clonotype3702_consensus_4905;clonotype3702_consensus_4906	1	0.000114103	CAGCYYDAYTMDLW	TGTGCGGGTTGCTATTATGATGCCTATACTATGGATCTCTGG	IGHV1-4		IGHJ5	IGHD							CSLYKSSPRPF	TGTAGTCTGTATAAAAGTAGTCCTAGGCCCTTC	IGLV8-10		IGLJ3	IGLC2
clonotype3703	clonotype3703_consensus_4907;clonotype3703_consensus_4908	1	0.000114103	CATGDTDPTNMDLW	TGTGCAACAGGAGACACCGACCCCACAAATATGGATCTCTGG	IGHV1-4		IGHJ5	IGHM							CTLYKSSANIF	TGTACTCTGTATAAAAGTAGTGCTAATATTTTC	IGLV8-10		IGLJ2	IGLC2
clonotype3704	clonotype3704_consensus_4909;clonotype3704_consensus_4910;clonotype3704_consensus_4911	1	0.000114103	CARLMGSIDAMDLW	TGTGCAAGACTGATGGGGTCCATCGATGCTATGGATCTCTGG	IGHV1-4		IGHJ5	IGHD							CALYGGGGDYTNIF;CQSADSIDNAIIF	TGTGCTCTGTATGGGGGAGGTGGTGACTACACTAATATTTTC;TGTCAGTCAGCTGACAGCATTGATAATGCTATTATTTTC	IGLV8-16;IGLV3-3	;	IGLJ2;IGLJ2	IGLC2;IGLC2
clonotype3705	clonotype3705_consensus_4912;clonotype3705_consensus_4913	1	0.000114103	CTRGYNNICCGDLW	TGTACAAGAGGCTATAATAATATTTGCTGCGGGGATCTCTGG	IGHV1-4		IGHJ5	IGHD							CVLEKSGATPF	TGTGTTCTGGAGAAAAGTGGTGCTACTCCCTTC	IGLV8-18		IGLJ3	IGLC2
clonotype3709	clonotype3709_consensus_4921;clonotype3709_consensus_4922	1	0.000114103	CKTGLIASANAITM	TGTAAAACAGGCCTGATAGCGAGTGCTAATGCGATTACAATG	IGHV1-4		IGHJ5	IGHD							CALEKSGVYIF	TGTGCTCTGGAGAAAAGTGGTGTGTATATTTTC	IGLV8-13		IGLJ2	IGLC2
clonotype3730	clonotype3730_consensus_4966;clonotype3730_consensus_4967	1	0.000114103	CATGLDWTYINYLW	TGTGCAACAGGCCTGGATTGGACTTACATTAACTATCTCTGG	IGHV1-4		IGHJ5	IGHM							CTLYKSSRIIF	TGTACTCTGTATAAAAGTAGTCGTATCATTTTC	IGLV8-10		IGLJ2	IGLC2
clonotype3732	clonotype3732_consensus_4970;clonotype3732_consensus_4971	1	0.000114103	CASGSNCINGYMDW	TGTGCAAGTGGGAGCAATTGCATTAACGGTTACATGGACTGG	IGHV1-4		IGHJ5	IGHD							CTLYKSCPNVIF	TGTACTCTGTATAAAAGTTGTCCTAATGTTATTTTC	IGLV8-19		IGLJ2	IGLC2
clonotype3733	clonotype3733_consensus_4972;clonotype3733_consensus_4973	1	0.000114103	CVRGFCYGCSCPFW	TGTGTAAGAGGCTTCTGCTATGGTTGTAGTTGCCCATTCTGG	IGHV1-4		IGHJ5	IGHM							CALGKSDGTVPF	TGTGCTCTAGGGAAAAGTGATGGTACCGTTCCCTTC	IGLV8-18		IGLJ3	IGLC2
clonotype3755	clonotype3755_consensus_5024;clonotype3755_consensus_5025	1	0.000114103	CVRGGGCYSGYENW	TGTGTAAGAGGCGGCGGTTGCTATAGCGGTTACGAGAACTGG	IGHV1-4	IGHD2	IGHJ5	IGHM							CALYKGCTNSIF	TGTGCTCTGTATAAAGGTTGTACGAATTCTATTTTC	IGLV8-19		IGLJ2	IGLC2
clonotype3759	clonotype3759_consensus_5032;clonotype3759_consensus_5033	1	0.000114103	CATDDYGCYLGYLW	TGTGCAACAGACGACTACGGTTGCTATCTCGGTTACTTATGG	IGHV1-4		IGHJ5	IGHM							CALYKSCINTIF	TGTGCTCTGTATAAAAGTTGTATTAATACTATTTTC	IGLV8-18		IGLJ2	IGLC2
clonotype3766	clonotype3766_consensus_5048;clonotype3766_consensus_5049	1	0.000114103	CARVWYDYDPMDLW	TGTGCAAGAGTCTGGTACGACTATGATCCTATGGATCTCTGG	IGHV1-4		IGHJ5	IGHM							CTLYKSATNVIF	TGTACTCTGTATAAAAGTGCTACTAATGTTATTTTC	IGLV8-10		IGLJ2	IGLC2
clonotype3767	clonotype3767_consensus_5050;clonotype3767_consensus_5051	1	0.000114103	CAAEYSGPYTMDLW	TGTGCAGCAGAGTATAGCGGTCCTTATACTATGGATCTCTGG	IGHV1-4		IGHJ5	IGHM							CALYKVGVSIPF	TGTGCTCTGTATAAAGTTGGTGTTAGTATTCCCTTC	IGLV8-13		IGLJ3	IGLC2
clonotype3770	clonotype3770_consensus_5056;clonotype3770_consensus_5057	1	0.000114103	CAREPSDHYVMDLW	TGTGCCCGGGAACCAAGCGATCACTATGTTATGGATCTCTGG	IGHV1-4		IGHJ5	IGHM							CCLYKSYSITMF	TGTTGTCTGTATAAAAGTTATAGTATCACTATGTTC	IGLV8-10		IGLJ2	IGLC2
clonotype3772	clonotype3772_consensus_5060;clonotype3772_consensus_5061	1	0.000114103	CVGESSVGISLYKW	TGTGTAGGAGAAAGTAGCGTTGGTATTAGTTTGTATAAGTGG	IGHV1-4		IGHJ5	IGHM							CALYKGSGHYISF	TGTGCTCTGTATAAGGGAAGTGGCCACTACATTTCCTTC	IGLV8-16		IGLJ3	IGLC2
clonotype3782	clonotype3782_consensus_5080;clonotype3782_consensus_5081	1	0.000114103	CARGLVVAIEVTLW	TGTGCAAGAGGCCTGGTAGTTGCTATAGAGGTCACACTCTGG	IGHV1-4		IGHJ5	IGHM	CHQYDNTPYGF	TGTCACCAATATGATAATACACCGTATGGTTTC	IGKV1-11		IGKJ2	IGKC
clonotype3784	clonotype3784_consensus_5084;clonotype3784_consensus_5085	1	0.000114103	CAGGLSWSAICYAW	TGTGCAGGAGGCTTGTCTTGGAGTGCCATATGCTATGCCTGG	IGHV1-4		IGHJ5	IGHD	CQQYYSTPYGF	TGTCAGCAGTATTATAGTACACCGTATGGTTTC	IGKV1-11		IGKJ2	IGKC
clonotype3785	clonotype3785_consensus_5086;clonotype3785_consensus_5087	1	0.000114103	CAREWGMDYGMDLW	TGTGCAAGAGAGTGGGGGATGGACTATGGTATGGATCTCTGG	IGHV1-4		IGHJ5	IGHM	CLQHNSAPNGF	TGTTTGCAGCATAATAGTGCACCGAATGGTTTC	IGKV1-11		IGKJ2	IGKC
clonotype3794	clonotype3794_consensus_5104;clonotype3794_consensus_5105	1	0.000114103	CASDWFWGGRGDLW	TGTGCAAGTGACTGGTTTTGGGGTGGTAGGGGGGATCTCTGG	IGHV1-4		IGHJ5	IGHM	CQQYSSVPYGF	TGTCAGCAGTATAGTAGTGTACCGTATGGTTTC	IGKV1-11		IGKJ2	IGKC
clonotype3795	clonotype3795_consensus_5106;clonotype3795_consensus_5107	1	0.000114103	CATRIGDYSVMDLW	TGTGCAACCCGGATAGGAGACTACAGTGTTATGGATCTCTGG	IGHV1-4		IGHJ5	IGHM	CQQHDSAPYGF	TGTCAGCAGCATGATAGTGCACCGTATGGTTTC	IGKV1-11		IGKJ2	IGKC
clonotype3816	clonotype3816_consensus_5148;clonotype3816_consensus_5149	1	0.000114103	CMTDDNYNASPTGW	TGTATGACAGATGATAATTACAACGCCAGCCCAACGGGGTGG	IGHV1-4		IGHJ5	IGHM							CVLYKGSGTYTYIF	TGTGTTCTGTATAAGGGAAGTGGTACTTATACTTATATTTTC	IGLV8-18		IGLJ2	IGLC2
clonotype3851	clonotype3851_consensus_5219;clonotype3851_consensus_5220	1	0.000114103	CARECIGVTCYFVW	TGTGCAAGAGAATGTATTGGTGTTACTTGCTATTTTGTCTGG	IGHV1-4		IGHJ5	IGHD							CALYKGSGVYTYIF	TGTGCTCTATATAAGGGAAGTGGTGTCTACACTTATATTTTC	IGLV8-16		IGLJ2	IGLC2
clonotype3856	clonotype3856_consensus_5229;clonotype3856_consensus_5230	1	0.000114103	CARGGAGRYAMDLW	TGTGCAAGAGGCGGTGCTGGACGGTATGCTATGGATCTCTGG	IGHV1-4		IGHJ5	IGHM	CQQDKEFPRGF	TGCCAGCAAGATAAAGAATTTCCTCGTGGTTTC	IGKV2-13		IGKJ2	IGKC
clonotype3864	clonotype3864_consensus_5244;clonotype3864_consensus_5245	1	0.000114103	CTRDYPYAVSFGNLW	TGTACAAGGGACTATCCCTACGCTGTTAGTTTCGGGAATCTCTGG	IGHV1-4		IGHJ5	IGHM							CVLSLGNWIF	TGTGTTCTATCTCTGGGAAATTGGATTTTC	IGLV8-18		IGLJ2	IGLC2
clonotype3877	clonotype3877_consensus_5272;clonotype3877_consensus_5273	1	0.000114103	CAAGTYGASYALNLW	TGTGCGGCAGGCACCTATGGTGCTAGTTATGCGTTGAATCTCTGG	IGHV1-4		IGHJ5	IGHM							CQSTDSGDNGIF	TGTCAGTCAACTGACAGCGGTGATAATGGTATTTTC	IGLV3-3		IGLJ2	IGLC2
clonotype3885	clonotype3885_consensus_5289;clonotype3885_consensus_5290	1	0.000114103	CATGYSKFKYAMHIW	TGTGCAACGGGCTATAGCAAGTTTAAATATGCCATGCATATCTGG	IGHV1-4		IGHJ5	IGHD							CQSGDNLNNAIF	TGTCAGTCAGGTGACAACCTTAATAATGCGATTTTC	IGLV3-3		IGLJ2	IGLC2
clonotype3888	clonotype3888_consensus_5295;clonotype3888_consensus_5296	1	0.000114103	CARGRADAVYAMDLW	TGTGCAAGAGGCCGTGCTGATGCTGTCTATGCTATGGATCTCTGG	IGHV1-4		IGHJ5								CQSADSINNGIF	TGTCAGTCAGCTGACAGCATTAATAATGGTATTTTC	IGLV3-3		IGLJ2	IGLC2
clonotype3890	clonotype3890_consensus_5299;clonotype3890_consensus_5300	1	0.000114103	CANTYGARRSCMNLW	TGTGCAAATACCTACGGCGCTAGAAGGTCTTGTATGAATCTCTGG	IGHV1-4		IGHJ5	IGHD							CQSVDRIENIFF	TGTCAGTCGGTTGACAGAATTGAGAATATATTTTTC	IGLV3-3		IGLJ2	IGLC2
clonotype3891	clonotype3891_consensus_5301;clonotype3891_consensus_5302	1	0.000114103	CVRGYIGYLPAMSLW	TGTGTAAGAGGCTATATTGGTTATCTCCCGGCTATGAGTCTCTGG	IGHV1-4		IGHJ5	IGHM							CQSTDTINNFIF	TGTCAGTCAACTGACACCATTAATAATTTTATTTTC	IGLV3-3		IGLJ2	IGLC2
clonotype3892	clonotype3892_consensus_5303;clonotype3892_consensus_5304	1	0.000114103	CATAIGFDYYAMDLW	TGTGCGACCGCTATTGGGTTTGATTACTATGCTATGGATCTCTGG	IGHV1-4		IGHJ5	IGHM							CQSYDDSYTPIF	TGTCAGTCATACGATGATAGTTATACTCCTATTTTC	IGLV3-2		IGLJ2	IGLC2
clonotype3893	clonotype3893_consensus_5305;clonotype3893_consensus_5306;clonotype3893_consensus_5307	1	0.000114103	CARDWADVYDPMDLW	TGTGCAAGGGACTGGGCCGATGTCTATGATCCTATGGATCTCTGG	IGHV1-4		IGHJ5	IGHM	CQHYWTKPSGF	TGTCAGCATTATTGGACCAAACCGTCTGGTTTC	IGKV1-11		IGKJ2	IGKC	CQSADSIDNAIF	TGTCAGTCAGCTGACAGCATTGATAATGCTATTTTC	IGLV3-3		IGLJ2	IGLC2
clonotype3894	clonotype3894_consensus_5308;clonotype3894_consensus_5309	1	0.000114103	CAISGRRGFYVIDLW	TGTGCGATAAGTGGCAGAAGAGGTTTCTATGTGATAGATCTCTGG	IGHV1-4		IGHJ5	IGHD							CQSLNNIDNYIF	TGTCAGTCACTTAACAACATTGATAATTATATTTTC	IGLV3-3		IGLJ2	IGLC2
clonotype3906	clonotype3906_consensus_5339;clonotype3906_consensus_5340	1	0.000114103	CATDYLTGCSGCNIW	TGTGCAACAGACTACCTTACTGGGTGTAGCGGGTGTAACATTTGG	IGHV1-4		IGHJ5	IGHM							CALDITSASIF	TGTGCTCTGGATATTACTAGTGCTAGTATTTTC	IGLV8-13		IGLJ2	IGLC2
clonotype3909	clonotype3909_consensus_5346;clonotype3909_consensus_5347	1	0.000114103	CVRRVDLWLRPGGLW	TGTGTAAGACGTGTTGACCTTTGGTTACGTCCAGGGGGTCTCTGG	IGHV1-4		IGHJ5	IGHM							CGLYQSEANIF	TGTGGTTTGTATCAAAGTGAGGCTAATATTTTT	IGLV8-18		IGLJ2	IGLC2
clonotype3915	clonotype3915_consensus_5358;clonotype3915_consensus_5359;clonotype3915_consensus_5360	1	0.000114103	CVRGYSGDCDNMDVW	TGTGTAAGAGGCTATAGTGGTGATTGCGATAATATGGATGTCTGG	IGHV1-4		IGHJ5	IGHM	CQQNKESLYGF	TGCCAGCAAAATAAAGAATCTCTGTATGGTTTC	IGKV2-6		IGKJ2	IGKC	CTLGKSCIKKF	TGTACTCTGGGGAAAAGTTGTATTAAGAAGTTC	IGLV8-19		IGLJ2	IGLC2
clonotype3941	clonotype3941_consensus_5414;clonotype3941_consensus_5415	1	0.000114103	CTTDDCAWGDKNHLW	TGTACAACAGACGACTGCGCCTGGGGTGATAAGAACCATCTCTGG	IGHV1-4		IGHJ5								CLLYTSSANIF	TGTCTTCTGTATACCAGTAGCGCTAATATTTTC	IGLV8-10		IGLJ2	IGLC2
clonotype3944	clonotype3944_consensus_5420;clonotype3944_consensus_5421	1	0.000114103	CARVAIAVTISMDLW	TGTGCAAGGGTTGCTATAGCGGTTACTATCTCTATGGATCTCTGG	IGHV1-4		IGHJ5	IGHM							CALGKSGGNIF	TGTGCTCTAGGGAAAAGTGGTGGTAATATTTTC	IGLV8-18		IGLJ2	IGLC2
clonotype3967	clonotype3967_consensus_5471;clonotype3967_consensus_5472	1	0.000114103	CARGCWSGGDSCPTW	TGTGCAAGAGGCTGTTGGAGCGGCGGTGATAGTTGCCCGACCTGG	IGHV1-4		IGHJ5	IGHD							CCLYKSSTNIF	TGTTGTCTGTATAAAAGTAGTACTAATATTTTC	IGLV8-13		IGLJ2	IGLC2
clonotype3987	clonotype3987_consensus_5515;clonotype3987_consensus_5516	1	0.000114103	CIRRDGCYSGYWDLW	TGTATAAGACGAGACGGTTGCTATAGCGGTTACTGGGATCTCTGG	IGHV1-4	IGHD2	IGHJ5	IGHM							CVLEKTCTDVPF	TGTGTTCTGGAGAAAACTTGTACTGATGTTCCCTTC	IGLV8-19		IGLJ3	IGLC2
clonotype4017	clonotype4017_consensus_5579;clonotype4017_consensus_5580	1	0.000114103	CGRDYNGCYRGDIVW	TGTGGAAGAGACTATAACGGTTGCTACCGCGGTGACATTGTCTGG	IGHV1-4		IGHJ5	IGHM							CGLYKSCTKLPF	TGTGGACTGTATAAAAGTTGTACTAAACTTCCCTTC	IGLV8-18		IGLJ3	IGLC2
clonotype4019	clonotype4019_consensus_5583;clonotype4019_consensus_5584	1	0.000114103	CARDDSDCDTDYHLW	TGTGCGAGAGACGATAGTGATTGCGATACCGATTATCATCTGTGG	IGHV1-4		IGHJ5	IGHD							CVLYKTCTNIPF	TGTGTTCTGTATAAAACTTGTACTAATATTCCCTTC	IGLV8-19		IGLJ3	IGLC2
clonotype4020	clonotype4020_consensus_5585;clonotype4020_consensus_5586	1	0.000114103	CATAYSICYMGYGVW	TGTGCAACAGCATATAGCATTTGCTATATGGGTTACGGGGTCTGG	IGHV1-4		IGHJ5	IGHD							CALYQSCNNVPF	TGTGCTCTATATCAAAGTTGTAATAATGTTCCCTTC	IGLV8-19		IGLJ3	IGLC2
clonotype4022	clonotype4022_consensus_5589;clonotype4022_consensus_5590	1	0.000114103	CASGLLGDYYVMDLW	TGTGCAAGTGGATTATTGGGGGACTACTATGTAATGGATCTCTGG	IGHV1-4		IGHJ5	IGHD							CTLYKSSAYAIF	TGTACTCTGTATAAAAGTAGTGCTTATGCTATTTTC	IGLV8-10		IGLJ2	IGLC2
clonotype4029	clonotype4029_consensus_5603;clonotype4029_consensus_5604	1	0.000114103	CARALAMVLVDRVNW	TGTGCAAGAGCCTTAGCTATGGTGCTAGTAGATAGGGTTAACTGG	IGHV1-4		IGHJ5	IGHM							CALYKGSTNVPF	TGTGCTCTGTATAAAGGTAGTACAAATGTTCCCTTC	IGLV8-13		IGLJ3	IGLC2
clonotype4031	clonotype4031_consensus_5608;clonotype4031_consensus_5609	1	0.000114103	CARDWYDYSDMMDLW	TGTGCAAGGGACTGGTATGACTATAGCGATATGATGGATCTCTGG	IGHV1-4		IGHJ5	IGHM							CTLYKSSENTPF	TGTACTCTGTATAAAAGTAGTGAGAATACTCCCTTC	IGLV8-10		IGLJ3	IGLC2
clonotype4039	clonotype4039_consensus_5624;clonotype4039_consensus_5625	1	0.000114103	CVRGSSRSYYDMHLW	TGTGTAAGAGGAAGTAGCCGGTCTTACTATGACATGCATCTCTGG	IGHV1-4		IGHJ5	IGHM							CSLYKNNGDVVF	TGTAGTCTGTATAAAAATAATGGTGATGTTGTTTTC	IGLV8-18		IGLJ2	IGLC2
clonotype4079	clonotype4079_consensus_5708;clonotype4079_consensus_5709	1	0.000114103	CASNLVANYYLMDLW	TGTGCAAGTAATTTAGTGGCGAATTACTATCTTATGGATCTCTGG	IGHV1-4		IGHJ5	IGHD	CQQYFAAPYGF	TGTCAGCAGTATTTTGCTGCACCGTATGGTTTC	IGKV1-11		IGKJ2	IGKC
clonotype4081	clonotype4081_consensus_5712;clonotype4081_consensus_5713;clonotype4081_consensus_5714	1	0.000114103	CARGPFYYETYMDLW	TGTGCAAGAGGCCCCTTCTATTACGAAACCTATATGGATCTCTGG	IGHV1-4		IGHJ5	IGHM	CFQALQSPWTF;CQHYNTAPYGF	TGTTTTCAAGCTTTACAATCTCCGTGGACGTTC;TGTCAGCACTATAATACTGCACCGTATGGTTTC	IGKV2-10;IGKV1-11	;	IGKJ1;IGKJ2	IGKC;IGKC
clonotype4120	clonotype4120_consensus_5793;clonotype4120_consensus_5794	1	0.000114103	CARDIAKNDWAIDLW	TGCGCAAGAGATATAGCAAAGAATGACTGGGCTATAGATCTCTGG	IGHV1-4		IGHJ5	IGHD							CCLYKGSSTGTYIF	TGTTGTCTGTATAAGGGAAGTAGTACCGGCACTTATATTTTC	IGLV8-18		IGLJ2	IGLC2
clonotype4141	clonotype4141_consensus_5838;clonotype4141_consensus_5839	1	0.000114103	CARGSSVLGSKMDIW	TGTGCAAGGGGTTCTAGTGTCCTTGGGAGTAAGATGGATATCTGG	IGHV1-4		IGHJ5	IGHM							CALYKGSGGYAYIF	TGTGCTCTGTATAAGGGAAGTGGTGGCTACGCTTATATTTTC	IGLV8-16		IGLJ2	IGLC2
clonotype4173	clonotype4173_consensus_5902;clonotype4173_consensus_5903	1	0.000114103	CARATKGPGVCWDLW	TGTGCAAGAGCCACAAAGGGTCCCGGTGTATGTTGGGATCTCTGG	IGHV1-4		IGHJ5	IGHM	CFQALQSPNGF	TGTTTTCAAGCTTTACAATCTCCGAATGGTTTC	IGKV2-10		IGKJ2	IGKC
clonotype4174	clonotype4174_consensus_5904;clonotype4174_consensus_5905	1	0.000114103	CARSPFCDSCYKGLW	TGTGCAAGATCTCCTTTTTGTGACAGTTGCTATAAGGGTCTCTGG	IGHV1-4		IGHJ5	IGHM	CFQGVQSPFGF	TGTTTTCAAGGTGTACAATCTCCTTTTGGTTTC	IGKV2-10		IGKJ2	IGKC
clonotype4184	clonotype4184_consensus_5923;clonotype4184_consensus_5924;clonotype4184_consensus_5925;clonotype4184_consensus_5926	1	0.000114103	CARGLCESHGGTCYDPRYGMDLW;CATYGPICGVYTMDLW	TGTGCAAGAGGCCTTTGCGAAAGCCATGGTGGTACTTGTTATGATCCAAGGTATGGTATGGATCTCTGG;TGTGCAACCTATGGTCCTATTTGCGGTGTCTATACTATGGATCTCTGG	IGHV1-4;IGHV1-15	;	IGHJ5;IGHJ5	IGHM;IGHD							CALYKSSTNIPF;CQSSDSGDNAPF	TGTGCTCTGTATAAAAGTAGTACTAATATTCCCTTC;TGTCAGTCGTCCGACAGCGGTGATAATGCTCCCTTC	IGLV8-13;IGLV3-3	;	IGLJ3;IGLJ3	IGLC2;IGLC2
clonotype4185	clonotype4185_consensus_5927;clonotype4185_consensus_5928	1	0.000114103	CARRLYTLSYGTMDLW	TGTGCAAGGAGGTTATACACGTTATCTTACGGTACTATGGATCTCTGG	IGHV1-4		IGHJ5	IGHM							CQSYDDSYTNIF	TGTCAGTCATACGATGATAGTTATACTAATATTTTC	IGLV3-2		IGLJ2	IGLC2
clonotype4192	clonotype4192_consensus_5942;clonotype4192_consensus_5943	1	0.000114103	CATHRGWDDVYAMNLW	TGCGCAACACACCGTGGTTGGGATGATGTCTATGCTATGAATCTCTGG	IGHV1-4		IGHJ5	IGHM							CQSDDSIKNAIF	TGTCAGTCAGATGACAGCATTAAAAATGCTATTTTC	IGLV3-3		IGLJ2	IGLC2
clonotype4196	clonotype4196_consensus_5951;clonotype4196_consensus_5952	1	0.000114103	CARIIPGDSYPGMNLW	TGTGCAAGAATTATCCCCGGAGATTCCTACCCTGGTATGAATCTCTGG	IGHV1-4		IGHJ5	IGHM							CQSADSIDNRIF	TGTCAGTCAGCTGACAGCATTGATAATCGTATTTTC	IGLV3-3		IGLJ2	IGLC2
clonotype4199	clonotype4199_consensus_5958;clonotype4199_consensus_5959	1	0.000114103	CARGCPSYGTSCWDLW	TGTGCAAGAGGCTGCCCTAGCTATGGTACTAGTTGCTGGGATCTCTGG	IGHV1-4		IGHJ5	IGHD							CQSADSINNAPF	TGTCAGTCAGCTGACAGCATTAATAATGCTCCCTTC	IGLV3-3		IGLJ3	IGLC2
clonotype4207	clonotype4207_consensus_5977;clonotype4207_consensus_5978	1	0.000114103	CTSSWVDYTSYIMYLW	TGTACAAGCAGTTGGGTGGATTACACTAGTTATATTATGTATCTCTGG	IGHV1-4		IGHJ5	IGHM							CQSFDSIDKVPF	TGTCAGTCATTTGACAGCATTGATAAAGTTCCCTTC	IGLV3-3		IGLJ3	IGLC2
clonotype4208	clonotype4208_consensus_5979;clonotype4208_consensus_5980	1	0.000114103	CATGDTYGTTYGMHLW	TGTGCAACAGGGGATACGTATGGTACTACTTATGGTATGCATCTCTGG	IGHV1-4		IGHJ5	IGHM							CQSADSIDNAIF	TGTCAGTCAGCTGACAGCATTGATAATGCTATTTTC	IGLV3-3		IGLJ2	IGLC2
clonotype4219	clonotype4219_consensus_6006;clonotype4219_consensus_6007	1	0.000114103	CAGGLAGRIAPGMNLW	TGTGCAGGAGGGTTAGCCGGTAGAATTGCTCCCGGTATGAATCTCTGG	IGHV1-4		IGHJ5	IGHM							CQSEDNIGNIPF	TGTCAGTCAGAAGACAACATTGGGAATATTCCCTTC	IGLV3-3		IGLJ3	IGLC2
clonotype4223	clonotype4223_consensus_6015;clonotype4223_consensus_6016	1	0.000114103	CATNGYGGSYDAMDLW	TGTGCGACTAATGGGTATGGTGGTAGTTATGATGCTATGGATCTCTGG	IGHV1-4		IGHJ5	IGHD							CQSRDSMDNAIF	TGTCAGTCACGTGACAGCATGGATAATGCTATTTTC	IGLV3-3		IGLJ2	IGLC2
clonotype4245	clonotype4245_consensus_6065;clonotype4245_consensus_6066	1	0.000114103	CARGDSSYGMTQMDLW	TGTGCAAGAGGCGATTCAAGCTACGGTATGACCCAAATGGATCTCTGG	IGHV1-4		IGHJ5	IGHM							CVLYKSDANIF	TGTGTTCTGTATAAAAGTGATGCTAATATTTTC	IGLV8-13		IGLJ2	IGLC2
clonotype4263	clonotype4263_consensus_6102;clonotype4263_consensus_6103	1	0.000114103	CARDICRNDVDCVDLW	TGTGCACGCGATATTTGCAGAAATGATGTTGATTGTGTGGATCTCTGG	IGHV1-4		IGHJ5	IGHM							CCLGKSGGTFF	TGTTGTCTAGGGAAAAGTGGTGGTACTTTTTTC	IGLV8-18		IGLJ2	IGLC2
clonotype4287	clonotype4287_consensus_6152;clonotype4287_consensus_6153	1	0.000114103	CVPSSCYLGYCGGDLW	TGTGTCCCCAGTAGTTGCTATCTCGGTTACTGTGGGGGTGATCTCTGG	IGHV1-4		IGHJ5	IGHM							CALYKSGANIF	TGTGCTCTGTATAAAAGTGGTGCTAATATTTTC	IGLV8-13		IGLJ2	IGLC2
clonotype4290	clonotype4290_consensus_6158;clonotype4290_consensus_6159	1	0.000114103	CATGYGASWYDSIDLW	TGTGCAACAGGCTATGGTGCTAGTTGGTATGACTCTATAGATCTCTGG	IGHV1-4	IGHD1	IGHJ5	IGHM							CTLYKSSANIF	TGTACTCTGTATAAAAGTAGTGCTAATATTTTC	IGLV8-10		IGLJ2	IGLC2
clonotype4291	clonotype4291_consensus_6160;clonotype4291_consensus_6161	1	0.000114103	CGTGCYNYGASFMDLW	TGTGGAACAGGCTGCTATAACTATGGTGCTAGTTTTATGGATCTCTGG	IGHV1-4	IGHD1	IGHJ5	IGHD							CALYKSSATVF	TGTGCTCTGTATAAAAGTAGTGCTACTGTTTTC	IGLV8-13		IGLJ2	IGLC2
clonotype4292	clonotype4292_consensus_6162;clonotype4292_consensus_6163	1	0.000114103	CIRRSNGCYSGGPRLW	TGTATACGCCGCTCTAACGGTTGTTACAGCGGTGGCCCCCGGCTCTGG	IGHV1-4		IGHJ5	IGHM							CDLYQNSANIF	TGTGATCTGTACCAAAATAGTGCTAATATTTTC	IGLV8-13		IGLJ2	IGLC2
clonotype4294	clonotype4294_consensus_6167;clonotype4294_consensus_6168	1	0.000114103	CARGDSCFSDYRLNLW	TGTGCAAGAGGAGACAGCTGCTTCAGCGATTACCGTTTGAATCTCTGG	IGHV1-4		IGHJ5	IGHM							CALSKSLGNIF	TGTGCTCTGTCTAAAAGCCTTGGTAATATTTTC	IGLV8-13		IGLJ2	IGLC2
clonotype4298	clonotype4298_consensus_6176;clonotype4298_consensus_6177	1	0.000114103	CATGYGANSLNGMDLW	TGTGCAACAGGCTATGGTGCTAATTCATTAAATGGTATGGATCTCTGG	IGHV1-4		IGHJ5	IGHM							CALYKSSATIF	TGTGCTCTATATAAAAGTAGTGCTACTATTTTC	IGLV8-13		IGLJ2	IGLC2
clonotype4329	clonotype4329_consensus_6243;clonotype4329_consensus_6244	1	0.000114103	CVGGGTIYDLTKLDLW	TGTGTAGGAGGCGGGACTATTTACGATCTCACTAAGCTCGATCTCTGG	IGHV1-4		IGHJ5	IGHM							CALYKSNTNIF	TGTGCTTTGTATAAAAGTAATACTAACATTTTC	IGLV8-13		IGLJ2	IGLC2
clonotype4330	clonotype4330_consensus_6245;clonotype4330_consensus_6246	1	0.000114103	CARASYSGCSSDYASW	TGTGCAAGAGCCTCCTATAGCGGTTGCTCTAGCGATTACGCCTCGTGG	IGHV1-4	IGHD2	IGHJ5	IGHD							CALGKSCTNIF	TGTGCTCTGGGGAAAAGTTGTACTAATATTTTC	IGLV8-19		IGLJ2	IGLC2
clonotype4353	clonotype4353_consensus_6297;clonotype4353_consensus_6298	1	0.000114103	CARGSWDLYNWAMNRW	TGTGCGAGAGGGAGCTGGGACTTGTATAATTGGGCTATGAATCGCTGG	IGHV1-4		IGHJ5	IGHM							CALYKTDTNVF	TGTGCTCTGTATAAAACTGATACTAATGTTTTC	IGLV8-10		IGLJ2	IGLC2
clonotype4366	clonotype4366_consensus_6325;clonotype4366_consensus_6326	1	0.000114103	CAGDCGPTCTNTMDFW	TGTGCAGGAGACTGTGGTCCGACTTGCACTAATACTATGGATTTTTGG	IGHV1-4		IGHJ5	IGHM							CALYQSNFNPIF	TGCGCTCTGTATCAAAGTAATTTTAATCCAATTTTC	IGLV8-13		IGLJ2	IGLC2
clonotype4425	clonotype4425_consensus_6447;clonotype4425_consensus_6448	1	0.000114103	CAANYGGSIYYIINLW	TGTGCAGCGAACTATGGTGGTAGTATTTACTATATTATAAATCTCTGG	IGHV1-4		IGHJ5	IGHM							CTLYKSSSNVIF	TGTACTCTGTATAAAAGTAGTTCTAATGTTATTTTC	IGLV8-10		IGLJ2	IGLC2
clonotype4429	clonotype4429_consensus_6455;clonotype4429_consensus_6456	1	0.000114103	CASCYSEYNYYVMDLW	TGTGCAAGTTGCTATAGCGAATACAATTACTATGTTATGGATCTCTGG	IGHV1-4		IGHJ5								CTLYKSSGNAIF	TGTACTCTGTATAAAAGTAGTGGTAATGCTATTTTC	IGLV8-10		IGLJ2	IGLC2
clonotype4432	clonotype4432_consensus_6462;clonotype4432_consensus_6463	1	0.000114103	CTRGDDCYIGNAWVNW	TGTACAAGAGGGGACGATTGCTATATTGGTAACGCCTGGGTCAACTGG	IGHV1-4		IGHJ5	IGHM							CALGKSCTNVPF	TGTGCTCTGGGGAAAAGTTGTACTAATGTTCCCTTC	IGLV8-19		IGLJ3	IGLC2
clonotype4434	clonotype4434_consensus_6466;clonotype4434_consensus_6467	1	0.000114103	CARGYSAWLDSYTDLW	TGTGCAAGAGGCTATAGTGCTTGGTTAGATTCTTATACGGATCTCTGG	IGHV1-4		IGHJ5	IGHD							CTLHKSSGNVPF	TGTACTCTGCATAAAAGTTCTGGTAATGTTCCCTTC	IGLV8-19		IGLJ3	IGLC2
clonotype4437	clonotype4437_consensus_6474;clonotype4437_consensus_6475	1	0.000114103	CAIWDSGCFGGVTNLW	TGTGCAATTTGGGATAGCGGTTGCTTTGGCGGTGTCACGAATCTCTGG	IGHV1-4		IGHJ5	IGHM							CALEKSCSEVPF	TGTGCTCTGGAGAAAAGTTGTAGTGAAGTTCCCTTC	IGLV8-19		IGLJ3	IGLC2
clonotype4439	clonotype4439_consensus_6478;clonotype4439_consensus_6479	1	0.000114103	CARGGIIWVNGAVTAW	TGTGCAAGAGGCGGGATTATATGGGTTAATGGGGCGGTTACAGCCTGG	IGHV1-4		IGHJ5	IGHM							CALYKSDANLPF	TGTGCTCTGTATAAAAGTGATGCGAATCTTCCCTTC	IGLV8-13		IGLJ3	IGLC2
clonotype4441	clonotype4441_consensus_6482;clonotype4441_consensus_6483	1	0.000114103	CAGGCYGCYSDYVDLW	TGTGCAGGAGGCTGTTACGGTTGCTATAGCGATTACGTGGATCTCTGG	IGHV1-4		IGHJ5	IGHD							CALYKSSNNIPF	TGTGCTCTATATAAAAGTAGTAACAATATTCCCTTC	IGLV8-13		IGLJ3	IGLC2
clonotype4443	clonotype4443_consensus_6487;clonotype4443_consensus_6488	1	0.000114103	CASGACYSGYEEMDLW	TGTGCATCAGGGGCTTGCTATAGCGGTTACGAGGAGATGGATCTCTGG	IGHV1-4		IGHJ5	IGHD							CTLYKSREDVPF	TGTACTCTATATAAAAGTAGAGAAGATGTTCCCTTC	IGLV8-10		IGLJ3	IGLC2
clonotype4461	clonotype4461_consensus_6527;clonotype4461_consensus_6528	1	0.000114103	CSRSYTNYWYENIYLW	TGTTCTCGTTCTTATACTAATTACTGGTACGAGAATATCTACCTCTGG	IGHV1-4		IGHJ5	IGHM							CALYKGSGINIF	TGTGCTCTGTATAAGGGTAGTGGCATCAATATTTTC	IGLV8-18		IGLJ2	IGLC2
clonotype4470	clonotype4470_consensus_6545;clonotype4470_consensus_6546	1	0.000114103	CARGEYCYGGCDMDLW	TGTGCAAGAGGCGAATATTGCTATGGCGGTTGCGATATGGATCTCTGG	IGHV1-4		IGHJ5	IGHM							CTLYKSTTNRPF	TGTACTCTGTATAAAAGTACTACTAATCGTCCCTTC	IGLV8-13		IGLJ3	IGLC2
clonotype4478	clonotype4478_consensus_6561;clonotype4478_consensus_6562	1	0.000114103	CARAYSGCHIGDMDVW	TGTGCAAGAGCCTATAGCGGTTGCCACATAGGTGATATGGACGTCTGG	IGHV1-4		IGHJ5	IGHM							CALYKSNGNVPF	TGTGCTCTGTATAAAAGTAATGGTAATGTTCCCTTC	IGLV8-13		IGLJ3	IGLC2
clonotype4480	clonotype4480_consensus_6565;clonotype4480_consensus_6566	1	0.000114103	CARGPVALGIVNMDLW	TGTGCAAGAGGCCCAGTAGCACTTGGTATAGTGAATATGGATCTCTGG	IGHV1-4		IGHJ5	IGHM							CALWKSSANVPF	TGTGCTCTGTGGAAAAGTAGTGCTAATGTTCCCTTC	IGLV8-13		IGLJ3	IGLC2
clonotype4489	clonotype4489_consensus_6584;clonotype4489_consensus_6585	1	0.000114103	CATGCSDCYSAYGSYW	TGTGCAACAGGCTGTAGCGATTGCTATAGCGCTTACGGTTCTTACTGG	IGHV1-4		IGHJ5	IGHD							CALGKSGGTIIF	TGTGCTCTAGGGAAAAGTGGTGGTACTATTATTTTC	IGLV8-13		IGLJ2	IGLC2
clonotype4496	clonotype4496_consensus_6598;clonotype4496_consensus_6599	1	0.000114103	CARGSVGCGSGYGPLW	TGTGCAAGAGGCAGTGTTGGTTGCGGTAGTGGTTACGGTCCTCTCTGG	IGHV1-4		IGHJ5	IGHM							CALGKSCFNVLF	TGTGCTCTGGGGAAAAGTTGTTTTAATGTTCTTTTC	IGLV8-18		IGLJ3	IGLC2
clonotype4497	clonotype4497_consensus_6600;clonotype4497_consensus_6601	1	0.000114103	CVRADECEIGYGVTIW	TGTGTAAGAGCTGACGAGTGCGAGATTGGATACGGGGTGACAATCTGG	IGHV1-4		IGHJ5	IGHM							CALETGTCTNIF	TGTGCTCTGGAGACAGGGACTTGTACTAATATTTTC	IGLV8-18		IGLJ2	IGLC2
clonotype4509	clonotype4509_consensus_6624;clonotype4509_consensus_6625	1	0.000114103	CARGNGASCSNAIDFW	TGTGCAAGAGGGAATGGTGCTAGTTGTTCTAACGCTATTGATTTCTGG	IGHV1-4		IGHJ5	IGHM	CLQQNSTPHGF	TGTTTGCAGCAAAATAGTACACCTCATGGTTTC	IGKV1-11		IGKJ2	IGKC
clonotype4545	clonotype4545_consensus_6697;clonotype4545_consensus_6698	1	0.000114103	CATGRDYTGWNVLDLW	TGTGCAACAGGCAGAGACTATACCGGTTGGAATGTGTTGGATCTCTGG	IGHV1-4		IGHJ5	IGHM	CQQHNDAPCGF	TGTCAGCAGCATAATGATGCACCGTGCGGTTTC	IGKV1-11		IGKJ2	IGKC
clonotype4552	clonotype4552_consensus_6711;clonotype4552_consensus_6712	1	0.000114103	CARSRGNYCDNPINLW	TGTGCAAGATCACGGGGCAATTACTGTGACAATCCTATAAATCTCTGG	IGHV1-4		IGHJ5	IGHM	CQQYDSVPIAF	TGTCAGCAGTATGATAGTGTACCGATTGCTTTC	IGKV1-11		IGKJ2	IGKC
clonotype4554	clonotype4554_consensus_6715;clonotype4554_consensus_6716	1	0.000114103	CASQRGSYDGYCLGLW	TGTGCAAGCCAGAGGGGCTCCTATGACGGTTACTGTTTGGGTCTCTGG	IGHV1-4		IGHJ5	IGHD	CQQHKSAPLGF	TGTCAGCAACATAAAAGTGCACCTCTTGGTTTC	IGKV1-11		IGKJ2	IGKC
clonotype4618	clonotype4618_consensus_6844;clonotype4618_consensus_6845	1	0.000114103	CAADGSGGVMGGLDLW	TGTGCAGCAGACGGTAGCGGTGGTGTTATGGGTGGTCTGGATCTCTGG	IGHV1-4		IGHJ5	IGHM							CGLYKGSCIVTYIF	TGTGGTCTATATAAGGGAAGTTGCATTGTCACTTACATTTTC	IGLV8-18		IGLJ2	IGLC2
clonotype4642	clonotype4642_consensus_6892;clonotype4642_consensus_6893	1	0.000114103	CATGYGDTWYKGMDLW	TGTGCAACAGGATATGGTGATACTTGGTATAAGGGTATGGATCTCTGG	IGHV1-4		IGHJ5	IGHM							CALYKGSGSHTYIF	TGTGCTCTGTATAAGGGAAGTGGTAGTCACACTTATATTTTC	IGLV8-18		IGLJ2	IGLC2
clonotype4651	clonotype4651_consensus_6910;clonotype4651_consensus_6911	1	0.000114103	CATDNGGSRYSAMDLW	TGTGCAACAGACAATGGTGGTAGCCGGTATTCTGCTATGGATCTCTGG	IGHV1-4		IGHJ5	IGHD							CALYKGSGSYSYIF	TGTGCTCTGTATAAGGGAAGTGGTAGTTACAGTTATATTTTC	IGLV8-16		IGLJ2	IGLC2
clonotype4655	clonotype4655_consensus_6919;clonotype4655_consensus_6920	1	0.000114103	CAREGSLVSSYAMDLW	TGTGCAAGAGAAGGGTCGTTGGTTTCCTCATATGCTATGGATCTCTGG	IGHV1-4		IGHJ5	IGHD	CQQYKELNGF	TGCCAGCAATATAAAGAATTGAATGGTTTC	IGKV2-13		IGKJ2	IGKC
clonotype4671	clonotype4671_consensus_6951;clonotype4671_consensus_6952	1	0.000114103	CAADYSVFRSRYMDLW	TGTGCAGCAGACTATAGCGTCTTCCGTAGTCGTTATATGGATCTCTGG	IGHV1-4		IGHJ5	IGHM							CALYKGSGTYTYSF	TGTGCTCTGTATAAGGGAAGTGGTACCTACACTTATAGCTTC	IGLV8-16		IGLJ2	IGLC2
clonotype4672	clonotype4672_consensus_6953;clonotype4672_consensus_6954	1	0.000114103	CASGYGGGCEDCMYLW	TGTGCATCAGGCTATGGTGGTGGTTGCGAGGATTGTATGTATCTCTGG	IGHV1-4		IGHJ5	IGHM							CALWKGSGGYTYIF	TGTGCTCTGTGGAAGGGAAGTGGTGGCTACACTTATATTTTC	IGLV8-16		IGLJ2	IGLC2
clonotype4673	clonotype4673_consensus_6955;clonotype4673_consensus_6956	1	0.000114103	CATGDWAGSYREMDLW	TGTGCGACAGGGGACTGGGCCGGTTCCTACCGCGAGATGGATCTCTGG	IGHV1-4		IGHJ5	IGHM							CGLYKGSGTYTTIF	TGCGGTCTGTATAAGGGAAGTGGCACTTACACTACGATTTTC	IGLV8-16		IGLJ2	IGLC2
clonotype4688	clonotype4688_consensus_6986;clonotype4688_consensus_6987	1	0.000114103	CARGGYSQYYYVMDLW	TGTGCAAGAGGGGGTTACTCACAGTATTACTATGTTATGGATCTCTGG	IGHV1-4		IGHJ5	IGHG1	CQQNKESYGF	TGCCAGCAAAATAAAGAATCGTATGGTTTC	IGKV2-13		IGKJ2	IGKC
clonotype4697	clonotype4697_consensus_7004;clonotype4697_consensus_7005	1	0.000114103	CAKPVTMTPYYAMDLW	TGTGCAAAACCGGTTACGATGACCCCTTACTATGCTATGGATCTCTGG	IGHV1-4		IGHJ5	IGHM	CQQHKESPNGF	TGCCAGCAACATAAAGAATCTCCGAATGGTTTC	IGKV2-8		IGKJ2	IGKC
clonotype4699	clonotype4699_consensus_7008;clonotype4699_consensus_7009	1	0.000114103	CASLSYGAREGRDELW	TGTGCAAGCCTAAGCTATGGTGCTAGAGAAGGCCGAGATGAACTCTGG	IGHV1-4		IGHJ5	IGHD	CQQNKESLYGF	TGCCAGCAAAATAAAGAATCTCTGTATGGTTTC	IGKV2-13		IGKJ2	IGKC
clonotype4709	clonotype4709_consensus_7028;clonotype4709_consensus_7029	1	0.000114103	CATVCSWFHGSVVTPW	TGTGCAACAGTGTGTAGTTGGTTTCATGGTTCTGTTGTGACTCCCTGG	IGHV1-4		IGHJ5	IGHD							CALCKGSGTYIYNVF	TGTGCTCTGTGTAAGGGAAGTGGTACCTATATTTATAATGTCTTC	IGLV8-16		IGLJ2	IGLC2
clonotype4717	clonotype4717_consensus_7044;clonotype4717_consensus_7045	1	0.000114103	CVRTLRDAILVTRTLW	TGTGTACGAACGTTAAGGGACGCTATATTGGTTACTAGGACTCTCTGG	IGHV1-4		IGHJ5	IGHM	CFQGLQLPFGF	TGTTTTCAAGGTTTACAACTTCCTTTTGGTTTC	IGKV2-10		IGKJ2	IGKC
clonotype4729	clonotype4729_consensus_7067;clonotype4729_consensus_7068	1	0.000114103	CARGSSGCVDAYGMNLW	TGCGCAAGAGGCAGTAGTGGTTGCGTTGACGCTTACGGAATGAATCTCTGG	IGHV1-4		IGHJ5	IGHD							CQSLDSIRNAIF	TGTCAGTCACTTGACAGCATTCGGAATGCTATTTTC	IGLV3-3		IGLJ2	IGLC2
clonotype4745	clonotype4745_consensus_7101;clonotype4745_consensus_7102	1	0.000114103	CATGYLTSCGAPSMNVW	TGTGCAACAGGCTACCTCACTAGTTGCGGTGCTCCTAGTATGAATGTCTGG	IGHV1-4		IGHJ5	IGHM							CALYKSSVIF	TGTGCTCTGTATAAAAGTAGTGTGATTTTC	IGLV8-13		IGLJ2	IGLC2
clonotype4758	clonotype4758_consensus_7133;clonotype4758_consensus_7134	1	0.000114103	CAVGCNSGCWDYTMNLW	TGTGCAGTAGGTTGCAATAGCGGTTGTTGGGACTATACTATGAACCTCTGG	IGHV1-4		IGHJ5	IGHM							CTLYKSSKIF	TGTACTCTGTATAAAAGTAGTAAGATTTTC	IGLV8-18		IGLJ2	IGLC2
clonotype4766	clonotype4766_consensus_7150;clonotype4766_consensus_7151;clonotype4766_consensus_7152;clonotype4766_consensus_7153	1	0.000114103	CAGVVMADTSRGEWVLENRYYAMDVW;CARGWEAGGWIMDLW	TGTGCGGGGGTTGTTATGGCGGACACTTCGCGGGGGGAATGGGTCCTAGAAAACCGGTACTATGCTATGGATGTCTGG;TGTGCAAGAGGCTGGGAAGCGGGCGGATGGATTATGGATCTCTGG	IGHV1-4;IGHV1-11	;	IGHJ5;IGHJ5	IGHG1;IGHM							CQSAHSINNVFF;CQSYDDSYTPIF	TGTCAGTCAGCTCACAGCATTAATAATGTTTTCTTC;TGTCAGTCATACGATGATAGTTATACTCCTATTTTC	IGLV3-3;IGLV3-2	;	IGLJ3;IGLJ2	IGLC2;IGLC2
clonotype4770	clonotype4770_consensus_7160;clonotype4770_consensus_7161	1	0.000114103	CAIALYSNIGSYAMDLW	TGTGCGATAGCCCTCTATAGTAATATTGGTAGTTATGCTATGGATCTCTGG	IGHV1-4		IGHJ5	IGHM							CQSADSIDRAIF	TGTCAGTCAGCTGACAGCATTGATAGGGCAATTTTC	IGLV3-3		IGLJ2	IGLC2
clonotype4812	clonotype4812_consensus_7247;clonotype4812_consensus_7248	1	0.000114103	CVRGGVYSSYYDAMDLW	TGTGTAAGAGGAGGTGTCTATAGTAGTTACTATGATGCTATGGACCTCTGG	IGHV1-4		IGHJ5	IGHM							CALYKSSAISF	TGTGCTCTGTATAAAAGTAGTGCTATTTCCTTC	IGLV8-13		IGLJ3	IGLC2
clonotype4827	clonotype4827_consensus_7279;clonotype4827_consensus_7280	1	0.000114103	CATGNAGYCFYYGMHLW	TGTGCAACAGGCAATGCTGGTTATTGCTTCTACTATGGTATGCATCTCTGG	IGHV1-4		IGHJ5	IGHD							CQSGDMVDNANIF	TGTCAGTCAGGTGACATGGTTGATAATGCTAATATTTTC	IGLV3-3		IGLJ2	IGLC2
clonotype4860	clonotype4860_consensus_7357;clonotype4860_consensus_7358	1	0.000114103	CATYDSACYYSSEVDLW	TGTGCAACATACGATAGCGCTTGCTATTACAGTTCGGAGGTGGATCTCTGG	IGHV1-4		IGHJ5	IGHM							CVLDKSCTNLF	TGTGTTCTAGATAAAAGTTGTACTAATCTTTTC	IGLV8-18		IGLJ2	IGLC2
clonotype4861	clonotype4861_consensus_7359;clonotype4861_consensus_7360	1	0.000114103	CANSYGAYCEITCMHLW	TGTGCAAATAGTTATGGTGCTTATTGCGAGATTACCTGTATGCATCTCTGG	IGHV1-4		IGHJ5	IGHM							CTLYKSSGNIF	TGTACTCTGTATAAAAGTAGTGGTAATATTTTC	IGLV8-10		IGLJ2	IGLC2
clonotype4862	clonotype4862_consensus_7361;clonotype4862_consensus_7362	1	0.000114103	CVRVSGASCSDPIHHLW	TGTGTAAGAGTCAGTGGTGCTAGTTGCAGTGATCCAATACATCATCTCTGG	IGHV1-4		IGHJ5	IGHM							CILYKSCSRIF	TGTATTCTATATAAATCTTGTAGTAGGATTTTC	IGLV8-18		IGLJ2	IGLC2
clonotype4863	clonotype4863_consensus_7363;clonotype4863_consensus_7364	1	0.000114103	CATGVAVTGRRPTMDLW	TGTGCAACAGGTGTAGCGGTTACCGGGCGGAGACCGACTATGGATCTCTGG	IGHV1-4		IGHJ5	IGHD							CALYKSSANPF	TGTGCTCTGTATAAAAGTAGTGCTAATCCCTTC	IGLV8-13		IGLJ3	IGLC2
clonotype4864	clonotype4864_consensus_7365;clonotype4864_consensus_7366;clonotype4864_consensus_7367	1	0.000114103	CARVCYSYGASCYSRSR	TGTGCAAGAGTTTGCTATAGCTATGGTGCTAGTTGCTATTCTAGGTCTCGG	IGHV1-4	IGHD1	IGHJ5	IGHD	CFQALQSPFGF	TGTTTTCAAGCTTTACAATCTCCTTTTGGTTTC	IGKV2-10		IGKJ2	IGKC	CALYKSSANIF	TGTGCTCTGTATAAAAGTAGTGCTAATATTTTC	IGLV8-13		IGLJ2	IGLC2
clonotype4865	clonotype4865_consensus_7368;clonotype4865_consensus_7369	1	0.000114103	CVIGYNGCATGYGMDVW	TGTGTAATAGGCTATAATGGTTGCGCCACCGGTTACGGTATGGATGTCTGG	IGHV1-4		IGHJ5	IGHM							CALWESSVNIF	TGTGCTCTGTGGGAAAGTAGTGTTAATATTTTC	IGLV8-13		IGLJ2	IGLC2
clonotype4889	clonotype4889_consensus_7419;clonotype4889_consensus_7420;clonotype4889_consensus_7421;clonotype4889_consensus_7422	1	0.000114103	CARDCYIYGDSCGADGGDYAMDLW;CATGCYNYGASCQMDLW	TGTGCAAGAGATTGCTATATCTATGGTGATAGTTGCGGTGCTGACGGGGGGGACTATGCTATGGATCTCTGG;TGTGCAACAGGCTGCTATAATTATGGTGCTAGTTGTCAAATGGATCTCTGG	IGHV1-4;IGHV1S2	;	IGHJ5;IGHJ5	IGHM;IGHM							CGLSKGSGTYTIPF;CQSPDSIDNAVPF	TGTGGTCTGTCTAAGGGAAGTGGTACCTACACTATTCCCTTC;TGTCAGTCACCTGACAGCATTGATAATGCTGTTCCCTTC	IGLV8-16;IGLV3-3	;	IGLJ3;IGLJ3	IGLC2;IGLC2
clonotype4906	clonotype4906_consensus_7457;clonotype4906_consensus_7458	1	0.000114103	CASGYYDASCYSSMDLW	TGTGCAAGCGGATACTATGATGCTAGTTGCTATAGTTCAATGGATCTCTGG	IGHV1-4	IGHD1	IGHJ5	IGHD							CVLGKSCTNVF	TGTGTTCTGGGGAAAAGTTGTACTAATGTCTTC	IGLV8-19		IGLJ2	IGLC2
clonotype4908	clonotype4908_consensus_7462;clonotype4908_consensus_7463	1	0.000114103	CAAGDGENRYSGVMDVW	TGTGCAGCAGGTGATGGTGAGAACCGGTATTCGGGTGTTATGGATGTCTGG	IGHV1-4		IGHJ5	IGHM							CTLYRSSANIF	TGTACTCTGTATAGAAGTAGTGCTAATATTTTC	IGLV8-10		IGLJ2	IGLC2
clonotype4924	clonotype4924_consensus_7496;clonotype4924_consensus_7497	1	0.000114103	CATNDWYNYGDGCWNLW	TGTGCAACCAACGATTGGTATAACTATGGTGATGGTTGCTGGAATCTCTGG	IGHV1-4		IGHJ5	IGHM							CILYKTSANIF	TGTATTCTATATAAAACTAGTGCTAATATTTTC	IGLV8-10		IGLJ2	IGLC2
clonotype4946	clonotype4946_consensus_7541;clonotype4946_consensus_7542	1	0.000114103	CARGDISCYNYDGMHLW	TGTGCAAGAGGCGATATCAGTTGCTATAACTATGACGGGATGCATCTCTGG	IGHV1-4		IGHJ5	IGHD							CALGKSCSNIF	TGTGCTCTGGGGAAAAGTTGTAGTAATATTTTC	IGLV8-19		IGLJ2	IGLC2
clonotype4976	clonotype4976_consensus_7603;clonotype4976_consensus_7604	1	0.000114103	CATGLGASLYEGGMDLW	TGTGCAACAGGCTTGGGTGCTAGTTTGTATGAGGGTGGTATGGATCTCTGG	IGHV1-4		IGHJ5	IGHD							CTLYKSSPNAIF	TGTACTCTGTATAAAAGTAGTCCTAATGCTATTTTC	IGLV8-10		IGLJ2	IGLC2
clonotype4978	clonotype4978_consensus_7607;clonotype4978_consensus_7608	1	0.000114103	CARVEDDICATCRMDLW	TGTGCAAGAGTCGAAGATGATATTTGTGCTACCTGTAGGATGGATCTCTGG	IGHV1-4		IGHJ5	IGHD							CALYKSSTNVPF	TGTGCTCTGTATAAAAGTTCTACTAATGTTCCCTTC	IGLV8-13		IGLJ3	IGLC2
clonotype4990	clonotype4990_consensus_7632;clonotype4990_consensus_7633	1	0.000114103	CARGRAIAAALELGDLW	TGTGCAAGAGGCAGGGCTATAGCGGCTGCGTTAGAGTTGGGGGATCTCTGG	IGHV1-4		IGHJ5	IGHM							CILYESGPNVPF	TGTATTTTGTATGAAAGTGGTCCTAATGTTCCCTTC	IGLV8-10		IGLJ3	IGLC2
clonotype4997	clonotype4997_consensus_7646;clonotype4997_consensus_7647	1	0.000114103	CATGYGTSWYDRAMDLW	TGTGCAACTGGGTATGGTACTAGTTGGTATGATAGGGCTATGGATCTCTGG	IGHV1-4		IGHJ5	IGHM							CVLYKDSANAPF	TGTGTTCTGTATAAAGATAGTGCTAATGCGCCCTTC	IGLV8-13		IGLJ3	IGLC2
clonotype5001	clonotype5001_consensus_7654;clonotype5001_consensus_7655	1	0.000114103	CATGGCYSGVCFAMDLW	TGTGCAACAGGCGGTTGCTATAGCGGTGTCTGTTTTGCGATGGATCTCTGG	IGHV1-4		IGHJ5	IGHM							CALYKSNTNLPF	TGTGCTCTGTATAAAAGTAATACTAATCTTCCCTTC	IGLV8-13		IGLJ3	IGLC2
clonotype5030	clonotype5030_consensus_7713;clonotype5030_consensus_7714	1	0.000114103	CVRGYSNCVTGYDMDLW	TGTGTAAGAGGCTATAGCAATTGCGTTACGGGTTACGATATGGATCTCTGG	IGHV1-4		IGHJ5	IGHM							CTLGKTCTTGPF	TGTACTCTGGGGAAAACTTGTACTACTGGTCCCTTC	IGLV8-18		IGLJ3	IGLC2
clonotype5037	clonotype5037_consensus_7729;clonotype5037_consensus_7730	1	0.000114103	CTTGAGPNCWRDAVNLG	TGTACAACAGGCGCCGGTCCTAATTGTTGGAGGGATGCGGTGAATCTCGGG	IGHV1-4		IGHJ5	IGHD							CALYQSITNIPF	TGTGCTCTCTATCAAAGTATTACTAATATTCCCTTC	IGLV8-19		IGLJ3	IGLC2
clonotype5047	clonotype5047_consensus_7751;clonotype5047_consensus_7752	1	0.000114103	CARDLFVADYIDAMDLW	TGTGCAAGAGACCTGTTTGTAGCGGATTATATCGATGCTATGGATCTCTGG	IGHV1-4		IGHJ5	IGHM							CTLYKSSANNIF	TGTACTCTGTATAAAAGTAGTGCTAATAATATTTTC	IGLV8-10		IGLJ2	IGLC2
clonotype5056	clonotype5056_consensus_7771;clonotype5056_consensus_7772	1	0.000114103	CAGDGSGCYWNYFRDLW	TGTGCAGGAGACGGTAGCGGTTGCTATTGGAATTACTTCAGGGATCTCTGG	IGHV1-4		IGHJ5	IGHM							CVLYKSSGNLPF	TGTGTTCTGTATAAAAGTAGTGGTAATCTTCCCTTC	IGLV8-13		IGLJ3	IGLC2
clonotype5058	clonotype5058_consensus_7775;clonotype5058_consensus_7776	1	0.000114103	CATFYMGSCVAHVLDLW	TGTGCAACATTCTATATGGGTTCATGTGTCGCCCACGTGCTGGATCTCTGG	IGHV1-4		IGHJ5	IGHD							CCLYKGCTNLPF	TGTTGTCTGTATAAAGGTTGTACTAATCTTCCCTTC	IGLV8-19		IGLJ3	IGLC2
clonotype5068	clonotype5068_consensus_7795;clonotype5068_consensus_7796	1	0.000114103	CVIGDDYLGVYEGMNIW	TGTGTGATTGGGGACGATTACCTTGGGGTATACGAGGGTATGAATATCTGG	IGHV1-4		IGHJ5	IGHM							CGLYKGSGTYIF	TGTGGTCTGTATAAGGGAAGTGGTACCTATATTTTC	IGLV8-16		IGLJ2	IGLC2
clonotype5099	clonotype5099_consensus_7862;clonotype5099_consensus_7863	1	0.000114103	CVTIYTDCASAFDMHLW	TGTGTAACAATCTACACCGATTGCGCAAGCGCATTTGATATGCATCTCTGG	IGHV1-4		IGHJ5	IGHM							CVLFKGCTNLPF	TGTGTTCTGTTTAAAGGTTGTACTAATCTTCCCTTC	IGLV8-19		IGLJ3	IGLC2
clonotype5106	clonotype5106_consensus_7879;clonotype5106_consensus_7880;clonotype5106_consensus_7881	1	0.000114103	CATGDCYVSGTSCYKDW	TGTGCAACAGGCGATTGCTATGTTAGTGGTACTAGTTGCTATAAGGACTGG	IGHV1-4		IGHJ5	IGHM	CQQYNSAPPGF	TGTCAGCAGTATAATAGTGCACCTCCTGGTTTC	IGKV1-11		IGKJ2	IGKC	CGLYKSCENTIF	TGTGGTCTGTATAAAAGTTGTGAGAATACTATTTTC	IGLV8-19		IGLJ2	IGLC2
clonotype5118	clonotype5118_consensus_7909;clonotype5118_consensus_7910	1	0.000114103	CVRGDSGCYFGYGQHLW	TGTGTAAGAGGCGATAGCGGTTGCTATTTCGGTTACGGACAGCATCTCTGG	IGHV1-4		IGHJ5	IGHM							CALGKSCINVPF	TGTGCTCTGGGGAAAAGTTGTATTAATGTTCCCTTC	IGLV8-18		IGLJ3	IGLC2
clonotype5140	clonotype5140_consensus_7954;clonotype5140_consensus_7955	1	0.000114103	CASDRTYTWRSASYGVW	TGTGCAAGTGATCGTACCTATACCTGGCGTAGTGCTTCCTATGGAGTCTGG	IGHV1-4		IGHJ5	IGHM							CALEKSSVNVPF	TGTGCTCTGGAGAAAAGTAGTGTCAATGTTCCCTTC	IGLV8-13		IGLJ3	IGLC2
clonotype5188	clonotype5188_consensus_8052;clonotype5188_consensus_8053	1	0.000114103	CARDYSGCSRGGCMDLW	TGTGCAAGAGACTATAGCGGTTGCTCTCGCGGTGGCTGCATGGATCTCTGG	IGHV1-4		IGHJ5	IGHM	CQQHNSAPYGF	TGTCAGCAGCATAATAGTGCACCGTATGGTTTC	IGKV1-11		IGKJ2	IGKC
clonotype5189	clonotype5189_consensus_8054;clonotype5189_consensus_8055	1	0.000114103	CAKTLFIVGSWDTIDLW	TGTGCAAAAACCCTATTTATCGTTGGTAGTTGGGACACGATAGATCTCTGG	IGHV1-4		IGHJ5	IGHM	CLQDSSIPYGF	TGTTTGCAGGATAGTAGTATACCGTATGGTTTC	IGKV1-11		IGKJ2	IGKC
clonotype5192	clonotype5192_consensus_8060;clonotype5192_consensus_8061	1	0.000114103	CATGYSKYWYVDGRQIW	TGTGCAACAGGCTATAGTAAATATTGGTATGTAGATGGTAGACAGATCTGG	IGHV1-4		IGHJ5	IGHM							CALYKGSGMLSSF	TGTGCTCTGTATAAGGGAAGTGGTATGTTAAGTTCCTTC	IGLV8-16		IGLJ3	IGLC2
clonotype5208	clonotype5208_consensus_8094;clonotype5208_consensus_8095	1	0.000114103	CAGCGSGCGSVYDMDFW	TGTGCAGGATGTGGGAGCGGTTGCGGTAGTGTTTATGATATGGATTTCTGG	IGHV1-4		IGHJ5	IGHM	CLQHRSALPGF	TGTTTGCAGCATCGCAGTGCACTTCCTGGTTTC	IGKV1-11		IGKJ2	IGKC
clonotype5222	clonotype5222_consensus_8124;clonotype5222_consensus_8125	1	0.000114103	CAAGDGGSSYFKTMDLW	TGTGCAGCCGGCGATGGTGGAAGTTCGTATTTCAAAACTATGGATCTCTGG	IGHV1-4		IGHJ5	IGHM	CQQYDGAPFGF	TGCCAGCAGTATGATGGTGCACCGTTTGGTTTC	IGKV1-11		IGKJ2	IGKC
clonotype5229	clonotype5229_consensus_8138;clonotype5229_consensus_8139	1	0.000114103	CARDLYGANCWCSWDLW	TGTGCACGAGATCTGTATGGTGCTAATTGCTGGTGTAGTTGGGATCTCTGG	IGHV1-4		IGHJ5	IGHM							CTLYQSSSNPFAGF	TGTACTCTGTATCAAAGTAGTAGTAATCCCTTCGCCGGCTTC	IGLV8-10		IGLJ3	IGLC2
clonotype5258	clonotype5258_consensus_8196;clonotype5258_consensus_8197	1	0.000114103	CVRTTFSDYDVAGMDLW	TGTGTAAGAACTACCTTTAGCGACTATGATGTCGCTGGCATGGATCTCTGG	IGHV1-4		IGHJ5	IGHM							CALYKGSGSRSYIF	TGTGCTCTGTATAAGGGAAGTGGTAGCAGGAGTTATATTTTC	IGLV8-16		IGLJ2	IGLC2
clonotype5260	clonotype5260_consensus_8200;clonotype5260_consensus_8201	1	0.000114103	CGGAVAIAVMALSMDLW	TGTGGGGGAGCGGTTGCTATAGCGGTTATGGCTTTGTCAATGGATCTCTGG	IGHV1-4	IGHD2	IGHJ5	IGHM	CQQYKEFHGF	TGCCAGCAATATAAAGAATTTCATGGTTTC	IGKV2-13		IGKJ2	IGKC
clonotype5318	clonotype5318_consensus_8317;clonotype5318_consensus_8318	1	0.000114103	CATVYKSYYSGLPMEVW	TGTGCAACAGTCTATAAGAGTTACTATAGTGGCCTCCCTATGGAAGTCTGG	IGHV1-4		IGHJ5	IGHD	CFQALQSPHGF	TGTTTTCAAGCTTTACAATCTCCTCATGGTTTC	IGKV2-10		IGKJ2	IGKC
clonotype5342	clonotype5342_consensus_8372;clonotype5342_consensus_8373;clonotype5342_consensus_8374	1	0.000114103	CARNRYGTSSYYYGMNVW	TGTGCAAGAAATAGATATGGTACTAGTAGCTATTACTATGGTATGAATGTCTGG	IGHV1-4		IGHJ5	IGHM							CALRKSDYTKIF;CHSVDSINNNIF	TGTGCTCTACGGAAAAGTGATTATACTAAGATTTTC;TGTCACTCAGTTGACAGCATTAATAATAACATTTTC	IGLV8-19;IGLV3-3	;	IGLJ2;IGLJ2	IGLC2;IGLC2
clonotype5343	clonotype5343_consensus_8375;clonotype5343_consensus_8376	1	0.000114103	CVRSRQLLRTYENVMDLW	TGTGTTAGATCGAGGCAGTTGTTAAGGACATATGAGAATGTTATGGATCTCTGG	IGHV1-4		IGHJ5	IGHD							CQSTDNIDNQIF	TGTCAGTCAACGGACAACATTGATAATCAGATTTTC	IGLV3-3		IGLJ2	IGLC2
clonotype5345	clonotype5345_consensus_8379;clonotype5345_consensus_8380	1	0.000114103	CAIGPDYRRKYYYAMDFW	TGTGCGATAGGCCCGGACTATAGAAGGAAATATTATTATGCTATGGATTTCTGG	IGHV1-4		IGHJ5	IGHM							CQSADSIDNVPF	TGTCAGTCAGCTGACAGCATTGATAATGTTCCCTTC	IGLV3-3		IGLJ3	IGLC2
clonotype5347	clonotype5347_consensus_8383;clonotype5347_consensus_8384	1	0.000114103	CAKTMGVGSTSGFIMKIW	TGTGCAAAAACTATGGGAGTAGGCTCTACCAGTGGATTCATCATGAAGATCTGG	IGHV1-4		IGHJ5	IGHM							CQSLDSGDHVIF	TGTCAGTCACTTGACAGTGGTGATCATGTTATTTTC	IGLV3-3		IGLJ2	IGLC2
clonotype5349	clonotype5349_consensus_8387;clonotype5349_consensus_8388	1	0.000114103	CATAWYMGGTNSYLMDVW	TGTGCAACAGCTTGGTACATGGGTGGTACTAATTCGTATCTTATGGATGTCTGG	IGHV1-4		IGHJ5	IGHM							CQSIDSIDNIAF	TGTCAGTCAATAGACAGCATTGATAATATTGCCTTT	IGLV3-3		IGLJ3	IGLC2
clonotype5381	clonotype5381_consensus_8459;clonotype5381_consensus_8460	1	0.000114103	CTRGGINGCNHDGECDLW	TGTACAAGAGGCGGTATAAATGGTTGCAATCACGATGGCGAGTGTGATCTCTGG	IGHV1-4		IGHJ5	IGHD							CALYKSSVNIF	TGTGCTCTGTATAAAAGTAGTGTTAATATTTTC	IGLV8-10		IGLJ2	IGLC2
clonotype5386	clonotype5386_consensus_8469;clonotype5386_consensus_8470	1	0.000114103	CAGEGENKYAGMETMKLW	TGTGCCGGAGAGGGCGAAAACAAGTACGCGGGCATGGAGACTATGAAACTCTGG	IGHV1-4		IGHJ5	IGHM							CSLHNGGTNIF	TGTAGTCTCCATAATGGTGGTACTAATATTTTC	IGLV8-10		IGLJ2	IGLC2
clonotype5418	clonotype5418_consensus_8536;clonotype5418_consensus_8537	1	0.000114103	CARGLDYTGCYSGYYDLW	TGTGCAAGAGGCTTAGATTATACTGGTTGCTATAGCGGTTACTACGATCTCTGG	IGHV1-4		IGHJ5	IGHM							CALYKSCTNIF	TGTGCTCTGTATAAAAGTTGTACTAATATTTTC	IGLV8-18		IGLJ2	IGLC2
clonotype5425	clonotype5425_consensus_8551;clonotype5425_consensus_8552	1	0.000114103	CATGAVDTVVAWSDMDLW	TGTGCAACAGGAGCGGTTGATACTGTGGTTGCTTGGTCTGATATGGATCTCTGG	IGHV1-4		IGHJ5	IGHM							CTLYKSSANIF	TGTACTCTGTATAAAAGTAGTGCTAATATTTTC	IGLV8-10		IGLJ2	IGLC2
clonotype5427	clonotype5427_consensus_8555;clonotype5427_consensus_8556	1	0.000114103	CASGGCDYGCITTNMELW	TGTGCAAGCGGCGGTTGCGATTACGGTTGTATTACCACTAATATGGAACTCTGG	IGHV1-4		IGHJ5	IGHD							CALYKNSNNIF	TGTGCTCTGTATAAAAATAGTAATAATATTTTC	IGLV8-13		IGLJ2	IGLC2
clonotype5433	clonotype5433_consensus_8567;clonotype5433_consensus_8568	1	0.000114103	CATDLGGFYGDYPGVYVW	TGTGCAACAGACCTTGGCGGTTTCTATGGGGATTACCCTGGTGTCTATGTCTGG	IGHV1-4		IGHJ5	IGHD							CILYKSDANFF	TGTATTCTGTATAAAAGTGATGCTAATTTTTTC	IGLV8-10		IGLJ2	IGLC2
clonotype5435	clonotype5435_consensus_8572;clonotype5435_consensus_8573	1	0.000114103	CATGGAIVMVLVATMDLW	TGTGCAACAGGGGGGGCTATAGTTATGGTACTAGTTGCTACTATGGATCTCTGG	IGHV1-4		IGHJ5	IGHM							CTLYKSSANIF	TGTACTCTGTATAAAAGTAGTGCTAATATTTTC	IGLV8-10		IGLJ2	IGLC2
clonotype5593	clonotype5593_consensus_8907;clonotype5593_consensus_8908	1	0.000114103	CTRADGGNCYSASSVNLW	TGTACAAGAGCCGACGGTGGTAATTGCTATAGTGCATCCTCTGTGAATCTCTGG	IGHV1-4		IGHJ5	IGHM							CTLKKTCTSAPF	TGTACTCTGAAAAAAACTTGTACGAGTGCGCCCTTC	IGLV8-18		IGLJ3	IGLC2
clonotype5596	clonotype5596_consensus_8913;clonotype5596_consensus_8914	1	0.000114103	CATFYSGCLSGVDPRNLW	TGTGCAACCTTCTATAGCGGTTGCCTTAGCGGTGTCGACCCTAGGAATCTCTGG	IGHV1-4		IGHJ5	IGHD							CALEKSCTNVPF	TGTGCTCTGGAGAAAAGTTGTACTAATGTTCCCTTC	IGLV8-19		IGLJ3	IGLC2
clonotype5603	clonotype5603_consensus_8930;clonotype5603_consensus_8931	1	0.000114103	CATDYSGCYSGYYAMDLW	TGTGCAACCGACTATAGCGGTTGCTATAGCGGTTACTATGCTATGGATCTCTGG	IGHV1-4	IGHD2	IGHJ5	IGHM							CALGKSCTKVPF	TGTGCTCTGGGGAAAAGTTGTACTAAAGTTCCCTTC	IGLV8-18		IGLJ3	IGLC2
clonotype5605	clonotype5605_consensus_8934;clonotype5605_consensus_8935	1	0.000114103	CVIGRFSICFNDEPADLW	TGTGTAATAGGCCGATTTAGCATTTGCTTCAACGATGAACCTGCAGATCTCTGG	IGHV1-4		IGHJ5	IGHD							CALYKSSANVPF	TGTGCTCTGTATAAAAGCAGTGCAAATGTTCCCTTC	IGLV8-13		IGLJ3	IGLC2
clonotype5660	clonotype5660_consensus_9048;clonotype5660_consensus_9049	1	0.000114103	CARDYRDCWGGEGCMDLW	TGTGCAAGAGACTATCGCGATTGCTGGGGCGGCGAAGGCTGTATGGATCTCTGG	IGHV1-4		IGHJ5	IGHM							CTLYKSSTNAAF	TGTACTCTGTATAAAAGTAGTACTAATGCTGCCTTC	IGLV8-10		IGLJ3	IGLC2
clonotype5737	clonotype5737_consensus_9210;clonotype5737_consensus_9211	1	0.000114103	CARGCYRAGASCYPWDLW	TGTGCAAGAGGCTGCTATAGGGCTGGTGCTAGTTGCTATCCGTGGGACCTCTGG	IGHV1-4		IGHJ5	IGHD							CCLCKGSATYIFLF	TGTTGTCTGTGTAAGGGAAGTGCCACCTACATTTTTCTTTTC	IGLV8-16		IGLJ2	IGLC2
clonotype5751	clonotype5751_consensus_9238;clonotype5751_consensus_9239	1	0.000114103	CVGCEDYSHWKDEYCDLW	TGTGTAGGATGTGAGGACTATAGCCATTGGAAGGACGAATATTGCGATCTCTGG	IGHV1-4		IGHJ5	IGHM							CALYQGSGGYTKIF	TGTGCTCTATATCAGGGAAGTGGTGGCTATACTAAGATTTTC	IGLV8-16		IGLJ2	IGLC2
clonotype5789	clonotype5789_consensus_9316;clonotype5789_consensus_9317	1	0.000114103	CARGHAVAIKVTSQMDLW	TGTGCAAGAGGCCATGCGGTTGCTATAAAGGTTACCTCCCAAATGGATCTCTGG	IGHV1-4		IGHJ5	IGHD	CQQNKESPVVF	TGCCAGCAAAATAAAGAATCTCCGGTTGTGTTC	IGKV2-6		IGKJ4	IGKC
clonotype5804	clonotype5804_consensus_9347;clonotype5804_consensus_9348	1	0.000114103	CARGGSTGGRSCGSGCLW	TGTGCAAGAGGCGGTTCAACAGGCGGTAGATCCTGTGGTAGTGGTTGTCTCTGG	IGHV1-4		IGHJ5	IGHM	CFQDLQSPLVF	TGTTTTCAAGATTTACAATCTCCTCTTGTGTTC	IGKV2-10		IGKJ4	IGKC
clonotype5805	clonotype5805_consensus_9349;clonotype5805_consensus_9350	1	0.000114103	CTQAVAIAVTQDYGLDLW	TGCACACAAGCGGTTGCTATAGCGGTTACTCAGGATTACGGTTTGGATCTCTGG	IGHV1-4	IGHD2	IGHJ5	IGHM	CFQALQSPNGF	TGTTTTCAAGCTTTACAATCTCCGAATGGTTTC	IGKV2-10		IGKJ2	IGKC
clonotype5806	clonotype5806_consensus_9351;clonotype5806_consensus_9352	1	0.000114103	CARGMDIAVAIAVTMDLW	TGTGCAAGAGGCATGGATATAGCGGTTGCTATAGCGGTTACGATGGATCTCTGG	IGHV1-4	IGHD2	IGHJ5	IGHD	CFQALQSPNGF	TGTTTTCAAGCTTTACAATCTCCGAATGGTTTC	IGKV2-10		IGKJ2	IGKC
clonotype5807	clonotype5807_consensus_9353;clonotype5807_consensus_9354	1	0.000114103	CARGGFVVAVAPRAMDLW	TGTGCAAGAGGCGGTTTTGTCGTAGCGGTTGCTCCCAGGGCTATGGATCTCTGG	IGHV1-4		IGHJ5	IGHM	CFQALQSPNGF	TGTTTTCAAGCTTTACAATCTCCGAATGGTTTC	IGKV2-10		IGKJ2	IGKC
clonotype5816	clonotype5816_consensus_9373;clonotype5816_consensus_9374	1	0.000114103	CATNCYGGGATCYLGMELW	TGTGCAACAAATTGCTATGGAGGTGGTGCTACGTGCTATTTGGGTATGGAGCTCTGG	IGHV1-4		IGHJ5	IGHM							CQSADSVERVF	TGTCAGTCAGCTGACAGTGTTGAAAGGGTTTTC	IGLV3-3		IGLJ2	IGLC2
clonotype5825	clonotype5825_consensus_9393;clonotype5825_consensus_9394	1	0.000114103	CAIYGSRYGASWYRLMDVW	TGTGCTATTTATGGGTCTAGGTATGGTGCTAGTTGGTATAGATTGATGGATGTCTGG	IGHV1-4	IGHD1	IGHJ5	IGHD							CQSVDSIGNVIF	TGTCAGTCAGTTGACAGCATTGGTAATGTTATTTTT	IGLV3-3		IGLJ2	IGLC2
clonotype5854	clonotype5854_consensus_9454;clonotype5854_consensus_9455	1	0.000114103	CARRASDDCDGCSGGLGLW	TGTGCAAGACGCGCCAGTGATGATTGTGATGGGTGTTCGGGTGGTCTGGGGCTCTGG	IGHV1-4		IGHJ5	IGHM							CQSIDSIDNVPF	TGTCAGTCTATTGACAGTATTGATAATGTTCCCTTC	IGLV3-3		IGLJ3	IGLC2
clonotype5855	clonotype5855_consensus_9456;clonotype5855_consensus_9457	1	0.000114103	CAGCGTYGDNCLRYGMNLW	TGTGCAGGATGCGGGACCTATGGTGATAATTGCTTACGTTATGGTATGAATCTCTGG	IGHV1-4		IGHJ5	IGHM							CQSADSMATAPF	TGTCAGTCAGCTGACAGCATGGCTACTGCTCCCTTC	IGLV3-3		IGLJ3	IGLC2
clonotype5860	clonotype5860_consensus_9467;clonotype5860_consensus_9468	1	0.000114103	CATGAGGDYYYRYYGMHIW	TGTGCAACAGGCGCCGGTGGTGATTACTATTATCGGTATTATGGTATGCATATCTGG	IGHV1-4		IGHJ5	IGHM							CQSTDSINNAVF	TGTCAGTCTACTGACAGCATTAATAATGCGGTTTTC	IGLV3-3		IGLJ2	IGLC2
clonotype5869	clonotype5869_consensus_9488;clonotype5869_consensus_9489	1	0.000114103	CGTGTIGGSWIVGGPMPLW	TGTGGAACGGGTACTATTGGTGGTAGTTGGATTGTCGGGGGACCTATGCCTCTCTGG	IGHV1-4		IGHJ5	IGHD							CQSINSIYNPIF	TGTCAGTCAATTAACAGTATTTATAATCCTATTTTC	IGLV3-3		IGLJ2	IGLC2
clonotype5895	clonotype5895_consensus_9547;clonotype5895_consensus_9548	1	0.000114103	CARGADMALFAIFNNMDLW	TGTGCAAGAGGCGCAGATATGGCGTTGTTTGCTATTTTCAACAATATGGATCTCTGG	IGHV1-4		IGHJ5	IGHM							CTLGKSYVVIF	TGTACTCTGGGTAAAAGTTATGTTGTTATTTTC	IGLV8-18		IGLJ2	IGLC2
clonotype5898	clonotype5898_consensus_9553;clonotype5898_consensus_9554	1	0.000114103	CARGGGGCYSGVADAMNLW	TGTGCAAGAGGCGGTGGCGGTTGCTATAGCGGTGTGGCAGATGCTATGAATCTCTGG	IGHV1-4		IGHJ5	IGHM							CVLYKSCSDIF	TGTGTTCTGTATAAAAGTTGTTCTGATATTTTC	IGLV8-18		IGLJ2	IGLC2
clonotype5913	clonotype5913_consensus_9584;clonotype5913_consensus_9585	1	0.000114103	CAGCNWDNSGCRYWTLDLW	TGTGCAGGATGCAATTGGGATAACTCTGGTTGCCGCTACTGGACCTTGGATCTCTGG	IGHV1-4		IGHJ5	IGHM							CTLYRSSANIF	TGTACTCTGTATAGAAGTAGTGCTAATATTTTC	IGLV8-18		IGLJ2	IGLC2
clonotype5919	clonotype5919_consensus_9596;clonotype5919_consensus_9597	1	0.000114103	CVRDKNSCYLSGYCVMDLW	TGTGTAAGAGACAAAAATAGCTGTTACCTGAGCGGTTACTGTGTTATGGATCTCTGG	IGHV1-4		IGHJ5	IGHM							CTLYKSSVNIF	TGTACTCTGTATAAAAGTAGTGTTAATATTTTC	IGLV8-10		IGLJ2	IGLC2
clonotype5922	clonotype5922_consensus_9602;clonotype5922_consensus_9603;clonotype5922_consensus_9604	1	0.000114103	CATGWGASCYGPYNEMNLW	TGTGCAACAGGCTGGGGTGCTAGTTGCTATGGCCCATACAATGAAATGAATCTCTGG	IGHV1-4		IGHJ5	IGHD							CALYEGSTTYSYIF;CALYKSSANTF	TGTGCTCTGTATGAGGGAAGTACTACCTACAGTTATATTTTC;TGTGCTCTGTATAAAAGTAGTGCTAATACTTTC	IGLV8-16;IGLV8-13	;	IGLJ2;IGLJ2	IGLC2;IGLC2
clonotype5927	clonotype5927_consensus_9615;clonotype5927_consensus_9616	1	0.000114103	CAKGYCYTYGGSCPPMDLW	TGTGCAAAAGGGTATTGCTATACGTATGGTGGTAGTTGCCCCCCTATGGATCTCTGG	IGHV1-4		IGHJ5	IGHM							CTLYKSSANIF	TGTACTCTATATAAAAGTAGTGCTAATATTTTC	IGLV8-13		IGLJ2	IGLC2
clonotype5928	clonotype5928_consensus_9617;clonotype5928_consensus_9618	1	0.000114103	CATAVAYEIEIDMINMDLW	TGTGCAACAGCGGTTGCCTACGAGATAGAGATTGATATGATAAATATGGATCTCTGG	IGHV1-4		IGHJ5	IGHM							CTLYISVTIIF	TGTACTCTGTATATAAGTGTTACTATTATTTTC	IGLV8-10		IGLJ2	IGLC2
clonotype5933	clonotype5933_consensus_9627;clonotype5933_consensus_9628	1	0.000114103	CATNIAMVAAIWEDAMHLW	TGTGCAACAAATATAGCGATGGTGGCAGCGATATGGGAGGATGCTATGCATCTCTGG	IGHV1-4		IGHJ5	IGHM							CALGKSGGTIF	TGTGCTCTAGGGAAAAGTGGTGGTACTATTTTC	IGLV8-18		IGLJ2	IGLC2
clonotype5941	clonotype5941_consensus_9645;clonotype5941_consensus_9646	1	0.000114103	CASHYGGIDDWGYSGIRLW	TGCGCATCCCACTATGGTGGTATCGACGATTGGGGTTACTCTGGTATTCGTCTCTGG	IGHV1-4		IGHJ5	IGHM							CSLDKSSVVAF	TGTAGTCTGGATAAAAGTAGTGTTGTTGCCTTC	IGLV8-10		IGLJ3	IGLC2
clonotype5972	clonotype5972_consensus_9715;clonotype5972_consensus_9716	1	0.000114103	CATGYSYNTNWYEYGMEIW	TGTGCAACAGGCTATAGCTATAATACTAACTGGTATGAATATGGTATGGAAATCTGG	IGHV1-4		IGHJ5	IGHM							CALYKSSINIF	TGTGCTCTCTATAAAAGTAGTATTAATATTTTC	IGLV8-10		IGLJ2	IGLC2
clonotype5981	clonotype5981_consensus_9733;clonotype5981_consensus_9734	1	0.000114103	CATNTWGGGCYVDGGMTLW	TGTGCAACAAATACCTGGGGTGGTGGTTGCTATGTTGATGGGGGGATGACTCTCTGG	IGHV1-4		IGHJ5	IGHM							CLLYKSSANIF	TGTCTTCTGTATAAAAGTAGTGCTAATATTTTC	IGLV8-13		IGLJ2	IGLC2
clonotype5983	clonotype5983_consensus_9737;clonotype5983_consensus_9738	1	0.000114103	CASCYNYGCAWYGDAMDLW	TGTGCAAGTTGCTATAACTATGGTTGTGCTTGGTATGGGGATGCTATGGATCTCTGG	IGHV1-4		IGHJ5								CTLYKSSAYVF	TGTACTCTGTATAAAAGTAGTGCGTATGTTTTC	IGLV8-10		IGLJ2	IGLC2
clonotype6038	clonotype6038_consensus_9853;clonotype6038_consensus_9854	1	0.000114103	CVRGGNGDNCVWLIDMDLW	TGTGTAAGAGGTGGGAATGGTGACAATTGCGTGTGGTTAATTGATATGGATCTCTGG	IGHV1-4		IGHJ5	IGHM							CVLLKSCTKVPF	TGTGTACTGCTTAAAAGTTGTACTAAAGTTCCCTTC	IGLV8-18		IGLJ3	IGLC2
clonotype6042	clonotype6042_consensus_9861;clonotype6042_consensus_9862	1	0.000114103	CAGGDGGGCYYFLDNINSW	TGTGCAGGAGGAGATGGTGGTGGTTGCTATTATTTCCTTGATAATATAAATAGCTGG	IGHV1-4		IGHJ5	IGHD							CALYKSCTNVPF	TGTGCTCTGTATAAAAGTTGTACTAATGTTCCCTTC	IGLV8-19		IGLJ3	IGLC2
clonotype6051	clonotype6051_consensus_9879;clonotype6051_consensus_9880	1	0.000114103	CQSYSDCYDEFVFCAMDLW	TGTCAAAGTTATAGCGATTGCTATGACGAATTCGTTTTTTGTGCTATGGATCTCTGG	IGHV1-4		IGHJ5	IGHD							CALWQSRANVPF	TGTGCTCTGTGGCAAAGTCGTGCTAATGTGCCCTTC	IGLV8-13		IGLJ3	IGLC2
clonotype6097	clonotype6097_consensus_9975;clonotype6097_consensus_9976	1	0.000114103	CSRRYGSGCWDNLNGMDLW	TGTTCAAGGCGCTATGGTAGTGGTTGCTGGGATAACTTAAATGGTATGGATCTCTGG	IGHV1-4		IGHJ5	IGHM							CILYKDCSNRIF	TGTATTCTGTATAAAGATTGTTCTAACCGTATTTTC	IGLV8-19		IGLJ2	IGLC2
clonotype6105	clonotype6105_consensus_9992;clonotype6105_consensus_9993	1	0.000114103	CASGRSDCTYSYVCAMNLW	TGTGCATCAGGCAGAAGTGATTGCACATACAGTTACGTCTGTGCTATGAATCTCTGG	IGHV1-4		IGHJ5	IGHM							CTLYKSSANNIF	TGTACTCTGTATAAAAGTAGTGCTAATAATATTTTC	IGLV8-10		IGLJ2	IGLC2
clonotype6106	clonotype6106_consensus_9994;clonotype6106_consensus_9995	1	0.000114103	CARGSSDCVSAVDCRMDLW	TGTGCAAGAGGCTCAAGCGATTGCGTTAGCGCTGTTGATTGTCGTATGGATCTCTGG	IGHV1-4		IGHJ5	IGHM	CFQHSSANGF	TGTTTCCAGCATAGCAGTGCAAATGGTTTC	IGKV1-11		IGKJ2	IGKC
clonotype6108	clonotype6108_consensus_9998;clonotype6108_consensus_9999	1	0.000114103	CAIPNCYGHGADCYRMDVW	TGTGCAATTCCTAATTGTTATGGACATGGTGCTGATTGCTATAGGATGGATGTCTGG	IGHV1-4		IGHJ5								CALYKSSPNVIF	TGTGCTCTGTATAAAAGTAGTCCTAATGTTATTTTC	IGLV8-10		IGLJ2	IGLC2
clonotype6110	clonotype6110_consensus_10002;clonotype6110_consensus_10003	1	0.000114103	CAKERTGCWSDCLYDMNLW	TGTGCAAAAGAAAGGACCGGTTGCTGGAGCGATTGCCTTTATGATATGAATCTCTGG	IGHV1-4		IGHJ5	IGHD							CILYKSSGNVPF	TGTATTCTCTATAAAAGTAGTGGTAATGTTCCCTTT	IGLV8-13		IGLJ3	IGLC2
clonotype6111	clonotype6111_consensus_10004;clonotype6111_consensus_10005	1	0.000114103	CARGCGFYGDGCLFFMDLW	TGTGCAAGAGGTTGTGGTTTCTATGGTGATGGTTGCTTGTTTTTCATGGATCTCTGG	IGHV1-4		IGHJ5	IGHM							CALYKSSANIPF	TGTGCTCTATATAAAAGTAGTGCTAATATTCCCTTC	IGLV8-13		IGLJ3	IGLC2
clonotype6112	clonotype6112_consensus_10006;clonotype6112_consensus_10007	1	0.000114103	CAKCDDTGCYRGYGPVYFW	TGTGCAAAATGCGACGATACCGGTTGCTATCGCGGTTACGGACCTGTGTATTTCTGG	IGHV1-4		IGHJ5	IGHM							CSLYKSGTNVAF	TGTAGTCTCTATAAAAGTGGTACTAATGTTGCCTTC	IGLV8-13		IGLJ3	IGLC2
clonotype6113	clonotype6113_consensus_10008;clonotype6113_consensus_10009	1	0.000114103	CASGYGASCDWGVYAIDLW	TGTGCATCAGGCTATGGTGCTAGTTGCGATTGGGGGGTTTATGCTATAGATCTCTGG	IGHV1-4	IGHD1	IGHJ5	IGHD							CALYKSRWNVPF	TGTGCTCTGTATAAAAGTAGATGGAATGTTCCCTTC	IGLV8-13		IGLJ3	IGLC2
clonotype6174	clonotype6174_consensus_10138;clonotype6174_consensus_10139	1	0.000114103	CASCLSYGGTCWWEAMTLW	TGTGCAAGTTGCCTCAGTTATGGTGGTACTTGCTGGTGGGAGGCTATGACTCTCTGG	IGHV1-4		IGHJ5	IGHM							CTLYKSTPNNMF	TGTACTCTGTATAAAAGTACTCCTAATAATATGTTC	IGLV8-10		IGLJ2	IGLC2
clonotype6196	clonotype6196_consensus_10183;clonotype6196_consensus_10184;clonotype6196_consensus_10185	1	0.000114103	CATDFTSCYRDRGYDFNLW	TGTGCCACTGACTTCACTAGTTGCTATCGAGATCGTGGGTATGATTTCAATCTCTGG	IGHV1-4		IGHJ5								CALEKSCTNIPF;CTLYESVSNVPF	TGTGCTCTGGAGAAAAGTTGTACTAATATTCCTTTC;TGTACTTTGTATGAAAGTGTTAGTAATGTTCCCTTC	IGLV8-18;IGLV8-19	;	IGLJ3;IGLJ3	IGLC2;IGLC2
clonotype6207	clonotype6207_consensus_10208;clonotype6207_consensus_10209	1	0.000114103	CAGGTSTYSGCWSGYSDIW	TGTGCAGGAGGCACATCGACTTATAGCGGTTGCTGGAGCGGTTACTCGGATATCTGG	IGHV1-4		IGHJ5	IGHD							CALVKSCPNIPF	TGTGCTCTGGTTAAAAGTTGTCCTAATATTCCCTTC	IGLV8-18		IGLJ3	IGLC2
clonotype6214	clonotype6214_consensus_10223;clonotype6214_consensus_10224	1	0.000114103	CATCDFYDSSCDVHSMDLW	TGTGCAACCTGCGACTTCTATGATTCAAGTTGTGATGTTCATAGTATGGATCTCTGG	IGHV1-4		IGHJ5	IGHM							CTLWKSSFNDIF	TGTACTCTGTGGAAAAGTAGTTTTAATGATATTTTC	IGLV8-10		IGLJ2	IGLC2
clonotype6225	clonotype6225_consensus_10248;clonotype6225_consensus_10249	1	0.000114103	CATGKIDSAGWWLWVMDLW	TGTGCAACAGGCAAAATCGATAGTGCTGGTTGGTGGTTGTGGGTTATGGATCTCTGG	IGHV1-4		IGHJ5		CQQHDSAPYGF	TGTCAGCAGCATGATAGTGCACCGTATGGTTTC	IGKV1-11		IGKJ2	IGKC
clonotype6245	clonotype6245_consensus_10291;clonotype6245_consensus_10292	1	0.000114103	CARAGAVAIAVTIDAMDLW	TGTGCAAGAGCCGGGGCGGTTGCTATAGCGGTTACAATTGATGCTATGGATCTCTGG	IGHV1-4	IGHD2	IGHJ5	IGHM	CLQHSSAPNGF	TGTTTGCAGCATAGCAGTGCACCGAATGGTTTC	IGKV1-11		IGKJ2	IGKC
clonotype6250	clonotype6250_consensus_10302;clonotype6250_consensus_10303	1	0.000114103	CARSDYTKVTYSYACMDLW	TGTGCAAGATCCGACTATACCAAAGTCACTTACAGTTACGCCTGCATGGATCTCTGG	IGHV1-4		IGHJ5	IGHM	CQQQNSAPYGF	TGTCAGCAGCAGAATAGTGCACCGTATGGTTTC	IGKV1-11		IGKJ2	IGKC
clonotype6280	clonotype6280_consensus_10365;clonotype6280_consensus_10366	1	0.000114103	CAIGSGANWYDEYWIIHLW	TGTGCAATAGGCTCCGGTGCTAATTGGTACGACGAGTACTGGATAATACATCTCTGG	IGHV1-4		IGHJ5	IGHM							CALYKGSGSRSYIF	TGTGCTCTATATAAGGGAAGTGGTAGCAGAAGTTATATTTTC	IGLV8-16		IGLJ2	IGLC2
clonotype6283	clonotype6283_consensus_10371;clonotype6283_consensus_10372	1	0.000114103	CARSGGTSCYTGRDGMDLW	TGTGCCCGTAGTGGTGGTACATCTTGCTATACAGGCAGAGATGGTATGGATCTCTGG	IGHV1-4		IGHJ5	IGHM							CGLWKGSGSDRNIF	TGTGGTCTGTGGAAGGGAAGTGGTAGTGACAGAAATATTTTC	IGLV8-16		IGLJ2	IGLC2
clonotype6295	clonotype6295_consensus_10395;clonotype6295_consensus_10396	1	0.000114103	CSRNPFCYGDGSGCNRDLW	TGTTCAAGAAACCCTTTTTGCTATGGCGATGGTAGTGGTTGTAATCGGGATCTCTGG	IGHV1-4		IGHJ5	IGHM							CALYKGSGIYATIF	TGTGCTCTCTATAAAGGAAGTGGTATCTACGCCACCATTTTC	IGLV8-16		IGLJ2	IGLC2
clonotype6304	clonotype6304_consensus_10414;clonotype6304_consensus_10415	1	0.000114103	CARGPHIAVAIAATAMDLW	TGTGCAAGAGGCCCTCATATAGCGGTTGCTATAGCGGCTACGGCCATGGATCTCTGG	IGHV1-4	IGHD2	IGHJ5	IGHD	CQQYKEFPGF	TGCCAGCAATATAAAGAATTTCCTGGTTTC	IGKV2-13		IGKJ2	IGKC
clonotype6316	clonotype6316_consensus_10438;clonotype6316_consensus_10439	1	0.000114103	CALDCPSYGGSCRYTLDVW	TGTGCATTAGACTGTCCTAGTTATGGCGGTAGTTGCCGGTATACTTTGGATGTCTGG	IGHV1-4		IGHJ5	IGHD							CALYKESGAGIYIF	TGTGCTCTGTATAAGGAGAGTGGTGCCGGCATTTATATTTTC	IGLV8-16		IGLJ2	IGLC2
clonotype6342	clonotype6342_consensus_10490;clonotype6342_consensus_10491	1	0.000114103	CARSLTIAVAIAVLAMDLW	TGTGCAAGATCCCTGACTATAGCGGTTGCTATAGCGGTTTTGGCGATGGATCTCTGG	IGHV1-4	IGHD2	IGHJ5	IGHM	CQQNKESLNGF	TGCCAGCAAAATAAAGAATCTCTGAATGGTTTC	IGKV2-13		IGKJ2	IGKC
clonotype6343	clonotype6343_consensus_10492;clonotype6343_consensus_10493	1	0.000114103	CAPGAVTKRGQENYAMDLW	TGTGCCCCAGGAGCGGTTACAAAGAGGGGGCAAGAGAATTATGCTATGGATCTCTGG	IGHV1-4		IGHJ5	IGHD	CFQALQSPGF	TGTTTTCAAGCTTTACAATCTCCTGGTTTC	IGKV2-10		IGKJ2	IGKC
clonotype6351	clonotype6351_consensus_10508;clonotype6351_consensus_10509	1	0.000114103	CAREAFCDTYGPSCHFDLW	TGTGCAAGAGAGGCCTTTTGCGATACCTATGGTCCTAGTTGCCATTTTGATCTCTGG	IGHV1-4		IGHJ5	IGHG1	CFQGLQSPNGF	TGTTTTCAAGGTTTACAATCTCCGAATGGTTTC	IGKV2-10		IGKJ2	IGKC
clonotype6359	clonotype6359_consensus_10525;clonotype6359_consensus_10526;clonotype6359_consensus_10527	1	0.000114103	CARFQCIAMVLVAMPDVPPPMDLW;CATGRRSGCFGGSVGMDLW	TGTGCAAGATTTCAATGTATAGCTATGGTGCTAGTTGCTATGCCCGATGTTCCTCCCCCGATGGATCTCTGG;TGTGCAACAGGCAGGCGTAGTGGTTGCTTTGGCGGTTCCGTAGGTATGGATCTCTGG	IGHV1-4;IGHV1-4	IGHD1;	IGHJ5;IGHJ5	IGHM;IGHM	CQQFKESPNGF	TGCCAGCAATTTAAAGAATCTCCGAATGGTTTC	IGKV2-10		IGKJ2	IGKC
clonotype6366	clonotype6366_consensus_10539;clonotype6366_consensus_10540	1	0.000114103	CARGHFVAVAIAVIYAMDLW	TGTGCAAGAGGCCATTTTGTAGCGGTTGCTATAGCGGTTATATATGCTATGGATCTCTGG	IGHV1-4	IGHD2	IGHJ5	IGHM							CQSADSIDVPF	TGTCAGTCAGCTGACAGCATTGATGTTCCCTTC	IGLV3-3		IGLJ3	IGLC2
clonotype6417	clonotype6417_consensus_10653;clonotype6417_consensus_10654	1	0.000114103	CARTSDSYSSITTHFPMYLW	TGTGCAAGAACCTCAGATTCCTATAGCAGTATTACTACACACTTTCCTATGTATCTCTGG	IGHV1-4		IGHJ5								CQSTDSISNVPF	TGTCAGTCAACTGACAGCATTAGTAATGTTCCCTTC	IGLV3-3		IGLJ3	IGLC2
clonotype6428	clonotype6428_consensus_10680;clonotype6428_consensus_10681	1	0.000114103	CARGSSDCYGGAGYCGMHLW	TGTGCAAGAGGGTCTAGCGATTGCTATGGTGGTGCAGGTTACTGTGGTATGCATCTCTGG	IGHV1-4		IGHJ5	IGHM							CTLYKSSANIF	TGTACTCTGTATAAAAGTAGTGCTAATATTTTC	IGLV8-10		IGLJ2	IGLC2
clonotype6439	clonotype6439_consensus_10703;clonotype6439_consensus_10704	1	0.000114103	CVRGRSYGVSCQYGTTMDLW	TGTGTAAGAGGCAGGAGCTATGGTGTTAGTTGCCAATACGGTACCACTATGGATCTCTGG	IGHV1-4		IGHJ5	IGHM							CTLGKSCTNIF	TGTACTCTGGGGAAAAGTTGTACTAATATTTTC	IGLV8-19		IGLJ2	IGLC2
clonotype6444	clonotype6444_consensus_10713;clonotype6444_consensus_10714	1	0.000114103	CARSYGDGWGASCDDGVDLW	TGTGCAAGATCGTATGGGGATGGTTGGGGTGCTAGTTGCGATGATGGGGTGGATCTCTGG	IGHV1-4		IGHJ5	IGHD							CALYKSCTNIF	TGTGCTCTGTATAAAAGTTGTACTAATATTTTC	IGLV8-19		IGLJ2	IGLC2
clonotype6480	clonotype6480_consensus_10790;clonotype6480_consensus_10791	1	0.000114103	CARGGDGALCYESLRRMDLW	TGTGCAAGAGGGGGCGACGGTGCTCTTTGCTATGAGTCTCTGCGTCGTATGGATCTCTGG	IGHV1-4		IGHJ5	IGHM							CALYKGCTNIF	TGTGCTCTGTATAAAGGTTGTACTAATATTTTC	IGLV8-18		IGLJ2	IGLC2
clonotype6482	clonotype6482_consensus_10794;clonotype6482_consensus_10795	1	0.000114103	CARENCGANGGNCYYAMDLW	TGTGCAAGAGAGAATTGCGGTGCGAATGGTGGGAACTGCTACTATGCTATGGATCTCTGG	IGHV1-4		IGHJ5	IGHM							CILYKSGVYIF	TGTATTCTGTATAAAAGTGGTGTATATATTTTC	IGLV8-10		IGLJ2	IGLC2
clonotype6485	clonotype6485_consensus_10801;clonotype6485_consensus_10802	1	0.000114103	CVRDDCYGLDFTCFRIMDLW	TGTGTAAGAGACGATTGCTATGGCCTTGATTTCACTTGCTTTAGAATTATGGATCTCTGG	IGHV1-4		IGHJ5	IGHD							CTLSKTANVIF	TGTACTCTGTCTAAAACTGCTAATGTTATTTTC	IGLV8-10		IGLJ2	IGLC2
clonotype6494	clonotype6494_consensus_10819;clonotype6494_consensus_10820	1	0.000114103	CANCYKCGSGRYPQDAMGLW	TGTGCAAACTGTTACAAATGTGGTAGTGGCCGGTATCCACAAGATGCTATGGGTCTCTGG	IGHV1-4		IGHJ5	IGHM							CQSTDSGNSARIF	TGTCAGTCAACTGACAGCGGTAATAGTGCTAGAATTTTC	IGLV3-3		IGLJ2	IGLC2
clonotype6506	clonotype6506_consensus_10844;clonotype6506_consensus_10845	1	0.000114103	CAKSSKSNSVSYFFDATLLW	TGTGCAAAATCTTCTAAAAGTAATAGTGTTAGTTACTTTTTTGACGCTACGCTTCTCTGG	IGHV1-4		IGHJ5	IGHD							CCLSKSSSNIF	TGTTGTCTGTCGAAAAGTAGTTCTAATATTTTC	IGLV8-10		IGLJ2	IGLC2
clonotype6508	clonotype6508_consensus_10848;clonotype6508_consensus_10849	1	0.000114103	CARGGYGGDCSSLWDFSVLW	TGTGCAAGAGGCGGCTATGGTGGTGATTGCTCCTCTTTGTGGGACTTCTCAGTTCTATGG	IGHV1-4		IGHJ5	IGHM							CSLYQSCTVFF	TGCAGTCTGTATCAAAGTTGTACGGTTTTCTTC	IGLV8-19		IGLJ3	IGLC2
clonotype6510	clonotype6510_consensus_10853;clonotype6510_consensus_10854;clonotype6510_consensus_10855	1	0.000114103	CASLNCYSYGASCYGGIYYYAMDLW;CVRAYGNSCYMGEIGYLYLW	TGTGCGTCCCTAAATTGCTATAGCTATGGTGCTAGTTGCTATGGGGGGATCTATTACTATGCTATGGATCTCTGG;TGTGTAAGAGCCTATGGTAATAGTTGCTATATGGGCGAAATCGGATATTTATATCTCTGG	IGHV1-12;IGHV1-4	IGHD1;	IGHJ5;IGHJ5	IGHM;IGHM							CALGEGCTKIF	TGTGCTCTGGGGGAAGGTTGCACTAAGATTTTC	IGLV8-18		IGLJ2	IGLC2
clonotype6519	clonotype6519_consensus_10873;clonotype6519_consensus_10874	1	0.000114103	CATGSLVLVAIGWYHDMHLW	TGTGCAACAGGCTCGCTGGTGCTAGTTGCTATTGGGTGGTACCATGACATGCATCTCTGG	IGHV1-4		IGHJ5	IGHD							CSLSKSSGNNF	TGTAGTCTGTCTAAAAGTAGTGGTAATAATTTC	IGLV8-10		IGLJ2	IGLC2
clonotype6520	clonotype6520_consensus_10875;clonotype6520_consensus_10876	1	0.000114103	CARGPGCTNYGSNCAYMDLW	TGCGCAAGAGGCCCAGGATGTACTAATTATGGTAGTAATTGTGCCTATATGGATCTATGG	IGHV1-4		IGHJ5								CQSTNGMNTAVLF	TGTCAGTCAACTAACGGCATGAATACTGCTGTTCTCTTC	IGLV3-3		IGLJ3	IGLC2
clonotype6531	clonotype6531_consensus_10898;clonotype6531_consensus_10899	1	0.000114103	CARGCDEYGTTCYPIWADLW	TGTGCGAGAGGCTGCGATGAGTATGGTACTACTTGCTATCCTATTTGGGCGGATCTCTGG	IGHV1-4		IGHJ5	IGHM							CALGKSETNPF	TGTGCGCTGGGGAAAAGTGAAACTAATCCCTTC	IGLV8-18		IGLJ3	IGLC2
clonotype6594	clonotype6594_consensus_11029;clonotype6594_consensus_11030	1	0.000114103	CATNDYSGCYINYWCAMDLW	TGTGCAACAAACGACTATAGCGGTTGCTACATCAATTACTGGTGCGCTATGGATCTCTGG	IGHV1-4		IGHJ5	IGHD							CALYKSSANVPF	TGTGCTCTGTATAAAAGTAGTGCTAATGTTCCCTTC	IGLV8-13		IGLJ3	IGLC2
clonotype6629	clonotype6629_consensus_11102;clonotype6629_consensus_11103	1	0.000114103	CATHSFGAGWYDVYYAMDLW	TGTGCAACACATTCTTTTGGTGCTGGTTGGTATGATGTCTACTATGCGATGGATCTCTGG	IGHV1-4		IGHJ5	IGHD							CALYQSSANAPF	TGTGCTCTGTACCAAAGTAGTGCTAATGCGCCCTTC	IGLV8-10		IGLJ3	IGLC2
clonotype6718	clonotype6718_consensus_11289;clonotype6718_consensus_11290	1	0.000114103	CAGASTSNGATCQDCAGNIW	TGTGCAGGAGCCTCCACTAGCAATGGTGCTACCTGCCAGGACTGTGCTGGAAATATCTGG	IGHV1-4		IGHJ5	IGHM	CQQYDSVPYGF	TGTCAGCAGTATGATAGTGTACCATATGGTTTC	IGKV1-11		IGKJ2	IGKC
clonotype6723	clonotype6723_consensus_11299;clonotype6723_consensus_11300	1	0.000114103	CARGDCYDYGGACYLRLNLW	TGTGCAAGAGGGGATTGCTACGACTATGGTGGTGCTTGCTATCTCCGCCTGAATCTCTGG	IGHV1-4		IGHJ5	IGHM	CFQDSSLPWTF	TGTTTCCAGGATAGCAGTTTACCGTGGACGTTC	IGKV1-14		IGKJ1	IGKC
clonotype6741	clonotype6741_consensus_11337;clonotype6741_consensus_11338	1	0.000114103	CARECYSYLTSCYNYVLYLW	TGTGCAAGAGAATGCTATAGCTATCTTACTAGTTGCTATAACTATGTATTGTATCTCTGG	IGHV1-4		IGHJ5	IGHM	CQQHNSAPYGF	TGTCAGCAGCATAATAGTGCACCGTATGGTTTC	IGKV1-11		IGKJ2	IGKC
clonotype6755	clonotype6755_consensus_11366;clonotype6755_consensus_11367	1	0.000114103	CAIGMSYGGGWYFYTPMDLW	TGTGCAATAGGCATGAGCTATGGTGGTGGTTGGTATTTTTACACTCCTATGGATCTCTGG	IGHV1-4		IGHJ5	IGHM							CTLYMYKSGDNLIF	TGTACTCTATATATGTATAAAAGTGGTGATAATCTTATTTTC	IGLV8-10		IGLJ2	IGLC2
clonotype6765	clonotype6765_consensus_11386;clonotype6765_consensus_11387	1	0.000114103	CLRHYSGCWSGCDPPPMDLW	TGTCTACGCCACTATAGCGGTTGCTGGAGCGGTTGTGACCCCCCCCCTATGGATCTCTGG	IGHV1-4		IGHJ5	IGHM							CGLYKGGSSHTVPF	TGTGGTCTGTATAAGGGAGGTAGTAGCCACACTGTTCCCTTC	IGLV8-18		IGLJ3	IGLC2
clonotype6767	clonotype6767_consensus_11390;clonotype6767_consensus_11391	1	0.000114103	CVKECYRYGVSCPEYAVDLW	TGTGTAAAAGAATGCTATAGGTATGGTGTTAGTTGCCCAGAGTATGCGGTGGATCTCTGG	IGHV1-4		IGHJ5	IGHM							CALYKGSGTYTLIF	TGTGCTCTGTATAAGGGAAGTGGTACCTACACTTTGATTTTC	IGLV8-16		IGLJ2	IGLC2
clonotype6813	clonotype6813_consensus_11486;clonotype6813_consensus_11487	1	0.000114103	CAMGREYSGCYRSPASVIYLW	TGTGCAATGGGCCGCGAATATAGCGGTTGCTACAGGAGTCCCGCCTCTGTAATCTATCTCTGG	IGHV1-4		IGHJ5	IGHM							CQSPDNIDNVPF	TGTCAGTCACCTGACAACATTGATAATGTTCCCTTC	IGLV3-3		IGLJ3	IGLC2
clonotype6833	clonotype6833_consensus_11531;clonotype6833_consensus_11532	1	0.000114103	CARCYSNGATWYASHCALRLW	TGTGCCCGTTGCTACAGTAACGGTGCGACGTGGTATGCCTCTCACTGTGCCTTGAGGCTCTGG	IGHV1-4		IGHJ5	IGHM							CQSGDSIDNVIF	TGTCAGTCAGGTGACAGCATTGATAATGTTATTTTC	IGLV3-3		IGLJ2	IGLC2
clonotype6834	clonotype6834_consensus_11533;clonotype6834_consensus_11534	1	0.000114103	CTRDCYFWGDTCPDWYVINFW	TGTACAAGAGATTGCTATTTCTGGGGTGATACATGCCCAGATTGGTATGTTATTAATTTTTGG	IGHV1-4		IGHJ5	IGHD							CSLYKSSTFF	TGTAGTCTGTATAAAAGTAGTACATTTTTC	IGLV8-10		IGLJ2	IGLC2
clonotype6859	clonotype6859_consensus_11588;clonotype6859_consensus_11589	1	0.000114103	CASASWNGGYTGGWDDGMDLW	TGTGCGTCAGCGAGCTGGAACGGTGGCTATACCGGTGGCTGGGACGATGGTATGGATCTCTGG	IGHV1-4		IGHJ5	IGHD							CTLYKSSTKIF	TGTACTCTGTATAAAAGTAGTACTAAGATTTTC	IGLV8-10		IGLJ2	IGLC2
clonotype6871	clonotype6871_consensus_11614;clonotype6871_consensus_11615	1	0.000114103	CATGFRYGSSCYDDLPIMDLW	TGTGCAACAGGCTTTCGCTATGGTTCTAGTTGCTATGATGACCTCCCCATTATGGATCTCTGG	IGHV1-4	IGHD1	IGHJ5	IGHM							CALYKSSANIF	TGTGCTCTGTATAAAAGTAGTGCTAATATTTTC	IGLV8-13		IGLJ2	IGLC2
clonotype6888	clonotype6888_consensus_11649;clonotype6888_consensus_11650	1	0.000114103	CSRDCWPHGDGCNGDGKMDLW	TGTTCAAGAGATTGCTGGCCTCATGGTGATGGCTGCAATGGTGACGGTAAAATGGATCTCTGG	IGHV1-4		IGHJ5								CLLYQTSVNIF	TGCCTTCTGTATCAAACTAGTGTTAATATTTTC	IGLV8-10		IGLJ2	IGLC2
clonotype6914	clonotype6914_consensus_11703;clonotype6914_consensus_11704	1	0.000114103	CAGCGFCYSGGALPSYPMNLW	TGTGCAGGATGCGGCTTTTGCTATAGCGGTGGTGCCTTACCGTCGTATCCTATGAATCTCTGG	IGHV1-4		IGHJ5	IGHM							CALYKSDANIF	TGTGCTCTATATAAAAGTGATGCTAATATTTTC	IGLV8-13		IGLJ2	IGLC2
clonotype6916	clonotype6916_consensus_11707;clonotype6916_consensus_11708	1	0.000114103	CASVLSWTYGATCYECTMDLW	TGTGCAAGTGTGTTAAGTTGGACCTATGGTGCTACTTGCTATGAGTGTACTATGGATCTCTGG	IGHV1-4		IGHJ5	IGHM							CTLYKSSTNIF	TGTACTCTATATAAAAGTAGTACTAATATTTTC	IGLV8-10		IGLJ2	IGLC2
clonotype6917	clonotype6917_consensus_11709;clonotype6917_consensus_11710	1	0.000114103	CARADRVSDSCYDYFDDMDLW	TGTGCAAGAGCCGATAGAGTTAGTGATAGTTGCTACGATTATTTTGATGATATGGATCTCTGG	IGHV1-4		IGHJ5	IGHM							CALEKSCTNIF	TGTGCTCTGGAGAAAAGTTGTACTAACATTTTT	IGLV8-19		IGLJ2	IGLC2
clonotype6919	clonotype6919_consensus_11713;clonotype6919_consensus_11714	1	0.000114103	CARGLPITMVLITMMARVDLW	TGTGCAAGAGGCCTTCCTATAACTATGGTCTTAATTACTATGATGGCCAGGGTGGATCTCTGG	IGHV1-4		IGHJ5	IGHM							CLLYKSSANVF	TGCCTTCTGTATAAAAGTAGTGCTAATGTTTTC	IGLV8-13		IGLJ2	IGLC2
clonotype6920	clonotype6920_consensus_11715;clonotype6920_consensus_11716	1	0.000114103	CALLYSYGAGCYGRYSVMDLW	TGTGCACTTCTCTATAGCTATGGTGCTGGTTGCTATGGAAGGTACTCTGTTATGGATCTCTGG	IGHV1-4	IGHD1	IGHJ5	IGHD							CALYKSCSNAF	TGTGCTCTGTATAAAAGTTGTAGTAATGCCTTC	IGLV8-18		IGLJ2	IGLC2
clonotype6934	clonotype6934_consensus_11748;clonotype6934_consensus_11749	1	0.000114103	CARAIIGMVSVAMRNFPMDLW	TGTGCAAGAGCGATTATAGGTATGGTGTCAGTTGCTATGAGGAACTTTCCTATGGATCTCTGG	IGHV1-4		IGHJ5	IGHM							CQSADSIANAVPF	TGTCAGTCAGCTGACAGCATTGCTAATGCTGTTCCCTTC	IGLV3-3		IGLJ3	IGLC2
clonotype6936	clonotype6936_consensus_11752;clonotype6936_consensus_11753	1	0.000114103	CARPNCYNNGVACFEYSMVLW	TGTGCACGCCCGAATTGTTATAACAATGGTGTGGCTTGCTTTGAGTATTCTATGGTCCTCTGG	IGHV1-4		IGHJ5	IGHM							CTLYKSSVNIF	TGTACTCTGTATAAAAGTAGTGTTAATATTTTC	IGLV8-10		IGLJ2	IGLC2
clonotype6940	clonotype6940_consensus_11760;clonotype6940_consensus_11761	1	0.000114103	CVRGGYTSSCYDIESDDLNLW	TGTGTAAGAGGCGGTTATACTTCTAGTTGCTATGATATTGAGTCTGATGACCTGAATCTCTGG	IGHV1-4		IGHJ5	IGHM							CALGKSCTKLF	TGTGCTCTGGGGAAAAGTTGTACTAAACTTTTC	IGLV8-19		IGLJ2	IGLC2
clonotype7000	clonotype7000_consensus_11889;clonotype7000_consensus_11890	1	0.000114103	CARYYSITSFWDTVGDALDLW	TGTGCACGGTACTATTCAATTACTAGTTTTTGGGATACTGTAGGGGATGCACTGGATCTCTGG	IGHV1-4		IGHJ5	IGHM							CTLYKSNTNRPF	TGCACTCTATATAAAAGTAATACTAATCGTCCCTTC	IGLV8-10		IGLJ3	IGLC2
clonotype7019	clonotype7019_consensus_11928;clonotype7019_consensus_11929	1	0.000114103	CAGIRGASCYADSCRTAMDLW	TGTGCAGGAATTCGGGGTGCTAGTTGCTATGCCGACTCATGTCGGACAGCTATGGATCTCTGG	IGHV1-4		IGHJ5	IGHM							CALYKTSANVPF	TGTGCTCTGTATAAAACGAGTGCTAATGTTCCCTTC	IGLV8-13		IGLJ3	IGLC2
clonotype7035	clonotype7035_consensus_11961;clonotype7035_consensus_11962	1	0.000114103	CATDSTSCYSPIWGYCLVNLW	TGTGCAACAGACAGTACCAGTTGCTATAGCCCTATTTGGGGGTATTGTTTGGTAAATCTCTGG	IGHV1-4		IGHJ5	IGHD							CTLYKSSGNVPF	TGTACTCTCTATAAAAGTAGTGGTAATGTTCCCTTC	IGLV8-10		IGLJ3	IGLC2
clonotype7036	clonotype7036_consensus_11963;clonotype7036_consensus_11964	1	0.000114103	CTTVRLYSGCYSTYWCHMDRW	TGTACAACAGTGCGGCTTTATAGTGGTTGTTATAGCACTTACTGGTGTCATATGGATCGATGG	IGHV1-4		IGHJ5	IGHM							CTLYKSSANVPF	TGTACTCTATATAAAAGTAGTGCTAATGTTCCCTTC	IGLV8-13		IGLJ3	IGLC2
clonotype7039	clonotype7039_consensus_11971;clonotype7039_consensus_11972	1	0.000114103	CARTYDYLDSWSGTRGPMDLW	TGTGCACGGACTTATGACTATCTCGATTCCTGGAGCGGCACGAGGGGGCCTATGGATCTCTGG	IGHV1-4		IGHJ5	IGHM							CVLYKSSGNVPF	TGTGTTCTGTATAAAAGTAGTGGTAATGTTCCCTTC	IGLV8-13		IGLJ3	IGLC2
clonotype7040	clonotype7040_consensus_11973;clonotype7040_consensus_11974	1	0.000114103	CAREETHSGCFINYVCAMDLW	TGTGCAAGAGAGGAGACTCATAGCGGTTGCTTCATTAATTACGTCTGTGCTATGGATCTCTGG	IGHV1-4		IGHJ5	IGHM							CILYKSFVNVPF	TGTATTCTGTATAAAAGTTTTGTTAATGTTCCCTTC	IGLV8-10		IGLJ3	IGLC2
clonotype7041	clonotype7041_consensus_11975;clonotype7041_consensus_11976	1	0.000114103	CATGYSGCGSGYSGMYFMDLW	TGTGCAACAGGCTATAGCGGTTGCGGTAGCGGTTATTCAGGGATGTATTTTATGGATCTCTGG	IGHV1-4		IGHJ5	IGHM							CALYKSCTNVPF	TGTGCTCTGTATAAAAGTTGTACTAATGTTCCCTTC	IGLV8-18		IGLJ3	IGLC2
clonotype7052	clonotype7052_consensus_11998;clonotype7052_consensus_11999	1	0.000114103	CARHLNSYISDWEIGDSMDLW	TGTGCAAGACACTTGAATAGCTATATCAGTGACTGGGAAATAGGCGATAGTATGGATCTCTGG	IGHV1-4		IGHJ5	IGHM							CSLYKSSSNVPF	TGTAGTCTGTATAAAAGTAGTAGTAATGTTCCCTTC	IGLV8-10		IGLJ3	IGLC2
clonotype7117	clonotype7117_consensus_12130;clonotype7117_consensus_12131	1	0.000114103	CARDYDAGWWDRWGSSPMDLW	TGTGCAAGAGACTATGATGCTGGTTGGTGGGATAGATGGGGGTCATCTCCTATGGATCTCTGG	IGHV1-4		IGHJ5	IGHD							CTLYKSSGNVPF	TGTACTCTGTATAAAAGTAGTGGTAATGTTCCCTTC	IGLV8-13		IGLJ3	IGLC2
clonotype7135	clonotype7135_consensus_12167;clonotype7135_consensus_12168	1	0.000114103	CAYSVVHTFGVASYLYAMDLW	TGTGCATATAGTGTCGTACATACGTTTGGTGTTGCCTCCTATCTCTATGCTATGGATCTCTGG	IGHV1-4		IGHJ5	IGHM	CQQHDSRPYGF	TGTCAGCAGCATGATAGTAGACCGTATGGTTTC	IGKV1-11		IGKJ2	IGKC
clonotype7142	clonotype7142_consensus_12181;clonotype7142_consensus_12182	1	0.000114103	CARGDYSYGTSCSIFCVMDLW	TGTGCAAGAGGCGACTATAGTTATGGTACTAGTTGCAGTATTTTTTGCGTCATGGATCTCTGG	IGHV1-4		IGHJ5	IGHM							CALYQGSGIHTIF	TGTGCTCTGTACCAGGGAAGTGGTATCCACACTATTTTC	IGLV8-16		IGLJ2	IGLC2
clonotype7143	clonotype7143_consensus_12183;clonotype7143_consensus_12184	1	0.000114103	CARGGGGSCSNYPRCALMYLW	TGTGCAAGAGGCGGGGGCGGTTCCTGTAGCAATTACCCCCGGTGTGCATTAATGTATCTCTGG	IGHV1-4		IGHJ5	IGHM	CLQYHSAPNDF	TGTTTGCAGTATCATAGTGCACCGAATGATTTC	IGKV1-11		IGKJ2	IGKC
clonotype7165	clonotype7165_consensus_12228;clonotype7165_consensus_12229	1	0.000114103	CARGSAIAMVLVATEDPRDLW	TGTGCAAGAGGCTCGGCTATAGCTATGGTGCTAGTTGCTACAGAGGACCCCAGGGATCTCTGG	IGHV1-4	IGHD1	IGHJ5	IGHM	CQQNKESYGF	TGCCAGCAAAATAAAGAATCGTATGGTTTC	IGKV2-6		IGKJ2	IGKC
clonotype7170	clonotype7170_consensus_12239;clonotype7170_consensus_12240	1	0.000114103	CTRAFCNNYGITCYTYTMDLW	TGTACAAGAGCCTTTTGCAATAACTATGGTATTACGTGCTACACCTATACTATGGATCTCTGG	IGHV1-4		IGHJ5	IGHD							CALYQESGTYTVPF	TGTGCTCTATATCAGGAAAGTGGTACCTACACTGTTCCCTTC	IGLV8-16		IGLJ3	IGLC2
clonotype7193	clonotype7193_consensus_12286;clonotype7193_consensus_12287	1	0.000114103	CARTYCYSYGASCYDDTMDLW	TGTGCAAGAACCTATTGCTATAGCTATGGTGCTAGTTGCTATGATGACACTATGGATCTCTGG	IGHV1-4	IGHD1	IGHJ5	IGHD	CQQNKESLNGF	TGCCAGCAAAATAAAGAATCTCTGAATGGTTTC	IGKV2-6		IGKJ2	IGKC
clonotype7195	clonotype7195_consensus_12290;clonotype7195_consensus_12291	1	0.000114103	CARDDYSGCYSGSDCLGGDLW	TGTGCAAGGGATGACTATAGCGGTTGCTATAGCGGTTCGGATTGTTTGGGGGGGGATCTCTGG	IGHV1-4	IGHD2	IGHJ5	IGHM	CQQNKESLHGF	TGCCAGCAAAATAAAGAATCTCTTCATGGTTTC	IGKV2-6		IGKJ2	IGKC
clonotype7220	clonotype7220_consensus_12338;clonotype7220_consensus_12339	1	0.000114103	CARGPLNCYSWDADCRGAMDLW	TGTGCAAGAGGCCCGTTGAATTGCTATAGTTGGGATGCTGATTGCAGGGGGGCTATGGATCTCTGG	IGHV1-4		IGHJ5	IGHM							CQSADIIDNIF	TGTCAGTCAGCTGACATTATTGATAATATTTTC	IGLV3-3		IGLJ2	IGLC2
clonotype7238	clonotype7238_consensus_12377;clonotype7238_consensus_12378	1	0.000114103	CARGNIGCHTGYCWGPDGMDLW	TGTGCAAGGGGCAATATCGGTTGCCATACCGGTTACTGTTGGGGCCCCGATGGTATGGATCTCTGG	IGHV1-4		IGHJ5	IGHD							CQSADSIDNVIF	TGTCAGTCAGCTGACAGCATTGATAATGTTATTTTC	IGLV3-3		IGLJ2	IGLC2
clonotype7242	clonotype7242_consensus_12385;clonotype7242_consensus_12386;clonotype7242_consensus_12387	1	0.000114103	CARQNCYGIYTSPCYYFGMDLW;CARQNCYGIYTSPCYYFGMDLW	TGTGCAAGACAAAATTGCTACGGTATCTATACCAGTCCTTGCTATTACTTTGGTATGGATCTCTGG;TGTGCAAGACAAAATTGCTACGGTATCTATACCAGTCCTTGCTATTACTTTGGTATGGATCTCTGG	IGHV1-4;IGHV1-4	;	IGHJ5;IGHJ5	;IGHD							CQSADSIDNLPF	TGTCAGTCAGCTGACAGCATTGATAATCTTCCCTTC	IGLV3-3		IGLJ3	IGLC2
clonotype7268	clonotype7268_consensus_12439;clonotype7268_consensus_12440	1	0.000114103	CARGLDCYIYGTSLYCANINLW	TGTGCAAGAGGCCTGGATTGCTATATCTATGGTACTAGTTTGTATTGTGCCAATATTAATCTCTGG	IGHV1-4		IGHJ5	IGHM							CTLYKSSGNFF	TGTACTCTGTATAAAAGTAGTGGTAATTTTTTC	IGLV8-10		IGLJ2	IGLC2
clonotype7303	clonotype7303_consensus_12512;clonotype7303_consensus_12513	1	0.000114103	CATGRRSCPLYSVSCYYVMDLW	TGCGCAACAGGCCGTAGGAGTTGCCCTCTTTATAGTGTGAGTTGCTATTATGTTATGGATCTCTGG	IGHV1-4		IGHJ5	IGHM							CQSGDSIDNAIPF	TGTCAGTCAGGTGACAGCATTGATAATGCTATTCCCTTC	IGLV3-3		IGLJ3	IGLC2
clonotype7305	clonotype7305_consensus_12516;clonotype7305_consensus_12517	1	0.000114103	CARGFNYDCASAGECYYTMDLW	TGTGCAAGAGGCTTTAATTACGATTGCGCGAGCGCTGGCGAATGCTACTATACTATGGATCTCTGG	IGHV1-4		IGHJ5	IGHD							CALVKSSANIF	TGTGCTCTGGTTAAAAGTAGTGCTAATATTTTT	IGLV8-13		IGLJ2	IGLC2
clonotype7306	clonotype7306_consensus_12518;clonotype7306_consensus_12519	1	0.000114103	CGGGDYNYGASWCDVDYAIDLW	TGTGGAGGAGGCGACTATAACTATGGTGCTAGTTGGTGTGATGTAGACTATGCTATAGATCTCTGG	IGHV1-4	IGHD1	IGHJ5	IGHD							CALGKRCTNIF	TGTGCTCTGGGGAAAAGATGTACTAATATCTTC	IGLV8-19		IGLJ2	IGLC2
clonotype7337	clonotype7337_consensus_12582;clonotype7337_consensus_12583	1	0.000114103	CATACYRYGGHWIGGVNVMDLW	TGTGCAACAGCCTGTTATAGGTATGGTGGCCATTGGATTGGTGGCGTAAATGTGATGGATCTCTGG	IGHV1-4		IGHJ5	IGHM							CQSADRIDNASIF	TGTCAGTCAGCTGACAGAATTGATAATGCTAGTATTTTC	IGLV3-3		IGLJ2	IGLC2
clonotype7340	clonotype7340_consensus_12588;clonotype7340_consensus_12589	1	0.000114103	CARAWCRVGRCWSDGDYAMDLW	TGTGCAAGAGCGTGGTGTAGAGTTGGCAGGTGCTGGAGCGATGGGGACTATGCTATGGATCTCTGG	IGHV1-4		IGHJ5	IGHD							CLLYKSSVKIY	TGTCTTCTATATAAAAGTAGTGTGAAGATTTAC	IGLV8-13		IGLJ2	IGLC2
clonotype7343	clonotype7343_consensus_12594;clonotype7343_consensus_12595	1	0.000114103	CARSDCWSDGSGGLHYYPVRLW	TGTGCAAGATCGGATTGCTGGAGCGACGGTAGTGGTGGTCTACATTACTATCCGGTGCGTCTCTGG	IGHV1-4		IGHJ5	IGHD							CVLYKTYDNVPF	TGTGTTCTCTATAAAACTTATGACAATGTTCCCTTC	IGLV8-13		IGLJ3	IGLC2
clonotype7410	clonotype7410_consensus_12728;clonotype7410_consensus_12729	1	0.000114103	CATECGYGVSCSSLDYYSMDLW	TGTGCAACAGAGTGTGGCTATGGTGTTAGTTGTTCTTCCTTAGATTACTATAGTATGGATCTCTGG	IGHV1-4		IGHJ5	IGHM							CGLYKSNANRPF	TGTGGTCTGTATAAAAGTAATGCTAATCGTCCGTTC	IGLV8-13		IGLJ3	IGLC2
clonotype7412	clonotype7412_consensus_12732;clonotype7412_consensus_12733	1	0.000114103	CARDYNDCYSDFYEPCYIMDLW	TGTGCAAGGGACTATAATGATTGCTATAGCGATTTTTATGAACCTTGCTATATTATGGATCTCTGG	IGHV1-4		IGHJ5	IGHM							CALYKSFTNIPF	TGTGCTCTGTATAAAAGTTTCACTAATATTCCCTTC	IGLV8-19		IGLJ3	IGLC2
clonotype7423	clonotype7423_consensus_12755;clonotype7423_consensus_12756	1	0.000114103	CVRGCWNYGGSCSSDFYVMDLW	TGTGTAAGAGGTTGCTGGAACTATGGTGGTAGCTGCAGTTCTGATTTCTATGTTATGGATCTCTGG	IGHV1-4		IGHJ5	IGHM							CALYKSSANVIF	TGTGCTCTGTATAAAAGTAGTGCTAATGTTATTTTC	IGLV8-13		IGLJ2	IGLC2
clonotype7455	clonotype7455_consensus_12824;clonotype7455_consensus_12825	1	0.000114103	CATSVHSDDNCYDLYFYSMDLW	TGTGCAACAAGCGTCCACTCCGATGATAATTGCTATGATTTATATTTCTATTCTATGGATCTCTGG	IGHV1-4		IGHJ5	IGHM							CILYKSSTNFPF	TGTATTTTGTATAAAAGTAGTACTAATTTTCCCTTC	IGLV8-10		IGLJ3	IGLC2
clonotype7457	clonotype7457_consensus_12828;clonotype7457_consensus_12829	1	0.000114103	CAIRTDTWGDSCYFNHNGMNLW	TGTGCAATTCGCACGGATACCTGGGGTGATAGTTGCTATTTCAATCACAATGGTATGAATCTCTGG	IGHV1-4		IGHJ5	IGHD	CLQQYSSPNGF	TGTTTGCAGCAGTACAGTTCACCGAATGGTTTC	IGKV1-11		IGKJ2	IGKC
clonotype7465	clonotype7465_consensus_12844;clonotype7465_consensus_12845	1	0.000114103	CARGVTVDFHSRLYDHYVINLW	TGTGCAAGAGGCGTGACTGTTGATTTCCATAGTCGTCTCTACGATCACTATGTTATAAATCTCTGG	IGHV1-4		IGHJ5	IGHM	CHQYNSAPYGF	TGTCACCAGTATAATAGTGCACCGTATGGTTTC	IGKV1-11		IGKJ2	IGKC
clonotype7491	clonotype7491_consensus_12900;clonotype7491_consensus_12901	1	0.000114103	CASCNNYDDSCYGGGYYNMDLW	TGTGCAAGTTGCAATAACTATGATGATAGTTGCTACGGGGGAGGTTACTATAATATGGATCTCTGG	IGHV1-4		IGHJ5	IGHD							CALYKGSGSYTVPF	TGTGCTCTGTATAAGGGAAGTGGTAGCTACACTGTTCCCTTC	IGLV8-16		IGLJ3	IGLC2
clonotype7502	clonotype7502_consensus_12922;clonotype7502_consensus_12923	1	0.000114103	CARGLKSCYSYGASCYDLWDLW	TGTGCAAGGGGGCTAAAGAGTTGCTATAGCTATGGTGCTAGTTGCTATGATTTGTGGGATCTCTGG	IGHV1-4	IGHD1	IGHJ5		CQQYKELNGF	TGCCAGCAATATAAAGAATTGAATGGTTTC	IGKV2-13		IGKJ2	IGKC
clonotype7557	clonotype7557_consensus_13034;clonotype7557_consensus_13035	1	0.000114103	CARGGCYSGGYTCYSWDEDMDLW	TGTGCAAGAGGCGGTTGCTATAGTGGTGGTTATACCTGCTATTCTTGGGATGAGGATATGGATCTTTGG	IGHV1-4		IGHJ5	IGHD							CILYKTNGVF	TGTATTCTGTATAAAACTAATGGTGTTTTC	IGLV8-10		IGLJ2	IGLC2
clonotype7559	clonotype7559_consensus_13038;clonotype7559_consensus_13039	1	0.000114103	CATGGSYRTYYCYDDRSCAMDLW	TGTGCAACAGGCGGTAGCTATCGTACTTATTATTGCTATGATGACCGGTCTTGTGCTATGGATCTCTGG	IGHV1-4		IGHJ5	IGHM							CQSADSIDNVPF	TGTCAGTCAGCTGACAGCATTGATAATGTTCCCTTC	IGLV3-3		IGLJ3	IGLC2
clonotype7607	clonotype7607_consensus_13140;clonotype7607_consensus_13141	1	0.000114103	CALWECYIYGDTCYGVWYARDLW	TGTGCACTATGGGAGTGCTATATCTATGGTGATACTTGTTATGGGGTCTGGTATGCTAGGGATCTCTGG	IGHV1-4		IGHJ5	IGHM							CALGSSGGTIF	TGTGCTCTTGGGAGCAGTGGTGGTACTATTTTC	IGLV8-18		IGLJ2	IGLC2
clonotype7642	clonotype7642_consensus_13217;clonotype7642_consensus_13218	1	0.000114103	CVRGSCHTYSCWDPPAEYPMDLW	TGTGTAAGAGGCTCCTGCCATACTTATTCTTGCTGGGACCCTCCCGCCGAATATCCTATGGATCTCTGG	IGHV1-4		IGHJ5	IGHM							CTLYKSSVNIF	TGTACTCTGTATAAAAGTAGTGTTAATATTTTC	IGLV8-10		IGLJ2	IGLC2
clonotype7703	clonotype7703_consensus_13343;clonotype7703_consensus_13344	1	0.000114103	CARGGCYYYGANCYGWDEEMDLW	TGTGCAAGAGGCGGTTGCTATTACTATGGTGCTAATTGCTATGGTTGGGATGAGGAAATGGATCTCTGG	IGHV1-4		IGHJ5								CALYKSSANAIF	TGTGCTCTGTATAAAAGTAGTGCTAATGCTATTTTC	IGLV8-13		IGLJ2	IGLC2
clonotype7706	clonotype7706_consensus_13349;clonotype7706_consensus_13350	1	0.000114103	CARGIAGGVALNDGGYGYPMDLW	TGTGCAAGAGGAATTGCTGGAGGTGTGGCGCTAAATGATGGGGGATATGGCTATCCTATGGATCTCTGG	IGHV1-4		IGHJ5	IGHM							CALYKSSTNVPF	TGTGCTCTGTATAAAAGTAGTACTAATGTTCCCTTC	IGLV8-13		IGLJ3	IGLC2
clonotype7738	clonotype7738_consensus_13418;clonotype7738_consensus_13419	1	0.000114103	CVSCITGGATCYNFADDAAMDLW	TGTGTAAGTTGCATTACCGGTGGTGCTACTTGCTATAATTTCGCTGACGACGCTGCTATGGATCTCTGG	IGHV1-4		IGHJ5	IGHD							CALHNSSPNVIF	TGTGCTCTGCATAACAGTAGTCCTAATGTTATTTTC	IGLV8-13		IGLJ2	IGLC2
clonotype7756	clonotype7756_consensus_13455;clonotype7756_consensus_13456	1	0.000114103	CARGDWSGCPGNWESDQYLIDLW	TGTGCAAGAGGTGACTGGAGTGGTTGCCCTGGTAACTGGGAGTCGGACCAGTATCTGATAGATCTCTGG	IGHV1-4		IGHJ5	IGHM							CVLDRSGADVPF	TGTGTTCTCGATAGAAGTGGTGCGGATGTTCCCTTC	IGLV8-13		IGLJ3	IGLC2
clonotype7774	clonotype7774_consensus_13493;clonotype7774_consensus_13494	1	0.000114103	CARGWSCCYGIVCYDDCNSIDLW	TGTGCAAGAGGCTGGAGCTGTTGCTATGGTATTGTTTGCTATGATGACTGCAATTCCATAGATCTCTGG	IGHV1-4		IGHJ5	IGHM							CALGKGGKTNVPF	TGTGCTCTAGGGAAAGGTGGTAAGACTAATGTTCCCTTC	IGLV8-18		IGLJ3	IGLC2
clonotype7783	clonotype7783_consensus_13511;clonotype7783_consensus_13512	1	0.000114103	CARDGVAMVLVAIRRRYYAMDLW	TGTGCAAGAGACGGGGTAGCTATGGTGCTAGTTGCTATTAGGAGGCGTTACTATGCTATGGATCTCTGG	IGHV1-4	IGHD1	IGHJ5	IGHM	CQQYKEFPTF	TGCCAGCAATATAAAGAATTTCCGACGTTC	IGKV2-13		IGKJ1	IGKC
clonotype7784	clonotype7784_consensus_13513;clonotype7784_consensus_13514	1	0.000114103	CATTMCPSDYSGCYSGYTPVYSW	TGTGCAACAACCATGTGCCCCTCAGACTATAGCGGTTGCTATAGCGGTTATACTCCCGTATACTCCTGG	IGHV1-4	IGHD2	IGHJ5	IGHM							CALYKGSGTYTVPF	TGTGCTCTGTATAAGGGAAGTGGTACCTACACTGTTCCCTTC	IGLV8-16		IGLJ3	IGLC2
clonotype7785	clonotype7785_consensus_13515;clonotype7785_consensus_13516	1	0.000114103	CARGNSLAMVLVAIPYYYAMDLW	TGTGCAAGAGGCAATAGCTTAGCTATGGTGCTAGTTGCTATCCCTTATTACTATGCTATGGATCTCTGG	IGHV1-4	IGHD1	IGHJ5	IGHD	CQQNKESWTF	TGCCAGCAAAATAAAGAATCTTGGACGTTC	IGKV2-6		IGKJ1	IGKC
clonotype7806	clonotype7806_consensus_13557;clonotype7806_consensus_13558	1	0.000114103	CARLSCYSYGASCYDDVNAMDLW	TGTGCAAGACTAAGTTGCTATAGCTATGGTGCTAGTTGCTATGATGACGTCAATGCTATGGATCTCTGG	IGHV1-4	IGHD1	IGHJ5	IGHD	CQQIIHSYGF	TGCCAGCAAATTATACACTCGTATGGTTTC	IGKV2-10		IGKJ2	IGKC
clonotype7807	clonotype7807_consensus_13559;clonotype7807_consensus_13560	1	0.000114103	CARGQPPCYSYGASCYDDREDLW	TGTGCAAGAGGCCAACCGCCTTGCTATAGCTATGGTGCTAGTTGCTATGATGACCGAGAGGATCTCTGG	IGHV1-4	IGHD1	IGHJ5	IGHM	CQQYKEFPNGF	TGCCAGCAATATAAAGAATTTCCGAATGGTTTC	IGKV2-13		IGKJ2	IGKC
clonotype7808	clonotype7808_consensus_13561;clonotype7808_consensus_13562	1	0.000114103	CATDCYRYGASCYDDDYYAMDLW	TGTGCAACAGATTGCTATAGGTATGGTGCTAGTTGCTATGATGACGATTACTATGCTATGGATCTCTGG	IGHV1-4	IGHD1	IGHJ5	IGHM	CQQNKESLNGF	TGCCAGCAAAATAAAGAATCTCTGAATGGTTTC	IGKV2-13		IGKJ2	IGKC
clonotype7822	clonotype7822_consensus_13589;clonotype7822_consensus_13590	1	0.000114103	CATGCYSYGASCYESVDYAMDLW	TGTGCAACAGGCTGCTATAGCTATGGTGCTAGTTGCTATGAATCGGTGGACTATGCTATGGATCTCTGG	IGHV1-4	IGHD1	IGHJ5	IGHM	CQQNKESPYGF	TGCCAGCAAAATAAAGAATCTCCGTATGGTTTC	IGKV2-8		IGKJ2	IGKC
clonotype7831	clonotype7831_consensus_13607;clonotype7831_consensus_13608	1	0.000114103	CARGLGSYGASCYDDYTVGALDLW	TGTGCAAGAGGCCTAGGTAGCTATGGTGCTAGTTGCTATGATGATTATACCGTCGGGGCATTGGATCTCTGG	IGHV1-4	IGHD1	IGHJ5	IGHD							CQVYDGGYLIF	TGTCAGGTGTATGATGGTGGTTATCTTATTTTC	IGLV3-5		IGLJ2	IGLC2
clonotype7840	clonotype7840_consensus_13628;clonotype7840_consensus_13629	1	0.000114103	CATGHTLAISIRRTVTYDYAMDLW	TGTGCAACAGGCCATACTTTGGCCATTTCCATTCGTCGTACCGTGACCTATGACTATGCTATGGATCTCTGG	IGHV1-4		IGHJ5	IGHD							CQSTDSIDNKIF	TGTCAGTCAACTGACAGCATTGATAATAAAATTTTC	IGLV3-3		IGLJ2	IGLC2
clonotype7841	clonotype7841_consensus_13630;clonotype7841_consensus_13631	1	0.000114103	CAMGMNCYNGGGNCYPYYYAMHLW	TGTGCGATGGGCATGAATTGTTATAACGGTGGTGGTAATTGCTACCCTTATTACTATGCTATGCATCTCTGG	IGHV1-4		IGHJ5	IGHD							CQSRDSSDRAPF	TGTCAGTCACGTGACAGCAGTGATAGAGCTCCCTTC	IGLV3-3		IGLJ3	IGLC2
clonotype7842	clonotype7842_consensus_13632;clonotype7842_consensus_13633	1	0.000114103	CATGDCYSYGASCYDDGAYAMDLW	TGTGCAACAGGAGATTGCTATAGCTATGGTGCTAGTTGCTATGATGACGGGGCGTATGCTATGGATCTCTGG	IGHV1-4	IGHD1	IGHJ5	IGHM							CQSYDDSYTPIF	TGTCAGTCATACGATGATAGTTATACTCCTATTTTC	IGLV3-2		IGLJ2	IGLC2
clonotype7852	clonotype7852_consensus_13652;clonotype7852_consensus_13653	1	0.000114103	CARGYCYSYGASCYDDPVVAMDLW	TGTGCAAGAGGTTATTGCTATAGCTATGGTGCTAGTTGCTATGATGACCCGGTGGTGGCTATGGATCTCTGG	IGHV1-4	IGHD1	IGHJ5	IGHM							CQSYDDSYTPIF	TGTCAGTCATACGATGATAGTTATACTCCTATTTTC	IGLV3-2		IGLJ2	IGLC2
clonotype7864	clonotype7864_consensus_13676;clonotype7864_consensus_13677	1	0.000114103	CARDCYSYGPSCAGVVHYYAMDLW	TGTGCAAGAGATTGCTATAGCTATGGTCCTAGTTGCGCAGGTGTCGTTCATTACTACGCTATGGATCTCTGG	IGHV1-4	IGHD1	IGHJ5	IGHM							CTLYKSSANPF	TGTACTCTGTATAAAAGTAGTGCTAATCCCTTC	IGLV8-13		IGLJ3	IGLC2
clonotype7881	clonotype7881_consensus_13713;clonotype7881_consensus_13714	1	0.000114103	CATGVWAVPIAVTGVWDYYAMDLW	TGTGCAACAGGGGTTTGGGCGGTTCCTATAGCGGTTACAGGGGTCTGGGATTACTATGCTATGGATCTCTGG	IGHV1-4	IGHD2	IGHJ5								CALYKTTANIF	TGTGCTCTGTATAAAACTACTGCTAATATTTTC	IGLV8-13		IGLJ2	IGLC2
clonotype7884	clonotype7884_consensus_13720;clonotype7884_consensus_13721	1	0.000114103	CARGDCYISGATCYTMSGELVDLW	TGTGCAAGAGGCGATTGCTATATTAGTGGTGCTACTTGCTATACGATGAGTGGGGAACTCGTGGATCTCTGG	IGHV1-4		IGHJ5	IGHM							CALYKSSGDIF	TGTGCTCTGTATAAAAGTAGTGGTGATATTTTC	IGLV8-13		IGLJ2	IGLC2
clonotype7905	clonotype7905_consensus_13764;clonotype7905_consensus_13765	1	0.000114103	CAGGLGYSSRTSCDGDYYYITDLW	TGTGCAGGAGGCCTTGGCTACAGCAGTCGCACTAGTTGCGATGGGGATTATTACTATATTACAGATCTCTGG	IGHV1-4		IGHJ5	IGHM							CVLFKSCTNVF	TGTGTTCTGTTTAAAAGTTGTACTAATGTTTTC	IGLV8-18		IGLJ2	IGLC2
clonotype7916	clonotype7916_consensus_13786;clonotype7916_consensus_13787	1	0.000114103	CAKGGSYSYGAIWSIDGVYLMDLW	TGTGCAAAAGGCGGTAGCTATAGCTATGGTGCAATTTGGTCTATCGACGGGGTGTATCTTATGGATCTCTGG	IGHV1-4		IGHJ5	IGHM							CALGKSDGTLSF	TGTGCTCTAGGGAAAAGTGATGGTACTCTCTCCTTC	IGLV8-18		IGLJ3	IGLC2
clonotype7931	clonotype7931_consensus_13817;clonotype7931_consensus_13818	1	0.000114103	CAAGSVYTWTSLGYEGSDYLMEVW	TGTGCCGCTGGTAGTGTCTATACCTGGACTTCTCTTGGCTATGAGGGGTCTGACTATCTTATGGAGGTCTGG	IGHV1-4		IGHJ5	IGHM							CLLYKSSGVAIF	TGTCTTCTGTATAAAAGTAGTGGTGTTGCTATTTTT	IGLV8-10		IGLJ2	IGLC2
clonotype7952	clonotype7952_consensus_13861;clonotype7952_consensus_13862	1	0.000114103	CTRGRIQELLGIFNTYSPDAVNLW	TGTACAAGAGGCCGTATACAAGAACTGCTAGGTATATTCAACACCTATTCCCCTGACGCGGTGAATCTCTGG	IGHV1-4		IGHJ5	IGHM							CVLYKSSTNLPF	TGTGTTCTCTATAAAAGTAGTACTAATCTTCCCTTC	IGLV8-13		IGLJ3	IGLC2
clonotype7956	clonotype7956_consensus_13869;clonotype7956_consensus_13870	1	0.000114103	CATGLYDCYSYGASCPERMEVDLW	TGTGCAACAGGCCTTTATGATTGCTATAGCTATGGTGCTAGTTGCCCGGAGAGGATGGAGGTGGATCTCTGG	IGHV1-4	IGHD1	IGHJ5	IGHD							CALYKSSANVPF	TGTGCTCTGTATAAAAGTAGTGCTAATGTTCCCTTC	IGLV8-13		IGLJ3	IGLC2
clonotype7957	clonotype7957_consensus_13871;clonotype7957_consensus_13872	1	0.000114103	CARWIAVAIAVKAVQPGYYAMDLW	TGTGCAAGATGGATAGCGGTTGCTATAGCGGTTAAAGCGGTCCAACCGGGTTACTATGCTATGGATCTCTGG	IGHV1-4	IGHD2	IGHJ5	IGHD	CLQHSSAYGF	TGTTTGCAGCATAGCAGTGCGTATGGTTTC	IGKV1-11		IGKJ2	IGKC
clonotype7958	clonotype7958_consensus_13873;clonotype7958_consensus_13874	1	0.000114103	CARGFSAIAMVLVAMIDYYTMDLW	TGTGCAAGAGGCTTTAGTGCTATAGCGATGGTGCTAGTTGCTATGATCGATTACTATACTATGGATCTCTGG	IGHV1-4	IGHD1	IGHJ5								CTLYKSSANAIF	TGTACTCTGTATAAAAGTAGTGCTAATGCTATTTTC	IGLV8-10		IGLJ2	IGLC2
clonotype7959	clonotype7959_consensus_13875;clonotype7959_consensus_13876	1	0.000114103	CARGSNCYVYGGSCVTPWEPMDLW	TGTGCAAGAGGCTCGAATTGTTATGTCTATGGTGGTAGTTGCGTTACCCCGTGGGAACCTATGGATCTCTGG	IGHV1-4		IGHJ5	IGHM							CTLYSSSGNTIF	TGTACTCTGTATTCTAGTAGTGGTAATACTATTTTC	IGLV8-10		IGLJ2	IGLC2
clonotype7976	clonotype7976_consensus_13912;clonotype7976_consensus_13913	1	0.000114103	CATCSNYGTSCYDDGPYYFGIDLW	TGTGCGACCTGCTCTAATTATGGTACTAGTTGTTACGATGACGGTCCATATTACTTCGGTATAGATCTCTGG	IGHV1-4		IGHJ5	IGHD							CGLYKSSTNAPF	TGTGGTCTGTATAAAAGTAGTACTAATGCTCCCTTC	IGLV8-13		IGLJ3	IGLC2
clonotype7979	clonotype7979_consensus_13918;clonotype7979_consensus_13919	1	0.000114103	CARGCVESCDDFWWGERPQDMDLW	TGTGCAAGAGGCTGTGTTGAAAGTTGCGACGACTTTTGGTGGGGGGAAAGACCACAAGATATGGATCTCTGG	IGHV1-4		IGHJ5	IGHM							CNLYQTGGNLPF	TGTAATCTGTATCAAACTGGTGGTAATCTTCCCTTC	IGLV8-10		IGLJ3	IGLC2
clonotype7997	clonotype7997_consensus_13955;clonotype7997_consensus_13956	1	0.000114103	CTRGWSGCGSTYCSLCDCNPMDLW	TGTACAAGAGGCTGGAGCGGTTGCGGTAGCACTTACTGCAGTTTGTGTGATTGCAATCCTATGGATCTCTGG	IGHV1-4		IGHJ5	IGHM	CFQHDSAPNGF	TGTTTCCAGCATGATAGTGCACCTAATGGTTTC	IGKV1-11		IGKJ2	IGKC
clonotype8007	clonotype8007_consensus_13977;clonotype8007_consensus_13978	1	0.000114103	CATANCASDGSRCDVGVYYDKNVW	TGTGCAACGGCAAATTGCGCTAGCGATGGTAGTAGATGCGATGTGGGCGTCTATTATGATAAAAATGTCTGG	IGHV1-4		IGHJ5	IGHM							CALYKGSGSVTYIF	TGTGCTCTGTATAAGGGAAGTGGTAGCGTCACTTATATTTTC	IGLV8-18		IGLJ2	IGLC2
clonotype8012	clonotype8012_consensus_13987;clonotype8012_consensus_13988	1	0.000114103	CATALSCVSYGASCYDDDYAMDLW	TGTGCAACAGCGTTAAGTTGCGTTAGCTATGGTGCTAGTTGCTATGATGACGACTATGCTATGGATCTCTGG	IGHV1-4	IGHD1	IGHJ5	IGHM	CQQNKESLTF	TGCCAGCAAAATAAAGAATCTCTGACGTTC	IGKV2-13		IGKJ1	IGKC
clonotype8013	clonotype8013_consensus_13989;clonotype8013_consensus_13990	1	0.000114103	CATSLSYSYGASCYDDLQCAMDLW	TGTGCAACTTCCCTAAGTTATAGCTATGGTGCTAGTTGCTATGATGACCTCCAGTGTGCTATGGATCTCTGG	IGHV1-4	IGHD1	IGHJ5	IGHM							CALYKGSGTYTFIF	TGTGCTCTGTATAAGGGAAGTGGTACCTACACTTTTATTTTC	IGLV8-16		IGLJ2	IGLC2
clonotype8014	clonotype8014_consensus_13991;clonotype8014_consensus_13992	1	0.000114103	CARGPLIAIAMVPESPALGSMDLW	TGTGCAAGAGGCCCCTTAATTGCTATAGCTATGGTCCCCGAATCCCCCGCCCTGGGATCCATGGATCTCTGG	IGHV1-4	IGHD1	IGHJ5	IGHM	CQQNKESLGF	TGCCAGCAAAATAAAGAATCTCTTGGTTTC	IGKV2-13		IGKJ2	IGKC
clonotype8015	clonotype8015_consensus_13993;clonotype8015_consensus_13994	1	0.000114103	CARGRAIAMVLVASIDDSLNMDLW	TGTGCAAGAGGCCGGGCTATAGCTATGGTGCTAGTTGCTTCGATTGACGACTCCCTCAATATGGATCTCTGG	IGHV1-4	IGHD1	IGHJ5		CQQYKELNGF	TGCCAGCAATATAAAGAATTGAATGGTTTC	IGKV2-13		IGKJ2	IGKC
clonotype8039	clonotype8039_consensus_14041;clonotype8039_consensus_14042	1	0.000114103	CATGDGCYSGYFGQFSCLPFMDLW	TGTGCAACAGGCGACGGTTGCTATAGCGGTTACTTCGGCCAGTTTTCATGCCTCCCCTTTATGGATCTCTGG	IGHV1-4	IGHD2	IGHJ5	IGHM	CQQNKESLHGF	TGCCAGCAAAATAAAGAATCTCTTCATGGTTTC	IGKV2-6		IGKJ2	IGKC
clonotype8067	clonotype8067_consensus_14103;clonotype8067_consensus_14104	1	0.000114103	CARGSIAIAMVLVAMMTPGDAMDLW	TGTGCAAGAGGCTCGATTGCTATAGCTATGGTGCTAGTTGCTATGATGACCCCGGGCGATGCTATGGATCTCTGG	IGHV1-4	IGHD1	IGHJ5	IGHM							CQSADSIDNAIF	TGTCAGTCAGCTGACAGCATTGATAATGCTATTTTC	IGLV3-3		IGLJ2	IGLC2
clonotype8092	clonotype8092_consensus_14157;clonotype8092_consensus_14158	1	0.000114103	CASINCYTVTAICYVDLHYYVMDLW	TGTGCATCCATTAATTGCTATACTGTTACTGCTATTTGCTATGTCGACTTACATTACTATGTTATGGATCTCTGG	IGHV1-4		IGHJ5	IGHM							CSLYKTTTITF	TGTAGTCTATATAAAACTACCACTATCACGTTC	IGLV8-10		IGLJ2	IGLC2
clonotype8110	clonotype8110_consensus_14195;clonotype8110_consensus_14196	1	0.000114103	CATGGYCYAYGNDCYDSSYSAMNFW	TGTGCCACAGGCGGTTATTGCTATGCCTATGGTAATGATTGCTATGATTCCAGTTACTCTGCTATGAATTTCTGG	IGHV1-4		IGHJ5	IGHM							CVLYKSSGNVPF	TGTGTTCTGTATAAAAGTAGTGGTAATGTTCCCTTC	IGLV8-13		IGLJ3	IGLC2
clonotype8129	clonotype8129_consensus_14235;clonotype8129_consensus_14236	1	0.000114103	CARGVYSYGASCYEGWIFCYAMDLW	TGTGCAAGAGGCGTCTATAGCTATGGTGCTAGTTGCTATGAAGGTTGGATCTTCTGCTATGCTATGGATCTCTGG	IGHV1-4	IGHD1	IGHJ5	IGHD							CALYKSSANAIF	TGTGCTCTGTATAAAAGTAGTGCTAATGCTATTTTC	IGLV8-13		IGLJ2	IGLC2
clonotype8171	clonotype8171_consensus_14320;clonotype8171_consensus_14321	1	0.000114103	CATGCSYGASCYDDVARTYYAMDLW	TGTGCAACAGGCTGCAGCTATGGTGCTAGTTGCTATGATGACGTCGCAAGAACGTACTATGCTATGGATCTCTGG	IGHV1-4	IGHD1	IGHJ5	IGHM	CQQNKESNGF	TGCCAGCAAAATAAAGAATCTAATGGTTTC	IGKV2-6		IGKJ2	IGKC
clonotype8178	clonotype8178_consensus_14334;clonotype8178_consensus_14335	1	0.000114103	CASGPCFPKPFNYDCYDDLYAMDLW	TGTGCAAGCGGACCCTGCTTTCCCAAACCCTTCAATTATGATTGCTATGATGACCTCTATGCTATGGATCTCTGG	IGHV1-4		IGHJ5	IGHM							CTLYQGSGSYTYMF	TGTACTCTGTATCAGGGAAGTGGTAGCTACACTTATATGTTC	IGLV8-16		IGLJ2	IGLC2
clonotype8204	clonotype8204_consensus_14386;clonotype8204_consensus_14387	1	0.000114103	CATAQNCYSYGASCYDRPWINMDLW	TGTGCAACAGCCCAGAATTGCTATAGCTATGGTGCTAGTTGCTATGATCGTCCTTGGATCAATATGGATCTCTGG	IGHV1-4	IGHD1	IGHJ5		CFQALQSPNGF	TGTTTTCAAGCTTTACAATCTCCGAATGGTTTC	IGKV2-10		IGKJ2	IGKC
clonotype8217	clonotype8217_consensus_14412;clonotype8217_consensus_14413;clonotype8217_consensus_14414	1	0.000114103	CARGSINCYSYGASCYDDDGYAMDLW	TGTGCAAGAGGCAGCATTAATTGCTATAGCTATGGTGCTAGTTGCTATGATGACGATGGCTATGCTATGGATCTCTGG	IGHV1-4	IGHD1	IGHJ5	IGHM							CTLYKSSAIF;CTLYKSSANIF	TGTACTCTGTATAAAAGTAGTGCTATTTTC;TGTACTCTGTATAAAAGTAGTGCTAATATTTTC	IGLV8-10;IGLV8-10	;	IGLJ2;IGLJ2	IGLC2;IGLC2
clonotype8218	clonotype8218_consensus_14415;clonotype8218_consensus_14416;clonotype8218_consensus_14417;clonotype8218_consensus_14418	1	0.000114103	CARGSINCYSYGASCYDDDGYAMDLW;CATVLCYRYGASCYISPLQYAMDLW	TGTGCAAGAGGCAGCATTAATTGCTATAGCTATGGTGCTAGTTGCTATGATGACGATGGCTATGCTATGGATCTCTGG;TGTGCGACCGTCCTTTGCTATAGGTATGGTGCTAGTTGTTATATAAGCCCCCTTCAATATGCTATGGATCTCTGG	IGHV1-4;IGHV1-6	IGHD1;IGHD1	IGHJ5;IGHJ5	IGHM;IGHM							CTLYKSSAIF;CTLYKSSANIF	TGTACTCTGTATAAAAGTAGTGCTATTTTC;TGTACTCTGTATAAAAGTAGTGCTAATATTTTC	IGLV8-10;IGLV8-10	;	IGLJ2;IGLJ2	IGLC2;IGLC2
clonotype8237	clonotype8237_consensus_14456;clonotype8237_consensus_14457	1	0.000114103	CAGCTFGGCRSGYYVGGVGYYNMNLW	TGTGCAGGATGTACTTTTGGAGGTTGCAGAAGCGGTTATTATGTAGGGGGGGTGGGTTACTATAACATGAATCTCTGG	IGHV1-4		IGHJ5	IGHM							CQSADKLDNAVPF	TGTCAGTCAGCTGACAAACTTGATAATGCAGTTCCCTTC	IGLV3-3		IGLJ3	IGLC2
clonotype8275	clonotype8275_consensus_14534;clonotype8275_consensus_14535	1	0.000114103	CARGLCDKYRVGWYTDWENCYGMDLW	TGTGCAAGAGGCCTATGCGATAAATATCGTGTGGGTTGGTATACTGACTGGGAAAATTGCTATGGTATGGATCTCTGG	IGHV1-4		IGHJ5	IGHD							CALYKGSGIYTLF	TGTGCTCTGTATAAGGGAAGTGGTATTTACACTCTCTTC	IGLV8-16		IGLJ2	IGLC2
clonotype8282	clonotype8282_consensus_14548;clonotype8282_consensus_14549	1	0.000114103	CARGMSGCYSGYGVQCPTGQYSMDLW	TGTGCAAGAGGTATGAGCGGTTGCTATAGCGGTTACGGGGTACAATGCCCCACCGGGCAATATTCTATGGATCTCTGG	IGHV1-4	IGHD2	IGHJ5	IGHM	CQQNKESLTF	TGCCAGCAAAATAAAGAATCTCTTACGTTC	IGKV2-6		IGKJ1	IGKC
clonotype8302	clonotype8302_consensus_14588;clonotype8302_consensus_14589	1	0.000114103	CARGHPDYAYGGAGSAGRFTYYAMDLW	TGTGCAAGAGGACACCCTGACTACGCCTACGGTGGTGCTGGGTCTGCCGGGAGATTTACTTACTATGCTATGGATCTTTGG	IGHV1-4		IGHJ5	IGHM							CQSTDRIHNPIF	TGTCAGTCTACTGACAGGATTCATAATCCTATTTTC	IGLV3-3		IGLJ2	IGLC2
clonotype8307	clonotype8307_consensus_14598;clonotype8307_consensus_14599	1	0.000114103	CARAQYCLRRGANCGDGIWNYYGMDLW	TGTGCAAGAGCGCAATATTGCCTTAGACGGGGTGCTAATTGCGGTGACGGGATATGGAACTACTATGGTATGGATCTCTGG	IGHV1-4		IGHJ5	IGHD							CQSADSGYNVIF	TGTCAGTCAGCTGACAGCGGATATAATGTTATTTTC	IGLV3-3		IGLJ2	IGLC2
clonotype8328	clonotype8328_consensus_14641;clonotype8328_consensus_14642	1	0.000114103	CGRDCYSYGASCSDDVGRYWYYAMDLW	TGTGGAAGAGATTGCTATAGCTATGGTGCTAGTTGCTCTGATGACGTGGGAAGGTATTGGTATTATGCTATGGATCTCTGG	IGHV1-4	IGHD1	IGHJ5	IGHM							CTLYKTTTNVPF	TGTACTCTCTATAAAACTACTACTAATGTTCCCTTC	IGLV8-10		IGLJ3	IGLC2
clonotype8338	clonotype8338_consensus_14661;clonotype8338_consensus_14662	1	0.000114103	CARGSIWNCYSYGASCHETMDYAMDLW	TGTGCAAGAGGCTCTATTTGGAATTGCTATAGCTATGGTGCTAGTTGCCATGAGACCATGGACTATGCTATGGATCTCTGG	IGHV1-4	IGHD1	IGHJ5	IGHM	CLQHNSAPWTF	TGTTTGCAGCATAATAGTGCACCCTGGACGTTC	IGKV1-11		IGKJ1	IGKC
clonotype8340	clonotype8340_consensus_14665;clonotype8340_consensus_14666	1	0.000114103	CARGNCYSYGANCYDDFFYEPGAMDLW	TGTGCAAGAGGAAATTGCTATAGCTATGGTGCTAATTGCTATGATGACTTTTTTTACGAGCCTGGTGCTATGGATCTCTGG	IGHV1-4	IGHD1	IGHJ5	IGHM							CALYKGSGTYTYIF	TGTGCTCTGTATAAGGGAAGTGGTACCTACACTTATATTTTC	IGLV8-16		IGLJ2	IGLC2
clonotype8357	clonotype8357_consensus_14699;clonotype8357_consensus_14700	1	0.000114103	CATNSGCYSGYDERCWVAHSPHAMDLW	TGTGCAACCAATAGCGGTTGCTATAGCGGTTACGATGAACGATGTTGGGTCGCCCACTCCCCCCATGCTATGGATCTCTGG	IGHV1-4	IGHD2	IGHJ5	IGHG1	CFQALQSPLVGF	TGTTTTCAAGCTTTACAATCTCCTCTTGTTGGTTTC	IGKV2-10		IGKJ2	IGKC
clonotype8358	clonotype8358_consensus_14701	1	0.000114103	CAKDTCWSYGSDCDLRYYPVYHCPMDLW	TGTGCAAAAGACACTTGCTGGAGTTATGGTTCTGACTGCGATTTGAGGTATTACCCTGTATATCACTGTCCTATGGATCTCTGG	IGHV1-4		IGHJ5	IGHM
clonotype8362	clonotype8362_consensus_14708;clonotype8362_consensus_14709	1	0.000114103	CAIINCYSYGASCYDDEIPPNYYAMDLW	TGTGCAATCATTAATTGCTATAGCTATGGTGCTAGTTGCTATGATGACGAAATTCCACCAAATTACTATGCTATGGATCTCTGG	IGHV1-4	IGHD1	IGHJ5	IGHM							CQSADSIDNAPF	TGTCAGTCAGCTGACAGCATTGATAATGCTCCCTTC	IGLV3-3		IGLJ3	IGLC2
clonotype8366	clonotype8366_consensus_14716;clonotype8366_consensus_14717	1	0.000114103	CARDQDTFMEKNCYSYGASCYRSTMDLW	TGTGCAAGAGACCAAGATACCTTTATGGAAAAAAATTGCTATAGCTATGGTGCTAGTTGCTATCGATCAACTATGGATCTCTGG	IGHV1-4	IGHD1	IGHJ5	IGHD							CALYKSSANPF	TGTGCTCTGTATAAAAGTAGTGCTAATCCCTTC	IGLV8-13		IGLJ3	IGLC2
clonotype8390	clonotype8390_consensus_14766;clonotype8390_consensus_14767	1	0.000114103	CARLIICSYGASCYDDGPLFMYYAMDLW	TGTGCAAGACTTATAATATGTAGCTATGGTGCTAGTTGCTATGATGACGGGCCACTCTTCATGTACTATGCTATGGATCTCTGG	IGHV1-4	IGHD1	IGHJ5	IGHM	CFQALQSPYGF	TGTTTTCAAGCTTTACAATCTCCGTATGGTTTC	IGKV2-10		IGKJ2	IGKC
clonotype8393	clonotype8393_consensus_14772;clonotype8393_consensus_14773	1	0.000114103	CATGFQYWFWDGVSRYDVPDIEYYAMYLW	TGTGCAACAGGATTTCAATATTGGTTCTGGGATGGTGTTAGTCGGTATGATGTCCCGGATATCGAGTACTATGCTATGTATCTCTGG	IGHV1-4		IGHJ5	IGHM							CQSADRIDNIF	TGTCAGTCAGCTGACAGAATTGATAATATTTTC	IGLV3-3		IGLJ2	IGLC2
clonotype8397	clonotype8397_consensus_14780;clonotype8397_consensus_14781	1	0.000114103	CATGWNCGSYGGSCYDGYDGNYYYAMDLW	TGTGCAACAGGCTGGAATTGCGGTAGCTATGGTGGTAGTTGCTATGATGGCTATGATGGGAATTATTACTATGCTATGGATCTCTGG	IGHV1-4	IGHD1	IGHJ5	IGHD							CALEKSGGSNIF	TGTGCTCTAGAGAAAAGTGGTGGTAGTAATATTTTC	IGLV8-18		IGLJ2	IGLC2
clonotype8399	clonotype8399_consensus_14784;clonotype8399_consensus_14785	1	0.000114103	CARGLWRDPNIAVAIAVTITPVTDAMDLW	TGTGCAAGAGGGCTATGGCGGGATCCGAATATAGCGGTTGCTATAGCGGTTACGATCACACCCGTGACAGATGCTATGGATCTCTGG	IGHV1-4	IGHD2	IGHJ5	IGHM	CLQHSSAPNGF	TGTTTGCAGCATAGCAGTGCACCGAATGGTTTC	IGKV1-11		IGKJ2	IGKC
clonotype8410	clonotype8410_consensus_14806;clonotype8410_consensus_14807	1	0.000114103	CARGGCYSYGASCYDDGSNNNIYHAMDLW	TGTGCAAGAGGAGGTTGCTATAGCTATGGTGCTAGTTGCTATGATGACGGGAGCAACAACAACATATATCATGCTATGGATCTCTGG	IGHV1-4	IGHD1	IGHJ5	IGHM	CQQNKESPYGF	TGCCAGCAAAATAAAGAATCTCCGTATGGTTTC	IGKV2-8		IGKJ2	IGKC
clonotype8422	clonotype8422_consensus_14831;clonotype8422_consensus_14832	1	0.000114103	CARLAVAIAAPASGPSAIIYPPNYYAMDLW	TGTGCAAGATTAGCGGTTGCTATAGCGGCGCCGGCTTCGGGCCCCTCGGCCATTATTTATCCGCCAAATTACTATGCTATGGATCTCTGG	IGHV1-4		IGHJ5	IGHM	CQQIIHSYGF	TGCCAGCAAATTATACACTCTTATGGTTTC	IGKV2-10		IGKJ2	IGKC
clonotype8434	clonotype8434_consensus_14857;clonotype8434_consensus_14858	1	0.000114103	CASKTIAVAMGPGDVGDWIPSQLYYYAMDLW	TGTGCAAGCAAGACTATAGCGGTTGCTATGGGGCCCGGGGATGTGGGAGATTGGATTCCGAGTCAGCTATATTACTATGCTATGGATCTCTGG	IGHV1-4	IGHD2	IGHJ5	IGHD	CQQNKESLPGF	TGCCAGCAAAATAAAGAATCTCTTCCTGGTTTC	IGKV2-6		IGKJ2	IGKC
clonotype8457	clonotype8457_consensus_14907;clonotype8457_consensus_14908	1	0.000114103	CATGPTPLTIAVAIADPDEDGLGLETLETGVYLPHGENPMGFGVDLW	TGTGCAACAGGCCCCACGCCTCTGACTATAGCGGTTGCTATAGCGGACCCGGATGAAGATGGATTAGGTTTGGAAACGCTGGAAACGGGGGTATATCTTCCACATGGGGAAAACCCCATGGGTTTCGGGGTGGATCTCTGG	IGHV1-4	IGHD2	IGHJ5	IGHD	CFQALQSPNGF	TGTTTTCAAGCTTTACAATCTCCGAATGGTTTC	IGKV2-10		IGKJ2	IGKC
