# Supplementary material for: Parallel single B cell transcriptomics to elucidate pig B cell repertoire
Source: Sci Rep. 2024 Jul 10;14:15997. doi: 10.1038/s41598-024-65263-2 (PMC11237004; doi:10.1038/s41598-024-65263-2)
Supplement: Supplementary file 4 — Supplementary Information 4. [file 41598_2024_65263_MOESM4_ESM.csv]

clonotype_id	consensus_ids	frequency	proportion	igh_cdr3s	igh_cdr3_nts	igh_v_genes	igh_d_genes	igh_j_genes	igh_c_genes	igk_cdr3s	igk_cdr3_nts	igk_v_genes	igk_d_genes	igk_j_genes	igk_c_genes	igl_cdr3s	igl_cdr3_nts	igl_v_genes	igl_d_genes	igl_j_genes	igl_c_genes
CDR3_1				IGCYSYGASCYGSYYYAMD
CDR3_2				VGGATIAVAIAVPNAMD
CDR3_3				SAVAIAVTFGGRQQYYAMD
CDR3_4				GCPLYSGCYIGQLGGVMD
CDR3_5				RIAIPMVLAIPPYYTM
CDR3_6				AAYYEDTM
CDR3_7				RRDSGCANSYVD
CDR3_8				ARGGCYIGYNCYDM
CDR3_9				ATGLSMVLVAWGAMD
CDR3_10				RDDFSDYCSASVCGME
CDR3_11				GCAEYYFPYYYSVD
CDR3_12				MSYTYGISYDYCGMDR
CDR3_13				TGLMVLSSRTYGAMD
CDR3_14				RGLAYGAIMD
CDR3_15				TLYLTYLD
clonotype48	clonotype48_consensus_95;clonotype48_consensus_96;clonotype48_consensus_97;clonotype48_consensus_98	2	0.000228206	CAYGDGCYYYKYATYLW;CTRGYTGYDDMFLW	TGTGCTTATGGTGATGGTTGCTATTACTATAAGTATGCCACTTACCTCTGG;TGTACAAGGGGGTATACCGGTTACGATGATATGTTTCTCTGG	IGHV1S2;IGHV1-4	;	IGHJ5;IGHJ5	IGHD;IGHD							CLLYKSSGVIPF;CTLYKSSANIF	TGTCTTCTGTATAAAAGCAGTGGTGTTATTCCCTTC;TGTACTCTCTATAAAAGTAGTGCTAATATTTTC	IGLV8-13;IGLV8-18	;	IGLJ3;IGLJ2	IGLC2;IGLC2
clonotype104	clonotype104_consensus_216;clonotype104_consensus_217	2	0.000228206	CARDRDSAGRSMDLW	TGTGCGAGAGACAGGGACTCTGCGGGAAGGTCTATGGATCTCTGG	IGHV1S2		IGHJ5	IGHM							CVLYGGSSSFTGIF	TGTGTTTTATATGGGGGAAGTAGTAGCTTTACTGGTATTTTC	IGLV8-18		IGLJ2	IGLC2
clonotype110	clonotype110_consensus_228;clonotype110_consensus_229	2	0.000228206	CATGFSGSCYYYAMHLW	TGTGCAACAGGCTTTAGTGGTAGTTGCTATTATTATGCTATGCATCTCTGG	IGHV1S2		IGHJ5	IGHD							CALYKGSGTYTYIF	TGTGCTCTGTATAAGGGAAGTGGTACCTACACTTATATTTTC	IGLV8-16		IGLJ2	IGLC2
clonotype115	clonotype115_consensus_238;clonotype115_consensus_239	2	0.000228206	CATGYGASCIYSMDVW	TGTGCAACAGGCTATGGTGCTAGTTGCATCTATTCCATGGATGTCTGG	IGHV1S2		IGHJ5	IGHM							CALYKGSGSGTSIF	TGTGCTCTGTATAAGGGAAGTGGTTCCGGCACTAGTATTTTC	IGLV8-16		IGLJ2	IGLC2
clonotype146	clonotype146_consensus_304;clonotype146_consensus_305	2	0.000228206	CATGCYSAFKNLW	TGTGCGACAGGTTGCTATAGCGCTTTTAAGAATCTCTGG	IGHV1S2		IGHJ5	IGHM							CALWKSGDSNIF	TGTGCTCTGTGGAAAAGTGGTGATAGTAATATTTTC	IGLV8-19		IGLJ2	IGLC2
clonotype176	clonotype176_consensus_373;clonotype176_consensus_374	2	0.000228206	CGRYFSTNAYFSNMNLW	TGTGGAAGATATTTTTCTACTAATGCCTACTTCAGTAATATGAATCTCTGG	IGHV1S2		IGHJ5	IGHM							CALYRSSGNIPF	TGTGCACTATATAGAAGTAGTGGTAATATTCCCTTC	IGLV8-16		IGLJ3	IGLC2
clonotype55	clonotype55_consensus_111;clonotype55_consensus_112	1	0.000114103	CAGSDWSGCWSGMMDLW	TGTGCAGGAAGCGACTGGAGCGGTTGCTGGAGCGGTATGATGGATCTCTGG	IGHV1S2		IGHJ5	IGHD							CALYKSSANIF	TGTGCTCTGTATAAAAGTAGTGCTAATATTTTC	IGLV8-13		IGLJ2	IGLC2
clonotype68	clonotype68_consensus_139;clonotype68_consensus_140	1	0.000114103	CAREYCRSYDANCDVSFLSNMRLW	TGTGCAAGGGAATATTGCCGTAGCTATGATGCTAATTGCGATGTATCTTTTTTATCTAATATGAGACTCTGG	IGHV1S2		IGHJ5	IGHM							CALYKSSGNVPF	TGTGCTCTGTATAAAAGTAGTGGTAATGTTCCCTTC	IGLV8-13		IGLJ3	IGLC2
clonotype94	clonotype94_consensus_194;clonotype94_consensus_195;clonotype94_consensus_196	1	0.000114103	CARGMVAIAMVLVGPATEESMDLW	TGTGCAAGAGGCATGGTTGCTATAGCTATGGTGCTAGTTGGACCCGCCACTGAGGAAAGTATGGATCTCTGG	IGHV1S2	IGHD1	IGHJ5	IGHM	CFQALQSPPF;CQQHHSAPPGF	TGTTTTCAAGCTTTACAATCTCCTCCGTTC;TGTCAGCAGCATCATAGTGCACCTCCTGGTTTC	IGKV2-10;IGKV1-11	;	IGKJ1;IGKJ2	IGKC;IGKC
clonotype181	clonotype181_consensus_384;clonotype181_consensus_385	1	0.000114103	CVLKNRYGGNCYAVDLW	TGTGTATTAAAGAACAGGTATGGTGGTAATTGCTATGCTGTGGATCTCTGG	IGHV1S2		IGHJ5	IGHM	CQQYNTAPYGF	TGTCAGCAGTATAATACTGCACCGTATGGTTTC	IGKV1-11		IGKJ2	IGKC
clonotype202	clonotype202_consensus_430;clonotype202_consensus_431	1	0.000114103	CASCEDYDTSCLTLYLIHLW	TGTGCAAGTTGCGAGGACTATGATACTAGTTGCCTAACCCTTTATCTAATACATCTCTGG	IGHV1S2		IGHJ5	IGHM							CVLYKSSTTAPF	TGTGTTCTCTATAAAAGTAGTACTACTGCGCCCTTC	IGLV8-13		IGLJ3	IGLC2
clonotype2915	clonotype2915_consensus_3220;clonotype2915_consensus_3221	1	0.000114103	CAIFVGLW	TGTGCAATTTTCGTGGGGCTCTGG	IGHV1S2		IGHJ5	IGHD							CALYKSCTIF	TGTGCTCTGTATAAAAGTTGTACTATTTTC	IGLV8-18		IGLJ2	IGLC2
clonotype2928	clonotype2928_consensus_3249;clonotype2928_consensus_3250	1	0.000114103	CVRGWTIW	TGTGTAAGAGGCTGGACAATCTGG	IGHV1S2		IGHJ5	IGHM	CFQALQFPNGF	TGTTTTCAAGCTTTACAATTTCCGAATGGTTTC	IGKV2-10		IGKJ2	IGKC
clonotype2942	clonotype2942_consensus_3272;clonotype2942_consensus_3273;clonotype2942_consensus_3274	1	0.000114103	CVGDDMDLW	TGTGTGGGAGATGATATGGATCTATGG	IGHV1S2		IGHJ5	IGHD							CILYKGTGSYTYIF;CQSADSDDNAIF	TGTATTCTGTATAAGGGAACTGGTAGCTACACTTATATTTTC;TGTCAGTCAGCTGACAGCGATGATAATGCTATTTTC	IGLV8-16;IGLV3-3	;	IGLJ2;IGLJ2	IGLC2;IGLC2
clonotype2954	clonotype2954_consensus_3297;clonotype2954_consensus_3298	1	0.000114103	CGRHYSEGW	TGTGGAAGACACTACAGCGAAGGCTGG	IGHV1S2		IGHJ5	IGHM							CGLDKSNTWIF	TGTGGTCTGGATAAAAGTAATACTTGGATTTTC	IGLV8-13		IGLJ2	IGLC2
clonotype2961	clonotype2961_consensus_3314;clonotype2961_consensus_3315	1	0.000114103	CATTDMELW	TGTGCAACAACTGATATGGAACTCTGG	IGHV1S2		IGHJ5	IGHD							CVLYKGSGTYTF	TGTGTTCTGTATAAGGGAAGTGGTACCTACACCTTT	IGLV8-16		IGLJ2	IGLC2
clonotype2967	clonotype2967_consensus_3326;clonotype2967_consensus_3327	1	0.000114103	CTRGYMDLW	TGTACAAGAGGCTACATGGATCTCTGG	IGHV1S2		IGHJ5	IGHM							CVLGKSGDAKTF	TGTGTTCTAGGGAAAAGTGGTGATGCTAAGACTTTC	IGLV8-18		IGLJ2	IGLC2
clonotype2975	clonotype2975_consensus_3345;clonotype2975_consensus_3346;clonotype2975_consensus_3347;clonotype2975_consensus_3348	1	0.000114103	CARGLYSLW;CATGIGYSDCGGSDQSDLW	TGTGCAAGAGGCCTATATTCTCTCTGG;TGTGCAACAGGTATTGGCTACAGCGATTGCGGTGGCAGTGATCAGTCGGATCTCTGG	IGHV1S2;IGHV1-15	;	IGHJ5;IGHJ5	IGHM;IGHD							CSVEKESGTYTF;CVLNLGSGVKIF	TGTAGTGTCGAAAAGGAAAGTGGTACCTACACTTTC;TGTGTTTTAAATTTGGGGAGTGGCGTCAAAATTTTT	IGLV8-16;IGLV8-16	;	IGLJ2;IGLJ2	IGLC2;IGLC2
clonotype2985	clonotype2985_consensus_3368;clonotype2985_consensus_3369	1	0.000114103	CYSYDRRLW	TGTTATTCCTATGATAGGCGACTCTGG	IGHV1S2		IGHJ5	IGHM							CGLDLSGLILIF	TGTGGTCTGGACCTAAGTGGTCTTATTCTTATTTTC	IGLV8-18		IGLJ2	IGLC2
clonotype3010	clonotype3010_consensus_3421;clonotype3010_consensus_3422	1	0.000114103	CLSTFMDLW	TGTTTATCTACCTTTATGGATCTCTGG	IGHV1S2		IGHJ5	IGHD							CGLYKGSGTETISF	TGTGGTCTGTATAAGGGAAGTGGTACCGAGACTATTTCCTTC	IGLV8-16		IGLJ3	IGLC2
clonotype3011	clonotype3011_consensus_3423;clonotype3011_consensus_3424	1	0.000114103	CVRGLGDLW	TGTGTAAGAGGCTTGGGGGATCTCTGG	IGHV1S2		IGHJ5	IGHM							CALYKGSGTYTWIF	TGTGCTCTGTATAAGGGAAGTGGTACCTACACTTGGATTTTC	IGLV8-16		IGLJ2	IGLC2
clonotype3028	clonotype3028_consensus_3456;clonotype3028_consensus_3457;clonotype3028_consensus_3458	1	0.000114103	CARGDNMNLW	TGTGCAAGAGGGGATAATATGAATCTCTGG	IGHV1S2		IGHJ5		CFQYNSVLNAF	TGTTTCCAGTATAACAGTGTATTGAATGCTTTC	IGKV1-11		IGKJ2	IGKC	CQSADSIDNDIF	TGTCAGTCAGCTGACAGCATTGATAATGATATTTTC	IGLV3-3		IGLJ2	IGLC2
clonotype3030	clonotype3030_consensus_3461;clonotype3030_consensus_3462	1	0.000114103	CIKGAIQDLW	TGTATAAAGGGGGCCATACAGGATCTCTGG	IGHV1S2		IGHJ5	IGHM							CHSLDTIDNFSF	TGTCACTCACTTGACACCATTGATAATTTTTCCTTC	IGLV3-3		IGLJ3	IGLC2
clonotype3061	clonotype3061_consensus_3534;clonotype3061_consensus_3535	1	0.000114103	CVRSLRMNLW	TGTGTAAGAAGCCTACGTATGAATCTCTGG	IGHV1S2		IGHJ5	IGHD							CALCESGDNVFF	TGTGCTCTGTGTGAAAGTGGTGATAATGTGTTTTTC	IGLV8-18		IGLJ2	IGLC2
clonotype3064	clonotype3064_consensus_3540;clonotype3064_consensus_3541	1	0.000114103	CARGRSMHLW	TGTGCAAGAGGTCGTTCTATGCATCTCTGG	IGHV1S2		IGHJ5	IGHD							CALGKSGDTTSF	TGTGCTCTAGGGAAAAGTGGTGATACTACGTCCTTC	IGLV8-19		IGLJ3	IGLC2
clonotype3070	clonotype3070_consensus_3552;clonotype3070_consensus_3553	1	0.000114103	CVRGYGMDLW	TGTGTAAGAGGATATGGTATGGATCTCTGG	IGHV1S2		IGHJ5	IGHM							CALRKSGGTNIF	TGTGCTCTTAGGAAAAGTGGTGGTACTAATATTTTC	IGLV8-18		IGLJ2	IGLC2
clonotype3105	clonotype3105_consensus_3627;clonotype3105_consensus_3628;clonotype3105_consensus_3629;clonotype3105_consensus_3630	1	0.000114103	CARGCYGGECGLMDLW;CGRGYLINRW	TGTGCAAGAGGCTGCTATGGTGGTGAATGCGGACTTATGGATCTCTGG;TGTGGAAGAGGCTACCTTATAAATCGCTGG	IGHV1S2;IGHV1S2	;	IGHJ5;IGHJ5	;IGHM	CQQYISAPYGF	TGTCAGCAGTATATCAGTGCACCGTATGGTTTC	IGKV1-11		IGKJ2	IGKC	CALYKGSGSYTNIF	TGTGCTCTGTATAAGGGAAGTGGTAGCTACACTAATATTTTC	IGLV8-16		IGLJ2	IGLC2
clonotype3109	clonotype3109_consensus_3637;clonotype3109_consensus_3638	1	0.000114103	CARGWGIDLW	TGTGCAAGAGGCTGGGGCATAGATCTCTGG	IGHV1S2		IGHJ5	IGHM	CLQHNSAPYGF	TGTTTGCAGCATAACAGTGCACCGTATGGTTTC	IGKV1-11		IGKJ2	IGKC
clonotype3110	clonotype3110_consensus_3639;clonotype3110_consensus_3640	1	0.000114103	CARREDMNLW	TGTGCAAGAAGGGAGGATATGAATCTCTGG	IGHV1S2		IGHJ5	IGHD	CQQYNSAPYGF	TGTCAGCAGTATAATAGTGCACCGTATGGTTTC	IGKV1-11		IGKJ2	IGKC
clonotype3111	clonotype3111_consensus_3641;clonotype3111_consensus_3642	1	0.000114103	CGRGQAPYLW	TGTGGGAGGGGCCAGGCTCCGTATCTCTGG	IGHV1S2		IGHJ5	IGHM	CFQYNSAPYGF	TGTTTCCAGTATAATAGTGCACCTTACGGTTTC	IGKV1-11		IGKJ2	IGKC
clonotype3118	clonotype3118_consensus_3655;clonotype3118_consensus_3656	1	0.000114103	CARSSTMDLW	TGTGCAAGAAGCTCCACTATGGATCTCTGG	IGHV1S2		IGHJ5	IGHM	CQQYSSVPYGF	TGTCAGCAGTATAGCAGTGTACCGTATGGTTTC	IGKV1-11		IGKJ2	IGKC
clonotype3137	clonotype3137_consensus_3693;clonotype3137_consensus_3694	1	0.000114103	CVRAYSLNLW	TGTGTAAGAGCCTATTCCCTAAATCTCTGG	IGHV1S2		IGHJ5	IGHM							CLLYQGSGNYPAPF	TGTCTTTTATATCAGGGAAGTGGTAACTATCCAGCTCCCTTC	IGLV8-18		IGLJ3	IGLC2
clonotype3144	clonotype3144_consensus_3707;clonotype3144_consensus_3708	1	0.000114103	CARRVTADLW	TGTGCAAGAAGGGTTACGGCGGATCTCTGG	IGHV1S2		IGHJ5	IGHM	CFQALQSPGF	TGTTTTCAAGCTTTACAATCTCCTGGTTTC	IGKV2-10		IGKJ2	IGKC
clonotype3150	clonotype3150_consensus_3719;clonotype3150_consensus_3720	1	0.000114103	CARDDGMDLW	TGTGCAAGAGACGACGGGATGGATCTCTGG	IGHV1S2		IGHJ5	IGHM	CQQYKEFPPNGF	TGCCAGCAATATAAAGAATTTCCTCCGAATGGTTTC	IGKV2-13		IGKJ2	IGKC
clonotype3155	clonotype3155_consensus_3728;clonotype3155_consensus_3729;clonotype3155_consensus_3730	1	0.000114103	CARDCNFMLIW	TGTGCTAGGGATTGCAATTTTATGTTGATCTGG	IGHV1S2		IGHJ5	IGHM							CALGKSGATTIF;CQVYDGGYHIF	TGTGCTCTCGGGAAAAGTGGTGCCACAACTATTTTC;TGTCAGGTGTATGATGGTGGTTATCATATTTTC	IGLV8-18;IGLV3-5	;	IGLJ2;IGLJ2	IGLC2;IGLC2
clonotype3157	clonotype3157_consensus_3733;clonotype3157_consensus_3734	1	0.000114103	CARGFSWMDLW	TGTGCAAGAGGCTTTAGCTGGATGGATCTCTGG	IGHV1S2		IGHJ5	IGHM							CQSGDSDDNPLF	TGTCAGTCAGGTGACAGCGATGATAATCCTCTCTTC	IGLV3-3		IGLJ3	IGLC2
clonotype3162	clonotype3162_consensus_3747;clonotype3162_consensus_3748;clonotype3162_consensus_3749	1	0.000114103	CATDDVGIMEW	TGTGCAACAGATGATGTAGGTATTATGGAATGG	IGHV1S2		IGHJ5	IGHM							CALYKGSGSGTYIF;CQVYDGGYHNIF	TGTGCTCTATATAAGGGAAGTGGTAGCGGCACTTATATTTTC;TGTCAGGTGTATGATGGTGGTTATCATAATATTTTC	IGLV8-16;IGLV3-5	;	IGLJ2;IGLJ2	IGLC2;IGLC2
clonotype3168	clonotype3168_consensus_3760;clonotype3168_consensus_3761	1	0.000114103	CARTWNGLDLW	TGTGCAAGAACCTGGAATGGTTTGGATCTCTGG	IGHV1S2		IGHJ5	IGHM							CRSFDSINNGIF	TGTCGGTCATTTGACAGCATTAATAATGGTATTTTC	IGLV3-3		IGLJ2	IGLC2
clonotype3178	clonotype3178_consensus_3781;clonotype3178_consensus_3782	1	0.000114103	CARGLYEMYLW	TGTGCAAGAGGGCTGTATGAAATGTATCTCTGG	IGHV1S2		IGHJ5	IGHM							CTLYKSSVNIF	TGTACTCTGTATAAAAGTAGTGTTAATATTTTC	IGLV8-10		IGLJ2	IGLC2
clonotype3185	clonotype3185_consensus_3798;clonotype3185_consensus_3799	1	0.000114103	CATGCGYMNIW	TGTGCAACTGGCTGTGGTTATATGAATATCTGG	IGHV1S2		IGHJ5	IGHM							CLLEKTYSNIF	TGTCTTCTGGAGAAAACTTATTCTAATATTTTC	IGLV8-19		IGLJ2	IGLC2
clonotype3193	clonotype3193_consensus_3817;clonotype3193_consensus_3818	1	0.000114103	CARGLLVMDLW	TGTGCAAGAGGCCTACTTGTTATGGATCTCTGG	IGHV1S2		IGHJ5	IGHM							CTLNKSSGNVF	TGTACTCTGAATAAAAGTAGTGGTAATGTTTTC	IGLV8-10		IGLJ2	IGLC2
clonotype3197	clonotype3197_consensus_3825;clonotype3197_consensus_3826;clonotype3197_consensus_3827	1	0.000114103	CARGWNYLPFW	TGTGCAAGAGGCTGGAACTACCTTCCGTTTTGG	IGHV1S2		IGHJ5	IGHM	CQQYNSEPYGF	TGTCAACAGTATAATAGTGAACCGTATGGTTTC	IGKV1-11		IGKJ2	IGKC	CNVYQSSVNIF	TGTAATGTGTATCAAAGTAGTGTTAATATTTTC	IGLV8-10		IGLJ2	IGLC2
clonotype3198	clonotype3198_consensus_3828;clonotype3198_consensus_3829	1	0.000114103	CVRGDLNPFLW	TGCGTGAGAGGTGATCTGAATCCGTTTCTCTGG	IGHV1S2		IGHJ5	IGHM							CALEKSGGSIF	TGTGCTCTGGAGAAAAGTGGTGGTTCTATTTTC	IGLV8-18		IGLJ2	IGLC2
clonotype3200	clonotype3200_consensus_3832;clonotype3200_consensus_3833	1	0.000114103	CARGYYEIDLW	TGTGCAAGAGGCTACTATGAAATCGATCTCTGG	IGHV1S2		IGHJ5	IGHD							CALYKSDENVPF	TGTGCTCTGTATAAAAGTGATGAGAATGTTCCCTTC	IGLV8-18		IGLJ3	IGLC2
clonotype3209	clonotype3209_consensus_3850;clonotype3209_consensus_3851	1	0.000114103	CRRNCYGLDLW	TGTAGAAGAAACTGTTACGGTTTGGATCTCTGG	IGHV1S2		IGHJ5	IGHD							CALKKSDAHVPF	TGTGCTCTGAAGAAAAGTGATGCTCATGTTCCCTTC	IGLV8-18		IGLJ3	IGLC2
clonotype3214	clonotype3214_consensus_3860;clonotype3214_consensus_3861	1	0.000114103	CVRGWIVLEIW	TGTGTAAGAGGTTGGATAGTATTAGAAATCTGG	IGHV1S2		IGHJ5	IGHM							CALQKIDNTIIF	TGTGCTCTACAAAAAATTGATAATACTATTATTTTC	IGLV8-18		IGLJ2	IGLC2
clonotype3251	clonotype3251_consensus_3945;clonotype3251_consensus_3946;clonotype3251_consensus_3947	1	0.000114103	CAGATGAILTW	TGTGCGGGTGCGACTGGAGCAATTCTCACATGG	IGHV1S2		IGHJ5	IGHM	CLQHSSAPWTF	TGTTTGCAGCATAGCAGTGCACCGTGGACGTTC	IGKV1-11		IGKJ1	IGKC	CALYKESIIGTTIF	TGTGCTCTCTATAAGGAAAGTATTATTGGCACTACTATTTTC	IGLV8-18		IGLJ2	IGLC2
clonotype3252	clonotype3252_consensus_3948;clonotype3252_consensus_3949	1	0.000114103	CARGIWPMDLW	TGTGCAAGAGGAATATGGCCTATGGATCTCTGG	IGHV1S2		IGHJ5	IGHM	CQQYNSVPYGF	TGTCAGCAGTATAATAGTGTACCGTATGGTTTC	IGKV1-11		IGKJ2	IGKC
clonotype3256	clonotype3256_consensus_3957;clonotype3256_consensus_3958	1	0.000114103	CARDFGAIKVW	TGTGCCAGAGACTTTGGTGCTATAAAAGTCTGG	IGHV1S2		IGHJ5	IGHM	CQQYNSLPYGF	TGTCAGCAGTATAATAGTCTACCGTATGGTTTC	IGKV1-11		IGKJ2	IGKC
clonotype3263	clonotype3263_consensus_3971;clonotype3263_consensus_3972	1	0.000114103	CSRGWYYLHPW	TGTTCAAGAGGCTGGTATTATTTGCATCCCTGG	IGHV1S2		IGHJ5	IGHM	CLQHNNSPYGF	TGTCTGCAGCATAATAATTCACCGTATGGTTTC	IGKV1-11		IGKJ2	IGKC
clonotype3264	clonotype3264_consensus_3973;clonotype3264_consensus_3974	1	0.000114103	CARGWHSIDLW	TGTGCAAGAGGGTGGCACAGTATAGATCTCTGG	IGHV1S2		IGHJ5	IGHD	CLHYSSPPYGF	TGTTTGCATTATAGCAGTCCACCGTATGGTTTC	IGKV1-11		IGKJ2	IGKC
clonotype3273	clonotype3273_consensus_3991;clonotype3273_consensus_3992	1	0.000114103	CARGWWWMDLW	TGTGCAAGAGGATGGTGGTGGATGGATCTCTGG	IGHV1S2		IGHJ5	IGHD	CLQYNSELKGF	TGTTTGCAGTATAATAGTGAACTGAAAGGTTTC	IGKV1-11		IGKJ2	IGKC
clonotype3275	clonotype3275_consensus_3995;clonotype3275_consensus_3996	1	0.000114103	CARTIAINIPW	TGTGCAAGGACCATAGCGATTAATATACCGTGG	IGHV1S2		IGHJ5	IGHM	CQQYIIAPYGF	TGTCAGCAGTATATTATTGCACCGTATGGTTTC	IGKV1-11		IGKJ2	IGKC
clonotype3284	clonotype3284_consensus_4014;clonotype3284_consensus_4015	1	0.000114103	CRRGAWTVDLW	TGTAGAAGAGGGGCCTGGACAGTGGATCTTTGG	IGHV1S2		IGHJ5	IGHM							CGLYKGSGPYTDIF	TGTGGTCTCTATAAGGGAAGTGGTCCCTACACTGATATTTTC	IGLV8-16		IGLJ2	IGLC2
clonotype3285	clonotype3285_consensus_4016;clonotype3285_consensus_4017	1	0.000114103	CATGDTSMDLW	TGTGCAACAGGCGATACGTCTATGGATCTCTGG	IGHV1S2		IGHJ5	IGHM							CALYKGRGTYTYIF	TGTGCTCTGTATAAGGGACGTGGTACCTACACTTATATTTTC	IGLV8-16		IGLJ2	IGLC2
clonotype3288	clonotype3288_consensus_4022;clonotype3288_consensus_4023	1	0.000114103	CATGFATGYLW	TGTGCAACAGGCTTTGCTACCGGTTATCTCTGG	IGHV1S2		IGHJ5	IGHD							CALYKGSGSYTYIF	TGTGCTCTGTATAAGGGAAGTGGTAGCTACACTTATATTTTC	IGLV8-16		IGLJ2	IGLC2
clonotype3306	clonotype3306_consensus_4060;clonotype3306_consensus_4061	1	0.000114103	CATVLSMAAPW	TGTGCAACAGTGCTTAGTATGGCGGCCCCCTGG	IGHV1S2		IGHJ5								CVLWKGSGSYTYTF	TGTGTTCTGTGGAAGGGAAGTGGTAGCTACACTTATACTTTC	IGLV8-16		IGLJ2	IGLC2
clonotype3307	clonotype3307_consensus_4062;clonotype3307_consensus_4063	1	0.000114103	CARGGPSMDLW	TGTGCAAGAGGCGGGCCCTCTATGGATCTCTGG	IGHV1S2		IGHJ5	IGHM	CQQNKESPNGF	TGCCAGCAAAATAAAGAATCTCCGAATGGTTTC	IGKV2-6		IGKJ2	IGKC
clonotype3312	clonotype3312_consensus_4072;clonotype3312_consensus_4073	1	0.000114103	CARGWWVQRVW	TGTGCAAGAGGATGGTGGGTACAAAGGGTCTGG	IGHV1S2		IGHJ5	IGHD	CFQALQLPPAF	TGTTTTCAAGCTTTACAACTTCCACCTGCTTTC	IGKV2-10		IGKJ2	IGKC
clonotype3323	clonotype3323_consensus_4094;clonotype3323_consensus_4095;clonotype3323_consensus_4096	1	0.000114103	CVRGFTTSMNLW	TGTGTAAGAGGCTTTACTACCTCTATGAATCTCTGG	IGHV1S2		IGHJ5	IGHD							CQSTDSSDIVRIF;CQVNDGGDHIPF	TGTCAGTCAACTGACAGCAGCGATATCGTCAGGATTTTT;TGTCAGGTGAATGATGGTGGAGATCATATTCCCTTC	IGLV3-3;IGLV3-5	;	IGLJ2;IGLJ3	IGLC2;IGLC2
clonotype3338	clonotype3338_consensus_4132;clonotype3338_consensus_4133;clonotype3338_consensus_4134;clonotype3338_consensus_4135	1	0.000114103	CAGGYYYPIRLW;CATGVVWGNCYDGYNSMDLW	TGTGCAGGGGGCTATTATTATCCTATCCGTCTCTGG;TGTGCAACGGGCGTTGTCTGGGGCAATTGCTACGACGGTTACAATTCTATGGATCTCTGG	IGHV1-14;IGHV1S2	;	IGHJ5;IGHJ5	IGHM;IGHD							CGLYKSSPNVIF;CTLYQSSVKIF	TGTGGTCTATATAAAAGTAGTCCTAATGTTATTTTC;TGTACTCTCTATCAAAGTAGTGTTAAGATTTTC	IGLV8-19;IGLV8-10	;	IGLJ2;IGLJ2	IGLC2;IGLC2
clonotype3346	clonotype3346_consensus_4150;clonotype3346_consensus_4151	1	0.000114103	CARDSADDMDLW	TGTGCAAGAGACAGCGCAGACGATATGGATCTCTGG	IGHV1S2		IGHJ5	IGHM							CRLYKSNANIF	TGTCGTCTGTATAAAAGTAATGCTAATATTTTC	IGLV8-10		IGLJ2	IGLC2
clonotype3348	clonotype3348_consensus_4154;clonotype3348_consensus_4155	1	0.000114103	CVRSFYYSMNFW	TGTGTAAGGTCCTTCTACTACAGTATGAATTTCTGG	IGHV1S2		IGHJ5	IGHM							CALYKSGSNIF	TGTGCTCTTTATAAAAGTGGCTCTAATATTTTC	IGLV8-13		IGLJ2	IGLC2
clonotype3357	clonotype3357_consensus_4175;clonotype3357_consensus_4176	1	0.000114103	CASGCWSTMDIW	TGTGCTAGCGGTTGCTGGAGCACTATGGATATCTGG	IGHV1S2		IGHJ5	IGHM							CALYLSNTRIF	TGTGCTCTGTATTTAAGTAATACTAGGATTTTC	IGLV8-13		IGLJ2	IGLC2
clonotype3360	clonotype3360_consensus_4182;clonotype3360_consensus_4183	1	0.000114103	CSTNCYDDGQNW	TGTTCAACGAATTGTTATGATGATGGTCAAAACTGG	IGHV1S2		IGHJ5	IGHM							CRLTETSFNIF	TGTCGTCTGACTGAAACTAGTTTTAATATTTTC	IGLV8-18		IGLJ2	IGLC2
clonotype3384	clonotype3384_consensus_4231;clonotype3384_consensus_4232;clonotype3384_consensus_4233;clonotype3384_consensus_4234	1	0.000114103	CARGFHDDWLDLW;CINSCYRLDKIW	TGTGCAAGAGGCTTTCACGATGACTGGTTGGATCTCTGG;TGTATAAACAGTTGCTATAGGTTAGATAAAATCTGG	IGHV1-4;IGHV1S2	;	IGHJ5;IGHJ5	IGHM;IGHM							CRLWKGSANVPF;CVLGKSGAFIIL	TGTCGTCTGTGGAAAGGTAGTGCTAATGTTCCCTTC;TGTGTTCTAGGGAAAAGTGGTGCTTTTATTATTTTA	IGLV8-10;IGLV8-19	;	IGLJ3;IGLJ2	IGLC2;IGLC2
clonotype3401	clonotype3401_consensus_4269;clonotype3401_consensus_4270	1	0.000114103	CLLGCYLHKDLW	TGTCTTCTCGGTTGCTATCTACATAAGGATCTCTGG	IGHV1S2		IGHJ5	IGHM	CQQYNSAPYGF	TGTCAGCAGTATAATAGTGCACCGTATGGTTTT	IGKV1-11		IGKJ2	IGKC
clonotype3413	clonotype3413_consensus_4294;clonotype3413_consensus_4295	1	0.000114103	CARSRSYSLDVW	TGTGCAAGAAGCCGTTCGTATTCACTGGATGTCTGG	IGHV1S2		IGHJ5	IGHM							CSLYKESGGYTVIF	TGTAGTCTATATAAGGAAAGTGGTGGCTACACTGTTATTTTC	IGLV8-16		IGLJ2	IGLC2
clonotype3420	clonotype3420_consensus_4308;clonotype3420_consensus_4309	1	0.000114103	CATAYGANWNFW	TGTGCAACAGCCTATGGTGCTAATTGGAATTTTTGG	IGHV1S2		IGHJ5	IGHM							CILRKGSDGYTFIF	TGTATTTTGCGTAAGGGAAGTGATGGGTACACTTTTATTTTT	IGLV8-18		IGLJ2
clonotype3450	clonotype3450_consensus_4369;clonotype3450_consensus_4370	1	0.000114103	CARGNTYYTMHLW	TGTGCAAGAGGCAATACCTACTATACTATGCATCTCTGG	IGHV1S2		IGHJ5	IGHM							CQSADSIGAIF	TGTCAGTCAGCTGACAGCATTGGTGCTATTTTC	IGLV3-3		IGLJ2	IGLC2
clonotype3456	clonotype3456_consensus_4381;clonotype3456_consensus_4382	1	0.000114103	CTINKRWPKLDLW	TGTACAATAAATAAGCGGTGGCCTAAATTGGATCTCTGG	IGHV1S2		IGHJ5	IGHM							CQSTDSINNAIF	TGTCAGTCAACTGACAGCATTAATAATGCTATTTTC	IGLV3-3		IGLJ2	IGLC2
clonotype3471	clonotype3471_consensus_4415;clonotype3471_consensus_4416	1	0.000114103	CVRGGCADRFLLW	TGTGTAAGAGGCGGTTGCGCTGACCGCTTTTTACTCTGG	IGHV1S2		IGHJ5	IGHM							CILYKSNFNIF	TGCATTCTCTATAAAAGTAATTTTAATATTTTC	IGLV8-13		IGLJ2	IGLC2
clonotype3474	clonotype3474_consensus_4422;clonotype3474_consensus_4423	1	0.000114103	CAGGWDYYAMHDW	TGTGCAGGAGGCTGGGATTACTATGCTATGCATGACTGG	IGHV1S2		IGHJ5	IGHM							CALYKSSTNIF	TGTGCTCTGTATAAAAGTAGTACTAATATTTTC	IGLV8-18		IGLJ2	IGLC2
clonotype3478	clonotype3478_consensus_4432;clonotype3478_consensus_4433	1	0.000114103	CARGWAGGRMDLW	TGTGCAAGAGGCTGGGCTGGAGGAAGGATGGATCTCTGG	IGHV1S2		IGHJ5	IGHM							CALYKSSANIF	TGTGCTCTGTATAAAAGTAGTGCTAATATTTTC	IGLV8-13		IGLJ2	IGLC2
clonotype3479	clonotype3479_consensus_4434;clonotype3479_consensus_4435	1	0.000114103	CTTGYGATSMDLW	TGTACAACTGGCTATGGTGCTACTTCTATGGATCTCTGG	IGHV1S2		IGHJ5	IGHM							CTLWKSSVNIF	TGTACTCTGTGGAAAAGTAGTGTTAATATTTTC	IGLV8-10		IGLJ2	IGLC2
clonotype3495	clonotype3495_consensus_4468;clonotype3495_consensus_4469	1	0.000114103	CARGGILDGMNLW	TGCGCGAGAGGAGGTATTTTGGATGGTATGAATCTCTGG	IGHV1S2		IGHJ5	IGHM							CTLTKSSADIF	TGCACTCTGACGAAAAGTAGTGCGGATATTTTC	IGLV8-10		IGLJ2	IGLC2
clonotype3510	clonotype3510_consensus_4503;clonotype3510_consensus_4504	1	0.000114103	CVRGSTSLGMKIW	TGTGTAAGAGGTAGTACGAGTCTAGGTATGAAGATCTGG	IGHV1S2		IGHJ5	IGHM							CILRKSDGTNIF	TGTATTCTAAGGAAAAGTGATGGTACTAATATTTTC	IGLV8-18		IGLJ2	IGLC2
clonotype3512	clonotype3512_consensus_4507;clonotype3512_consensus_4508	1	0.000114103	CARGLVADAMDLW	TGTGCAAGAGGCCTCGTAGCAGATGCTATGGATCTCTGG	IGHV1S2		IGHJ5	IGHM							CTLFKSSTNAPF	TGTACTCTCTTTAAAAGTAGTACTAATGCTCCCTTC	IGLV8-10		IGLJ3	IGLC2
clonotype3513	clonotype3513_consensus_4509;clonotype3513_consensus_4510	1	0.000114103	CAGGWDYWRVVLW	TGTGCAGGAGGATGGGATTACTGGCGTGTGGTTCTCTGG	IGHV1S2		IGHJ5	IGHM							CALYKSSANVIF	TGTGCTCTGTATAAAAGTAGTGCGAATGTTATTTTC	IGLV8-18		IGLJ2	IGLC2
clonotype3525	clonotype3525_consensus_4533;clonotype3525_consensus_4534	1	0.000114103	CTFRNLPAFSENW	TGTACTTTTAGAAATCTGCCCGCTTTTTCCGAAAACTGG	IGHV1S2		IGHJ3	IGHM							CVLYKSSTNLPF	TGTGTTCTGTATAAAAGTAGTACTAATCTTCCCTTC	IGLV8-18		IGLJ3	IGLC2
clonotype3528	clonotype3528_consensus_4539;clonotype3528_consensus_4540	1	0.000114103	CVGSYLHYCMDLW	TGTGTAGGAAGTTACCTTCACTATTGTATGGATCTCTGG	IGHV1S2		IGHJ5	IGHD							CTLYKSSGNAIF	TGTACTCTGTATAAAAGTAGTGGTAATGCTATTTTC	IGLV8-10		IGLJ2	IGLC2
clonotype3539	clonotype3539_consensus_4562;clonotype3539_consensus_4563	1	0.000114103	CGRGRLSYAMDLW	TGTGGAAGAGGCCGGTTATCTTATGCTATGGATCTCTGG	IGHV1S2		IGHJ5	IGHM							CALYKSSTNVPF	TGTGCTCTGTATAAAAGTAGTACTAATGTTCCCTTC	IGLV8-13		IGLJ3	IGLC2
clonotype3540	clonotype3540_consensus_4564;clonotype3540_consensus_4565	1	0.000114103	CVRRNWAYAMDLW	TGTGTAAGACGTAACTGGGCCTATGCTATGGATCTCTGG	IGHV1S2		IGHJ5	IGHG1							CALYKGSDNVPF	TGTGCTCTGTATAAAGGTAGTGATAATGTTCCCTTC	IGLV8-10		IGLJ3	IGLC2
clonotype3541	clonotype3541_consensus_4566;clonotype3541_consensus_4567	1	0.000114103	CARGFPIENLVIW	TGTGCAAGAGGCTTTCCTATAGAAAATTTAGTCATCTGG	IGHV1S2		IGHJ5	IGHM							CSLFKSLTNVPF	TGTAGTCTGTTTAAAAGTCTTACTAATGTGCCCTTC	IGLV8-18		IGLJ3	IGLC2
clonotype3550	clonotype3550_consensus_4587;clonotype3550_consensus_4588;clonotype3550_consensus_4589	1	0.000114103	CASGYWWYGMDIW	TGTGCAAGTGGGTACTGGTGGTATGGTATGGATATCTGG	IGHV1S2		IGHJ5	IGHD							CCLYKGSGTYTYIF;CTLYKSIANLPF	TGTTGTCTGTATAAGGGAAGTGGTACCTACACGTATATTTTC;TGTACTCTCTATAAAAGTATTGCTAATCTTCCCTTC	IGLV8-16;IGLV8-10	;	IGLJ2;IGLJ3	IGLC2;IGLC2
clonotype3553	clonotype3553_consensus_4594;clonotype3553_consensus_4595	1	0.000114103	CARGYPSYAMDLW	TGTGCAAGGGGTTACCCCTCCTATGCTATGGATCTCTGG	IGHV1S2		IGHJ5	IGHM							CTLYKSSTNAIF	TGTACTCTGTATAAAAGTAGTACTAATGCTATTTTC	IGLV8-10		IGLJ2	IGLC2
clonotype3561	clonotype3561_consensus_4610;clonotype3561_consensus_4611;clonotype3561_consensus_4612	1	0.000114103	CTKGDCWSGYDVW	TGTACAAAAGGCGATTGCTGGAGCGGTTACGATGTCTGG	IGHV1S2		IGHJ5	IGHM							CGLYKGSGTYTVLL;CTLYKSSGNVPF	TGTGGTCTGTATAAGGGAAGTGGTACCTACACTGTTCTCCTC;TGTACTCTATATAAAAGTAGTGGTAATGTTCCCTTC	IGLV8-16;IGLV8-10	;	IGLJ3;IGLJ3	IGLC2;IGLC2
clonotype3563	clonotype3563_consensus_4615;clonotype3563_consensus_4616;clonotype3563_consensus_4617;clonotype3563_consensus_4618	1	0.000114103	CARGRGASGLW;CARVKWDAKMMLFQQMDQW	TGTGCAAGAGGCCGCGGTGCTAGTGGTCTCTGG;TGTGCGAGAGTCAAATGGGATGCAAAGATGATGCTATTTCAGCAGATGGATCAGTGG	IGHV1-2;IGHV1S2	;	IGHJ5;IGHJ5	;	CLQYNSPPNGF	TGTTTGCAGTATAATAGCCCACCGAATGGTTTC	IGKV1-11		IGKJ2	IGKC	CALYKSISNFPF	TGTGCTCTCTATAAAAGTATTTCTAATTTTCCCTTC	IGLV8-13		IGLJ3	IGLC2
clonotype3565	clonotype3565_consensus_4621;clonotype3565_consensus_4622	1	0.000114103	CVKGWLQYPMDLW	TGTGTAAAGGGGTGGCTCCAATATCCGATGGATCTCTGG	IGHV1S2		IGHJ5	IGHM							CAVYKSNTDVPF	TGTGCTGTCTATAAAAGTAATACGGATGTTCCCTTC	IGLV8-13		IGLJ3	IGLC2
clonotype3586	clonotype3586_consensus_4666;clonotype3586_consensus_4667	1	0.000114103	CARGGLVGFTTIW	TGTGCAAGAGGCGGATTGGTAGGATTTACTACGATCTGG	IGHV1S2		IGHJ5	IGHD	CLQHSSAPYGF	TGTTTGCAGCATAGCAGTGCACCGTATGGTTTC	IGKV1-11		IGKJ2	IGKC
clonotype3588	clonotype3588_consensus_4670;clonotype3588_consensus_4671	1	0.000114103	CLTGCYGSRLGLW	TGTTTAACAGGCTGCTACGGCAGTAGGTTGGGTCTCTGG	IGHV1S2		IGHJ5								CGLGKSGGTTYIF	TGTGGTCTAGGGAAAAGTGGTGGTACTACGTATATTTTC	IGLV8-18		IGLJ2	IGLC2
clonotype3594	clonotype3594_consensus_4682;clonotype3594_consensus_4683	1	0.000114103	CATGGVTYGHEFW	TGTGCAACAGGCGGCGTTACCTATGGTCATGAATTCTGG	IGHV1S2		IGHJ5	IGHM	CQQHYRAPYGF	TGTCAGCAGCACTATCGTGCACCGTATGGTTTC	IGKV1-11		IGKJ2	IGKC
clonotype3598	clonotype3598_consensus_4690;clonotype3598_consensus_4691	1	0.000114103	CARGGVNGHISLW	TGTGCAAGAGGCGGGGTGAACGGACATATCTCTTTATGG	IGHV1S2		IGHJ5	IGHM	CFEYISAPNGF	TGTTTTGAGTATATTAGTGCACCGAATGGTTTC	IGKV1-11		IGKJ2	IGKC
clonotype3608	clonotype3608_consensus_4710;clonotype3608_consensus_4711	1	0.000114103	CGRGYLWDAMDLW	TGTGGAAGAGGTTATTTGTGGGACGCTATGGATCTCTGG	IGHV1S2		IGHJ5	IGHD							CALYKGSGTYTYTF	TGTGCTCTGTATAAGGGAAGTGGTACCTACACTTATACGTTC	IGLV8-16		IGLJ2	IGLC2
clonotype3609	clonotype3609_consensus_4712;clonotype3609_consensus_4713	1	0.000114103	CARDYNWRTMDLW	TGTGCAAGGGACTATAACTGGCGAACTATGGATCTTTGG	IGHV1S2		IGHJ5	IGHM							CALYKGSGTYTYIF	TGTGCTCTATATAAGGGAAGTGGTACCTACACTTATATTTTC	IGLV8-16		IGLJ2	IGLC2
clonotype3622	clonotype3622_consensus_4738;clonotype3622_consensus_4739	1	0.000114103	CAMAYGASTGFLW	TGTGCAATGGCCTATGGTGCTAGTACTGGCTTTCTCTGG	IGHV1S2		IGHJ5	IGHG2							CALYKGSGTYTFPF	TGTGCTCTGTATAAGGGAAGTGGTACCTACACTTTTCCCTTC	IGLV8-16		IGLJ3	IGLC2
clonotype3645	clonotype3645_consensus_4784;clonotype3645_consensus_4785	1	0.000114103	CASFCTPITMDLW	TGTGCCTCTTTTTGTACCCCGATCACTATGGATCTCTGG	IGHV1S2		IGHJ5	IGHM	CQQNKESLNGF	TGCCAGCAAAATAAAGAATCTCTGAATGGTTTC	IGKV2-6		IGKJ2	IGKC
clonotype3646	clonotype3646_consensus_4786;clonotype3646_consensus_4787	1	0.000114103	CVKDDCAGDLKLW	TGTGTAAAAGACGATTGCGCTGGTGACTTAAAACTCTGG	IGHV1S2		IGHJ5	IGHD							CSLYQGSSSDTRLPF	TGTAGTCTGTATCAGGGAAGTTCTAGTGACACGAGGCTTCCCTTC	IGLV8-18		IGLJ3	IGLC2
clonotype3649	clonotype3649_consensus_4792;clonotype3649_consensus_4793	1	0.000114103	CARYRGYYSMDLW	TGTGCAAGATATCGCGGTTACTATAGTATGGATCTTTGG	IGHV1S2		IGHJ5	IGHM							CGLYKGSGTYIYNIF	TGTGGTCTGTATAAGGGAAGTGGTACCTACATTTATAATATTTTC	IGLV8-16		IGLJ2	IGLC2
clonotype3661	clonotype3661_consensus_4817;clonotype3661_consensus_4818	1	0.000114103	CGRGFTTGYGIDLW	TGTGGAAGAGGCTTTACTACTGGGTATGGTATAGATCTCTGG	IGHV1S2		IGHJ5	IGHM							CQSTVSINNPIF	TGTCAGTCAACTGTCAGCATTAATAATCCTATTTTC	IGLV3-3		IGLJ2	IGLC2
clonotype3664	clonotype3664_consensus_4825;clonotype3664_consensus_4826	1	0.000114103	CARFYRYEDGMDLW	TGTGCAAGATTCTATAGGTATGAGGACGGGATGGATCTCTGG	IGHV1S2		IGHJ5	IGHM							CQSTDNIHNPVF	TGTCAGTCAACTGACAACATTCATAATCCGGTTTTC	IGLV3-3		IGLJ2	IGLC2
clonotype3669	clonotype3669_consensus_4835;clonotype3669_consensus_4836	1	0.000114103	CQSGCRNNCEKDLW	TGTCAAAGCGGTTGCCGTAACAATTGTGAAAAAGATCTCTGG	IGHV1S2		IGHJ5	IGHM							CQSADRLDGVPF	TGTCAGTCAGCTGACAGATTAGATGGTGTTCCCTTC	IGLV3-3		IGLJ3	IGLC2
clonotype3670	clonotype3670_consensus_4837;clonotype3670_consensus_4838	1	0.000114103	CVIVAMMTVRMDLW	TGTGTTATAGTTGCTATGATGACAGTCCGGATGGATCTCTGG	IGHV1S2		IGHJ5	IGHD							CQSADSIDNVPF	TGTCAGTCAGCTGACAGCATTGATAATGTTCCCTTC	IGLV3-3		IGLJ3	IGLC2
clonotype3676	clonotype3676_consensus_4850;clonotype3676_consensus_4851	1	0.000114103	CAIGSCWTNYGSNW	TGTGCAATCGGTAGTTGCTGGACGAATTACGGAAGTAACTGG	IGHV1S2		IGHJ5	IGHD							CTLYVISGNIF	TGTACTCTGTATGTAATCAGTGGTAATATTTTC	IGLV8-18		IGLJ2	IGLC2
clonotype3679	clonotype3679_consensus_4858;clonotype3679_consensus_4859	1	0.000114103	CAGDIGYYDSMDLW	TGTGCAGGAGATATAGGTTACTATGACAGTATGGATCTCTGG	IGHV1S2		IGHJ5	IGHD							CTLYKSGTYIF	TGTACTCTGTATAAAAGTGGTACTTATATTTTC	IGLV8-10		IGLJ2	IGLC2
clonotype3680	clonotype3680_consensus_4860;clonotype3680_consensus_4861	1	0.000114103	CTRSNVDWDSMDLW	TGTACAAGAAGTAATGTGGACTGGGATTCTATGGATCTCTGG	IGHV1S2		IGHJ5	IGHM							CALYKSTISIF	TGTGCTCTATATAAAAGTACTATTAGTATTTTC	IGLV8-13		IGLJ2	IGLC2
clonotype3685	clonotype3685_consensus_4871;clonotype3685_consensus_4872	1	0.000114103	CARGSSDDTTCYAW	TGTGCAAGAGGCAGTAGTGATGATACTACTTGCTACGCATGG	IGHV1S2		IGHJ5	IGHD							CALEKSGVNIF	TGTGCTCTGGAGAAAAGTGGTGTTAATATTTTC	IGLV8-18		IGLJ2	IGLC2
clonotype3686	clonotype3686_consensus_4873;clonotype3686_consensus_4874	1	0.000114103	CVNGCFGYWPMDIW	TGTGTAAATGGTTGTTTTGGTTACTGGCCTATGGATATCTGG	IGHV1S2		IGHJ5	IGHD							CNLYKSSTNVF	TGTAATCTGTATAAAAGTAGTACTAATGTTTTC	IGLV8-10		IGLJ2	IGLC2
clonotype3698	clonotype3698_consensus_4897;clonotype3698_consensus_4898	1	0.000114103	CGGCKNCWSYVNLW	TGTGGAGGATGCAAGAATTGCTGGAGCTATGTGAATCTCTGG	IGHV1S2		IGHJ5	IGHM							CTLIQSDANIF	TGTACCTTGATTCAAAGTGACGCTAATATTTTT	IGLV8-10		IGLJ2	IGLC2
clonotype3713	clonotype3713_consensus_4929;clonotype3713_consensus_4930	1	0.000114103	CARGYSSCYIEDHW	TGTGCTAGAGGCTATAGCAGTTGCTATATCGAAGACCACTGG	IGHV1S2		IGHJ5	IGHM							CALGKSCTMVF	TGTGCTCTGGGGAAAAGTTGTACTATGGTTTTC	IGLV8-18		IGLJ2	IGLC2
clonotype3725	clonotype3725_consensus_4956;clonotype3725_consensus_4957	1	0.000114103	CGTGYCYGYQMDLW	TGTGGAACAGGCTATTGCTATGGTTATCAAATGGATCTTTGG	IGHV1S2		IGHJ5	IGHM							CFLYKTSVNVF	TGTTTTCTGTATAAAACTAGTGTAAATGTTTTC	IGLV8-13		IGLJ2	IGLC2
clonotype3738	clonotype3738_consensus_4983;clonotype3738_consensus_4984	1	0.000114103	CARWVWWGGDCDLW	TGTGCAAGATGGGTATGGTGGGGTGGTGATTGTGATCTCTGG	IGHV1S2		IGHJ5	IGHD							CSLYKSFSNVIF	TGTAGTCTGTATAAAAGTTTTAGTAATGTCATCTTC	IGLV8-10		IGLJ3	IGLC2
clonotype3740	clonotype3740_consensus_4987;clonotype3740_consensus_4988	1	0.000114103	CARGGYYYSYMYLW	TGTGCAAGAGGCGGCTACTATTATTCTTACATGTATCTGTGG	IGHV1S2		IGHJ5	IGHD							CTLYGSSTNAIF	TGTACTCTGTATGGAAGTAGTACTAATGCTATTTTC	IGLV8-10		IGLJ2	IGLC2
clonotype3748	clonotype3748_consensus_5009;clonotype3748_consensus_5010	1	0.000114103	CRRGPSGCSGGCHW	TGTCGAAGAGGCCCCAGCGGTTGCAGTGGCGGTTGCCACTGG	IGHV1S2		IGHJ5	IGHD							CGLYKSDTNVPF	TGTGGTCTGTATAAAAGTGATACTAATGTTCCCTTC	IGLV8-18		IGLJ3	IGLC2
clonotype3752	clonotype3752_consensus_5017;clonotype3752_consensus_5018	1	0.000114103	CAKMWCHATPRTLW	TGTGCAAAGATGTGGTGCCATGCTACACCGAGGACTCTCTGG	IGHV1S2		IGHJ5	IGHM							CGLYKSDANVPF	TGTGGTCTGTATAAAAGTGATGCTAATGTTCCCTTC	IGLV8-18		IGLJ3	IGLC2
clonotype3773	clonotype3773_consensus_5062;clonotype3773_consensus_5063	1	0.000114103	CATGDWGNDYMAGW	TGTGCAACGGGCGATTGGGGTAACGATTATATGGCGGGTTGG	IGHV1S2		IGHJ5	IGHM	CLQYFSEPYGF	TGCCTGCAGTATTTCAGTGAACCGTATGGTTTC	IGKV1-11		IGKJ2	IGKC
clonotype3779	clonotype3779_consensus_5074;clonotype3779_consensus_5075	1	0.000114103	CARSPEYYNALDLW	TGTGCGAGATCGCCGGAATATTACAATGCTTTGGATCTCTGG	IGHV1S2		IGHJ5	IGHM	CLQHNSVPWTF	TGTTTGCAGCATAATAGTGTGCCGTGGACGTTC	IGKV1-11		IGKJ1	IGKC
clonotype3780	clonotype3780_consensus_5076;clonotype3780_consensus_5077	1	0.000114103	CAAGYTGWEFMDLW	TGTGCAGCAGGCTATACCGGTTGGGAGTTTATGGATCTCTGG	IGHV1S2		IGHJ5	IGHD	CQQHHSAPYGF	TGTCAGCAGCATCATAGTGCACCGTATGGTTTC	IGKV1-11		IGKJ2	IGKC
clonotype3786	clonotype3786_consensus_5088;clonotype3786_consensus_5089	1	0.000114103	CARDLCSDCYSDYW	TGTGCAAGAGACTTGTGCAGCGATTGCTATAGCGATTACTGG	IGHV1S2		IGHJ5	IGHM	CQQHHSAPNVF	TGTCAGCAGCATCATAGTGCACCGAATGTTTTC	IGKV1-11		IGKJ2	IGKC
clonotype3799	clonotype3799_consensus_5114;clonotype3799_consensus_5115	1	0.000114103	CAKGSIYGVSCPLW	TGTGCAAAGGGCTCGATCTATGGTGTTAGTTGCCCGCTCTGG	IGHV1S2		IGHJ5	IGHM							CALYKGSGNYIPF	TGCGCTCTGTATAAGGGAAGTGGTAACTACATTCCCTTC	IGLV8-16		IGLJ3	IGLC2
clonotype3809	clonotype3809_consensus_5134;clonotype3809_consensus_5135	1	0.000114103	CSCAFVTSDGMRLW	TGTTCTTGTGCATTTGTGACCTCTGACGGTATGAGGCTCTGG	IGHV1S2		IGHJ5	IGHM							CALYKGSGTYSYIF	TGTGCTCTGTATAAGGGAAGTGGTACCTACTCTTATATTTTC	IGLV8-16		IGLJ2	IGLC2
clonotype3813	clonotype3813_consensus_5142;clonotype3813_consensus_5143	1	0.000114103	CARDNRVGTSCYIW	TGTGCAAGAGACAATAGGGTTGGTACTAGTTGCTATATCTGG	IGHV1S2		IGHJ5	IGHM							CALYKGDGTYTNIF	TGTGCTCTGTATAAGGGAGATGGTACCTACACTAACATTTTC	IGLV8-16		IGLJ2	IGLC2
clonotype3830	clonotype3830_consensus_5177;clonotype3830_consensus_5178	1	0.000114103	CAKSGCTGGEGELW	TGTGCAAAAAGCGGTTGCACTGGCGGTGAAGGGGAGCTCTGG	IGHV1S2		IGHJ5	IGHM							CRLDKGDATYTFIF	TGTCGTCTGGATAAGGGAGATGCTACATACACTTTTATTTTC	IGLV8-16		IGLJ2	IGLC2
clonotype3848	clonotype3848_consensus_5213;clonotype3848_consensus_5214	1	0.000114103	CARGWSRVVPEDLW	TGTGCAAGAGGCTGGAGTAGGGTGGTGCCGGAGGATCTCTGG	IGHV1S2		IGHJ5	IGHM							CALLKGSGSSTVSF	TGTGCTCTGCTTAAGGGAAGTGGTAGTAGCACTGTTTCCTTC	IGLV8-18		IGLJ3	IGLC2
clonotype3852	clonotype3852_consensus_5221;clonotype3852_consensus_5222	1	0.000114103	CVTDYYRGYGMDLW	TGTGTAACAGATTACTATCGCGGTTACGGGATGGATCTCTGG	IGHV1S2		IGHJ5	IGHM	CQQNKESTWTF	TGCCAGCAAAATAAAGAATCTACGTGGACGTTC	IGKV2-13		IGKJ1	IGKC
clonotype3867	clonotype3867_consensus_5251;clonotype3867_consensus_5252;clonotype3867_consensus_5253	1	0.000114103	CTRGYYLSDPPMNLW	TGTACAAGAGGTTACTATCTCTCTGACCCCCCTATGAATCTCTGG	IGHV1S2		IGHJ5	IGHM							CGLYKGSGTIFYIF;CQSTDNFDNVIF	TGTGGTCTGTATAAGGGAAGTGGTACCATCTTTTATATTTTC;TGTCAGTCAACTGACAACTTCGATAATGTTATTTTC	IGLV8-16;IGLV3-3	;	IGLJ2;IGLJ2	IGLC2;IGLC2
clonotype3868	clonotype3868_consensus_5254;clonotype3868_consensus_5255	1	0.000114103	CAKGGISYYGGLTTW	TGTGCAAAAGGCGGTATCAGTTACTATGGCGGCCTAACAACCTGG	IGHV1S2		IGHJ3	IGHD							CQSADRLNNIPF	TGTCAGTCAGCTGACAGACTTAATAATATTCCCTTC	IGLV3-3		IGLJ3	IGLC2
clonotype3875	clonotype3875_consensus_5268;clonotype3875_consensus_5269	1	0.000114103	CAKGCFRDYSIENLW	TGTGCAAAGGGTTGCTTTAGGGATTACAGTATTGAAAATCTCTGG	IGHV1S2		IGHJ5	IGHM							CQSTDSRNNVFF	TGTCAGTCAACTGACAGCAGGAATAATGTTTTTTTC	IGLV3-3		IGLJ2	IGLC2
clonotype3880	clonotype3880_consensus_5278;clonotype3880_consensus_5279	1	0.000114103	CARGRWGGIYTMDLW	TGTGCAAGAGGCCGATGGGGGGGAATCTATACTATGGATCTCTGG	IGHV1S2		IGHJ5	IGHM							CQSADSIDNVPF	TGTCAGTCAGCTGACAGCATTGATAATGTTCCCTTC	IGLV3-3		IGLJ3	IGLC2
clonotype3881	clonotype3881_consensus_5280;clonotype3881_consensus_5281	1	0.000114103	CATGICSEWMELNLW	TGTGCAACAGGGATTTGTAGTGAATGGATGGAACTGAATCTCTGG	IGHV1S2		IGHJ5								CHSTDSIDNGIF	TGTCACTCAACTGACAGCATTGATAATGGTATTTTC	IGLV3-3		IGLJ2	IGLC2
clonotype3887	clonotype3887_consensus_5293;clonotype3887_consensus_5294	1	0.000114103	CATGGGCYGLAMHLW	TGTGCAACAGGTGGTGGTTGCTATGGTTTAGCAATGCATCTCTGG	IGHV1S2		IGHJ5	IGHM							CQSSDDSYTPVF	TGTCAGTCATCCGATGATAGTTATACTCCGGTTTTC	IGLV3-4		IGLJ2	IGLC2
clonotype3901	clonotype3901_consensus_5328;clonotype3901_consensus_5329	1	0.000114103	CATMQVPVSGSMNLW	TGTGCGACTATGCAGGTTCCAGTGTCAGGTTCTATGAATCTCTGG	IGHV1S2		IGHJ5								CALYKSVSNIF	TGTGCTCTGTATAAAAGTGTGTCTAATATTTTC	IGLV8-13		IGLJ2	IGLC2
clonotype3903	clonotype3903_consensus_5333;clonotype3903_consensus_5334	1	0.000114103	CARAVDILSYPEDLW	TGTGCAAGAGCGGTTGATATACTTTCCTATCCTGAGGATCTCTGG	IGHV1S2		IGHJ5	IGHM							CRLYKSSTNFF	TGTCGTCTGTATAAAAGTAGTACTAATTTTTTC	IGLV8-19		IGLJ2	IGLC2
clonotype3918	clonotype3918_consensus_5365;clonotype3918_consensus_5366	1	0.000114103	CVRGYSCCGNEWTDW	TGTGTAAGAGGCTATAGCTGTTGCGGTAACGAGTGGACAGACTGG	IGHV1S2		IGHJ5	IGHD							CSLGNGCTSVI	TGTAGTCTGGGGAACGGTTGTACTAGTGTTATC	IGLV8-19		IGLJ2	IGLC2
clonotype3919	clonotype3919_consensus_5367;clonotype3919_consensus_5368	1	0.000114103	CTRDLNNRDERMDLW	TGTACAAGAGACCTTAATAACCGGGATGAGAGGATGGATCTCTGG	IGHV1S2		IGHJ5	IGHD							CALYKGGPNIF	TGTGCTCTGTATAAAGGTGGTCCTAATATTTTC	IGLV8-13		IGLJ2	IGLC2
clonotype3939	clonotype3939_consensus_5410;clonotype3939_consensus_5411	1	0.000114103	CAKSWGCDGLHIDVW	TGTGCAAAAAGCTGGGGTTGCGATGGACTCCATATCGATGTCTGG	IGHV1S2		IGHJ5	IGHD							CALYKSTTNIF	TGTGCTCTGTATAAAAGTACTACGAATATTTTC	IGLV8-13		IGLJ2	IGLC2
clonotype3951	clonotype3951_consensus_5435;clonotype3951_consensus_5436	1	0.000114103	CAKDVSCDNICPYTW	TGTGCAAAAGACGTGTCTTGTGACAATATCTGCCCATATACCTGG	IGHV1S2		IGHJ5	IGHD							CGLGKNVGVSF	TGTGGTCTAGGGAAAAATGTCGGAGTGTCCTTC	IGLV8-19		IGLJ3	IGLC2
clonotype3953	clonotype3953_consensus_5439;clonotype3953_consensus_5440	1	0.000114103	CAASDGCWGGYSGLW	TGTGCAGCAAGCGACGGTTGCTGGGGCGGTTACTCTGGTCTCTGG	IGHV1S2		IGHJ5	IGHD							CALYKSSTVPF	TGTGCTCTGTATAAAAGTAGTACTGTTCCCTTC	IGLV8-13		IGLJ3	IGLC2
clonotype3959	clonotype3959_consensus_5453;clonotype3959_consensus_5454	1	0.000114103	CAKGDYYSDYSMNFW	TGTGCAAAGGGCGATTACTATAGCGATTATAGTATGAATTTCTGG	IGHV1S2		IGHJ5	IGHM							CALEKSGVISF	TGTGCTCTGGAGAAAAGTGGTGTTATTTCCTTC	IGLV8-19		IGLJ3	IGLC2
clonotype3961	clonotype3961_consensus_5457;clonotype3961_consensus_5458	1	0.000114103	CASGTGCYNPLMNLW	TGTGCGTCAGGTACCGGTTGCTATAATCCTTTAATGAATCTCTGG	IGHV1S2		IGHJ5	IGHD							CTLYKNSPNIF	TGTACTCTGTATAAAAATAGTCCTAATATTTTT	IGLV8-13		IGLJ2	IGLC2
clonotype3966	clonotype3966_consensus_5469;clonotype3966_consensus_5470	1	0.000114103	CARGGGYLGIWDYLW	TGTGCAAGAGGTGGGGGCTATCTTGGTATTTGGGACTATCTCTGG	IGHV1S2		IGHJ5	IGHM							CTLYKSSSNIF	TGTACTCTGTATAAAAGTAGTTCTAATATTTTC	IGLV8-10		IGLJ2	IGLC2
clonotype3978	clonotype3978_consensus_5497;clonotype3978_consensus_5498	1	0.000114103	CATSGCYFASTSPFW	TGTGCAACTAGCGGTTGCTATTTTGCTTCGACCTCTCCCTTCTGG	IGHV1S2		IGHJ5	IGHM							CALWKSSANTF	TGTGCTCTATGGAAAAGTAGTGCTAACACTTTC	IGLV8-13		IGLJ2	IGLC2
clonotype3979	clonotype3979_consensus_5499;clonotype3979_consensus_5500	1	0.000114103	CVRALNLALEVTGVW	TGTGTAAGAGCGCTAAATCTCGCCCTAGAAGTTACCGGTGTGTGG	IGHV1S2		IGHJ5	IGHM							CTLYKSGTNIF	TGTACTCTGTATAAAAGTGGTACTAATATTTTC	IGLV8-10		IGLJ2	IGLC2
clonotype3983	clonotype3983_consensus_5507;clonotype3983_consensus_5508	1	0.000114103	CARGGGCVSYGFDLW	TGTGCAAGAGGCGGCGGTTGCGTTAGTTATGGTTTTGATCTCTGG	IGHV1S2		IGHJ5	IGHD							CGLYSTYTDTIF	TGTGGTCTGTATAGCACTTATACTGATACTATTTTC	IGLV8-19		IGLJ2	IGLC2
clonotype3994	clonotype3994_consensus_5529;clonotype3994_consensus_5530	1	0.000114103	CAKGSGDMTDKVDLW	TGTGCAAAGGGGAGCGGTGACATGACTGATAAGGTGGATCTCTGG	IGHV1S2		IGHJ5	IGHD							CALYKSITNIPF	TGTGCTCTGTATAAAAGTATCACTAATATTCCCTTC	IGLV8-13		IGLJ3	IGLC2
clonotype3998	clonotype3998_consensus_5541;clonotype3998_consensus_5542	1	0.000114103	CARGGYYAISPMDLW	TGTGCAAGGGGCGGTTACTATGCTATCAGTCCTATGGATCTCTGG	IGHV1S2		IGHJ5	IGHM							CILYKSGGNGIF	TGTATTCTGTATAAAAGTGGTGGTAATGGTATTTTC	IGLV8-19		IGLJ2	IGLC2
clonotype4037	clonotype4037_consensus_5620;clonotype4037_consensus_5621	1	0.000114103	CAADYKGCWSGLDLW	TGTGCAGCAGACTATAAGGGTTGCTGGAGCGGTTTAGATCTCTGG	IGHV1S2		IGHJ5	IGHM							CALSKISANVIF	TGTGCTCTAAGTAAAATTAGTGCTAATGTTATTTTC	IGLV8-13		IGLJ2	IGLC2
clonotype4044	clonotype4044_consensus_5636;clonotype4044_consensus_5637	1	0.000114103	CGRGLLWSGGRMDLW	TGTGGAAGAGGCCTTCTATGGAGCGGAGGTCGTATGGATCTCTGG	IGHV1S2		IGHJ5	IGHM							CALYKSSGNVPF	TGTGCTCTGTATAAAAGTAGTGGTAATGTTCCCTTC	IGLV8-13		IGLJ3	IGLC2
clonotype4055	clonotype4055_consensus_5660;clonotype4055_consensus_5661	1	0.000114103	CASCNTWGDSPMDLW	TGTGCAAGTTGCAATACCTGGGGTGATAGCCCTATGGATCTCTGG	IGHV1S2		IGHJ5	IGHM							CVLYKSSWIVIF	TGTGTTCTGTATAAAAGTAGTTGGATTGTTATTTTC	IGLV8-18		IGLJ2	IGLC2
clonotype4061	clonotype4061_consensus_5672;clonotype4061_consensus_5673	1	0.000114103	CARGYIGGTTYSDLW	TGTGCGAGGGGCTATATAGGTGGTACTACTTACTCGGATCTCTGG	IGHV1S2		IGHJ5	IGHM							CILFKSNENLPF	TGTATTCTGTTTAAAAGTAACGAAAATCTTCCCTTC	IGLV8-13		IGLJ3	IGLC2
clonotype4068	clonotype4068_consensus_5686;clonotype4068_consensus_5687	1	0.000114103	CTKMLGGCLNRMHLW	TGTACAAAAATGCTTGGTGGATGCCTGAATCGAATGCATCTCTGG	IGHV1S2		IGHJ5	IGHM	CLQHNSAPLGF	TGTTTGCAGCATAATAGTGCACCTCTTGGTTTC	IGKV1-11		IGKJ2	IGKC
clonotype4071	clonotype4071_consensus_5692;clonotype4071_consensus_5693	1	0.000114103	CGRESRAVLFATDLW	TGTGGAAGAGAGAGTAGAGCGGTCCTGTTTGCGACGGATCTCTGG	IGHV1S2		IGHJ5	IGHM	CQQHNSAPYGF	TGTCAGCAGCATAATAGTGCACCGTATGGTTTC	IGKV1-11		IGKJ2	IGKC
clonotype4072	clonotype4072_consensus_5694;clonotype4072_consensus_5695	1	0.000114103	CGRGRVAYSGVMHLW	TGTGGAAGAGGCCGTGTCGCTTACAGCGGAGTTATGCATCTCTGG	IGHV1S2		IGHJ5	IGHD	CHQYNSAPYGF	TGTCATCAGTATAATAGTGCACCGTATGGTTTC	IGKV1-11		IGKJ2	IGKC
clonotype4090	clonotype4090_consensus_5731;clonotype4090_consensus_5732	1	0.000114103	CATGGCWSIYVGRLW	TGTGCAACAGGCGGTTGCTGGAGCATTTACGTTGGGCGTCTCTGG	IGHV1S2		IGHJ5	IGHM							CVLYKSTPNAHIF	TGTGTTCTGTATAAAAGTACTCCTAATGCGCATATTTTT	IGLV8-13		IGLJ2	IGLC2
clonotype4091	clonotype4091_consensus_5733;clonotype4091_consensus_5734	1	0.000114103	CGRGRSSAINTCDVW	TGTGGAAGAGGCCGCTCTAGTGCAATCAATACTTGTGATGTCTGG	IGHV1S2		IGHJ5	IGHD	CQQYESTPLGF	TGTCAGCAGTATGAGAGTACACCGCTTGGTTTC	IGKV1-11		IGKJ2	IGKC
clonotype4104	clonotype4104_consensus_5761;clonotype4104_consensus_5762	1	0.000114103	CARGVWSYYDAMDLW	TGTGCAAGGGGTGTGTGGAGTTATTACGATGCTATGGATCTCTGG	IGHV1S2		IGHJ5	IGHM	CQQHNNAPYGF	TGTCAGCAGCATAATAATGCACCGTATGGTTTC	IGKV1-11		IGKJ2	IGKC
clonotype4105	clonotype4105_consensus_5763;clonotype4105_consensus_5764	1	0.000114103	CGRGYWIGSAQMDLW	TGTGGAAGGGGCTATTGGATAGGTTCAGCCCAAATGGATCTCTGG	IGHV1S2		IGHJ5	IGHM							CSLYKGSGNGASF	TGTAGTCTGTATAAAGGTAGTGGTAATGGTGCTTCCTTC	IGLV8-10		IGLJ3	IGLC2
clonotype4109	clonotype4109_consensus_5771;clonotype4109_consensus_5772	1	0.000114103	CARHADTYDYAVNLW	TGTGCAAGACATGCAGATACTTATGACTATGCTGTAAATCTCTGG	IGHV1S2		IGHJ5	IGHD							CALYKGSGTHTYIF	TGTGCTCTGTATAAGGGAAGTGGTACACACACTTATATTTTC	IGLV8-16		IGLJ2	IGLC2
clonotype4113	clonotype4113_consensus_5779;clonotype4113_consensus_5780	1	0.000114103	CARSKGYGESSMDLW	TGTGCAAGGAGTAAAGGCTATGGTGAAAGTAGTATGGACCTCTGG	IGHV1S2		IGHJ5	IGHM							CALYKGNGIYAYIF	TGTGCTCTATATAAGGGAAATGGTATCTACGCTTATATTTTC	IGLV8-16		IGLJ2	IGLC2
clonotype4116	clonotype4116_consensus_5785;clonotype4116_consensus_5786	1	0.000114103	CAVGWGRAYYSMDLW	TGTGCGGTTGGTTGGGGTCGAGCTTACTATAGTATGGATCTCTGG	IGHV1S2		IGHJ5	IGHM							CALFQGSRSWTYIF	TGTGCTCTATTTCAGGGAAGTCGTAGCTGGACTTATATTTTC	IGLV8-18		IGLJ2	IGLC2
clonotype4117	clonotype4117_consensus_5787;clonotype4117_consensus_5788	1	0.000114103	CARGPWYPTSGIHLW	TGTGCAAGAGGCCCTTGGTATCCTACTTCAGGGATACACCTCTGG	IGHV1S2		IGHJ5	IGHM							CALYKGSGSYTFPV	TGTGCTCTGTATAAGGGAAGTGGTAGCTACACTTTTCCCGTA	IGLV8-16		IGLJ3	IGLC2
clonotype4118	clonotype4118_consensus_5789;clonotype4118_consensus_5790	1	0.000114103	CAAGGCSIDWIINVW	TGTGCAGCAGGCGGTTGCTCTATCGATTGGATTATAAATGTCTGG	IGHV1S2		IGHJ5	IGHM	CQYYNSAPPYGF	TGTCAGTATTATAATAGTGCACCTCCGTATGGTTTC	IGKV1-11		IGKJ2	IGKC
clonotype4119	clonotype4119_consensus_5791;clonotype4119_consensus_5792	1	0.000114103	CVKSSGCGSGRKDPW	TGTGTAAAAAGTAGCGGTTGCGGTAGCGGTCGTAAGGATCCCTGG	IGHV1S2		IGHJ5	IGHD							CALWKGSGSDINIF	TGTGCTCTGTGGAAGGGAAGTGGTAGCGACATTAATATTTTC	IGLV8-18		IGLJ2	IGLC2
clonotype4124	clonotype4124_consensus_5802;clonotype4124_consensus_5803	1	0.000114103	CATDYNSCYSVTDLW	TGTGCAACAGACTATAACAGTTGCTATAGTGTAACGGATCTCTGG	IGHV1S2		IGHJ5	IGHM							CAQYMRDGSLTTIF	TGTGCTCAGTATATGCGAGATGGTAGTCTCACCACCATTTTC	IGLV8-18		IGLJ2	IGLC2
clonotype4128	clonotype4128_consensus_5810;clonotype4128_consensus_5811	1	0.000114103	CAKNEVGEPLYMDLW	TGTGCAAAAAACGAGGTGGGGGAACCACTTTACATGGATCTCTGG	IGHV1S2		IGHJ5	IGHD							CALSKGSGTYTYIF	TGTGCTCTGTCTAAGGGAAGTGGTACCTATACTTATATTTTC	IGLV8-16		IGLJ2	IGLC2
clonotype4172	clonotype4172_consensus_5900;clonotype4172_consensus_5901	1	0.000114103	CAQRLLVSEPRSVLW	TGTGCACAGCGGTTGCTAGTTAGTGAGCCTAGATCAGTACTCTGG	IGHV1S2		IGHJ5	IGHM	CFQALQSPNGF	TGTTTTCAAGCTTTACAATCTCCGAATGGTTTC	IGKV2-10		IGKJ2	IGKC
clonotype4175	clonotype4175_consensus_5906;clonotype4175_consensus_5907	1	0.000114103	CARAGSILGWTMDRW	TGTGCAAGAGCCGGGTCTATTTTAGGCTGGACTATGGATCGATGG	IGHV1S2		IGHJ5	IGHD	CFQPLQSPNSF	TGTTTTCAACCTTTACAATCTCCGAATAGTTTC	IGKV2-10		IGKJ2	IGKC
clonotype4176	clonotype4176_consensus_5908;clonotype4176_consensus_5909	1	0.000114103	CTRHSNGYGRAVDLW	TGTACAAGGCATTCTAATGGCTATGGGAGGGCGGTGGATCTCTGG	IGHV1S2		IGHJ5								CGLFQGSGRSGAGAYFF	TGTGGTCTGTTCCAGGGAAGTGGTAGAAGTGGTGCCGGCGCTTACTTTTTC	IGLV8-18		IGLJ2	IGLC2
clonotype4179	clonotype4179_consensus_5912;clonotype4179_consensus_5913	1	0.000114103	CARWAISYYYYAMDLW	TGTGCAAGATGGGCCATAAGCTACTATTACTATGCTATGGATCTCTGG	IGHV1S2		IGHJ5	IGHD							CQSADTIDNAF	TGTCAGTCAGCTGACACCATTGATAATGCTTTC	IGLV3-3		IGLJ2	IGLC2
clonotype4190	clonotype4190_consensus_5937;clonotype4190_consensus_5938;clonotype4190_consensus_5939	1	0.000114103	CVTGGVSCWSDAMDLW	TGTGTAACAGGAGGTGTTAGTTGCTGGTCGGATGCTATGGATCTCTGG	IGHV1S2		IGHJ5	IGHM							CGLYKGSGTYTNLF;CQSTDSVLNAFF	TGTGGTCTGTATAAGGGAAGTGGTACCTACACTAATCTTTTC;TGTCAGTCAACTGACAGCGTTCTTAATGCGTTTTTT	IGLV8-16;IGLV3-3	;	IGLJ2;IGLJ2	IGLC2;IGLC2
clonotype4191	clonotype4191_consensus_5940;clonotype4191_consensus_5941	1	0.000114103	CASRGTIAVDYDLALW	TGTGCAAGTAGGGGGACTATAGCGGTTGATTATGACTTGGCTCTCTGG	IGHV1S2		IGHJ5	IGHD							CQSADSKENIPF	TGTCAGTCGGCTGACAGCAAGGAGAATATTCCCTTC	IGLV3-3		IGLJ3	IGLC2
clonotype4202	clonotype4202_consensus_5965;clonotype4202_consensus_5966	1	0.000114103	CEGFASGGGYYSLDLW	TGTGAAGGTTTTGCGAGCGGTGGCGGATACTATAGTCTGGATCTTTGG	IGHV1S2		IGHJ5	IGHM							CQSSDNIGNTPF	TGTCAGTCAAGTGACAACATTGGTAATACTCCCTTC	IGLV3-3		IGLJ3	IGLC2
clonotype4206	clonotype4206_consensus_5975;clonotype4206_consensus_5976	1	0.000114103	CARGVGTSCRGPMDLW	TGTGCAAGAGGCGTTGGTACTAGTTGCCGAGGTCCTATGGATCTCTGG	IGHV1S2		IGHJ5	IGHM							CQSVDSIYNKIF	TGTCAGTCAGTTGACAGCATTTATAATAAAATTTTC	IGLV3-3		IGLJ2	IGLC2
clonotype4214	clonotype4214_consensus_5993;clonotype4214_consensus_5994	1	0.000114103	CARGDCWSGTNPMNLW	TGTGCAAGAGGCGATTGCTGGAGCGGGACCAATCCTATGAATCTCTGG	IGHV1S2		IGHJ5	IGHD							CALYKSTAIF	TGTGCTCTGTATAAAAGTACTGCTATTTTC	IGLV8-10		IGLJ2	IGLC2
clonotype4215	clonotype4215_consensus_5995;clonotype4215_consensus_5996	1	0.000114103	CATGISYYDDGVMDLW	TGTGCAACAGGCATCAGTTACTATGATGACGGTGTTATGGATCTCTGG	IGHV1S2		IGHJ5	IGHM							CQSVDSIDNIPF	TGTCAGTCAGTTGACAGCATTGATAATATTCCCTTC	IGLV3-3		IGLJ3	IGLC2
clonotype4220	clonotype4220_consensus_6008;clonotype4220_consensus_6009	1	0.000114103	CAIGPGSSCYWGMNLW	TGTGCAATAGGTCCTGGTAGTAGTTGTTATTGGGGGATGAATCTCTGG	IGHV1S2		IGHJ5	IGHM							CTLEKSGATF	TGTACTCTGGAGAAAAGTGGTGCTACCTTC	IGLV8-18		IGLJ3	IGLC2
clonotype4225	clonotype4225_consensus_6019;clonotype4225_consensus_6020	1	0.000114103	CATGPYYKDYYAMNLW	TGTGCAACAGGCCCCTACTATAAGGATTACTATGCTATGAATCTCTGG	IGHV1S2		IGHJ5	IGHD							CQSADSIDNAIF	TGTCAGTCAGCTGACAGCATTGATAATGCTATTTTC	IGLV3-3		IGLJ2	IGLC2
clonotype4230	clonotype4230_consensus_6032;clonotype4230_consensus_6033	1	0.000114103	CTRPRGCFSGYHMDLW	TGTACAAGACCACGCGGTTGCTTTAGCGGTTACCATATGGATCTCTGG	IGHV1S2		IGHJ5	IGHD							CALYKESDNIF	TGTGCTCTGTATAAAGAGAGTGATAATATTTTC	IGLV8-13		IGLJ2	IGLC2
clonotype4232	clonotype4232_consensus_6036;clonotype4232_consensus_6037	1	0.000114103	CARSIYGDYGDIGYTW	TGTGCAAGAAGCATTTACGGTGACTATGGTGATATTGGTTATACTTGG	IGHV1S2		IGHJ5	IGHM							CALYKSSTYVF	TGTGCTCTGTATAAAAGTAGTACGTATGTTTTC	IGLV8-19		IGLJ2	IGLC2
clonotype4235	clonotype4235_consensus_6042;clonotype4235_consensus_6043	1	0.000114103	CARNDEGWRVYGMDLW	TGTGCAAGGAATGATGAAGGTTGGAGAGTCTATGGGATGGATCTCTGG	IGHV1S2		IGHJ5	IGHD							CALYKSSNVAF	TGTGCTCTGTATAAAAGTAGTAATGTTGCCTTC	IGLV8-19		IGLJ3	IGLC2
clonotype4239	clonotype4239_consensus_6050;clonotype4239_consensus_6051	1	0.000114103	CATTEWGVCWGDMDLW	TGTGCAACAACCGAATGGGGTGTTTGCTGGGGTGATATGGATCTCTGG	IGHV1S2		IGHJ5	IGHM							CTLYTSSTTPF	TGTACTCTGTATACAAGTAGTACTACTCCCTTC	IGLV8-10		IGLJ3	IGLC2
clonotype4254	clonotype4254_consensus_6084;clonotype4254_consensus_6085	1	0.000114103	CAAGDYCYNGHTINLW	TGTGCAGCGGGCGATTATTGTTATAATGGTCACACTATAAATCTCTGG	IGHV1S2		IGHJ5	IGHM							CALSESSANIF	TGTGCTCTGTCAGAAAGTAGTGCTAATATTTTC	IGLV8-13		IGLJ2	IGLC2
clonotype4255	clonotype4255_consensus_6086;clonotype4255_consensus_6087	1	0.000114103	CAGCNGCIGFEIGDLW	TGTGCAGGATGCAACGGTTGTATTGGTTTCGAGATAGGGGATCTCTGG	IGHV1S2		IGHJ5	IGHM							CALYESSANSF	TGTGCTCTGTATGAAAGTAGTGCTAATAGTTTC	IGLV8-13		IGLJ2	IGLC2
clonotype4256	clonotype4256_consensus_6088;clonotype4256_consensus_6089	1	0.000114103	CAMGEYCSSGDAMNLW	TGTGCAATGGGCGAGTATTGCTCCAGCGGGGACGCCATGAATCTCTGG	IGHV1S2		IGHJ5	IGHM							CTLYKSSANVF	TGTACTCTGTATAAAAGTAGTGCTAATGTTTTC	IGLV8-10		IGLJ2	IGLC2
clonotype4260	clonotype4260_consensus_6096;clonotype4260_consensus_6097	1	0.000114103	CAKGRACFNGSRMNLW	TGTGCAAAAGGCAGAGCTTGTTTTAATGGTTCTAGAATGAATCTCTGG	IGHV1S2		IGHJ5	IGHM							CALYKSDANIF	TGTGCTCTGTATAAAAGTGATGCTAATATTTTC	IGLV8-19		IGLJ2	IGLC2
clonotype4264	clonotype4264_consensus_6104;clonotype4264_consensus_6105	1	0.000114103	CARGCSGCYSGYGNLW	TGTGCAAGAGGCTGTAGCGGTTGCTATAGCGGTTACGGAAATCTCTGG	IGHV1S2	IGHD2	IGHJ5	IGHM							CTLEKSIANIF	TGTACTCTGGAGAAAAGTATTGCTAATATTTTC	IGLV8-10		IGLJ2	IGLC2
clonotype4265	clonotype4265_consensus_6106;clonotype4265_consensus_6107	1	0.000114103	CARGNDACWYEGCDLW	TGTGCAAGAGGCAATGATGCTTGTTGGTATGAGGGCTGTGATCTCTGG	IGHV1S2		IGHJ5	IGHM							CALYKSSAVPS	TGTGCTCTGTATAAAAGTAGTGCTGTTCCCTCC	IGLV8-13		IGLJ3	IGLC2
clonotype4266	clonotype4266_consensus_6108;clonotype4266_consensus_6109	1	0.000114103	CATKGCFSYGGSPDLW	TGTGCAACAAAGGGTTGTTTTAGTTATGGTGGTAGTCCGGACCTCTGG	IGHV1S2		IGHJ5	IGHD							CDLYKSSTNIF	TGTGATCTCTATAAAAGTAGTACTAATATTTTC	IGLV8-19		IGLJ2	IGLC2
clonotype4280	clonotype4280_consensus_6138;clonotype4280_consensus_6139	1	0.000114103	CATDYGIGCDDGMHLW	TGCGCAACAGACTATGGTATTGGTTGCGATGATGGTATGCATCTCTGG	IGHV1S2		IGHJ5	IGHM							CSLYKSTANIF	TGTAGTCTGTATAAAAGTACTGCTAATATTTTC	IGLV8-10		IGLJ2	IGLC2
clonotype4285	clonotype4285_consensus_6148;clonotype4285_consensus_6149	1	0.000114103	CAKGYGAGCLATMTLW	TGTGCAAAAGGGTATGGTGCTGGTTGCCTGGCCACTATGACTCTCTGG	IGHV1S2		IGHJ5	IGHM							CLLYQSSFNVF	TGTCTTCTGTATCAAAGTAGTTTTAATGTTTTC	IGLV8-13		IGLJ2	IGLC2
clonotype4286	clonotype4286_consensus_6150;clonotype4286_consensus_6151	1	0.000114103	CAISGAMSCPYVRDLW	TGTGCAATCAGTGGTGCGATGAGTTGCCCTTATGTCAGGGATCTCTGG	IGHV1S2		IGHJ5	IGHM							CALYKSNGNTF	TGTGCTCTGTATAAAAGTAATGGTAATACGTTC	IGLV8-18		IGLJ2	IGLC2
clonotype4299	clonotype4299_consensus_6178;clonotype4299_consensus_6179	1	0.000114103	CVSGYYLTSGYAMDLW	TGTGTAAGCGGTTATTATCTTACCTCCGGCTATGCTATGGATCTCTGG	IGHV1S2		IGHJ5	IGHM							CALGKSGGNIF	TGTGCTCTAGGGAAAAGTGGTGGCAATATTTTC	IGLV8-19		IGLJ2	IGLC2
clonotype4307	clonotype4307_consensus_6195;clonotype4307_consensus_6196	1	0.000114103	CRRDVGAVVVESMNLW	TGTCGAAGAGATGTCGGTGCGGTTGTTGTGGAGAGTATGAATCTCTGG	IGHV1S2		IGHJ5	IGHM							CSLYKSSSNIF	TGTAGTCTTTATAAAAGTAGTAGTAATATTTTC	IGLV8-10		IGLJ2	IGLC2
clonotype4308	clonotype4308_consensus_6197;clonotype4308_consensus_6198;clonotype4308_consensus_6199	1	0.000114103	CTRGGDSCGYNDMDLW	TGTACAAGAGGCGGTGATAGTTGTGGTTATAATGATATGGATCTCTGG	IGHV1S2		IGHJ5	IGHD							CFLGKSCTNVPF;CTLYKSSAVPF	TGTTTTTTGGGGAAAAGTTGTACTAATGTTCCCTTC;TGTACTCTGTATAAAAGTAGTGCTGTTCCCTTC	IGLV8-18;IGLV8-10	;	IGLJ3;IGLJ3	IGLC2;IGLC2
clonotype4309	clonotype4309_consensus_6200;clonotype4309_consensus_6201;clonotype4309_consensus_6202	1	0.000114103	CTRGGDSCGYNDMDLW	TGTACAAGAGGCGGTGATAGTTGTGGTTATAATGATATGGATCTCTGG	IGHV1S2		IGHJ5	IGHM							CFLGKSCTNVPF;CTLYKSSAVPF	TGTTTTTTGGGGAAAAGTTGTACTAATGTTCCCTTC;TGTACTCTGTATAAAAGTAGTGCTGTTCCCTTC	IGLV8-19;IGLV8-10	;	IGLJ3;IGLJ3	IGLC2;IGLC2
clonotype4312	clonotype4312_consensus_6207;clonotype4312_consensus_6208	1	0.000114103	CVGGYGAYCWDAMDLW	TGTGTAGGAGGCTATGGTGCGTATTGCTGGGACGCTATGGATCTCTGG	IGHV1S2		IGHJ5	IGHM							CTLYKSSKNIF	TGTACTCTATATAAAAGTAGTAAAAATATTTTC	IGLV8-10		IGLJ2	IGLC2
clonotype4316	clonotype4316_consensus_6215;clonotype4316_consensus_6216	1	0.000114103	CARCTYGCFSGYMHLW	TGTGCACGATGCACTTACGGTTGCTTTAGCGGTTATATGCATCTCTGG	IGHV1S2		IGHJ5	IGHM							CALYKSSAIIF	TGTGCTCTGTATAAAAGTAGTGCTATTATTTTC	IGLV8-13		IGLJ2	IGLC2
clonotype4324	clonotype4324_consensus_6233;clonotype4324_consensus_6234	1	0.000114103	CAIGGASCWSLGMLLW	TGTGCAATAGGGGGTGCTAGTTGCTGGTCCCTCGGTATGCTTCTCTGG	IGHV1S2		IGHJ5								CALYKSAAHSF	TGTGCTCTGTATAAAAGTGCAGCACATTCCTTC	IGLV8-19		IGLJ3	IGLC2
clonotype4332	clonotype4332_consensus_6249;clonotype4332_consensus_6250	1	0.000114103	CARGCSGCFSGRLHLW	TGTGCAAGAGGCTGCAGCGGTTGTTTCAGCGGTCGTCTGCATCTCTGG	IGHV1S2		IGHJ5	IGHM							CQSADKDNNNIPF	TGTCAGTCAGCTGACAAAGATAATAATAATATTCCCTTC	IGLV3-3		IGLJ3	IGLC2
clonotype4341	clonotype4341_consensus_6271;clonotype4341_consensus_6272	1	0.000114103	CVVGSDHTYFGTNDVW	TGCGTCGTGGGTAGTGATCATACGTACTTTGGTACGAATGATGTCTGG	IGHV1S2		IGHJ5	IGHM							CGLYKSSANIF	TGTGGTCTGTATAAAAGTAGTGCTAATATTTTC	IGLV8-18		IGLJ2	IGLC2
clonotype4344	clonotype4344_consensus_6277;clonotype4344_consensus_6278;clonotype4344_consensus_6279	1	0.000114103	CGKSSGSVYYFGMDLW	TGTGGAAAGAGTAGCGGTTCCGTATATTACTTCGGTATGGATCTCTGG	IGHV1S2		IGHJ5	IGHD	CFQHNSAPYGF	TGTTTCCAGCATAATAGTGCACCGTATGGTTTC	IGKV1-11		IGKJ2	IGKC	CVLNESSARFF	TGTGTTCTGAATGAAAGTAGTGCGCGTTTCTTC	IGLV8-13		IGLJ2	IGLC2
clonotype4354	clonotype4354_consensus_6299;clonotype4354_consensus_6300	1	0.000114103	CATGGANCWSDATDLW	TGTGCAACAGGGGGCGCTAATTGCTGGTCCGATGCCACGGATCTCTGG	IGHV1S2		IGHJ5	IGHM							CALFKSSANIF	TGTGCTCTGTTTAAAAGTAGTGCTAATATTTTC	IGLV8-19		IGLJ2	IGLC2
clonotype4357	clonotype4357_consensus_6307;clonotype4357_consensus_6308	1	0.000114103	CAKGYNMYYDYFMYLW	TGTGCAAAAGGCTATAATATGTACTATGATTACTTTATGTATCTCTGG	IGHV1S2		IGHJ5	IGHM							CALYKSSTVIF	TGTGCTCTGTATAAAAGTAGTACTGTTATTTTC	IGLV8-18		IGLJ2	IGLC2
clonotype4360	clonotype4360_consensus_6313;clonotype4360_consensus_6314	1	0.000114103	CVKGYGSSCVDGLDLW	TGTGTAAAAGGCTACGGTAGTAGTTGTGTTGATGGACTGGATCTCTGG	IGHV1S2		IGHJ5	IGHM							CTLYKSTDIIF	TGTACTCTGTATAAAAGTACTGATATCATTTTT	IGLV8-10		IGLJ2	IGLC2
clonotype4365	clonotype4365_consensus_6323;clonotype4365_consensus_6324	1	0.000114103	CAVRSRCFSGYDMDLW	TGTGCCGTACGAAGTCGTTGTTTTAGTGGTTACGATATGGATCTCTGG	IGHV1S2		IGHJ5	IGHD							CALYGSSTNFPF	TGTGCTCTCTATGGAAGTAGTACTAATTTTCCCTTC	IGLV8-13		IGLJ3	IGLC2
clonotype4367	clonotype4367_consensus_6327;clonotype4367_consensus_6328	1	0.000114103	CTRGYIGIYGDHVDLW	TGTACAAGAGGGTACATTGGTATCTATGGAGATCATGTGGATCTGTGG	IGHV1S2		IGHJ5	IGHD							CALYKSSGNIPF	TGTGCTCTGTATAAAAGTAGTGGTAATATTCCCTTC	IGLV8-18		IGLJ3	IGLC2
clonotype4368	clonotype4368_consensus_6329;clonotype4368_consensus_6330	1	0.000114103	CARGALWINSYGMNLW	TGTGCAAGAGGTGCTCTATGGATTAATTCTTATGGTATGAATCTCTGG	IGHV1S2		IGHJ5	IGHM							CALYKSFTNNIF	TGTGCTCTGTATAAAAGTTTTACTAATAATATTTTC	IGLV8-13		IGLJ2	IGLC2
clonotype4376	clonotype4376_consensus_6345;clonotype4376_consensus_6346	1	0.000114103	CATGGGVDCYTKMDLW	TGTGCAACTGGCGGTGGTGTGGATTGCTATACGAAAATGGATCTCTGG	IGHV1S2		IGHJ5	IGHM							CTLYKSSANRPF	TGTACTCTATATAAAAGTAGTGCTAATCGTCCCTTC	IGLV8-13		IGLJ3	IGLC2
clonotype4384	clonotype4384_consensus_6362;clonotype4384_consensus_6363	1	0.000114103	CVIGNDVNCYSGMDLW	TGCGTAATAGGAAATGATGTTAATTGTTATTCTGGTATGGATCTCTGG	IGHV1S2		IGHJ5	IGHM							CTLLKSSANAIF	TGTACTCTGCTTAAAAGTAGTGCTAATGCTATTTTC	IGLV8-10		IGLJ2	IGLC2
clonotype4396	clonotype4396_consensus_6386;clonotype4396_consensus_6387;clonotype4396_consensus_6388	1	0.000114103	CATGWDYNAGYSWELW	TGTGCAACAGGCTGGGATTACAATGCTGGTTACAGTTGGGAGCTCTGG	IGHV1S2		IGHJ5	IGHD							CALYKSSENVPF;CALYKSTANFPF	TGTGCTCTGTATAAAAGTAGTGAAAATGTTCCCTTC;TGTGCTCTGTATAAAAGTACTGCGAATTTTCCCTTC	IGLV8-13;IGLV8-13	;	IGLJ3;IGLJ3	IGLC2;IGLC2
clonotype4398	clonotype4398_consensus_6391;clonotype4398_consensus_6392	1	0.000114103	CARGWDAVMTDVMDLW	TGTGCAAGAGGCTGGGATGCTGTGATGACGGATGTTATGGATCTCTGG	IGHV1S2		IGHJ5	IGHD							CTLYKSTANVPF	TGTACTCTGTATAAAAGTACTGCTAATGTTCCCTTT	IGLV8-10		IGLJ3	IGLC2
clonotype4399	clonotype4399_consensus_6393;clonotype4399_consensus_6394	1	0.000114103	CATGGDSWYYYGFHLW	TGTGCAACAGGCGGTGATAGTTGGTATTACTATGGTTTCCATCTCTGG	IGHV1S2		IGHJ5	IGHD							CALYKSTSNFPF	TGTGCTCTGTATAAAAGTACTAGTAATTTTCCCTTC	IGLV8-13		IGLJ3	IGLC2
clonotype4400	clonotype4400_consensus_6395;clonotype4400_consensus_6396	1	0.000114103	CARGLWSGYVGSMYLW	TGTGCAAGAGGTCTATGGAGCGGTTACGTCGGTTCTATGTATCTCTGG	IGHV1S2		IGHJ5	IGHM							CILYKSSNNVPF	TGTATTCTGTATAAAAGTAGTAATAATGTTCCCTTC	IGLV8-10		IGLJ3	IGLC2
clonotype4401	clonotype4401_consensus_6397;clonotype4401_consensus_6398	1	0.000114103	CTRETCVTCGDPMDLW	TGTACAAGAGAAACTTGCGTTACTTGCGGTGACCCTATGGATCTCTGG	IGHV1S2		IGHJ5	IGHM							CALYKSSVILIF	TGTGCTCTGTATAAAAGTAGTGTTATCCTTATCTTC	IGLV8-18		IGLJ2	IGLC2
clonotype4403	clonotype4403_consensus_6401;clonotype4403_consensus_6402	1	0.000114103	CAKHYYGDCSDGMHLW	TGTGCAAAGCACTACTACGGTGATTGTAGTGATGGTATGCATCTCTGG	IGHV1S2		IGHJ5	IGHM							CCLYKSGGSNIF	TGTTGTCTATATAAAAGTGGTGGTAGTAATATTTTC	IGLV8-10		IGLJ2	IGLC2
clonotype4404	clonotype4404_consensus_6403;clonotype4404_consensus_6404	1	0.000114103	CARGDGGCVGSGWDLW	TGTGCAAGAGGCGATGGCGGTTGCGTGGGCAGTGGCTGGGATCTCTGG	IGHV1S2		IGHJ5	IGHM							CTLGKSCTNVSF	TGTACTCTGGGGAAAAGTTGTACTAATGTTTCCTTC	IGLV8-18		IGLJ3	IGLC2
clonotype4409	clonotype4409_consensus_6413;clonotype4409_consensus_6414	1	0.000114103	CVTGLNSGCSLPMHLW	TGTGTAACAGGCCTTAATTCGGGTTGCTCCCTACCTATGCATCTCTGG	IGHV1S2		IGHJ5	IGHM							CALEKSGFNAIF	TGTGCTTTGGAGAAAAGTGGGTTTAATGCTATTTTC	IGLV8-18		IGLJ2	IGLC2
clonotype4416	clonotype4416_consensus_6428;clonotype4416_consensus_6429	1	0.000114103	CVTGVYSACFTNGDLW	TGTGTAACAGGCGTATATAGTGCTTGCTTCACCAATGGGGATCTCTGG	IGHV1S2		IGHJ5	IGHD							CALYKSSTKVSF	TGTGCTCTGTATAAAAGTAGTACTAAGGTTTCCTTC	IGLV8-18		IGLJ3	IGLC2
clonotype4428	clonotype4428_consensus_6453;clonotype4428_consensus_6454	1	0.000114103	CASGDDGGWWYPLYLW	TGTGCGTCAGGCGATGATGGTGGTTGGTGGTACCCATTGTATCTCTGG	IGHV1S2		IGHJ5	IGHM							CTLAKGSAGNIF	TGTACTCTGGCTAAAGGTAGTGCTGGTAATATTTTC	IGLV8-10		IGLJ2	IGLC2
clonotype4452	clonotype4452_consensus_6508;clonotype4452_consensus_6509	1	0.000114103	CAVYGANCPDHGMDIW	TGTGCGGTCTATGGTGCGAATTGTCCTGACCATGGTATGGATATCTGG	IGHV1S2		IGHJ5	IGHM							CALYKSAGNVPF	TGTGCTCTGTATAAAAGTGCTGGTAATGTTCCCTTC	IGLV8-13		IGLJ3	IGLC2
clonotype4453	clonotype4453_consensus_6510;clonotype4453_consensus_6511	1	0.000114103	CVRGRSSNYYSDMNLW	TGTGTAAGGGGCCGGAGTAGCAATTACTACAGTGACATGAATCTCTGG	IGHV1S2		IGHJ5	IGHD	CQEYYSAHGF	TGTCAGGAGTATTATAGTGCACATGGTTTC	IGKV1-11		IGKJ2	IGKC
clonotype4454	clonotype4454_consensus_6512;clonotype4454_consensus_6513	1	0.000114103	CATGPNRGYYWSLDLW	TGTGCGACAGGCCCGAATCGAGGATATTACTGGTCCCTGGATCTCTGG	IGHV1S2		IGHJ5	IGHD							CTLQESSGGIIF	TGTACTCTGCAAGAAAGTAGTGGTGGTATTATTTTC	IGLV8-13		IGLJ2	IGLC2
clonotype4456	clonotype4456_consensus_6516;clonotype4456_consensus_6517	1	0.000114103	CTTLGNCGSYFLLNLW	TGTACAACATTGGGCAATTGCGGTAGCTATTTTCTTCTCAATCTCTGG	IGHV1S2		IGHJ5	IGHM							CGLYISTTNKLF	TGTGGTCTATATATCAGTACTACTAATAAACTTTTC	IGLV8-13		IGLJ2	IGLC2
clonotype4463	clonotype4463_consensus_6531;clonotype4463_consensus_6532	1	0.000114103	CVRVRYNVCYTNYDYW	TGTGTAAGAGTTAGGTATAATGTTTGCTATACCAATTACGACTACTGG	IGHV1S2		IGHJ3	IGHM							CALYKSCGNVPF	TGTGCTCTGTATAAAAGTTGTGGTAACGTTCCCTTC	IGLV8-18		IGLJ3	IGLC2
clonotype4465	clonotype4465_consensus_6535;clonotype4465_consensus_6536	1	0.000114103	CARGWSACYGNYVDLW	TGTGCAAGGGGGTGGAGCGCTTGCTATGGCAATTACGTGGATCTCTGG	IGHV1S2		IGHJ5	IGHD							CALAKSCTDVPF	TGTGCTCTGGCGAAAAGTTGTACGGATGTTCCCTTC	IGLV8-18		IGLJ3	IGLC2
clonotype4474	clonotype4474_consensus_6553;clonotype4474_consensus_6554	1	0.000114103	CSKTKGCYSGGLMNLW	TGTAGTAAAACGAAAGGTTGCTATAGCGGTGGTTTGATGAATCTCTGG	IGHV1S2		IGHJ5	IGHD							CALYKSSLNVPF	TGTGCTTTGTATAAAAGTAGTCTTAATGTTCCCTTC	IGLV8-19		IGLJ3	IGLC2
clonotype4479	clonotype4479_consensus_6563;clonotype4479_consensus_6564	1	0.000114103	CASYSGYSIYDVMHLW	TGTGCGAGTTATAGTGGTTACAGCATATATGATGTGATGCATCTCTGG	IGHV1S2		IGHJ5	IGHM	CLQYNGANGF	TGTTTGCAGTATAATGGTGCAAATGGTTTC	IGKV1-11		IGKJ2	IGKC
clonotype4487	clonotype4487_consensus_6580;clonotype4487_consensus_6581	1	0.000114103	CARGWYGNCYSDIDLW	TGTGCAAGAGGCTGGTACGGCAATTGCTATAGCGACATAGATCTCTGG	IGHV1S2		IGHJ5	IGHD							CALYKSSGNVPF	TGTGCTCTCTATAAAAGTAGTGGTAATGTTCCCTTC	IGLV8-13		IGLJ3	IGLC2
clonotype4503	clonotype4503_consensus_6612;clonotype4503_consensus_6613	1	0.000114103	CARRSGCGGVNMLDLW	TGTGCAAGAAGAAGCGGTTGCGGTGGCGTCAATATGCTAGATCTCTGG	IGHV1S2		IGHJ5	IGHM							CGLYQGIANAIF	TGTGGTCTATATCAAGGTATCGCTAATGCTATTTTC	IGLV8-13		IGLJ2	IGLC2
clonotype4504	clonotype4504_consensus_6614;clonotype4504_consensus_6615	1	0.000114103	CASCYGTCSGGSMDLW	TGTGCAAGCTGCTATGGAACTTGCAGTGGGGGTTCGATGGATCTCTGG	IGHV1S2		IGHJ5	IGHD							CFLFKSTDTRIF	TGTTTTCTGTTTAAAAGCACTGATACAAGGATTTTC	IGLV8-13		IGLJ2	IGLC2
clonotype4513	clonotype4513_consensus_6632;clonotype4513_consensus_6633	1	0.000114103	CGTGGGYYYLSAMDLW	TGTGGAACAGGCGGCGGATATTATTATCTGAGCGCTATGGATCTCTGG	IGHV1S2		IGHJ5	IGHD	CQQYESAPYGF	TGTCAGCAGTATGAGAGTGCACCGTATGGTTTC	IGKV1-11		IGKJ2	IGKC
clonotype4521	clonotype4521_consensus_6649;clonotype4521_consensus_6650	1	0.000114103	CARVRNSDPVNAMNLW	TGTGCAAGAGTTCGAAATTCTGACCCAGTGAATGCAATGAATCTCTGG	IGHV1S2		IGHJ5	IGHM	CLQHNSPPPTF	TGTTTGCAGCATAATAGTCCACCTCCGACGTTC	IGKV1-11		IGKJ1	IGKC
clonotype4524	clonotype4524_consensus_6655;clonotype4524_consensus_6656	1	0.000114103	CATETYNSRSDAMDLW	TGTGCAACAGAAACCTATAACAGCCGGTCGGACGCAATGGATCTCTGG	IGHV1S2		IGHJ5	IGHM	CLQHSSEPYGF	TGTTTGCAGCATAGCAGTGAACCGTATGGCTTC	IGKV1-14		IGKJ2	IGKC
clonotype4525	clonotype4525_consensus_6657;clonotype4525_consensus_6658	1	0.000114103	CARSYSTTIAYSIYLW	TGTGCAAGAAGCTATAGTACCACGATTGCCTATTCTATCTATCTCTGG	IGHV1S2		IGHJ5		CFQYHSAPNGF	TGTTTCCAGTATCACAGTGCACCGAATGGTTTC	IGKV1-11		IGKJ2	IGKC
clonotype4526	clonotype4526_consensus_6659;clonotype4526_consensus_6660	1	0.000114103	CARGMMLVAPDPMDLW	TGTGCAAGAGGCATGATGCTAGTTGCTCCAGATCCTATGGATCTCTGG	IGHV1S2		IGHJ5	IGHM							CTLYKSSANYNIF	TGTACTCTGTATAAAAGTAGTGCTAATTATAATATTTTC	IGLV8-10		IGLJ2	IGLC2
clonotype4528	clonotype4528_consensus_6663;clonotype4528_consensus_6664	1	0.000114103	CARGHGPTYYEGCDLW	TGTGCAAGAGGCCATGGTCCTACTTACTATGAGGGCTGCGATCTCTGG	IGHV1S2		IGHJ5	IGHM	CMQHNSAPIGF	TGTATGCAGCATAACAGTGCACCGATTGGTTTC	IGKV1-11		IGKJ2	IGKC
clonotype4534	clonotype4534_consensus_6675;clonotype4534_consensus_6676	1	0.000114103	CGVSVGATVYSSMRLW	TGTGGTGTAAGCGTTGGTGCGACTGTCTACTCTTCTATGCGCCTCTGG	IGHV1S2		IGHJ5	IGHM	CQQYIGAPFGF	TGTCAGCAGTATATTGGTGCACCGTTTGGTTTC	IGKV1-11		IGKJ2	IGKC
clonotype4536	clonotype4536_consensus_6679;clonotype4536_consensus_6680	1	0.000114103	CARSGSGCYSGLLNLW	TGTGCAAGAAGCGGAAGCGGTTGCTATAGCGGCCTTTTGAATCTCTGG	IGHV1S2		IGHJ5	IGHM	CLHGNSAPNGF	TGTTTGCACGGTAATAGTGCACCGAATGGTTTC	IGKV1-11		IGKJ2	IGKC
clonotype4549	clonotype4549_consensus_6705;clonotype4549_consensus_6706	1	0.000114103	CSKTYSTCSYSVSNLW	TGTTCAAAAACTTATAGTACGTGCAGTTACAGTGTTTCAAATCTCTGG	IGHV1S2		IGHJ5	IGHM	CHQYYSLSYTF	TGTCACCAATACTATAGTTTATCGTATACGTTC	IGKV1-11		IGKJ2	IGKC
clonotype4575	clonotype4575_consensus_6757;clonotype4575_consensus_6758	1	0.000114103	CARGRYIYVYSSMDLW	TGTGCAAGAGGTCGCTATATCTATGTTTATTCTTCTATGGATCTCTGG	IGHV1S2		IGHJ5	IGHM	CLQHNSPPPGF	TGTTTGCAGCATAATAGTCCACCTCCTGGTTTC	IGKV1-11		IGKJ2	IGKC
clonotype4576	clonotype4576_consensus_6759;clonotype4576_consensus_6760	1	0.000114103	CARGKGGSDYYLMDLW	TGTGCCAGAGGCAAAGGTGGAAGTGACTACTATCTTATGGATCTCTGG	IGHV1S2		IGHJ5	IGHD	CLQYYSEPNNF	TGTTTGCAGTATTACAGTGAACCGAATAATTTC	IGKV1-11		IGKJ2	IGKC
clonotype4578	clonotype4578_consensus_6763;clonotype4578_consensus_6764	1	0.000114103	CAKNRGSNGDSIIPLW	TGTGCTAAAAATCGCGGTAGCAATGGTGATAGTATTATCCCCCTCTGG	IGHV1S2		IGHJ5	IGHM	CQQYDSAPYGF	TGTCAGCAGTATGACAGTGCACCTTATGGTTTC	IGKV1-11		IGKJ2	IGKC
clonotype4579	clonotype4579_consensus_6765;clonotype4579_consensus_6766	1	0.000114103	CAKAADSGCDRSLRTW	TGTGCAAAGGCTGCCGATAGTGGTTGCGATAGGAGTCTCCGCACCTGG	IGHV1S2		IGHJ5	IGHM	CQQNNNAPYGF	TGTCAGCAGAATAATAATGCACCGTATGGTTTC	IGKV1-11		IGKJ2	IGKC
clonotype4581	clonotype4581_consensus_6769;clonotype4581_consensus_6770	1	0.000114103	CGTGVRGCLGGGMELW	TGTGGAACAGGCGTTAGAGGTTGCTTGGGCGGTGGTATGGAGCTCTGG	IGHV1S2		IGHJ5	IGHM	CQHFYSSPLGF	TGTCAACACTTTTATAGTTCACCTCTTGGTTTC	IGKV1-11		IGKJ2	IGKC
clonotype4590	clonotype4590_consensus_6788;clonotype4590_consensus_6789	1	0.000114103	CAAGLNNLCDGASGSW	TGCGCAGCAGGCTTGAATAACCTTTGCGATGGCGCTAGTGGGTCCTGG	IGHV1S2		IGHJ5	IGHM	CQQLYSTPYNF	TGTCAGCAGCTTTATAGTACACCGTATAATTTC	IGKV1-11		IGKJ2	IGKC
clonotype4595	clonotype4595_consensus_6798;clonotype4595_consensus_6799	1	0.000114103	CAVGVYTTYGGATDLW	TGTGCAGTAGGGGTATATACTACTTACGGGGGAGCGACGGATCTCTGG	IGHV1S2		IGHJ5	IGHD	CQQHDTVPYGF	TGTCAGCAACATGATACTGTACCGTATGGTTTC	IGKV1-11		IGKJ2	IGKC
clonotype4614	clonotype4614_consensus_6836;clonotype4614_consensus_6837	1	0.000114103	CARGYDSRYYYSLHLW	TGCGCAAGAGGGTACGATTCCCGTTATTACTATAGTTTACATCTCTGG	IGHV1S2		IGHJ5	IGHD							CALYKGSASYVAF	TGTGCTCTGTATAAGGGAAGTGCCAGCTATGTTGCCTTC	IGLV8-18		IGLJ3	IGLC2
clonotype4621	clonotype4621_consensus_6850;clonotype4621_consensus_6851	1	0.000114103	CVNGQWTVSIAFALLW	TGTGTAAATGGGCAGTGGACTGTTTCTATAGCGTTTGCACTTCTCTGG	IGHV1S2		IGHJ5	IGHD							CCLEKGTSIWSWTF	TGTTGTCTCGAGAAGGGAACTAGTATCTGGAGTTGGACCTTC	IGLV8-18		IGLJ3	IGLC2
clonotype4622	clonotype4622_consensus_6852;clonotype4622_consensus_6853	1	0.000114103	CASVNGGCFSGYEDLW	TGTGCGTCAGTCAATGGCGGTTGCTTTAGCGGTTACGAGGATCTCTGG	IGHV1S2		IGHJ5								CALYPGSGTYRYIF	TGTGCTCTGTATCCGGGAAGTGGTACCTACCGTTATATTTTC	IGLV8-16		IGLJ2	IGLC2
clonotype4625	clonotype4625_consensus_6858;clonotype4625_consensus_6859	1	0.000114103	CATGNVGCWVDGMSLW	TGTGCAACAGGCAACGTAGGTTGCTGGGTCGATGGTATGAGTCTCTGG	IGHV1S2		IGHJ5	IGHM							CRLYKGSGTYTNIF	TGTCGTCTCTATAAGGGAAGTGGTACCTACACTAATATTTTC	IGLV8-16		IGLJ2	IGLC2
clonotype4632	clonotype4632_consensus_6872;clonotype4632_consensus_6873	1	0.000114103	CASDKKDASCYFGCLW	TGTGCATCGGATAAGAAGGATGCTAGTTGCTATTTTGGTTGTCTCTGG	IGHV1S2		IGHJ5	IGHM							CALYKGSSTYTYTF	TGTGCTCTGTATAAGGGAAGTAGTACCTACACTTATACTTTC	IGLV8-16		IGLJ2	IGLC2
clonotype4633	clonotype4633_consensus_6874;clonotype4633_consensus_6875	1	0.000114103	CARGRRVLVAISMDLW	TGTGCAAGAGGCCGGAGAGTGCTAGTTGCTATATCTATGGATCTCTGG	IGHV1S2		IGHJ5	IGHD	CQQNKESYGF	TGCCAGCAAAATAAAGAATCGTATGGTTTC	IGKV2-13		IGKJ2	IGKC
clonotype4634	clonotype4634_consensus_6876;clonotype4634_consensus_6877	1	0.000114103	CQAAVAIAVTSPMDLW	TGTCAGGCGGCGGTTGCTATAGCGGTTACGTCTCCGATGGATCTCTGG	IGHV1S2	IGHD2	IGHJ5	IGHM	CQQHKESNGF	TGCCAGCAACATAAAGAATCGAATGGTTTC	IGKV2-8		IGKJ2	IGKC
clonotype4635	clonotype4635_consensus_6878;clonotype4635_consensus_6879	1	0.000114103	CARGEVAIAVTCMDLW	TGTGCAAGAGGCGAAGTTGCTATAGCGGTTACGTGCATGGATCTCTGG	IGHV1S2		IGHJ5	IGHD	CQQYKELWTF	TGCCAGCAATATAAAGAATTGTGGACGTTC	IGKV2-13		IGKJ1	IGKC
clonotype4637	clonotype4637_consensus_6882;clonotype4637_consensus_6883	1	0.000114103	CTKGLGGSWYMDMTLW	TGTACAAAAGGCTTGGGTGGTTCTTGGTATATGGACATGACTCTCTGG	IGHV1S2		IGHJ5	IGHM							CSLYKGSDTYTVTF	TGTAGTCTGTATAAGGGAAGTGATACCTACACTGTGACCTTC	IGLV8-16		IGLJ3	IGLC2
clonotype4638	clonotype4638_consensus_6884;clonotype4638_consensus_6885	1	0.000114103	CARGDISTVAKTMDLW	TGTGCAAGAGGCGATATAAGTACGGTGGCCAAGACTATGGATCTCTGG	IGHV1S2		IGHJ5	IGHM							CAIYKGTGTYTYIF	TGTGCTATATATAAGGGAACTGGTACCTACACTTATATTTTC	IGLV8-16		IGLJ2	IGLC2
clonotype4650	clonotype4650_consensus_6908;clonotype4650_consensus_6909	1	0.000114103	CAAGARACYDGSMPVW	TGTGCAGCAGGCGCGAGGGCTTGCTATGACGGTTCTATGCCTGTCTGG	IGHV1S2		IGHJ5	IGHM	CLEHSSLPPYGF	TGTTTGGAGCATAGCAGTTTACCTCCGTATGGTTTC	IGKV1-11		IGKJ2	IGKC
clonotype4658	clonotype4658_consensus_6925;clonotype4658_consensus_6926	1	0.000114103	CATGGCYTGYYVGDRW	TGTGCAACAGGCGGTTGTTATACCGGTTACTATGTCGGGGATCGCTGG	IGHV1S2		IGHJ5	IGHM	CQQHYSAPPYGF	TGTCAGCAGCATTATAGTGCACCTCCGTATGGTTTC	IGKV1-11		IGKJ2	IGKC
clonotype4667	clonotype4667_consensus_6943;clonotype4667_consensus_6944	1	0.000114103	CVTAYGAGCYEDMKLW	TGTGTGACGGCCTATGGTGCGGGTTGCTATGAAGACATGAAGCTCTGG	IGHV1S2		IGHJ5	IGHM							CALYKGSNTYTYIF	TGTGCTCTGTATAAGGGAAGTAATACCTACACTTATATTTTC	IGLV8-18		IGLJ2	IGLC2
clonotype4691	clonotype4691_consensus_6992;clonotype4691_consensus_6993	1	0.000114103	CGRHGGAMATSVTFRW	TGTGGAAGACACGGTGGAGCGATGGCTACATCAGTTACGTTCAGGTGG	IGHV1S2		IGHJ3	IGHM	CQQHKESPNGF	TGCCAGCAACATAAAGAATCTCCGAATGGTTTC	IGKV2-8		IGKJ2	IGKC
clonotype4692	clonotype4692_consensus_6994;clonotype4692_consensus_6995	1	0.000114103	CARGSERDYYYAMDLW	TGTGCAAGAGGCTCCGAGAGGGACTATTACTATGCTATGGATCTCTGG	IGHV1S2		IGHJ5	IGHM	CQQNKESLNGF	TGCCAGCAAAATAAAGAATCTCTGAATGGTTTC	IGKV2-6		IGKJ2	IGKC
clonotype4694	clonotype4694_consensus_6998;clonotype4694_consensus_6999	1	0.000114103	CGRNLEVVDTDAMDLW	TGTGGAAGAAACCTTGAGGTAGTTGATACTGATGCTATGGATCTCTGG	IGHV1S2		IGHJ5	IGHD	CQQHKETPNGF	TGCCAGCAACATAAAGAGACTCCGAATGGTTTC	IGKV2-8		IGKJ2	IGKC
clonotype4718	clonotype4718_consensus_7046;clonotype4718_consensus_7047	1	0.000114103	CATGLGSGCYSGYCLW	TGTGCAACAGGCCTAGGTAGCGGTTGCTATAGCGGTTACTGCCTCTGG	IGHV1S2	IGHD2	IGHJ5	IGHM	CFQALQSPNGF	TGTTTTCAAGCTTTACAATCTCCGAATGGTTTC	IGKV2-10		IGKJ2	IGKC
clonotype4737	clonotype4737_consensus_7083;clonotype4737_consensus_7084	1	0.000114103	CAIDDGECGGGHPMDLW	TGTGCAATAGACGATGGTGAATGCGGTGGCGGTCACCCCATGGATCTCTGG	IGHV1S2		IGHJ5	IGHM							CGLYKSSTIF	TGTGGTCTCTATAAAAGTAGCACTATTTTC	IGLV8-13		IGLJ2	IGLC2
clonotype4740	clonotype4740_consensus_7091;clonotype4740_consensus_7092	1	0.000114103	CARAYGGTCVGVGMHLW	TGTGCAAGAGCCTATGGTGGTACTTGCGTTGGAGTAGGTATGCATCTCTGG	IGHV1S2		IGHJ5	IGHM							CQSTDSIVNGIF	TGTCAGTCAACTGACAGCATTGTTAATGGTATTTTC	IGLV3-3		IGLJ2	IGLC2
clonotype4741	clonotype4741_consensus_7093;clonotype4741_consensus_7094	1	0.000114103	CAKEIAIAMVLVAMDLW	TGTGCAAAGGAAATTGCTATAGCTATGGTGCTAGTTGCTATGGATCTCTGG	IGHV1S2	IGHD1	IGHJ5	IGHM							CQSADSIDNAIF	TGTCAGTCAGCTGACAGCATTGATAATGCTATTTTC	IGLV3-3		IGLJ2	IGLC2
clonotype4742	clonotype4742_consensus_7095;clonotype4742_consensus_7096	1	0.000114103	CARGFIGVSYYYLLDLW	TGTGCAAGAGGCTTTATAGGCGTTAGTTACTATTATCTGTTGGATCTCTGG	IGHV1S2		IGHJ5	IGHM							CQSIDIRSNAPF	TGTCAGTCAATTGACATCAGGAGCAATGCCCCCTTC	IGLV3-3		IGLJ3	IGLC2
clonotype4776	clonotype4776_consensus_7172;clonotype4776_consensus_7173	1	0.000114103	CARDVDGYTDIEGLDLW	TGTGCAAGAGACGTCGACGGTTATACGGATATCGAGGGTCTGGATCTCTGG	IGHV1S2		IGHJ5	IGHM							CALYKSSAPF	TGTGCTCTCTATAAAAGTAGTGCTCCCTTC	IGLV8-10		IGLJ3	IGLC2
clonotype4777	clonotype4777_consensus_7174;clonotype4777_consensus_7175	1	0.000114103	CGRFTNCWSGFYDMGLW	TGTGGAAGATTCACCAATTGCTGGAGCGGTTTCTATGACATGGGTCTCTGG	IGHV1S2		IGHJ5	IGHM							CALYKSTTNIF	TGTGCTCTGTATAAAAGTACTACCAATATTTTC	IGLV8-13		IGLJ2	IGLC2
clonotype4785	clonotype4785_consensus_7190;clonotype4785_consensus_7191	1	0.000114103	CTAGSGCHGIYWAMDLW	TGTACAGCAGGCAGCGGTTGTCATGGCATTTACTGGGCGATGGATCTCTGG	IGHV1S2		IGHJ5	IGHM							CILYKNTANIF	TGTATTCTGTATAAAAATACTGCTAATATTTTC	IGLV8-13		IGLJ2	IGLC2
clonotype4787	clonotype4787_consensus_7194;clonotype4787_consensus_7195	1	0.000114103	CTTGENNLYSDWGMDLW	TGTACAACAGGCGAGAACAATTTGTATAGCGATTGGGGGATGGATCTCTGG	IGHV1S2		IGHJ5	IGHD							CTLYKSSTNIF	TGTACTCTGTATAAAAGTAGTACTAATATTTTC	IGLV8-10		IGLJ2	IGLC2
clonotype4793	clonotype4793_consensus_7206;clonotype4793_consensus_7207	1	0.000114103	CAREYRNYIEYDAVDLW	TGTGCAAGAGAGTATCGAAACTACATTGAGTATGATGCTGTAGATCTCTGG	IGHV1S2		IGHJ5	IGHM							CGLYKSTTNIF	TGTGGTCTGTATAAAAGTACCACAAATATTTTC	IGLV8-13		IGLJ2	IGLC2
clonotype4803	clonotype4803_consensus_7226;clonotype4803_consensus_7227	1	0.000114103	CVRGATSTCYSGLGDLW	TGTGTGAGAGGTGCTACTAGCACGTGCTATAGCGGACTAGGGGATCTCTGG	IGHV1S2		IGHJ5	IGHM							CALQKSGGTPF	TGTGCTCTACAGAAAAGTGGTGGTACTCCCTTC	IGLV8-19		IGLJ3	IGLC2
clonotype4806	clonotype4806_consensus_7234;clonotype4806_consensus_7235	1	0.000114103	CATGYVDSCYDYVTKLW	TGTGCAACAGGCTATGTCGATAGTTGCTACGATTATGTGACGAAACTCTGG	IGHV1S2		IGHJ5	IGHM							CALGKNGGTTF	TGTGCTCTAGGGAAAAATGGTGGTACTACCTTC	IGLV8-18		IGLJ3	IGLC2
clonotype4808	clonotype4808_consensus_7238;clonotype4808_consensus_7239	1	0.000114103	CAREYDSSWYLGYMDLW	TGTGCAAGAGAGTACGATAGTAGTTGGTATCTCGGTTACATGGATCTCTGG	IGHV1S2		IGHJ5	IGHM							CGLYKSGTKIF	TGTGGTCTGTATAAAAGTGGAACTAAGATTTTC	IGLV8-19		IGLJ2	IGLC2
clonotype4813	clonotype4813_consensus_7249;clonotype4813_consensus_7250	1	0.000114103	CARNSYDGTYYYAMDLW	TGTGCAAGAAATAGCTATGATGGTACTTATTACTATGCTATGGATCTCTGG	IGHV1S2		IGHJ5	IGHM							CALYKSSVVPF	TGTGCTCTGTATAAAAGTAGTGTTGTTCCCTTC	IGLV8-13		IGLJ3	IGLC2
clonotype4819	clonotype4819_consensus_7261;clonotype4819_consensus_7262	1	0.000114103	CARGFWYTYDAFRMDLW	TGTGCAAGAGGCTTTTGGTATACCTATGATGCTTTTAGGATGGATCTCTGG	IGHV1S2		IGHJ5	IGHM							CQSVDSIDNAKLF	TGTCAGTCAGTTGACAGCATTGATAATGCTAAACTTTTC	IGLV3-3		IGLJ2	IGLC2
clonotype4821	clonotype4821_consensus_7266;clonotype4821_consensus_7267	1	0.000114103	CASNYGTASYVYAMDLW	TGTGCCTCAAACTATGGTACTGCTTCGTACGTCTATGCTATGGATCTCTGG	IGHV1S2		IGHJ5	IGHM							CALYKNSGNRF	TGTGCTCTGTATAAAAATAGTGGTAATAGGTTC	IGLV8-13		IGLJ2	IGLC2
clonotype4823	clonotype4823_consensus_7270;clonotype4823_consensus_7271;clonotype4823_consensus_7272	1	0.000114103	CARGGYNDFYYYGMDVW	TGTGCAAGAGGCGGGTACAATGACTTTTATTACTATGGTATGGATGTCTGG	IGHV1S2		IGHJ5	IGHM							CALYISTTNVPF;CQSVDSIENASIF	TGTGCTCTGTATATCAGTACCACTAATGTTCCCTTC;TGTCAGTCAGTTGACAGCATTGAGAATGCTAGTATTTTC	IGLV8-13;IGLV3-3	;	IGLJ3;IGLJ2	IGLC2;IGLC2
clonotype4825	clonotype4825_consensus_7275;clonotype4825_consensus_7276	1	0.000114103	CATNYGDNWWTYGMDLW	TGTGCAACGAACTATGGTGATAATTGGTGGACCTATGGTATGGATCTCTGG	IGHV1S2		IGHJ5	IGHD							CALGKSGGSTF	TGTGCTCTAGGGAAAAGTGGTGGGTCCACCTTC	IGLV8-18		IGLJ3	IGLC2
clonotype4830	clonotype4830_consensus_7285;clonotype4830_consensus_7286	1	0.000114103	CAKGSFGCFGGSEMHLW	TGTGCAAAAGGCAGTTTTGGTTGCTTTGGTGGGAGTGAAATGCATCTCTGG	IGHV1S2		IGHJ5	IGHD							CTLYKSSANIF	TGTACTCTGTATAAAAGTAGTGCTAATATTTTC	IGLV8-10		IGLJ2	IGLC2
clonotype4831	clonotype4831_consensus_7287;clonotype4831_consensus_7288	1	0.000114103	CAIGDGFNWYPNSRYLW	TGTGCAATAGGCGATGGTTTTAATTGGTATCCGAATTCAAGATATCTCTGG	IGHV1S2		IGHJ5								CSVYKSSVSIF	TGTAGTGTGTATAAAAGTAGTGTTAGCATTTTC	IGLV8-10		IGLJ2	IGLC2
clonotype4832	clonotype4832_consensus_7289;clonotype4832_consensus_7290	1	0.000114103	CATGRGDSCYVYGMNLW	TGTGCAACAGGCCGGGGTGATAGTTGTTACGTCTATGGTATGAATCTCTGG	IGHV1S2		IGHJ5	IGHM							CALHKSTDNIF	TGTGCTCTGCATAAAAGTACTGATAATATTTTC	IGLV8-13		IGLJ2	IGLC2
clonotype4838	clonotype4838_consensus_7305;clonotype4838_consensus_7306	1	0.000114103	CTRGIGGRCFVYGMDLW	TGTACAAGAGGCATAGGTGGTAGATGCTTTGTCTATGGTATGGATCTCTGG	IGHV1S2		IGHJ5	IGHM							CQSTDKLDVAVPF	TGTCAGTCAACTGACAAACTTGATGTTGCAGTTCCCTTC	IGLV3-3		IGLJ3	IGLC2
clonotype4847	clonotype4847_consensus_7325;clonotype4847_consensus_7326	1	0.000114103	CVRSHSGCWSGYGMDLW	TGTGTAAGATCGCATAGCGGTTGCTGGAGCGGTTACGGAATGGATCTCTGG	IGHV1S2		IGHJ5	IGHM							CSLYKSSANIF	TGTAGTCTGTATAAAAGTAGTGCTAATATTTTC	IGLV8-10		IGLJ2	IGLC2
clonotype4852	clonotype4852_consensus_7335;clonotype4852_consensus_7336	1	0.000114103	CGTGGSGCGFYYDIYVW	TGTGGAACAGGTGGTAGCGGTTGCGGTTTTTACTATGATATATATGTCTGG	IGHV1S2		IGHJ5	IGHM							CALYKSSDNPF	TGTGCTCTGTATAAAAGTAGTGATAATCCCTTC	IGLV8-13		IGLJ3	IGLC2
clonotype4855	clonotype4855_consensus_7343;clonotype4855_consensus_7344;clonotype4855_consensus_7345;clonotype4855_consensus_7346	1	0.000114103	CASNMCDRYGGAWLDDPWIVMDLW;CATNWGAKDYSGVMDFW	TGCGCAAGTAATATGTGCGATAGGTATGGTGGTGCTTGGCTTGATGACCCCTGGATCGTGATGGATCTCTGG;TGTGCAACAAACTGGGGTGCTAAGGACTATTCCGGTGTTATGGATTTCTGG	IGHV1S2;IGHV1-15	;	IGHJ5;IGHJ5	IGHD;IGHD	CQQHNSAPYGF	TGTCAGCAGCATAATAGTGCACCGTATGGTTTC	IGKV1-11		IGKJ2	IGKC	CTLYKGRVVIF	TGTACTCTGTATAAAGGACGTGTTGTTATTTTC	IGLV8-10		IGLJ2	IGLC2
clonotype4888	clonotype4888_consensus_7417;clonotype4888_consensus_7418	1	0.000114103	CATGKGTSYFYYAMDLW	TGTGCAACAGGCAAGGGGACTAGTTATTTTTACTATGCAATGGATCTCTGG	IGHV1S2		IGHJ5	IGHD							CVLSRSTTNIF	TGTGTTCTATCTAGAAGTACTACTAATATTTTC	IGLV8-10		IGLJ2	IGLC2
clonotype4889	clonotype4889_consensus_7419;clonotype4889_consensus_7420;clonotype4889_consensus_7421;clonotype4889_consensus_7422	1	0.000114103	CARDCYIYGDSCGADGGDYAMDLW;CATGCYNYGASCQMDLW	TGTGCAAGAGATTGCTATATCTATGGTGATAGTTGCGGTGCTGACGGGGGGGACTATGCTATGGATCTCTGG;TGTGCAACAGGCTGCTATAATTATGGTGCTAGTTGTCAAATGGATCTCTGG	IGHV1-4;IGHV1S2	;	IGHJ5;IGHJ5	IGHM;IGHM							CGLSKGSGTYTIPF;CQSPDSIDNAVPF	TGTGGTCTGTCTAAGGGAAGTGGTACCTACACTATTCCCTTC;TGTCAGTCACCTGACAGCATTGATAATGCTGTTCCCTTC	IGLV8-16;IGLV3-3	;	IGLJ3;IGLJ3	IGLC2;IGLC2
clonotype4891	clonotype4891_consensus_7425;clonotype4891_consensus_7426	1	0.000114103	CATGNVMVREGDYMDLW	TGTGCAACAGGCAATGTTATGGTGCGAGAGGGGGACTATATGGATCTCTGG	IGHV1S2		IGHJ5	IGHM							CTLYKSTVNVF	TGTACTCTATATAAAAGTACTGTTAATGTTTTC	IGLV8-13		IGLJ2	IGLC2
clonotype4892	clonotype4892_consensus_7427;clonotype4892_consensus_7428	1	0.000114103	CVTGGGGSCMDDGMDLW	TGTGTAACAGGCGGTGGTGGTAGTTGTATGGATGACGGAATGGATCTCTGG	IGHV1S2		IGHJ5	IGHD							CTLYKSSAHIF	TGTACTCTGTATAAAAGTAGTGCTCATATTTTC	IGLV8-10		IGLJ2	IGLC2
clonotype4897	clonotype4897_consensus_7437;clonotype4897_consensus_7438	1	0.000114103	CTSHAGDVYDGPTMKLW	TGTACATCCCACGCGGGTGATGTTTACGATGGGCCTACTATGAAACTCTGG	IGHV1S2		IGHJ5	IGHD							CALEKSGATPF	TGTGCTCTGGAGAAAAGTGGTGCTACTCCCTTC	IGLV8-18		IGLJ3	IGLC2
clonotype4909	clonotype4909_consensus_7464;clonotype4909_consensus_7465	1	0.000114103	CARGLHCINIWGCIHLW	TGTGCGAGAGGATTACATTGCATTAATATTTGGGGGTGTATCCATCTCTGG	IGHV1S2		IGHJ5	IGHM							CALGKSGGTSF	TGTGCTCTAGGGAAAAGTGGTGGTACTTCCTTC	IGLV8-18		IGLJ3	IGLC2
clonotype4922	clonotype4922_consensus_7492;clonotype4922_consensus_7493	1	0.000114103	CATGSSSCYGGNGMEVW	TGTGCAACAGGCAGTAGCAGTTGCTATGGCGGCAACGGTATGGAAGTCTGG	IGHV1S2		IGHJ5	IGHM							CTLYTSSLNIF	TGTACTCTGTATACCAGTAGTCTTAATATTTTC	IGLV8-13		IGLJ2	IGLC2
clonotype4928	clonotype4928_consensus_7504;clonotype4928_consensus_7505	1	0.000114103	CARDDWGTVGVRCSGLW	TGTGCAAGAGACGATTGGGGTACCGTTGGTGTTCGTTGCTCTGGTCTCTGG	IGHV1S2		IGHJ5	IGHM							CALGKSGYTIF	TGTGCTCTAGGGAAAAGTGGTTATACTATTTTC	IGLV8-19		IGLJ2	IGLC2
clonotype4938	clonotype4938_consensus_7525;clonotype4938_consensus_7526	1	0.000114103	CVYRLGATCHYWIMKLW	TGTGTCTATAGGTTGGGCGCTACTTGCCATTACTGGATTATGAAACTCTGG	IGHV1S2		IGHJ5	IGHM							CQSADRIDSAVIF	TGTCAGTCAGCTGACAGGATTGATAGTGCTGTGATTTTC	IGLV3-3		IGLJ2	IGLC2
clonotype4942	clonotype4942_consensus_7533;clonotype4942_consensus_7534	1	0.000114103	CVRDDGDCVRGFGMTRW	TGTGTAAGGGACGATGGCGATTGCGTCCGCGGTTTTGGGATGACTCGGTGG	IGHV1S2		IGHJ5	IGHM							CALYQSSGNIF	TGTGCTCTGTACCAAAGTAGTGGCAATATTTTC	IGLV8-13		IGLJ2	IGLC2
clonotype4951	clonotype4951_consensus_7551;clonotype4951_consensus_7552;clonotype4951_consensus_7553	1	0.000114103	CARGNGDSCYVGFGNLW	TGTGCAAGAGGAAATGGTGACAGTTGCTATGTGGGTTTTGGGAATCTCTGG	IGHV1S2		IGHJ5	IGHM	CFQALQSPNGF	TGTTTTCAAGCTTTACAATCTCCGAATGGTTTC	IGKV2-10		IGKJ2	IGKC	CTLEKSGGNIF	TGTACTCTAGAGAAAAGTGGTGGTAATATTTTC	IGLV8-18		IGLJ2	IGLC2
clonotype4955	clonotype4955_consensus_7560;clonotype4955_consensus_7561	1	0.000114103	CAGSLMGAHIVDGIDLW	TGTGCAGGATCCCTGATGGGGGCCCATATAGTGGATGGTATAGATCTCTGG	IGHV1S2		IGHJ5	IGHM							CTLYKSTTNIPF	TGTACTCTATATAAAAGTACTACTAATATTCCCTTC	IGLV8-13		IGLJ3	IGLC2
clonotype4957	clonotype4957_consensus_7564;clonotype4957_consensus_7565	1	0.000114103	CTRESGCSAGWDLVDLW	TGTACAAGAGAGAGCGGTTGCTCGGCCGGTTGGGATCTTGTGGATCTCTGG	IGHV1S2		IGHJ5	IGHM							CTLYESGGNAPF	TGTACTCTGTATGAAAGTGGTGGTAATGCGCCCTTC	IGLV8-10		IGLJ3	IGLC2
clonotype4958	clonotype4958_consensus_7566;clonotype4958_consensus_7567	1	0.000114103	CARGSGCHIDYLYDMYLW	TGTGCAAGAGGCAGCGGTTGTCATATTGATTATCTTTATGATATGTATCTCTGG	IGHV1S2		IGHJ5	IGHM							CALYKNSANVPF	TGTGCTCTGTATAAAAATAGTGCTAATGTTCCCTTC	IGLV8-13		IGLJ3	IGLC2
clonotype4982	clonotype4982_consensus_7615;clonotype4982_consensus_7616	1	0.000114103	CATGLSADWYGYGMDVW	TGTGCAACAGGCCTTAGTGCTGATTGGTATGGATATGGGATGGATGTCTGG	IGHV1S2		IGHJ5	IGHM							CSLYKSSANVPF	TGTAGTCTGTATAAAAGTAGTGCTAATGTTCCCTTC	IGLV8-13		IGLJ3	IGLC2
clonotype4985	clonotype4985_consensus_7621;clonotype4985_consensus_7622	1	0.000114103	CVGGVYYCSYCWPMDLW	TGTGTAGGAGGCGTTTACTATTGTAGTTATTGTTGGCCAATGGATCTCTGG	IGHV1S2		IGHJ5								CTLYRSSDTVIF	TGTACTCTATACAGAAGTAGTGATACCGTTATTTTC	IGLV8-13		IGLJ2	IGLC2
clonotype4992	clonotype4992_consensus_7636;clonotype4992_consensus_7637	1	0.000114103	CASGNAFSCDGHPMDLW	TGTGCATCAGGAAATGCTTTTAGTTGCGATGGGCATCCTATGGATCTCTGG	IGHV1S2		IGHJ5	IGHM							CCLYKGSGTFIF	TGTTGTCTGTATAAGGGAAGCGGTACCTTTATTTTC	IGLV8-16		IGLJ2	IGLC2
clonotype4999	clonotype4999_consensus_7650;clonotype4999_consensus_7651	1	0.000114103	CTRHTFVEAIIFPRDLW	TGTACAAGACACACGTTTGTTGAAGCGATTATCTTCCCTAGAGATCTCTGG	IGHV1S2		IGHJ5	IGHM							CALGKSGGTVPF	TGTGCTCTAGGGAAAAGTGGTGGTACTGTTCCCTTC	IGLV8-18		IGLJ3	IGLC2
clonotype5009	clonotype5009_consensus_7670;clonotype5009_consensus_7671	1	0.000114103	CASGSSGDCPYYSGNLW	TGTGCATCAGGCAGTAGTGGTGATTGCCCGTACTACTCTGGAAATCTCTGG	IGHV1S2		IGHJ5	IGHM							CSLYKSINDVPF	TGTTCTCTATATAAAAGTATCAATGATGTTCCCTTC	IGLV8-19		IGLJ3	IGLC2
clonotype5012	clonotype5012_consensus_7677;clonotype5012_consensus_7678	1	0.000114103	CAKCYNCYKYEHKMDLW	TGTGCAAAATGTTATAATTGCTATAAGTATGAGCATAAGATGGATCTCTGG	IGHV1S2		IGHJ5								CTLFKSSLNVPF	TGTACTCTCTTTAAAAGTAGTCTTAATGTCCCCTTC	IGLV8-10		IGLJ3	IGLC2
clonotype5014	clonotype5014_consensus_7681;clonotype5014_consensus_7682	1	0.000114103	CARGYGAGCGRYAMDLW	TGTGCAAGAGGCTATGGTGCTGGTTGCGGTAGGTATGCTATGGATCTCTGG	IGHV1S2		IGHJ5	IGHM							CALHKSCSFDPF	TGTGCTCTGCATAAAAGTTGTAGTTTTGATCCCTTC	IGLV8-19		IGLJ3	IGLC2
clonotype5015	clonotype5015_consensus_7683;clonotype5015_consensus_7684	1	0.000114103	CSRGNSYNGVQEWMDLW	TGTTCAAGAGGCAATTCGTATAACGGTGTCCAAGAATGGATGGATCTCTGG	IGHV1S2		IGHJ5	IGHM							CTLYKSSPNVPF	TGTACTCTGTATAAAAGTAGTCCTAATGTTCCCTTC	IGLV8-10		IGLJ3	IGLC2
clonotype5018	clonotype5018_consensus_7689;clonotype5018_consensus_7690	1	0.000114103	CVRGFNGFNYRYFMHLW	TGTGTAAGAGGCTTCAATGGCTTCAACTATCGCTATTTTATGCATCTCTGG	IGHV1S2		IGHJ5	IGHM							CGLEKSDNTAVF	TGTGGTCTGGAGAAAAGTGATAATACTGCTGTCTTC	IGLV8-18		IGLJ3	IGLC2
clonotype5020	clonotype5020_consensus_7693;clonotype5020_consensus_7694	1	0.000114103	CAKTVVKSYWHWSMDLW	TGTGCAAAAACTGTGGTGAAAAGTTACTGGCACTGGTCTATGGATCTCTGG	IGHV1S2		IGHJ5	IGHD							CALCESSHNVIF	TGTGCTCTGTGTGAAAGTAGTCACAACGTTATTTTC	IGLV8-10		IGLJ2	IGLC2
clonotype5023	clonotype5023_consensus_7699;clonotype5023_consensus_7700	1	0.000114103	CATGHGDSCYWYTMDLW	TGTGCAACAGGCCACGGTGACAGTTGCTATTGGTATACTATGGATCTCTGG	IGHV1S2		IGHJ5	IGHM							CALYKSNDNVPF	TGTGCTCTGTATAAAAGTAATGATAATGTTCCCTTC	IGLV8-18		IGLJ3	IGLC2
clonotype5038	clonotype5038_consensus_7731;clonotype5038_consensus_7732	1	0.000114103	CARGYSDIWDYYDMDLW	TGTGCAAGAGGCTATAGCGACATTTGGGACTACTATGATATGGATCTCTGG	IGHV1S2		IGHJ5	IGHM							CALYKSSGNVPF	TGTGCTCTGTATAAAAGTAGTGGGAATGTTCCCTTC	IGLV8-13		IGLJ3	IGLC2
clonotype5052	clonotype5052_consensus_7761;clonotype5052_consensus_7762	1	0.000114103	CAKSDGAGCSINGMELW	TGTGCAAAAAGCGATGGTGCTGGTTGCTCCATAAATGGTATGGAACTCTGG	IGHV1S2		IGHJ5	IGHM							CTLYKYIANNIF	TGTACTCTGTATAAATATATTGCTAATAATATTTTC	IGLV8-13		IGLJ2	IGLC2
clonotype5053	clonotype5053_consensus_7763;clonotype5053_consensus_7764	1	0.000114103	CASGGGRTDYDYPMDLW	TGCGCAAGTGGGGGCGGTAGAACTGATTATGACTATCCCATGGATCTCTGG	IGHV1S2		IGHJ5	IGHM							CTLYKSSGNPSF	TGTACTCTCTATAAAAGTAGTGGTAATCCTAGTTTC	IGLV8-10		IGLJ2	IGLC2
clonotype5054	clonotype5054_consensus_7765;clonotype5054_consensus_7766	1	0.000114103	CVIADDCYVLHYPVHVW	TGTGTAATAGCGGATGATTGCTATGTGTTACACTATCCTGTACATGTCTGG	IGHV1S2		IGHJ5								CALYKSTENIPF	TGTGCTCTGTATAAAAGTACTGAAAATATTCCCTTC	IGLV8-13		IGLJ3	IGLC2
clonotype5083	clonotype5083_consensus_7826;clonotype5083_consensus_7827	1	0.000114103	CATGLSGICVWDTLNLW	TGTGCAACAGGCCTAAGTGGTATCTGCGTTTGGGATACTCTGAATCTCTGG	IGHV1S2		IGHJ5	IGHM							CALYKGSTTVPF	TGTGCTCTCTATAAAGGTAGTACTACTGTTCCCTTC	IGLV8-13		IGLJ3	IGLC2
clonotype5087	clonotype5087_consensus_7836;clonotype5087_consensus_7837	1	0.000114103	CTRGDFGIWYIYSMDVW	TGTACAAGAGGCGATTTTGGTATTTGGTATATCTATTCTATGGATGTCTGG	IGHV1S2		IGHJ5	IGHD							CALYKSSTNVPF	TGTGCTCTGTATAAAAGTAGTACTAATGTTCCCTTC	IGLV8-13		IGLJ3	IGLC2
clonotype5091	clonotype5091_consensus_7846;clonotype5091_consensus_7847	1	0.000114103	CATDRGTGCYIDNMDLW	TGTGCAACAGACCGGGGTACTGGTTGCTATATTGATAATATGGATCTCTGG	IGHV1S2		IGHJ5	IGHM							CGLNKGSGTYTF	TGTGGTCTGAATAAGGGAAGTGGTACCTACACTTTC	IGLV8-16		IGLJ2	IGLC2
clonotype5098	clonotype5098_consensus_7860;clonotype5098_consensus_7861	1	0.000114103	CATGLGGGCYTGTIDLW	TGTGCAACAGGTTTGGGTGGCGGTTGTTATACTGGTACCATAGATCTCTGG	IGHV1S2		IGHJ5	IGHD							CSLYKSNHQIPF	TGTTCTCTGTATAAAAGTAACCACCAGATTCCCTTC	IGLV8-18		IGLJ3	IGLC2
clonotype5141	clonotype5141_consensus_7956;clonotype5141_consensus_7957	1	0.000114103	CARGYSGCYSGYDVDLW	TGTGCAAGAGGCTATAGTGGTTGCTATAGCGGTTACGATGTGGATCTCTGG	IGHV1S2	IGHD2	IGHJ5	IGHM							CALYKVCSNNIF	TGTGCTCTGTATAAAGTGTGTAGTAATAATATTTTC	IGLV8-19		IGLJ2	IGLC2
clonotype5144	clonotype5144_consensus_7962;clonotype5144_consensus_7963	1	0.000114103	CENGCYSEYDFYSMALW	TGTGAAAACGGTTGCTATAGCGAGTACGACTTCTATTCTATGGCTCTCTGG	IGHV1S2		IGHJ5	IGHD							CVLYKSSVNVPF	TGTGTTCTGTATAAAAGTAGTGTTAATGTTCCCTTC	IGLV8-13		IGLJ3	IGLC2
clonotype5153	clonotype5153_consensus_7981;clonotype5153_consensus_7982	1	0.000114103	CAACSENGGYDYAINLW	TGTGCAGCGTGCTCGGAAAATGGTGGCTATGACTATGCTATAAATCTCTGG	IGHV1S2		IGHJ5	IGHM							CALYGSDANPIF	TGTGCTCTATATGGAAGTGACGCTAATCCTATTTTC	IGLV8-10		IGLJ2	IGLC2
clonotype5154	clonotype5154_consensus_7983;clonotype5154_consensus_7984	1	0.000114103	CARGITMSGNYLAMNLW	TGTGCAAGAGGGATTACGATGAGCGGAAATTACTTGGCTATGAATCTCTGG	IGHV1S2		IGHJ5	IGHD	CLQDNSAPWTF	TGTTTGCAGGATAATAGTGCACCGTGGACGTTC	IGKV1-11		IGKJ1	IGKC
clonotype5157	clonotype5157_consensus_7989;clonotype5157_consensus_7990	1	0.000114103	CARESLSVLWYDAMDLW	TGTGCAAGGGAGTCTCTGTCGGTACTATGGTACGATGCTATGGATCTCTGG	IGHV1S2		IGHJ5	IGHM	CQQYNSPPYAF	TGTCAGCAGTATAATAGTCCACCGTATGCTTTC	IGKV1-11		IGKJ2	IGKC
clonotype5158	clonotype5158_consensus_7991;clonotype5158_consensus_7992	1	0.000114103	CARRYSGCDSAWGMGLW	TGTGCAAGGCGTTATAGTGGTTGCGATAGCGCCTGGGGTATGGGTCTCTGG	IGHV1S2		IGHJ5	IGHM	CQQDNSAPFGF	TGTCAGCAGGATAATAGTGCACCGTTTGGTTTC	IGKV1-11		IGKJ2	IGKC
clonotype5162	clonotype5162_consensus_7999;clonotype5162_consensus_8000	1	0.000114103	CGRAHSTYYGFSALDLW	TGTGGAAGGGCGCATAGTACATATTATGGTTTCTCCGCGTTGGATCTCTGG	IGHV1S2		IGHJ5	IGHM							CALGKSGEVTIIF	TGTGCTCTAGGGAAAAGTGGTGAGGTTACAATTATTTTC	IGLV8-18		IGLJ2	IGLC2
clonotype5163	clonotype5163_consensus_8001;clonotype5163_consensus_8002	1	0.000114103	CTRDFSTYVYYYGLHLW	TGTACAAGGGACTTTAGTACTTATGTCTATTACTATGGACTGCATCTCTGG	IGHV1S2		IGHJ5	IGHD							CVLYKGSGYTYIF	TGTGTTCTGTATAAGGGAAGTGGTTATACTTATATTTTC	IGLV8-16		IGLJ2	IGLC2
clonotype5166	clonotype5166_consensus_8007;clonotype5166_consensus_8008	1	0.000114103	CATAYGVSCGDDGMNVW	TGTGCAACAGCCTATGGTGTTAGTTGCGGTGATGACGGAATGAATGTCTGG	IGHV1S2		IGHJ5	IGHD							CTLYKSGANAHIF	TGTACTCTGTATAAAAGTGGCGCAAATGCGCATATTTTC	IGLV8-18		IGLJ2	IGLC2
clonotype5172	clonotype5172_consensus_8020;clonotype5172_consensus_8021	1	0.000114103	CAKCLSGTCAQGSMNLW	TGTGCAAAGTGTCTTAGTGGTACTTGCGCTCAAGGTTCCATGAATCTCTGG	IGHV1S2		IGHJ5	IGHM	CQQYWSAPYGF	TGTCAGCAGTACTGGAGTGCACCTTATGGTTTC	IGKV1-11		IGKJ2	IGKC
clonotype5173	clonotype5173_consensus_8022;clonotype5173_consensus_8023	1	0.000114103	CVIVEGGCSTRWPIHLW	TGTGTAATAGTAGAGGGCGGTTGCTCTACTAGATGGCCTATACATCTCTGG	IGHV1S2		IGHJ5	IGHM							CALWRSSPGAVIF	TGTGCTCTGTGGAGAAGTAGTCCTGGTGCAGTTATTTTC	IGLV8-10		IGLJ2	IGLC2
clonotype5190	clonotype5190_consensus_8056;clonotype5190_consensus_8057	1	0.000114103	CAVSYDAGGTLGAIDVW	TGTGCAGTCAGCTATGATGCTGGCGGGACTTTGGGGGCCATAGATGTCTGG	IGHV1S2		IGHJ5	IGHM	CQQHNSAPWGF	TGTCAGCAGCATAATAGTGCACCGTGGGGTTTC	IGKV1-11		IGKJ2	IGKC
clonotype5200	clonotype5200_consensus_8078;clonotype5200_consensus_8079	1	0.000114103	CARLDDSGCAFGYLMNW	TGTGCAAGACTCGACGATAGTGGTTGCGCTTTCGGTTACCTGATGAACTGG	IGHV1S2		IGHJ5	IGHD	CLQHNSAPPGF	TGTTTGCAGCATAATAGTGCACCTCCCGGTTTC	IGKV1-11		IGKJ2	IGKC
clonotype5213	clonotype5213_consensus_8106;clonotype5213_consensus_8107	1	0.000114103	CATDDIYAPTYYGIDLW	TGTGCAACAGACGATATCTATGCCCCCACATACTATGGTATAGATCTCTGG	IGHV1S2		IGHJ5	IGHM	CQQLNLAPFAF	TGTCAGCAGCTCAACCTTGCACCGTTTGCTTTC	IGKV1-11		IGKJ2	IGKC
clonotype5234	clonotype5234_consensus_8148;clonotype5234_consensus_8149	1	0.000114103	CARGERLQHYYYAMYLW	TGTGCAAGAGGCGAGCGGTTGCAACACTATTACTATGCTATGTATCTCTGG	IGHV1S2		IGHJ5	IGHM							CALYKGSASYTYIF	TGTGCTCTGTATAAGGGAAGTGCTAGCTACACTTATATTTTC	IGLV8-16		IGLJ2	IGLC2
clonotype5243	clonotype5243_consensus_8166;clonotype5243_consensus_8167	1	0.000114103	CGRSDCVNCEYYIMYLW	TGTGGAAGAAGTGATTGTGTTAATTGCGAATACTATATTATGTATCTCTGG	IGHV1S2		IGHJ5								CALYKGSGSYTNNF	TGTGCTCTCTATAAGGGAAGTGGTAGCTACACTAATAACTTC	IGLV8-16		IGLJ2	IGLC2
clonotype5272	clonotype5272_consensus_8224;clonotype5272_consensus_8225	1	0.000114103	CATGYGASCYALDMDLW	TGTGCAACAGGTTATGGTGCTAGTTGCTATGCCCTTGATATGGATCTCTGG	IGHV1S2	IGHD1	IGHJ5	IGHD							CALSKGSGSYTYIF	TGTGCTCTGTCCAAGGGAAGTGGTAGCTACACTTATATTTTC	IGLV8-16		IGLJ2	IGLC2
clonotype5273	clonotype5273_consensus_8226;clonotype5273_consensus_8227	1	0.000114103	CMSDRGSTCFPPIINLW	TGTATGTCAGACCGTGGTAGTACTTGCTTCCCACCAATTATTAATCTCTGG	IGHV1S2		IGHJ5	IGHM							CALYKGSTTYTYFF	TGTGCTCTGTATAAGGGAAGTACTACCTACACTTACTTTTTC	IGLV8-19		IGLJ2	IGLC2
clonotype5285	clonotype5285_consensus_8250;clonotype5285_consensus_8251	1	0.000114103	CGRDGGASGPGWWMDLW	TGTGGAAGAGACGGCGGTGCTAGTGGTCCCGGCTGGTGGATGGATCTCTGG	IGHV1S2		IGHJ5	IGHM							CALYKGSGGYTYIF	TGTGCTCTGTATAAGGGAAGTGGTGGCTACACTTATATTTTC	IGLV8-16		IGLJ2	IGLC2
clonotype5292	clonotype5292_consensus_8265;clonotype5292_consensus_8266	1	0.000114103	CASTYGGNCWDDFPDLW	TGTGCAAGTACCTATGGTGGTAATTGCTGGGACGATTTTCCAGATCTCTGG	IGHV1S2		IGHJ5	IGHM							CALYKGTTIGTYIF	TGTGCTCTGTATAAGGGAACGACTATCGGCACTTATATTTTC	IGLV8-18		IGLJ2	IGLC2
clonotype5298	clonotype5298_consensus_8277;clonotype5298_consensus_8278	1	0.000114103	CAVTRGDVLWWDGIDVW	TGTGCCGTAACTAGGGGTGATGTTTTATGGTGGGACGGTATAGATGTCTGG	IGHV1S2		IGHJ5	IGHM							CALYKGSGSYTVIF	TGTGCTCTGTATAAGGGAAGTGGTTCCTACACTGTTATTTTC	IGLV8-16		IGLJ2	IGLC2
clonotype5299	clonotype5299_consensus_8279;clonotype5299_consensus_8280	1	0.000114103	CARGFNDYFTSVDMHLW	TGTGCAAGAGGCTTTAACGATTACTTTACGTCTGTCGATATGCATCTCTGG	IGHV1S2		IGHJ5	IGHD							CALYKGSGTYTYIF	TGTGCTCTGTATAAGGGAAGTGGTACCTACACTTATATTTTC	IGLV8-16		IGLJ2	IGLC2
clonotype5307	clonotype5307_consensus_8295;clonotype5307_consensus_8296	1	0.000114103	CAILPGRIWGNGGMDLW	TGTGCGATACTTCCAGGGCGTATCTGGGGTAACGGTGGTATGGATCTCTGG	IGHV1S2		IGHJ5	IGHM							CALDKGSGGYTHVPF	TGTGCTCTGGATAAGGGAAGTGGTGGCTACACTCATGTTCCCTTC	IGLV8-16		IGLJ3	IGLC2
clonotype5308	clonotype5308_consensus_8297;clonotype5308_consensus_8298	1	0.000114103	CATGYGASWWVYGMDLW	TGTGCAACAGGCTATGGTGCTAGTTGGTGGGTCTATGGTATGGATCTCTGG	IGHV1S2		IGHJ5	IGHM							CGLYKGSGMYTEVPF	TGTGGTCTGTATAAGGGAAGTGGTATGTACACTGAAGTTCCCTTC	IGLV8-16		IGLJ3	IGLC2
clonotype5315	clonotype5315_consensus_8311;clonotype5315_consensus_8312	1	0.000114103	CARGYFTRTPKNAMDLW	TGTGCAAGAGGCTACTTCACACGGACCCCAAAGAATGCTATGGATCTCTGG	IGHV1S2		IGHJ5	IGHM	CFQALQSPNGF	TGTTTTCAAGCTTTACAATCTCCGAATGGTTTC	IGKV2-10		IGKJ2	IGKC
clonotype5326	clonotype5326_consensus_8334;clonotype5326_consensus_8335	1	0.000114103	CARGYRGCWIGYPDITLW	TGTGCAAGAGGCTATAGAGGTTGCTGGATTGGTTACCCCGATATAACTCTCTGG	IGHV1S2		IGHJ5	IGHD							CGLEKSF	TGTGGTCTAGAGAAAAGTTTC	IGLV8-18		IGLJ2	IGLC2
clonotype5328	clonotype5328_consensus_8339;clonotype5328_consensus_8340	1	0.000114103	CTRSACAGILCKGGMDLW	TGTACAAGAAGCGCTTGCGCCGGCATTTTGTGTAAGGGTGGTATGGATCTCTGG	IGHV1S2		IGHJ5	IGHM							CQSTDSIVNIF	TGTCAGTCAACTGACAGCATTGTCAATATTTTC	IGLV3-3		IGLJ2	IGLC2
clonotype5331	clonotype5331_consensus_8346;clonotype5331_consensus_8347;clonotype5331_consensus_8348	1	0.000114103	CARGETYGATYLQSMDLW	TGTGCAAGAGGCGAGACCTATGGTGCTACTTACTTACAATCTATGGATCTCTGG	IGHV1S2		IGHJ5	IGHD							CQSVDSIGNTVF;CTLYKSSDNVPF	TGTCAGTCAGTTGACAGCATTGGTAATACTGTTTTC;TGTACTCTCTATAAAAGTAGTGACAATGTTCCCTTC	IGLV3-3;IGLV8-10	;	IGLJ2;IGLJ3	IGLC2;IGLC2
clonotype5335	clonotype5335_consensus_8355;clonotype5335_consensus_8356	1	0.000114103	CARDYSGCYSGCDAMDLW	TGTGCAAGAGACTATAGCGGTTGCTATAGCGGTTGTGATGCTATGGATCTCTGG	IGHV1S2	IGHD2	IGHJ5	IGHM							CQSYDDSYTPIF	TGTCAGTCATACGATGATAGTTATACTCCTATTTTC	IGLV3-2		IGLJ2	IGLC2
clonotype5336	clonotype5336_consensus_8357;clonotype5336_consensus_8358;clonotype5336_consensus_8359	1	0.000114103	CARVPSGCYDGGCLMDLW	TGTGCAAGGGTGCCTAGCGGTTGCTATGACGGTGGCTGCCTTATGGATCTCTGG	IGHV1S2		IGHJ5	IGHD							CALYKSSGNNPF;CQSADSIDNAIF	TGTGCTCTGTATAAAAGTAGTGGTAATAATCCCTTC;TGTCAGTCAGCTGACAGCATTGATAATGCTATTTTC	IGLV8-13;IGLV3-3	;	IGLJ3;IGLJ2	IGLC2;IGLC2
clonotype5340	clonotype5340_consensus_8366;clonotype5340_consensus_8367;clonotype5340_consensus_8368	1	0.000114103	CASYGASCYDNYYGMNLW	TGTGCAAGCTATGGTGCTAGTTGTTATGATAACTACTATGGTATGAATCTCTGG	IGHV1S2	IGHD1	IGHJ5	IGHG1							CQSDDSIYNPIF;CTLYKSSSNIF	TGTCAGTCAGATGACAGCATTTATAATCCTATTTTC;TGTACTCTGTATAAAAGTAGTTCTAATATTTTC	IGLV3-3;IGLV8-10	;	IGLJ2;IGLJ2	IGLC2;IGLC2
clonotype5348	clonotype5348_consensus_8385;clonotype5348_consensus_8386	1	0.000114103	CTTSGDGSWYDDWAMDLW	TGTACAACGAGCGGTGATGGTAGTTGGTATGATGACTGGGCTATGGATCTCTGG	IGHV1S2		IGHJ5	IGHM							CALYKISTNF	TGTGCTCTCTATAAAATTAGTACTAATTTC	IGLV8-13		IGLJ2	IGLC2
clonotype5355	clonotype5355_consensus_8401;clonotype5355_consensus_8402	1	0.000114103	CAMKCRDGGSWLFGMDLW	TGTGCGATGAAGTGTAGAGATGGTGGTAGTTGGTTGTTTGGTATGGATCTCTGG	IGHV1S2		IGHJ5	IGHM							CQSADSINNAIF	TGTCAGTCAGCTGACAGCATTAATAATGCTATTTTT	IGLV3-3		IGLJ2	IGLC2
clonotype5364	clonotype5364_consensus_8423;clonotype5364_consensus_8424;clonotype5364_consensus_8425	1	0.000114103	CARGGFLHSNNPYCLDLW	TGTGCAAGAGGCGGCTTTCTTCATAGTAATAATCCCTATTGTCTGGATCTCTGG	IGHV1S2		IGHJ5	IGHM							CILYKGTGSYTYIF;CQSADSDDNAIF	TGTATTCTGTATAAGGGAACTGGTAGCTACACTTATATTTTC;TGTCAGTCAGCTGACAGCGATGATAATGCTATTTTC	IGLV8-16;IGLV3-3	;	IGLJ2;IGLJ2	IGLC2;IGLC2
clonotype5375	clonotype5375_consensus_8447;clonotype5375_consensus_8448	1	0.000114103	CATGYTGCLSWYWGMNLW	TGTGCAACCGGCTATACGGGTTGCTTGAGTTGGTATTGGGGTATGAATCTCTGG	IGHV1S2		IGHJ5	IGHM							CALEHGSGIIF	TGTGCTCTGGAACACGGAAGTGGTATTATTTTC	IGLV8-16		IGLJ2	IGLC2
clonotype5380	clonotype5380_consensus_8457;clonotype5380_consensus_8458	1	0.000114103	CARCVDRWWATCYHMDLW	TGTGCAAGATGCGTCGATAGGTGGTGGGCCACTTGCTACCATATGGATCTCTGG	IGHV1S2		IGHJ5	IGHM							CTLRGIGVPPF	TGTACTCTGCGTGGAATTGGTGTTCCTCCCTTC	IGLV8-10		IGLJ3	IGLC2
clonotype5385	clonotype5385_consensus_8467;clonotype5385_consensus_8468	1	0.000114103	CARSDYSIWFGTDDMDLW	TGTGCAAGGAGCGACTATAGTATCTGGTTTGGCACTGATGACATGGATCTCTGG	IGHV1S2		IGHJ5	IGHM							CALSKSNTVSF	TGTGCTCTGTCTAAAAGTAATACTGTTTCCTTC	IGLV8-10		IGLJ3	IGLC2
clonotype5387	clonotype5387_consensus_8471;clonotype5387_consensus_8472	1	0.000114103	CARGDKSCTRGWACMDLW	TGTGCAAGAGGCGATAAAAGTTGTACTAGGGGTTGGGCGTGTATGGATCTCTGG	IGHV1S2		IGHJ5	IGHM							CALGISGGAPF	TGTGCTCTAGGGATAAGTGGTGGTGCTCCCTTC	IGLV8-18		IGLJ3	IGLC2
clonotype5389	clonotype5389_consensus_8475;clonotype5389_consensus_8476	1	0.000114103	CATKTNDYYDCYDAMDLW	TGTGCAACGAAAACGAATGACTATTACGATTGCTATGATGCTATGGATCTCTGG	IGHV1S2		IGHJ5	IGHM							CSLYKSSTNIF	TGTAGTCTATATAAAAGTAGTACTAATATTTTC	IGLV8-10		IGLJ2	IGLC2
clonotype5404	clonotype5404_consensus_8508;clonotype5404_consensus_8509	1	0.000114103	CTRGLNYATSCYEDMILW	TGTACAAGAGGCCTTAACTATGCTACTAGTTGCTATGAGGATATGATTCTCTGG	IGHV1S2		IGHJ5	IGHM							CALGKGCTNIF	TGTGCTCTGGGGAAAGGTTGTACTAATATTTTC	IGLV8-19		IGLJ2	IGLC2
clonotype5407	clonotype5407_consensus_8514;clonotype5407_consensus_8515	1	0.000114103	CATEGCYSANEYWPMDLW	TGTGCAACAGAGGGTTGCTATAGCGCAAACGAGTACTGGCCTATGGATCTCTGG	IGHV1S2		IGHJ5	IGHM							CTLYKSSANIF	TGTACTCTGTATAAAAGTAGTGCTAATATTTTC	IGLV8-10		IGLJ2	IGLC2
clonotype5408	clonotype5408_consensus_8516;clonotype5408_consensus_8517	1	0.000114103	CARYMYSTFLVWDTMDLW	TGTGCAAGATATATGTATAGTACGTTCCTGGTCTGGGATACCATGGATCTCTGG	IGHV1S2		IGHJ5	IGHM							CCLGESSTNIF	TGTTGTCTGGGTGAAAGTAGTACTAATATTTTC	IGLV8-10		IGLJ2	IGLC2
clonotype5415	clonotype5415_consensus_8530;clonotype5415_consensus_8531	1	0.000114103	CASMYGNSCPEYETGSLW	TGTGCAAGTATGTATGGCAATAGTTGCCCTGAATACGAAACTGGGAGCCTCTGG	IGHV1S2		IGHJ5	IGHM							CALYKSSATQF	TGTGCTCTGTATAAAAGTAGTGCTACCCAGTTC	IGLV8-13		IGLJ2	IGLC2
clonotype5423	clonotype5423_consensus_8547;clonotype5423_consensus_8548	1	0.000114103	CATDICDGNCWVHGVRTW	TGTGCAACGGATATCTGTGATGGTAATTGCTGGGTGCATGGTGTGAGAACCTGG	IGHV1S2		IGHJ5	IGHD							CALYKSSANIF	TGTGCTCTGTATAAAAGTAGTGCCAATATTTTC	IGLV8-13		IGLJ2	IGLC2
clonotype5428	clonotype5428_consensus_8557;clonotype5428_consensus_8558	1	0.000114103	CATGYSHYFCDDTPMDLW	TGTGCAACAGGCTATAGTCATTATTTTTGTGATGACACACCTATGGATCTCTGG	IGHV1S2		IGHJ5	IGHM							CGLWKSSSKIF	TGTGGTCTGTGGAAAAGTAGTAGTAAGATTTTT	IGLV8-18		IGLJ2	IGLC2
clonotype5432	clonotype5432_consensus_8565;clonotype5432_consensus_8566	1	0.000114103	CATGEYNSCDGYYSMDLW	TGTGCAACAGGCGAGTATAACAGTTGCGATGGCTACTATAGTATGGATCTCTGG	IGHV1S2		IGHJ5	IGHD							CSLYKSSANIF	TGTAGTCTGTATAAAAGCAGTGCCAATATTTTT	IGLV8-10		IGLJ2	IGLC2
clonotype5445	clonotype5445_consensus_8592;clonotype5445_consensus_8593	1	0.000114103	CVLNTYSGRCYDNSMDLW	TGTGTATTGAATACCTATAGTGGTCGTTGTTATGACAATAGTATGGATCTCTGG	IGHV1S2		IGHJ5	IGHM							CALYEGSGTIF	TGTGCTCTGTATGAGGGTAGTGGTACCATTTTC	IGLV8-13		IGLJ2	IGLC2
clonotype5452	clonotype5452_consensus_8606;clonotype5452_consensus_8607	1	0.000114103	CITAYDNSCRSAYGLHLW	TGTATAACAGCATATGATAATAGTTGCCGTTCTGCTTATGGTCTGCATCTCTGG	IGHV1S2		IGHJ5	IGHD							CALYTSNIKIF	TGTGCTCTGTATACTAGTAATATTAAAATTTTC	IGLV8-13		IGLJ2	IGLC2
clonotype5454	clonotype5454_consensus_8610;clonotype5454_consensus_8611	1	0.000114103	CTRSVSPDYVYMETMHLW	TGTACAAGAAGCGTGAGTCCTGATTACGTGTACATGGAAACTATGCATCTCTGG	IGHV1S2		IGHJ5	IGHD							CTLYQSSGNIF	TGTACTCTATACCAAAGTAGTGGTAATATTTTC	IGLV8-10		IGLJ2	IGLC2
clonotype5458	clonotype5458_consensus_8619;clonotype5458_consensus_8620	1	0.000114103	CAAGQSVGNCDYCTITLW	TGTGCAGCCGGCCAGAGTGTTGGTAACTGTGATTACTGCACTATAACTCTCTGG	IGHV1S2		IGHJ5	IGHD							CALGKSGGTTF	TGTGCTCTAGGGAAAAGTGGTGGTACTACCTTC	IGLV8-19		IGLJ2	IGLC2
clonotype5460	clonotype5460_consensus_8623;clonotype5460_consensus_8624	1	0.000114103	CTRDYSGCYIGHDTMNIW	TGTACAAGGGACTATAGCGGTTGCTATATAGGTCACGATACTATGAATATCTGG	IGHV1S2	IGHD2	IGHJ5	IGHM							CVLGKSCTGIF	TGTGTTCTGGGGAAAAGTTGTACCGGGATTTTC	IGLV8-18		IGLJ2	IGLC2
clonotype5461	clonotype5461_consensus_8625;clonotype5461_consensus_8626	1	0.000114103	CLRGYSGCYNGYDMMDLW	TGTCTAAGAGGCTATAGCGGTTGTTATAATGGTTACGATATGATGGATCTCTGG	IGHV1S2		IGHJ5	IGHM							CGLYQSCSKLF	TGTGGTCTGTACCAAAGTTGTAGTAAACTTTTC	IGLV8-18		IGLJ2	IGLC2
clonotype5462	clonotype5462_consensus_8627;clonotype5462_consensus_8628	1	0.000114103	CATGLDGANCLWSGIHFW	TGTGCAACAGGCCTAGATGGTGCTAATTGTCTTTGGTCGGGGATACATTTCTGG	IGHV1S2		IGHJ5	IGHM							CALYKSSDIIF	TGTGCTCTGTATAAAAGTAGTGATATTATTTTC	IGLV8-19		IGLJ2	IGLC2
clonotype5475	clonotype5475_consensus_8656;clonotype5475_consensus_8657	1	0.000114103	CATGYGISCYVDYAGNLW	TGTGCAACAGGCTATGGTATTAGTTGTTATGTCGACTATGCTGGGAATCTCTGG	IGHV1S2		IGHJ5	IGHM							CGLGKSGGTTF	TGTGGTCTAGGGAAAAGTGGTGGTACTACCTTC	IGLV8-19		IGLJ2	IGLC2
clonotype5480	clonotype5480_consensus_8666;clonotype5480_consensus_8667;clonotype5480_consensus_8668	1	0.000114103	CVTGDGNVCLDYYTMDVW	TGTGTAACAGGCGATGGTAATGTTTGCTTAGATTATTATACAATGGATGTCTGG	IGHV1S2		IGHJ5	IGHM							CALYKGGGSGTYIF;CTLYKSSANPF	TGTGCTCTGTATAAGGGAGGTGGGAGCGGCACTTATATTTTC;TGTACTCTGTATAAAAGTAGTGCTAATCCCTTC	IGLV8-18;IGLV8-10	;	IGLJ2;IGLJ3	IGLC2;IGLC2
clonotype5484	clonotype5484_consensus_8675;clonotype5484_consensus_8676	1	0.000114103	CVKNGDSGCYGDYQMNLW	TGTGTAAAAAATGGCGATAGCGGTTGCTATGGCGATTACCAAATGAATCTCTGG	IGHV1S2		IGHJ5	IGHM							CTLYKSTAHIF	TGTACTCTGTATAAAAGTACTGCCCATATTTTC	IGLV8-10		IGLJ2	IGLC2
clonotype5487	clonotype5487_consensus_8681;clonotype5487_consensus_8682	1	0.000114103	CAIGWNSVWWSGWITDLW	TGTGCAATAGGCTGGAATAGCGTTTGGTGGAGTGGTTGGATCACGGATCTCTGG	IGHV1S2		IGHJ5	IGHD							CALEKNDVNIF	TGTGCTCTAGAGAAAAATGATGTTAATATTTTC	IGLV8-18		IGLJ2	IGLC2
clonotype5488	clonotype5488_consensus_8683;clonotype5488_consensus_8684	1	0.000114103	CGRGFNDGHASLDGMHLW	TGTGGAAGAGGGTTTAATGACGGTCATGCTAGTCTCGATGGTATGCATCTCTGG	IGHV1S2		IGHJ5	IGHM							CALYKSSGNIF	TGTGCTCTGTATAAAAGTAGTGGTAATATTTTC	IGLV8-13		IGLJ2	IGLC2
clonotype5496	clonotype5496_consensus_8700;clonotype5496_consensus_8701	1	0.000114103	CARGVTCYGFGTDSVDLW	TGTGCAAGAGGCGTGACTTGCTATGGTTTTGGTACTGATTCTGTGGATCTCTGG	IGHV1S2		IGHJ5	IGHM							CTLYKSSGNVPF	TGTACTCTCTATAAAAGTAGTGGTAATGTTCCCTTC	IGLV8-10		IGLJ3	IGLC2
clonotype5501	clonotype5501_consensus_8711;clonotype5501_consensus_8712	1	0.000114103	CARGYSACGGGYDGKDLW	TGTGCAAGAGGCTATAGCGCTTGCGGTGGTGGTTACGATGGTAAGGATCTCTGG	IGHV1S2		IGHJ5	IGHD							CALYKSSTNVPF	TGTGCTCTGTATAAAAGTAGTACTAATGTTCCCTTC	IGLV8-13		IGLJ3	IGLC2
clonotype5502	clonotype5502_consensus_8713;clonotype5502_consensus_8714	1	0.000114103	CAIGDWSKCFIPSVMDLW	TGTGCAATAGGAGACTGGAGCAAATGCTTTATTCCTTCTGTAATGGATCTGTGG	IGHV1S2		IGHJ5	IGHM							CALYERTLNVPF	TGTGCTCTGTATGAAAGGACTCTTAATGTTCCCTTC	IGLV8-19		IGLJ3	IGLC2
clonotype5506	clonotype5506_consensus_8722;clonotype5506_consensus_8723	1	0.000114103	CVRDISSCWSGIPNLDLW	TGTGTAAGAGACATTAGTAGTTGCTGGAGCGGTATCCCCAATCTGGACCTCTGG	IGHV1S2		IGHJ5	IGHM							CALYKSSGSAPF	TGTGCTCTGTATAAAAGTAGTGGTAGTGCTCCCTTC	IGLV8-13		IGLJ3	IGLC2
clonotype5507	clonotype5507_consensus_8724;clonotype5507_consensus_8725	1	0.000114103	CVRGLANGCSSTYSTSIW	TGTGTAAGAGGCTTGGCAAACGGTTGCTCTAGCACTTACTCAACCAGTATCTGG	IGHV1S2		IGHJ5	IGHM							CALGKSCTNVLF	TGTGCTCTGGGGAAAAGTTGTACTAATGTTCTCTTC	IGLV8-18		IGLJ3	IGLC2
clonotype5509	clonotype5509_consensus_8728;clonotype5509_consensus_8729;clonotype5509_consensus_8730	1	0.000114103	CARGRSYGAGWNAVYAMDLW;CATTYGGCAFGYNDINLW	TGTGCAAGAGGCAGGAGCTATGGTGCAGGTTGGAATGCGGTCTATGCAATGGATCTCTGG;TGTGCAACAACCTATGGCGGTTGTGCGTTTGGGTACAATGATATAAATCTCTGG	IGHV1S2;IGHV1S2	;	IGHJ5;IGHJ5	IGHM;IGHM							CSLYKSSGIVLF	TGTAGTCTGTATAAAAGTAGTGGTATCGTTCTCTTC	IGLV8-10		IGLJ3	IGLC2
clonotype5513	clonotype5513_consensus_8737;clonotype5513_consensus_8738	1	0.000114103	CARDEYRGCYRIRGGDLW	TGTGCAAGAGATGAGTACCGTGGTTGCTATAGGATACGAGGAGGGGATCTCTGG	IGHV1S2		IGHJ5	IGHD							CALGKSCTNVPF	TGTGCTCTGGGGAAAAGTTGTACTAATGTTCCCTTC	IGLV8-19		IGLJ3	IGLC2
clonotype5514	clonotype5514_consensus_8739;clonotype5514_consensus_8740	1	0.000114103	CVREDGGCGIERYPIYLW	TGTGTAAGAGAGGATGGCGGTTGCGGCATCGAGAGGTACCCTATATATCTCTGG	IGHV1S2		IGHJ5	IGHM							CALYKSSTNVPF	TGTGCTCTGTATAAAAGTAGTACTAATGTTCCCTTC	IGLV8-13		IGLJ3	IGLC2
clonotype5523	clonotype5523_consensus_8757;clonotype5523_consensus_8758	1	0.000114103	CVAGRDSSCTSGLVMDLW	TGTGTAGCAGGCCGAGATAGTAGTTGCACAAGCGGTTTGGTGATGGATCTCTGG	IGHV1S2		IGHJ5	IGHM							CLLDKSSANLIF	TGTCTTCTGGATAAAAGTAGTGCTAATCTTATTTTC	IGLV8-13		IGLJ2	IGLC2
clonotype5527	clonotype5527_consensus_8765;clonotype5527_consensus_8766	1	0.000114103	CATNRYTGNVNYYSMDLW	TGTGCAACGAATCGCTATACCGGGAATGTCAATTACTATAGTATGGATCTCTGG	IGHV1S2		IGHJ5	IGHD							CALYKSRSNAIF	TGTGCTCTGTATAAAAGTCGTTCTAATGCTATTTTC	IGLV8-13		IGLJ2	IGLC2
clonotype5528	clonotype5528_consensus_8767;clonotype5528_consensus_8768	1	0.000114103	CVRGYSGWWSGDFKLDLW	TGTGTGAGAGGCTATAGCGGTTGGTGGAGCGGTGACTTCAAGCTGGATCTCTGG	IGHV1S2		IGHJ5	IGHD							CALEKSGATAVF	TGTGCTCTGGAGAAAAGTGGTGCTACTGCTGTTTTC	IGLV8-19		IGLJ2	IGLC2
clonotype5539	clonotype5539_consensus_8792;clonotype5539_consensus_8793	1	0.000114103	CVGCGSGYLFISCSLDVW	TGTGTAGGTTGCGGTAGCGGTTACCTTTTTATATCGTGCAGTTTGGATGTCTGG	IGHV1S2		IGHJ5	IGHM							CTLYKSDTEVPF	TGCACTCTGTATAAAAGTGATACTGAAGTTCCCTTC	IGLV8-13		IGLJ3	IGLC2
clonotype5546	clonotype5546_consensus_8807;clonotype5546_consensus_8808	1	0.000114103	CALGYSGCYSGPTSMNLW	TGTGCATTAGGCTATAGCGGTTGCTATAGCGGCCCAACATCTATGAATCTCTGG	IGHV1S2	IGHD2	IGHJ5	IGHM							CALGKGDGTTIF	TGTGCTCTAGGGAAAGGGGATGGTACTACTATTTTT	IGLV8-18		IGLJ2	IGLC2
clonotype5551	clonotype5551_consensus_8817;clonotype5551_consensus_8818	1	0.000114103	CVGGISMVLVGNYVMDLW	TGTGTTGGTGGTATAAGTATGGTGCTAGTTGGTAATTATGTTATGGATCTCTGG	IGHV1S2		IGHJ5	IGHD							CALGKSGGTNAF	TGTGCTCTAGGGAAAAGTGGTGGTACTAATGCTTTC	IGLV8-18		IGLJ2	IGLC2
clonotype5552	clonotype5552_consensus_8819;clonotype5552_consensus_8820	1	0.000114103	CAKGGSGCESGSLGMEFW	TGTGCAAAAGGCGGTAGCGGTTGCGAGAGTGGTAGTTTAGGTATGGAGTTCTGG	IGHV1S2		IGHJ5	IGHD							CGLGRSPATTIF	TGTGGTCTAGGGAGGAGTCCTGCTACTACAATTTTC	IGLV8-13		IGLJ2	IGLC2
clonotype5557	clonotype5557_consensus_8832;clonotype5557_consensus_8833	1	0.000114103	CARGEIAVAIAVNCMDLW	TGTGCAAGAGGAGAGATAGCGGTTGCTATAGCGGTTAATTGTATGGATCTCTGG	IGHV1S2	IGHD2	IGHJ5	IGHM							CTLYKSSANNIF	TGTACTCTGTATAAAAGTAGTGCTAATAATATTTTC	IGLV8-10		IGLJ2	IGLC2
clonotype5560	clonotype5560_consensus_8838;clonotype5560_consensus_8839	1	0.000114103	CVRGIEVPLVEFSNMDLW	TGTGTAAGAGGCATAGAGGTGCCGCTAGTTGAATTTTCCAACATGGATCTCTGG	IGHV1S2		IGHJ5	IGHM							CALGRSDGTTIF	TGTGCTCTAGGGAGAAGTGATGGTACTACTATTTTC	IGLV8-18		IGLJ2	IGLC2
clonotype5576	clonotype5576_consensus_8872;clonotype5576_consensus_8873	1	0.000114103	CTREGPSCSDCWATLDLW	TGTACAAGAGAGGGTCCTAGTTGCAGTGATTGTTGGGCCACTCTGGATCTCTGG	IGHV1S2		IGHJ5								CTLWKSPANGPF	TGTACTCTGTGGAAAAGTCCTGCTAATGGTCCCTTC	IGLV8-10		IGLJ3	IGLC2
clonotype5577	clonotype5577_consensus_8874;clonotype5577_consensus_8875	1	0.000114103	CATGQGGCFVIHLPINLW	TGTGCAACAGGCCAGGGCGGTTGCTTTGTCATTCACTTGCCTATAAATCTCTGG	IGHV1S2		IGHJ5	IGHM							CALHKDNNNIPF	TGTGCTCTGCATAAAGATAATAATAATATTCCCTTC	IGLV8-13		IGLJ3	IGLC2
clonotype5588	clonotype5588_consensus_8896;clonotype5588_consensus_8897	1	0.000114103	CATGEYSGCYSGYGMDLW	TGTGCAACAGGGGAGTATAGCGGTTGCTATAGCGGTTACGGGATGGATCTCTGG	IGHV1S2	IGHD2	IGHJ5	IGHM							CTLYKSSANVPF	TGTACTCTGTATAAAAGTAGTGCTAATGTTCCCTTC	IGLV8-10		IGLJ3	IGLC2
clonotype5592	clonotype5592_consensus_8905;clonotype5592_consensus_8906	1	0.000114103	CAAGDTGCFFGDHSIHLW	TGTGCAGCTGGCGATACTGGTTGCTTTTTCGGTGATCATAGCATCCATCTCTGG	IGHV1S2		IGHJ5	IGHD							CAIYKNTDNVPF	TGTGCTATATATAAAAATACTGATAATGTTCCGTTC	IGLV8-13		IGLJ3	IGLC2
clonotype5599	clonotype5599_consensus_8922;clonotype5599_consensus_8923	1	0.000114103	CVGGSSCSDNLNYPLDLW	TGTGTGGGTGGTTCTAGTTGCTCTGATAACTTGAACTATCCCCTGGATCTCTGG	IGHV1S2		IGHJ5	IGHM							CGLNKGSGNVPF	TGTGGTCTCAATAAAGGAAGTGGCAATGTTCCCTTC	IGLV8-13		IGLJ3	IGLC2
clonotype5622	clonotype5622_consensus_8969;clonotype5622_consensus_8970	1	0.000114103	CTRSDGWCYSGTDSMDLW	TGTACAAGGTCCGATGGCTGGTGCTATAGCGGTACCGATTCTATGGATCTCTGG	IGHV1S2		IGHJ5	IGHM							CLVTKSCWSAIF	TGTCTAGTAACTAAAAGTTGTTGGAGTGCTATTTTC	IGLV8-18		IGLJ2	IGLC2
clonotype5624	clonotype5624_consensus_8973;clonotype5624_consensus_8974	1	0.000114103	CATGYSGCWGAYDAMDLW	TGTGCAACAGGCTATAGCGGTTGCTGGGGTGCTTACGATGCTATGGATCTCTGG	IGHV1S2		IGHJ5	IGHD							CTLYKSTANIPF	TGTACTCTCTATAAAAGTACTGCTAATATTCCCTTC	IGLV8-10		IGLJ3	IGLC2
clonotype5626	clonotype5626_consensus_8977;clonotype5626_consensus_8978	1	0.000114103	CATPTNDYNGCFDAMGLW	TGTGCAACGCCAACGAATGACTATAACGGTTGCTTTGATGCTATGGGTCTCTGG	IGHV1S2		IGHJ5	IGHD							CTLYKSSGNNIF	TGTACTCTGTATAAAAGTAGTGGTAATAATATTTTC	IGLV8-10		IGLJ2	IGLC2
clonotype5634	clonotype5634_consensus_8995;clonotype5634_consensus_8996	1	0.000114103	CATSYGADCYVPHNINLW	TGTGCAACAAGTTATGGTGCAGATTGCTATGTGCCGCATAATATCAATCTCTGG	IGHV1S2		IGHJ5	IGHD							CALRQSSTNVPF	TGTGCTCTCCGACAAAGTAGTACTAATGTTCCCTTC	IGLV8-18		IGLJ3	IGLC2
clonotype5638	clonotype5638_consensus_9003;clonotype5638_consensus_9004	1	0.000114103	CVRGPSGCGDGCFNMDLW	TGTGTAAGAGGCCCCAGCGGTTGCGGAGACGGCTGTTTTAATATGGATCTCTGG	IGHV1S2		IGHJ5	IGHM							CALYKSSANVPF	TGTGCTCTGTATAAAAGTAGTGCTAATGTTCCCTTC	IGLV8-13		IGLJ3	IGLC2
clonotype5653	clonotype5653_consensus_9034;clonotype5653_consensus_9035	1	0.000114103	CGRGDDTSCSDLPNMDLW	TGTGGAAGAGGCGATGATACTAGTTGCTCTGACCTCCCCAATATGGATCTCTGG	IGHV1S2		IGHJ5	IGHD							CALVKSSSNVPF	TGTGCTCTCGTTAAAAGTAGTAGTAATGTTCCCTTC	IGLV8-13		IGLJ3	IGLC2
clonotype5657	clonotype5657_consensus_9042;clonotype5657_consensus_9043	1	0.000114103	CTRGFYRGYCNGASIVLW	TGTACAAGAGGCTTTTATAGAGGTTATTGCAATGGTGCAAGTATAGTTCTCTGG	IGHV1S2		IGHJ5	IGHM							CALGKSCTYVPF	TGTGCTCTGGGGAAAAGTTGTACGTATGTTCCCTTC	IGLV8-18		IGLJ3	IGLC2
clonotype5674	clonotype5674_consensus_9078;clonotype5674_consensus_9079;clonotype5674_consensus_9080	1	0.000114103	CARGGDSCWGGCDSMDLW	TGTGCAAGAGGCGGTGACAGTTGCTGGGGAGGTTGTGATAGTATGGATCTCTGG	IGHV1S2		IGHJ5	IGHM							CTLYKSSTNTPF;CVLHKSITNVPF	TGTACTCTGTATAAAAGTAGTACTAATACTCCCTTC;TGTGTTCTACATAAAAGTATTACTAATGTTCCCTTC	IGLV8-10;IGLV8-13	;	IGLJ3;IGLJ3	IGLC2;IGLC2
clonotype5679	clonotype5679_consensus_9089;clonotype5679_consensus_9090	1	0.000114103	CARCPDFSGCSCCDMKLW	TGTGCAAGATGCCCTGACTTTAGCGGTTGCAGTTGCTGTGACATGAAACTTTGG	IGHV1S2		IGHJ5	IGHM							CALYQTSSNLNIF	TGTGCTCTGTATCAAACTAGCAGTAATCTCAATATTTTC	IGLV8-10		IGLJ2	IGLC2
clonotype5682	clonotype5682_consensus_9095;clonotype5682_consensus_9096	1	0.000114103	CTTGDSCGASWTVAMDLW	TGTACAACAGGCGATAGCTGCGGTGCTAGTTGGACTGTTGCTATGGATCTCTGG	IGHV1S2		IGHJ5	IGHM							CSLYKSSTNSNIF	TGTAGTCTGTATAAAAGTAGTACTAATAGTAATATTTTC	IGLV8-10		IGLJ2	IGLC2
clonotype5692	clonotype5692_consensus_9118;clonotype5692_consensus_9119	1	0.000114103	CARCYGDCDIGYDSMDLW	TGTGCAAGATGTTATGGCGATTGCGATATTGGTTACGACTCTATGGATCTCTGG	IGHV1S2		IGHJ5	IGHD	CLQQSSAPYGF	TGTTTGCAGCAAAGCAGTGCGCCGTATGGTTTC	IGKV1-11		IGKJ2	IGKC
clonotype5696	clonotype5696_consensus_9126;clonotype5696_consensus_9127	1	0.000114103	CVRNLNDYGNCWGGYRFW	TGTGTAAGAAACTTGAATGACTATGGCAACTGCTGGGGTGGTTACCGATTCTGG	IGHV1S2		IGHJ5	IGHM	CQQYDSVPYAF	TGTCAGCAGTATGACAGTGTACCGTATGCGTTC	IGKV1-11		IGKJ2	IGKC
clonotype5712	clonotype5712_consensus_9160;clonotype5712_consensus_9161	1	0.000114103	CASNSEGGNRCASIMDLW	TGTGCAAGTAACAGTGAAGGAGGTAACCGTTGTGCTAGTATTATGGATCTCTGG	IGHV1S2		IGHJ5	IGHD	CQQYDSAPYGF	TGTCAGCAGTATGATAGTGCACCGTATGGTTTC	IGKV1-11		IGKJ2	IGKC
clonotype5718	clonotype5718_consensus_9172;clonotype5718_consensus_9173	1	0.000114103	CAVLRTDFWGVYYAMHLW	TGTGCGGTGCTTCGCACTGACTTTTGGGGCGTGTACTATGCCATGCATCTCTGG	IGHV1S2		IGHJ5	IGHM	CLQHSSAPNGF	TGTTTGCAGCATAGCAGCGCACCGAATGGTTTC	IGKV1-11		IGKJ2	IGKC
clonotype5720	clonotype5720_consensus_9176;clonotype5720_consensus_9177	1	0.000114103	CARGFGGTCWEDRAVDLW	TGTGCAAGAGGGTTTGGTGGTACTTGTTGGGAAGACCGAGCGGTGGATCTCTGG	IGHV1S2		IGHJ5	IGHD							CTLYKSSDNTVPF	TGTACTCTGTATAAAAGTAGTGATAATACTGTTCCCTTC	IGLV8-10		IGLJ3	IGLC2
clonotype5729	clonotype5729_consensus_9194;clonotype5729_consensus_9195	1	0.000114103	CAIAIGIDIEITHTIDLW	TGTGCAATAGCTATAGGAATTGATATAGAAATTACGCATACTATAGATCTCTGG	IGHV1S2		IGHJ5	IGHD							CNLYKGSGTYTYIF	TGTAATCTGTATAAGGGAAGTGGTACCTACACTTATATTTTC	IGLV8-16		IGLJ2	IGLC2
clonotype5738	clonotype5738_consensus_9212;clonotype5738_consensus_9213	1	0.000114103	CARGRAIAMVLVVTMDLW	TGTGCAAGAGGCAGGGCTATAGCTATGGTGCTAGTTGTTACTATGGATCTCTGG	IGHV1S2	IGHD1	IGHJ5	IGHD	CQQYKEFHGF	TGCCAGCAATATAAAGAATTTCATGGTTTC	IGKV2-13		IGKJ2	IGKC
clonotype5739	clonotype5739_consensus_9214;clonotype5739_consensus_9215	1	0.000114103	CARGRIAMVLVAIGEDLW	TGTGCAAGAGGCCGTATAGCTATGGTGCTAGTTGCTATTGGGGAGGATCTCTGG	IGHV1S2	IGHD1	IGHJ5		CQQNKESYGF	TGCCAGCAAAATAAAGAATCGTATGGTTTC	IGKV2-13		IGKJ2	IGKC
clonotype5742	clonotype5742_consensus_9220;clonotype5742_consensus_9221	1	0.000114103	CARGIAVGSLAQYGVDLW	TGTGCAAGAGGTATAGCAGTTGGTTCATTGGCCCAGTATGGTGTGGATCTCTGG	IGHV1S2		IGHJ5	IGHM							CVLYKGGGSDTLTF	TGTGTTCTGTATAAGGGAGGTGGTAGCGACACTCTTACTTTC	IGLV8-18		IGLJ2	IGLC2
clonotype5744	clonotype5744_consensus_9224;clonotype5744_consensus_9225	1	0.000114103	CASANGVAIAIFGAMDLW	TGTGCAAGCGCAAATGGGGTTGCTATAGCGATTTTTGGTGCTATGGATCTCTGG	IGHV1S2		IGHJ5	IGHM	CQQNKESYGF	TGCCAGCAAAATAAAGAATCGTATGGTTTC	IGKV2-13		IGKJ2	IGKC
clonotype5763	clonotype5763_consensus_9262;clonotype5763_consensus_9263	1	0.000114103	CIRRYSVGCGSGSAMSFW	TGTATCAGACGCTATAGTGTTGGTTGCGGTAGCGGTTCCGCTATGAGTTTCTGG	IGHV1S2		IGHJ5	IGHD							CALYKGSATYTHIF	TGTGCTCTCTATAAGGGAAGTGCTACGTACACTCATATTTTC	IGLV8-16		IGLJ2	IGLC2
clonotype5764	clonotype5764_consensus_9264;clonotype5764_consensus_9265	1	0.000114103	CVRGNAASCGNVYTMKIW	TGTGTAAGAGGCAATGCCGCTAGTTGCGGAAATGTGTATACTATGAAGATCTGG	IGHV1S2		IGHJ5	IGHM							CALYKGSGIYSFPF	TGTGCTCTGTATAAGGGAAGTGGTATCTACAGTTTTCCCTTC	IGLV8-16		IGLJ3	IGLC2
clonotype5765	clonotype5765_consensus_9266;clonotype5765_consensus_9267	1	0.000114103	CARGYSSSCYDDRTMDLW	TGTGCAAGAGGTTACAGTAGTAGTTGCTATGATGACCGAACTATGGATCTCTGG	IGHV1S2		IGHJ5	IGHM							CALYKGSGTYTFPF	TGTGCTCTGTATAAGGGAAGTGGTACCTACACTTTTCCCTTC	IGLV8-16		IGLJ3	IGLC2
clonotype5766	clonotype5766_consensus_9268;clonotype5766_consensus_9269	1	0.000114103	CARGRYSGCWSGDGMDLW	TGTGCAAGAGGCAGGTATAGCGGTTGCTGGAGCGGTGATGGTATGGATCTATGG	IGHV1S2		IGHJ5	IGHM							CALDKGSSTYTFTF	TGTGCTCTGGATAAGGGAAGTAGTACCTACACTTTTACTTTC	IGLV8-16		IGLJ2	IGLC2
clonotype5780	clonotype5780_consensus_9298;clonotype5780_consensus_9299	1	0.000114103	CARHNYDTVYYGQSLHLW	TGTGCAAGACACAACTATGATACTGTTTACTATGGCCAATCTTTGCATCTCTGG	IGHV1S2		IGHJ5	IGHM							CGLYKGSGSGTYIF	TGTGGTCTGTATAAGGGAAGTGGTAGCGGCACTTATATTTTC	IGLV8-18		IGLJ2	IGLC2
clonotype5781	clonotype5781_consensus_9300;clonotype5781_consensus_9301	1	0.000114103	CAAAGNSGCGEGRKMSIW	TGTGCAGCAGCCGGAAATAGCGGTTGCGGTGAGGGCAGAAAGATGAGTATCTGG	IGHV1S2		IGHJ5	IGHM							CDLYKGSGTGIYIF	TGTGATCTGTATAAGGGAAGTGGTACCGGCATTTATATTTTC	IGLV8-16		IGLJ2	IGLC2
clonotype5828	clonotype5828_consensus_9399;clonotype5828_consensus_9400	1	0.000114103	CARGRYGGSFYADNAMNLW	TGTGCAAGAGGTAGATATGGTGGTAGTTTCTATGCCGACAATGCTATGAATCTCTGG	IGHV1S2		IGHJ5	IGHD							CQSVDSIDNAIF	TGTCAGTCAGTTGACAGCATTGATAATGCTATTTTC	IGLV3-3		IGLJ2	IGLC2
clonotype5829	clonotype5829_consensus_9401;clonotype5829_consensus_9402	1	0.000114103	CARVLQCVYDVSCDWMDLW	TGTGCAAGAGTTCTGCAGTGCGTCTATGATGTTAGTTGTGATTGGATGGATCTCTGG	IGHV1S2		IGHJ5	IGHM							CQSRDNINNLIF	TGTCAGTCACGTGACAACATTAATAATCTTATTTTC	IGLV3-3		IGLJ2	IGLC2
clonotype5832	clonotype5832_consensus_9407;clonotype5832_consensus_9408	1	0.000114103	CARAYSTSEWLEVCGASLW	TGTGCAAGAGCCTATAGTACTAGTGAGTGGTTAGAAGTATGTGGGGCCTCTCTCTGG	IGHV1S2		IGHJ5	IGHM							CQSADNMYNVPF	TGTCAGTCAGCTGACAACATGTATAATGTTCCCTTC	IGLV3-3		IGLJ3	IGLC2
clonotype5842	clonotype5842_consensus_9428;clonotype5842_consensus_9429	1	0.000114103	CAGHCDSYDSSCYGTVDLW	TGTGCAGGTCATTGCGATAGCTATGATAGTAGTTGCTATGGGACAGTGGATCTCTGG	IGHV1S2		IGHJ5	IGHD							CQSADSINNLPF	TGTCAGTCAGCTGACAGCATTAATAATCTTCCCTTC	IGLV3-3		IGLJ3	IGLC2
clonotype5846	clonotype5846_consensus_9436;clonotype5846_consensus_9437	1	0.000114103	CATGYGPSCSVYYYGMDLW	TGTGCAACTGGCTATGGTCCTAGTTGCTCTGTGTATTATTATGGTATGGATCTCTGG	IGHV1S2		IGHJ5	IGHD							CQSGDSIDNTPF	TGTCAGTCAGGTGACAGCATTGATAATACTCCCTTC	IGLV3-3		IGLJ3	IGLC2
clonotype5857	clonotype5857_consensus_9461;clonotype5857_consensus_9462	1	0.000114103	CAKCYRYDGSCYGGGVGLW	TGTGCAAAATGCTATAGATATGATGGTAGTTGCTATGGTGGCGGTGTGGGTCTCTGG	IGHV1S2		IGHJ5	IGHM							CQSADSIDNTIF	TGTCAGTCAGCTGACAGCATTGATAATACTATTTTC	IGLV3-3		IGLJ2	IGLC2
clonotype5859	clonotype5859_consensus_9465;clonotype5859_consensus_9466	1	0.000114103	CAREIVIAIAVREYAMDLW	TGTGCAAGAGAAATAGTGATTGCTATAGCGGTTCGGGAATATGCTATGGATCTCTGG	IGHV1S2		IGHJ5	IGHM							CQSTDSIANAIF	TGTCAGTCAACTGACAGCATTGCGAATGCTATTTTC	IGLV3-3		IGLJ2	IGLC2
clonotype5873	clonotype5873_consensus_9496;clonotype5873_consensus_9497	1	0.000114103	CANSYTTSCWDYGYIKDLW	TGTGCAAATAGCTATACTACTAGTTGCTGGGACTACGGCTATATTAAGGATCTCTGG	IGHV1S2		IGHJ5	IGHM							CALYKNSANIF	TGTGCTCTGTATAAAAATAGTGCTAATATTTTC	IGLV8-18		IGLJ2	IGLC2
clonotype5884	clonotype5884_consensus_9518;clonotype5884_consensus_9519	1	0.000114103	CVRGVGDGCYSGDNAMDLW	TGTGTAAGAGGCGTGGGTGACGGCTGCTATAGCGGTGACAACGCTATGGATCTCTGG	IGHV1S2		IGHJ5	IGHM							CALWKTCTAIF	TGTGCTCTCTGGAAAACTTGTACTGCTATTTTC	IGLV8-18		IGLJ2	IGLC2
clonotype5902	clonotype5902_consensus_9562;clonotype5902_consensus_9563	1	0.000114103	CARCYNWGASCDEDPMDLW	TGTGCTCGTTGCTATAACTGGGGTGCTAGTTGCGATGAAGACCCTATGGATCTCTGG	IGHV1S2		IGHJ5	IGHD							CALYKSSALHF	TGTGCTCTGTATAAAAGTAGTGCTCTTCATTTC	IGLV8-13		IGLJ3	IGLC2
clonotype5903	clonotype5903_consensus_9564;clonotype5903_consensus_9565	1	0.000114103	CAGGNDYGATCVRNSRNFW	TGTGCAGGAGGCAATGACTATGGTGCTACTTGCGTTAGGAATAGTAGAAATTTCTGG	IGHV1S2		IGHJ5	IGHM							CALEESCTPIF	TGCGCTCTGGAGGAAAGTTGTACTCCTATTTTC	IGLV8-19		IGLJ2	IGLC2
clonotype5929	clonotype5929_consensus_9619;clonotype5929_consensus_9620	1	0.000114103	CATGGESSGCWTAFVTRLW	TGTGCAACAGGCGGGGAAAGTAGCGGCTGCTGGACCGCTTTCGTGACGCGTCTCTGG	IGHV1S2		IGHJ5	IGHM							CALYKSSANIF	TGTGCTCTGTATAAAAGTAGTGCTAATATTTTC	IGLV8-13		IGLJ2	IGLC2
clonotype5930	clonotype5930_consensus_9621;clonotype5930_consensus_9622	1	0.000114103	CVGCYTYGGSCWGLVVGFW	TGTGTAGGATGCTATACGTATGGTGGTAGTTGCTGGGGGCTTGTTGTGGGCTTCTGG	IGHV1S2		IGHJ5	IGHD							CALYKSSINIF	TGTGCTCTATATAAAAGTAGTATTAATATTTTC	IGLV8-13		IGLJ2	IGLC2
clonotype5945	clonotype5945_consensus_9653;clonotype5945_consensus_9654;clonotype5945_consensus_9655	1	0.000114103	CAIGGYNVCPISDGEMSLW	TGTGCAATAGGGGGCTATAACGTTTGCCCAATCAGTGATGGTGAAATGTCTCTCTGG	IGHV1S2		IGHJ5		CQQYKEFPNGF	TGCCAGCAATATAAAGAATTTCCGAATGGTTTC	IGKV2-13		IGKJ2	IGKC	CVLYKSRGNIF	TGTGTTCTGTATAAAAGTCGTGGTAATATTTTC	IGLV8-13		IGLJ2	IGLC2
clonotype5947	clonotype5947_consensus_9658;clonotype5947_consensus_9659	1	0.000114103	CARTIATTTVVAGDAMDLW	TGTGCAAGAACAATAGCGACTACTACAGTGGTTGCGGGGGATGCTATGGATCTCTGG	IGHV1S2		IGHJ5	IGHM							CTLYKSSANIF	TGTACTCTGTATAAAAGTAGTGCTAATATTTTC	IGLV8-10		IGLJ2	IGLC2
clonotype5948	clonotype5948_consensus_9660;clonotype5948_consensus_9661	1	0.000114103	CARGSFDTIVMVLVDMDLW	TGTGCAAGAGGAAGTTTTGATACTATAGTTATGGTGCTAGTTGATATGGATCTCTGG	IGHV1S2	IGHD1	IGHJ5	IGHD							CALGKSGGTTF	TGTGCTCTAGGGAAAAGTGGTGGTACTACCTTC	IGLV8-13		IGLJ2	IGLC2
clonotype5949	clonotype5949_consensus_9662;clonotype5949_consensus_9663;clonotype5949_consensus_9664	1	0.000114103	CAGCYQPGVGCYAWDMEVW	TGTGCAGGATGTTACCAACCTGGTGTTGGTTGCTATGCTTGGGATATGGAGGTCTGG	IGHV1S2		IGHJ5	IGHM							CALYTSSLNIF;CVLWTGSVYIF	TGTGCTCTGTATACCAGTAGTCTTAATATTTTT;TGTGTTCTATGGACCGGAAGTGTCTATATTTTC	IGLV8-19;IGLV8-16	;	IGLJ2;IGLJ2	IGLC2;IGLC2
clonotype5950	clonotype5950_consensus_9665;clonotype5950_consensus_9666	1	0.000114103	CAKNRNGAGCFDDGAMALW	TGTGCAAAAAATAGAAATGGTGCGGGTTGCTTTGATGACGGGGCCATGGCTCTCTGG	IGHV1S2		IGHJ5	IGHM							CSLYKSSANIF	TGTAGTCTGTATAAAAGTAGTGCTAATATTTTC	IGLV8-10		IGLJ2	IGLC2
clonotype5954	clonotype5954_consensus_9675;clonotype5954_consensus_9676	1	0.000114103	CARGCSGCFDGCYGGMDLW	TGTGCAAGAGGTTGTAGCGGTTGCTTCGATGGTTGTTACGGTGGTATGGATCTCTGG	IGHV1S2		IGHJ5	IGHM							CTLYKSYTQIF	TGTACTCTCTATAAAAGTTATACTCAAATTTTC	IGLV8-10		IGLJ2	IGLC2
clonotype5985	clonotype5985_consensus_9741;clonotype5985_consensus_9742	1	0.000114103	CAITGTEEDTCFNAGLDLW	TGTGCAATAACAGGTACCGAGGAAGATACTTGTTTTAATGCCGGCCTGGATCTCTGG	IGHV1S2		IGHJ5	IGHD							CCLYANSANFF	TGTTGTCTGTATGCCAATAGTGCTAACTTTTTC	IGLV8-10		IGLJ2	IGLC2
clonotype5993	clonotype5993_consensus_9757;clonotype5993_consensus_9758	1	0.000114103	CARGENGGCWGGFGEIDLW	TGTGCGAGAGGCGAAAATGGCGGTTGCTGGGGCGGTTTCGGAGAGATAGATCTCTGG	IGHV1S2		IGHJ5	IGHD							CGLYKNTDTIF	TGTGGTCTGTATAAAAACACTGATACCATTTTC	IGLV8-13		IGLJ2	IGLC2
clonotype6006	clonotype6006_consensus_9784;clonotype6006_consensus_9785	1	0.000114103	CAKNNGDNACFNDEGMDLW	TGTGCAAAAAATAATGGTGATAATGCTTGCTTTAATGACGAGGGCATGGATCTCTGG	IGHV1S2		IGHJ5	IGHM							CRLHKSDANIF	TGTCGTCTCCATAAAAGTGATGCTAATATTTTC	IGLV8-10		IGLJ2	IGLC2
clonotype6010	clonotype6010_consensus_9793;clonotype6010_consensus_9794;clonotype6010_consensus_9795	1	0.000114103	CARGSLSCNGGFGDPMYLW	TGTGCAAGAGGCAGTCTTAGTTGCAATGGCGGTTTCGGTGACCCTATGTATCTCTGG	IGHV1S2		IGHJ5	IGHD	CQQYDSVPYAF	TGTCAGCAGTATGATAGTGTACCGTATGCTTTC	IGKV1-11		IGKJ2	IGKC	CTLYKSSSNVPF	TGTACTCTGTATAAAAGTAGTTCTAATGTTCCCTTC	IGLV8-10		IGLJ3	IGLC2
clonotype6011	clonotype6011_consensus_9796;clonotype6011_consensus_9797	1	0.000114103	CTGGSGCYSGYGYYALDLW	TGTACAGGAGGCAGCGGTTGCTATAGCGGTTACGGTTACTATGCTTTGGATCTCTGG	IGHV1S2	IGHD2	IGHJ5	IGHM							CALEKSSANVPF	TGTGCTCTGGAGAAAAGTAGTGCTAATGTTCCCTTC	IGLV8-13		IGLJ3	IGLC2
clonotype6027	clonotype6027_consensus_9831;clonotype6027_consensus_9832	1	0.000114103	CARDYFNCGDFCWGKMDVW	TGTGCAAGAGACTATTTCAATTGCGGTGACTTCTGTTGGGGTAAGATGGATGTCTGG	IGHV1S2		IGHJ5	IGHM							CLLTKSSDNVIF	TGTCTTCTGACTAAAAGTAGTGACAATGTTATTTTC	IGLV8-10		IGLJ2	IGLC2
clonotype6043	clonotype6043_consensus_9863;clonotype6043_consensus_9864	1	0.000114103	CVGCDGGCYYGNFDPVDLW	TGTGTAGGATGCGATGGAGGTTGCTATTACGGTAACTTCGATCCGGTGGATCTCTGG	IGHV1S2		IGHJ5	IGHM							CALYKSSANVPF	TGTGCTCTGTATAAAAGTAGTGCTAATGTTCCCTTC	IGLV8-13		IGLJ3	IGLC2
clonotype6048	clonotype6048_consensus_9873;clonotype6048_consensus_9874	1	0.000114103	CVRGSHYGLSCDDCILDIW	TGTGTAAGAGGCTCTCACTATGGTCTTAGTTGCGATGATTGTATCCTGGATATCTGG	IGHV1S2		IGHJ5	IGHD							CTLYKSTANVPF	TGTACTCTGTATAAAAGTACTGCTAATGTTCCCTTC	IGLV8-13		IGLJ3	IGLC2
clonotype6050	clonotype6050_consensus_9877;clonotype6050_consensus_9878	1	0.000114103	CARCPYTDCGSAHSAIDLW	TGTGCAAGATGCCCTTATACCGATTGCGGTAGCGCCCACTCTGCTATTGATCTCTGG	IGHV1S2		IGHJ5								CALEKSGTTNIF	TGTGCTCTGGAGAAAAGTGGTACTACTAATATTTTC	IGLV8-18		IGLJ2	IGLC2
clonotype6055	clonotype6055_consensus_9887;clonotype6055_consensus_9888	1	0.000114103	CAREEGGCYDGCLYHINLW	TGTGCAAGAGAGGAGGGCGGCTGCTATGACGGTTGCCTCTATCATATAAATCTCTGG	IGHV1S2		IGHJ5	IGHM							CALYKSSGNNIF	TGTGCTCTGTATAAAAGTAGTGGTAATAATATTTTC	IGLV8-13		IGLJ2	IGLC2
clonotype6056	clonotype6056_consensus_9889;clonotype6056_consensus_9890	1	0.000114103	CATDYSALYSGDYGEWDLW	TGTGCAACAGACTATAGCGCTTTGTATAGCGGTGACTACGGGGAGTGGGATCTGTGG	IGHV1S2		IGHJ5	IGHD							CTLYKSSANVPF	TGTACTCTATATAAAAGTAGTGCTAATGTTCCCTTC	IGLV8-10		IGLJ3	IGLC2
clonotype6057	clonotype6057_consensus_9891;clonotype6057_consensus_9892	1	0.000114103	CATYYRGCYYLGRYDMALW	TGTGCAACTTACTATAGAGGTTGTTATTATCTTGGTAGGTATGATATGGCTCTCTGG	IGHV1S2		IGHJ5	IGHM							CALYKSCSNFPF	TGTGCTCTGTATAAAAGTTGTAGTAATTTTCCCTTT	IGLV8-18		IGLJ3	IGLC2
clonotype6059	clonotype6059_consensus_9895;clonotype6059_consensus_9896	1	0.000114103	CARRRYGINCYESTIMDLW	TGTGCAAGAAGGAGGTATGGGATTAATTGCTATGAATCTACCATTATGGATCTCTGG	IGHV1S2		IGHJ5	IGHM							CALYKTCTDVPF	TGTGCTCTGTATAAAACTTGTACAGATGTTCCCTTC	IGLV8-19		IGLJ3	IGLC2
clonotype6060	clonotype6060_consensus_9897;clonotype6060_consensus_9898	1	0.000114103	CATYDGGSCYWSHSAMDLW	TGTGCAACCTACGATGGTGGTAGTTGCTATTGGAGCCACTCTGCTATGGATCTCTGG	IGHV1S2		IGHJ5	IGHM							CVLYKSSPNVPF	TGTGTTCTCTATAAAAGTAGTCCTAATGTTCCCTTC	IGLV8-13		IGLJ3	IGLC2
clonotype6061	clonotype6061_consensus_9899;clonotype6061_consensus_9900	1	0.000114103	CAKKRGTECYPDGHSLHLW	TGTGCAAAAAAGCGTGGTACTGAGTGCTATCCTGACGGCCACAGTCTACATCTCTGG	IGHV1S2		IGHJ5	IGHM							CALYKGIGTYTF	TGTGCTCTATATAAGGGAATTGGTACCTACACTTTC	IGLV8-16		IGLJ2	IGLC2
clonotype6063	clonotype6063_consensus_9903;clonotype6063_consensus_9904	1	0.000114103	CVTAGGNCYDLLYYPMDLW	TGTGTAACGGCGGGTGGTAATTGCTATGATTTGCTTTACTATCCTATGGATCTCTGG	IGHV1S2		IGHJ5	IGHM							CALYKSPTNVPF	TGTGCTCTGTATAAAAGTCCTACTAATGTTCCCTTC	IGLV8-13		IGLJ3	IGLC2
clonotype6067	clonotype6067_consensus_9911;clonotype6067_consensus_9912	1	0.000114103	CARGLHSACSTIDDGTDLW	TGTGCAAGAGGCCTTCATAGCGCTTGCAGTACCATTGACGATGGTACGGATCTCTGG	IGHV1S2		IGHJ5	IGHD							CTLYRSNTNIPF	TGTACTCTGTATAGGAGTAATACTAATATTCCCTTC	IGLV8-13		IGLJ3	IGLC2
clonotype6080	clonotype6080_consensus_9938;clonotype6080_consensus_9939	1	0.000114103	CAGCDWCGNSWVDDELDLW	TGTGCAGGATGCGACTGGTGTGGTAATAGTTGGGTTGATGATGAACTGGATCTCTGG	IGHV1S2		IGHJ5	IGHM							CALFKSSDNIPF	TGTGCTCTGTTTAAAAGTAGTGACAATATTCCCTTC	IGLV8-13		IGLJ3	IGLC2
clonotype6081	clonotype6081_consensus_9940;clonotype6081_consensus_9941	1	0.000114103	CAKSSGWNCETIYDAMDLW	TGTGCAAAAAGTTCTGGTTGGAATTGCGAAACTATTTACGATGCTATGGATCTCTGG	IGHV1S2		IGHJ5								CALYKSSGNVPF	TGTGCTCTGTATAAAAGTAGTGGCAATGTTCCCTTC	IGLV8-13		IGLJ3	IGLC2
clonotype6087	clonotype6087_consensus_9953;clonotype6087_consensus_9954;clonotype6087_consensus_9955;clonotype6087_consensus_9956	1	0.000114103	CAIDRANPRGCGSGSMDLW;CATGGGSGLGCGGGGAWYYPLDVW	TGCGCAATCGACCGAGCAAATCCACGTGGTTGCGGCAGCGGTTCTATGGATCTCTGG;TGTGCAACAGGCGGCGGTTCCGGTCTGGGTTGCGGTGGCGGTGGCGCGTGGTACTATCCCCTGGATGTCTGG	IGHV1S2;IGHV1S2	;	IGHJ5;IGHJ5	IGHM;IGHM							CALWKSSSNRVF;CTLSKTNTNAPF	TGTGCTCTGTGGAAAAGTAGTTCTAATAGAGTTTTC;TGTACTCTGTCTAAAACTAATACTAATGCGCCCTTC	IGLV8-13;IGLV8-10	;	IGLJ2;IGLJ3	IGLC2;IGLC2
clonotype6102	clonotype6102_consensus_9985;clonotype6102_consensus_9986	1	0.000114103	CATGYGASCYIGSGMMDLW	TGTGCAACGGGGTATGGTGCTAGTTGCTATATTGGGAGTGGGATGATGGATCTCTGG	IGHV1S2	IGHD1	IGHJ5								CALYKSSTNVLF	TGTGCTCTCTATAAAAGTAGTACTAATGTTCTCTTC	IGLV8-13		IGLJ3	IGLC2
clonotype6129	clonotype6129_consensus_10040;clonotype6129_consensus_10041	1	0.000114103	CTAGIDWSDCYTNEVPNLW	TGTACGGCAGGCATCGACTGGAGTGATTGCTATACTAATGAGGTTCCGAATCTCTGG	IGHV1S2		IGHJ5	IGHM							CTLYKSSTNVPF	TGTACTCTGTATAAAAGTAGTACTAATGTTCCCTTC	IGLV8-10		IGLJ3	IGLC2
clonotype6135	clonotype6135_consensus_10052;clonotype6135_consensus_10053	1	0.000114103	CAKIDGIGCYSGYYPMDLW	TGTGCAAAGATCGACGGTATCGGTTGCTATAGCGGTTACTATCCTATGGATCTCTGG	IGHV1S2	IGHD2	IGHJ5	IGHM							CTLFKSSENVIF	TGTACTCTGTTTAAAAGTAGTGAGAATGTGATTTTC	IGLV8-13		IGLJ2	IGLC2
clonotype6143	clonotype6143_consensus_10070;clonotype6143_consensus_10071	1	0.000114103	CATGGYCSASDYDYGMDLW	TGTGCAACGGGCGGTTATTGCAGTGCTAGTGACTATGACTATGGTATGGATCTCTGG	IGHV1S2		IGHJ5	IGHM							CTLYKSGADGTF	TGTACTCTTTATAAAAGTGGTGCGGATGGGACCTTC	IGLV8-10		IGLJ3	IGLC2
clonotype6145	clonotype6145_consensus_10075;clonotype6145_consensus_10076	1	0.000114103	CARGCDIHRNSCYMAMDLW	TGTGCAAGAGGCTGCGATATACATCGTAACAGTTGCTATATGGCCATGGATCTCTGG	IGHV1S2		IGHJ5	IGHD							CVLYQETVTYAF	TGTGTTCTCTACCAGGAAACTGTTACTTACGCTTTC	IGLV8-18		IGLJ2	IGLC2
clonotype6181	clonotype6181_consensus_10152;clonotype6181_consensus_10153	1	0.000114103	CVIDYLGCYYTSVPYLSLW	TGTGTAATAGACTACCTCGGTTGTTATTACACTTCCGTGCCCTACCTTTCCCTCTGG	IGHV1S2		IGHJ5	IGHM							CALYISSANVPF	TGTGCTCTGTATATTAGTAGTGCTAATGTTCCCTTC	IGLV8-13		IGLJ3	IGLC2
clonotype6184	clonotype6184_consensus_10158;clonotype6184_consensus_10159	1	0.000114103	CATGRGGGCPDDGRFPDLW	TGTGCAACAGGCCGAGGTGGTGGTTGTCCTGATGACGGAAGGTTTCCGGATCTCTGG	IGHV1S2		IGHJ5	IGHM							CALGTSAGTVPF	TGTGCTCTAGGGACCAGTGCTGGTACTGTTCCCTTC	IGLV8-18		IGLJ3	IGLC2
clonotype6188	clonotype6188_consensus_10166;clonotype6188_consensus_10167	1	0.000114103	CATGYDNSCWVVGGLMDLW	TGTGCAACAGGCTATGATAATAGTTGTTGGGTCGTCGGAGGACTTATGGATCTCTGG	IGHV1S2		IGHJ5	IGHM							CGLYKSSTNIPF	TGTGGTCTGTATAAAAGTAGTACTAATATTCCCTTC	IGLV8-13		IGLJ3	IGLC2
clonotype6198	clonotype6198_consensus_10188;clonotype6198_consensus_10189;clonotype6198_consensus_10190	1	0.000114103	CATDFTSCYRDRGYDFNLW	TGTGCCACTGACTTCACTAGTTGCTATCGAGATCGTGGGTATGATTTCAATCTCTGG	IGHV1S2		IGHJ5	IGHM							CALEKSCTNIPF;CTLYESVSNVPF	TGTGCTCTGGAGAAAAGTTGTACTAATATTCCTTTC;TGTACTTTGTATGAAAGTGTTAGTAATGTTCCCTTC	IGLV8-18;IGLV8-19	;	IGLJ3;IGLJ3	IGLC2;IGLC2
clonotype6201	clonotype6201_consensus_10195;clonotype6201_consensus_10196	1	0.000114103	CGTAYGASCYDDRYAMDLW	TGTGGAACAGCCTATGGTGCTAGTTGCTATGATGACCGATACGCTATGGATCTCTGG	IGHV1S2	IGHD1	IGHJ5	IGHM							CTLYKNSANVPF	TGTACTCTGTATAAAAATAGTGCTAATGTTCCCTTC	IGLV8-10		IGLJ3	IGLC2
clonotype6216	clonotype6216_consensus_10227;clonotype6216_consensus_10228;clonotype6216_consensus_10229	1	0.000114103	CAKDDTVNCGRGPPFMGLW	TGTGCAAAAGATGACACTGTCAATTGCGGACGCGGTCCCCCTTTTATGGGACTCTGG	IGHV1S2		IGHJ5	IGHM							CTLYKSNTNVPF;CVLYKSSGNVPF	TGTACTCTCTATAAAAGTAATACTAATGTTCCCTTC;TGTGTTCTGTATAAAAGTAGTGGTAATGTTCCCTTC	IGLV8-13;IGLV8-13	;	IGLJ3;IGLJ3	IGLC2;IGLC2
clonotype6217	clonotype6217_consensus_10230;clonotype6217_consensus_10231	1	0.000114103	CAIGGYSACYFAWGAMNLW	TGTGCAATAGGCGGGTATAGTGCCTGCTACTTTGCTTGGGGCGCTATGAATCTCTGG	IGHV1S2		IGHJ5	IGHD							CALYKSSTNVSF	TGTGCTCTGTATAAAAGTAGTACTAATGTTTCCTTC	IGLV8-13		IGLJ3	IGLC2
clonotype6230	clonotype6230_consensus_10258;clonotype6230_consensus_10259	1	0.000114103	CGRHGSGWTSDFYNVMDLW	TGTGGAAGACATGGTAGTGGTTGGACTTCCGATTTTTACAATGTGATGGATCTCTGG	IGHV1S2		IGHJ5	IGHD	CFRYNSPPYDF	TGTTTCAGGTATAATAGTCCACCGTATGATTTC	IGKV1-11		IGKJ2	IGKC
clonotype6232	clonotype6232_consensus_10262;clonotype6232_consensus_10263	1	0.000114103	CARPYERYSSTYWYPMDLW	TGTGCAAGACCCTACGAAAGATATAGTAGCACATATTGGTATCCTATGGATCTCTGG	IGHV1S2		IGHJ5	IGHM	CQQHNSVPLSF	TGTCAGCAGCATAATAGTGTACCTCTTAGTTTC	IGKV1-11		IGKJ2	IGKC
clonotype6233	clonotype6233_consensus_10264;clonotype6233_consensus_10265	1	0.000114103	CTKNDADYCYSGLYAMDLW	TGTACAAAAAATGACGCGGATTATTGCTACAGCGGTCTTTATGCTATGGATCTCTGG	IGHV1S2		IGHJ5	IGHM							CTLYQSGANAHIF	TGTACTCTGTACCAAAGTGGTGCTAATGCGCATATTTTC	IGLV8-10		IGLJ2	IGLC2
clonotype6237	clonotype6237_consensus_10272;clonotype6237_consensus_10273	1	0.000114103	CVKGEGYDGSCFYSALHLW	TGTGTAAAAGGGGAGGGTTATGATGGTAGTTGCTTTTACTCTGCACTACATCTCTGG	IGHV1S2		IGHJ5	IGHD	CLQRDSSPFGF	TGTTTGCAGCGTGATAGTTCACCTTTTGGTTTC	IGKV1-11		IGKJ2	IGKC
clonotype6243	clonotype6243_consensus_10285;clonotype6243_consensus_10286	1	0.000114103	CARNCYTGGTNCYDVMDLW	TGTGCAAGAAATTGTTATACTGGTGGTACTAATTGCTACGATGTTATGGATCTCTGG	IGHV1S2		IGHJ5	IGHM	CQQHNSVPYGF	TGTCAGCAGCATAATAGTGTACCGTATGGTTTC	IGKV1-11		IGKJ2	IGKC
clonotype6285	clonotype6285_consensus_10375;clonotype6285_consensus_10376	1	0.000114103	CVRGDYNCGATLYCGMHLW	TGTGTAAGAGGCGACTATAATTGTGGTGCTACCCTGTACTGTGGAATGCATCTCTGG	IGHV1S2		IGHJ5	IGHM							CALYKESDNYAYSF	TGTGCTCTGTATAAGGAAAGTGATAACTACGCTTATTCCTTC	IGLV8-16		IGLJ3	IGLC2
clonotype6288	clonotype6288_consensus_10381;clonotype6288_consensus_10382	1	0.000114103	CARGVAMVLVAIGYAMDLW	TGTGCAAGAGGCGTAGCTATGGTGCTAGTTGCTATAGGGTATGCTATGGATCTCTGG	IGHV1S2	IGHD1	IGHJ5	IGHM	CQQNKESNGF	TGCCAGCAAAATAAAGAATCGAATGGTTTC	IGKV2-6		IGKJ2	IGKC
clonotype6296	clonotype6296_consensus_10397;clonotype6296_consensus_10398	1	0.000114103	CARGDQGDCGSGGRTMDLW	TGTGCGAGAGGGGACCAAGGTGACTGCGGTAGCGGTGGTAGAACTATGGATCTCTGG	IGHV1S2		IGHJ5	IGHM							CALYKGSSTYTYIF	TGTGCTCTGTATAAGGGAAGTAGTACCTACACTTATATTTTC	IGLV8-16		IGLJ2	IGLC2
clonotype6310	clonotype6310_consensus_10426;clonotype6310_consensus_10427	1	0.000114103	CARCSWYGGYCYENGMNVW	TGTGCGCGTTGTTCTTGGTATGGTGGTTATTGCTATGAGAATGGTATGAATGTCTGG	IGHV1S2		IGHJ5	IGHM							CALYTGSSTYTYIF	TGTGCTCTGTATACGGGAAGTAGTACTTACACTTATATTTTT	IGLV8-16		IGLJ2	IGLC2
clonotype6311	clonotype6311_consensus_10428;clonotype6311_consensus_10429	1	0.000114103	CATIMSCDIYGGSDRMDLW	TGTGCAACTATAATGAGTTGCGATATCTATGGTGGTAGTGACCGTATGGATCTCTGG	IGHV1S2		IGHJ5	IGHM							CALWRGYGSYSFIF	TGTGCTCTGTGGAGGGGATATGGTAGCTACTCTTTTATTTTC	IGLV8-16		IGLJ2	IGLC2
clonotype6312	clonotype6312_consensus_10430;clonotype6312_consensus_10431	1	0.000114103	CAKKDWAGCYSGPYAMDLW	TGCGCAAAGAAGGACTGGGCCGGGTGCTATAGCGGACCCTATGCTATGGATCTCTGG	IGHV1S2		IGHJ5								CGLYKESVSYTFIF	TGTGGTCTCTATAAGGAAAGTGTCAGTTACACTTTTATTTTC	IGLV8-16		IGLJ2	IGLC2
clonotype6313	clonotype6313_consensus_10432;clonotype6313_consensus_10433	1	0.000114103	CNKGDYCNCYSGDSPMHLW	TGTAATAAGGGGGACTATTGCAACTGCTATAGCGGTGACAGCCCGATGCATCTCTGG	IGHV1S2		IGHJ5	IGHD							CALCKGSATYTYIF	TGTGCTCTATGTAAGGGAAGTGCTACCTACACTTATATTTTC	IGLV8-16		IGLJ2	IGLC2
clonotype6314	clonotype6314_consensus_10434;clonotype6314_consensus_10435	1	0.000114103	CATGYGVYCGDKDYAMDLW	TGTGCAACAGGCTATGGTGTTTATTGCGGTGATAAAGACTATGCTATGGATCTCTGG	IGHV1S2		IGHJ5	IGHM							CALWKGGGSYTVLF	TGTGCTCTGTGGAAGGGAGGTGGTAGTTACACTGTTCTCTTC	IGLV8-16		IGLJ3	IGLC2
clonotype6315	clonotype6315_consensus_10436;clonotype6315_consensus_10437	1	0.000114103	CAKNDDSSCGSLSLYMNLW	TGTGCAAAGAATGACGATAGCAGTTGCGGTAGTCTTAGCTTGTATATGAATCTCTGG	IGHV1S2		IGHJ5	IGHM							CALYKGSGSYTVIF	TGTGCTCTGTATAAGGGAAGTGGTAGCTACACTGTTATTTTC	IGLV8-16		IGLJ2	IGLC2
clonotype6323	clonotype6323_consensus_10452;clonotype6323_consensus_10453	1	0.000114103	CVRDYNDCYNGQLCLGGLW	TGTGTCAGAGACTATAATGACTGTTATAACGGACAGCTTTGCCTTGGGGGCCTCTGG	IGHV1S2		IGHJ5	IGHM							CALDKGSSVYNYIF	TGTGCTCTGGATAAGGGAAGTAGTGTCTACAATTATATTTTC	IGLV8-18		IGLJ2	IGLC2
clonotype6371	clonotype6371_consensus_10551;clonotype6371_consensus_10552	1	0.000114103	CAVLSGYSGCYSGYRVMDLW	TGTGCAGTATTATCTGGCTACAGCGGTTGCTATAGCGGTTACAGAGTTATGGATCTCTGG	IGHV1S2	IGHD2	IGHJ5	IGHM							CQSVDSIDNIIF	TGTCAGTCAGTTGACAGCATTGATAATATTATTTTC	IGLV3-3		IGLJ2	IGLC2
clonotype6385	clonotype6385_consensus_10580;clonotype6385_consensus_10581	1	0.000114103	CARHGCYSGPESCVYAMDLW	TGTGCAAGACACGGTTGCTATAGCGGCCCCGAATCCTGTGTCTATGCTATGGATCTCTGG	IGHV1S2		IGHJ5	IGHD							CQSYDDSYTPIF	TGTCAGTCATACGATGATAGTTATACTCCTATTTTC	IGLV3-2		IGLJ2	IGLC2
clonotype6388	clonotype6388_consensus_10586;clonotype6388_consensus_10587	1	0.000114103	CARTIPVPGSGAGNDPMDLW	TGTGCAAGAACCATACCGGTTCCTGGGAGTGGAGCGGGCAATGATCCTATGGATCTCTGG	IGHV1S2		IGHJ5	IGHM							CQSYDDSYTPIF	TGTCAGTCATACGATGATAGTTATACTCCTATTTTC	IGLV3-2		IGLJ2	IGLC2
clonotype6396	clonotype6396_consensus_10603;clonotype6396_consensus_10604	1	0.000114103	CGRIRGCMRGCEGYYGIDLW	TGTGGAAGAATTCGCGGTTGCATGCGTGGTTGTGAAGGATACTATGGTATAGATCTCTGG	IGHV1S2		IGHJ5	IGHD							CQSIDRIANAIF	TGTCAGTCAATTGACAGAATTGCAAATGCTATTTTC	IGLV3-3		IGLJ2	IGLC2
clonotype6431	clonotype6431_consensus_10686;clonotype6431_consensus_10687	1	0.000114103	CAAGDDSISVSGLGNTMGLW	TGTGCGGCAGGCGACGATAGCATTTCGGTTAGCGGTTTGGGCAATACTATGGGTCTCTGG	IGHV1S2		IGHJ5	IGHM							CVLYQSSANIF	TGTGTTCTGTATCAAAGTAGTGCTAATATTTTC	IGLV8-13		IGLJ2	IGLC2
clonotype6437	clonotype6437_consensus_10699;clonotype6437_consensus_10700	1	0.000114103	CATGRSSDCWGDYFSVMDLW	TGTGCAACAGGCCGATCCAGCGATTGCTGGGGCGATTATTTCTCCGTTATGGATCTCTGG	IGHV1S2		IGHJ5	IGHG1							CCLYKSTAKVF	TGTTGCCTGTATAAAAGTACTGCTAAGGTTTTC	IGLV8-13		IGLJ2	IGLC2
clonotype6452	clonotype6452_consensus_10729;clonotype6452_consensus_10730	1	0.000114103	CARGGCFGYGTSCGDAMNLW	TGTGCAAGGGGCGGTTGCTTTGGCTATGGTACTAGTTGCGGTGATGCTATGAATCTCTGG	IGHV1S2		IGHJ5	IGHM							CGLYKSTVNIF	TGTGGTCTTTATAAAAGTACTGTTAATATTTTC	IGLV8-13		IGLJ2	IGLC2
clonotype6453	clonotype6453_consensus_10731;clonotype6453_consensus_10732	1	0.000114103	CVRGVGGDCYSYYWNWMDLW	TGTGTAAGAGGCGTTGGTGGCGATTGCTATAGTTATTACTGGAATTGGATGGATCTCTGG	IGHV1S2		IGHJ5	IGHM							CALHKSCTNIF	TGTGCTCTGCATAAAAGTTGTACTAATATTTTC	IGLV8-19		IGLJ2	IGLC2
clonotype6455	clonotype6455_consensus_10736;clonotype6455_consensus_10737	1	0.000114103	CAKHPAISTCNGVCFDMTLW	TGTGCAAAACACCCTGCTATTTCTACTTGCAATGGGGTGTGTTTTGATATGACTCTCTGG	IGHV1S2		IGHJ5	IGHM							CILYKSGGNVF	TGTATTCTGTATAAAAGTGGTGGTAATGTTTTC	IGLV8-10		IGLJ2	IGLC2
clonotype6457	clonotype6457_consensus_10740;clonotype6457_consensus_10741	1	0.000114103	CARAYCLRDGAPCFDDMGLW	TGTGCAAGAGCCTATTGTCTTCGCGATGGTGCTCCTTGCTTTGATGACATGGGTCTCTGG	IGHV1S2		IGHJ5	IGHM							CALDKSAANPF	TGTGCTCTCGATAAAAGTGCTGCTAATCCCTTC	IGLV8-13		IGLJ3	IGLC2
clonotype6495	clonotype6495_consensus_10821;clonotype6495_consensus_10822	1	0.000114103	CATGRYSSCWSGYLDVMDVW	TGTGCAACAGGCCGCTATAGCAGTTGCTGGAGCGGTTACCTGGATGTTATGGATGTCTGG	IGHV1S2		IGHJ5	IGHM							CTLYKSSPNIF	TGTACTCTGTATAAAAGTAGTCCTAATATTTTC	IGLV8-10		IGLJ2	IGLC2
clonotype6497	clonotype6497_consensus_10825;clonotype6497_consensus_10826	1	0.000114103	CAGCGRYGALCRSYYGMNLW	TGTGCAGGATGCGGTAGATATGGTGCTCTTTGCCGATCCTACTATGGTATGAATCTCTGG	IGHV1S2		IGHJ5								CQSVHSINDAKIF	TGTCAGTCAGTTCACAGCATTAATGATGCTAAAATTTTC	IGLV3-3		IGLJ2	IGLC2
clonotype6498	clonotype6498_consensus_10827;clonotype6498_consensus_10828	1	0.000114103	CATGYGAGCYDRGYYAMDIW	TGTGCAACAGGGTATGGTGCTGGTTGTTATGATAGGGGATACTATGCTATGGATATCTGG	IGHV1S2		IGHJ5	IGHD							CFLSKSSANIF	TGTTTTCTGTCGAAAAGTAGTGCTAATATTTTC	IGLV8-13		IGLJ2	IGLC2
clonotype6501	clonotype6501_consensus_10834;clonotype6501_consensus_10835	1	0.000114103	CARCIFYGVSCSDDKPMDLW	TGTGCAAGATGCATTTTCTATGGTGTTAGTTGCTCCGATGACAAGCCTATGGATCTCTGG	IGHV1S2		IGHJ5	IGHD							CTLYKSSANIF	TGTACTCTGTATAAAAGTAGTGCTAATATTTTC	IGLV8-10		IGLJ2	IGLC2
clonotype6502	clonotype6502_consensus_10836;clonotype6502_consensus_10837	1	0.000114103	CAGCYDACLYGPNVYAIHLW	TGTGCAGGATGCTATGACGCTTGCTTGTACGGTCCCAATGTCTATGCTATTCATCTCTGG	IGHV1S2		IGHJ5	IGHM							CNLYQSGARIF	TGTAATCTGTATCAAAGTGGTGCTAGAATTTTC	IGLV8-13		IGLJ2	IGLC2
clonotype6509	clonotype6509_consensus_10850;clonotype6509_consensus_10851;clonotype6509_consensus_10852	1	0.000114103	CAKYRWGARCGDDGGSMDLW	TGTGCAAAATATAGGTGGGGTGCTCGTTGCGGTGATGACGGGGGTTCTATGGATCTCTGG	IGHV1S2		IGHJ5	IGHM	CFQGLQSPWTF	TGTTTTCAAGGTTTACAATCTCCTTGGACGTTC	IGKV2-10		IGKJ1	IGKC	CQSTDNIDDTNIF	TGTCAGTCAACTGACAACATTGATGATACTAATATTTTC	IGLV3-3		IGLJ2	IGLC2
clonotype6511	clonotype6511_consensus_10856;clonotype6511_consensus_10857	1	0.000114103	CARCYFLSGCYSDYYPMTLW	TGTGCACGATGCTATTTCCTTAGCGGTTGCTATAGCGATTACTACCCGATGACTCTCTGG	IGHV1S2	IGHD2	IGHJ5	IGHD							CQSADRIAYALPF	TGTCAGTCAGCTGACAGAATTGCCTATGCGCTTCCCTTC	IGLV3-3		IGLJ3	IGLC2
clonotype6527	clonotype6527_consensus_10890;clonotype6527_consensus_10891	1	0.000114103	CVTGEDGCYNDYYFGVMHLW	TGTGTAACAGGCGAAGACGGTTGCTATAACGATTACTACTTCGGTGTTATGCATCTCTGG	IGHV1S2		IGHJ5	IGHD							CALTKSSANPF	TGTGCTCTGACTAAAAGTAGTGCTAATCCCTTC	IGLV8-13		IGLJ3	IGLC2
clonotype6540	clonotype6540_consensus_10917;clonotype6540_consensus_10918	1	0.000114103	CARGTWNCYTFGASDRVDLW	TGTGCAAGAGGCACATGGAATTGCTATACCTTTGGTGCTAGTGATAGGGTGGATCTCTGG	IGHV1S2		IGHJ5	IGHM							CTLYKSSANFPF	TGTACTCTCTATAAAAGTAGTGCTAATTTTCCCTTC	IGLV8-10		IGLJ3	IGLC2
clonotype6542	clonotype6542_consensus_10921;clonotype6542_consensus_10922	1	0.000114103	CARGSYGGACYLNGDAMELW	TGTGCAAGAGGCAGCTATGGTGGTGCATGCTATCTCAATGGGGATGCTATGGAGCTCTGG	IGHV1S2		IGHJ5	IGHM							CTLYKGSGSVPF	TGTACTCTATATAAGGGAAGTGGTAGTGTTCCCTTC	IGLV8-18		IGLJ3	IGLC2
clonotype6543	clonotype6543_consensus_10923;clonotype6543_consensus_10924	1	0.000114103	CARGYSNCWSGYNLNKMDLW	TGTGCAAGAGGCTATAGCAATTGCTGGAGCGGTTACAACCTTAATAAGATGGATCTCTGG	IGHV1S2		IGHJ5	IGHD							CVLYQSSDNVPF	TGTGTTCTATACCAAAGTAGTGATAATGTTCCCTTC	IGLV8-13		IGLJ3	IGLC2
clonotype6579	clonotype6579_consensus_10997;clonotype6579_consensus_10998	1	0.000114103	CASGSWGAGCLGCWYTMDLW	TGTGCAAGTGGGAGCTGGGGTGCTGGCTGTCTTGGGTGCTGGTATACTATGGATCTCTGG	IGHV1S2		IGHJ5	IGHM							CTLYKSSANYIF	TGTACTCTGTATAAAAGTAGTGCTAATTATATTTTC	IGLV8-10		IGLJ2	IGLC2
clonotype6582	clonotype6582_consensus_11003;clonotype6582_consensus_11004	1	0.000114103	CTKGYCDTPSSYAMGAMDLW	TGTACGAAAGGCTACTGCGATACTCCTAGTTCCTACGCGATGGGTGCTATGGATCTCTGG	IGHV1S2		IGHJ5	IGHM							CALGKSGGTVPF	TGTGCTCTAGGGAAAAGTGGTGGTACTGTTCCCTTC	IGLV8-19		IGLJ3	IGLC2
clonotype6583	clonotype6583_consensus_11005;clonotype6583_consensus_11006	1	0.000114103	CARCLTGNTNCFGGNPVKVW	TGTGCAAGATGCTTGACCGGTAATACTAATTGCTTCGGGGGGAATCCTGTGAAAGTCTGG	IGHV1S2		IGHJ5	IGHM							CALYKSVTNVPF	TGTGCTCTGTATAAAAGTGTTACTAATGTTCCCTTC	IGLV8-18		IGLJ3	IGLC2
clonotype6596	clonotype6596_consensus_11033;clonotype6596_consensus_11034;clonotype6596_consensus_11035	1	0.000114103	CARLLGAVAIAVTGYGHMDLW;CATGWCGLYNSWSRAFLALW	TGTGCAAGACTCTTAGGGGCGGTTGCTATAGCGGTTACGGGGTACGGACATATGGATCTCTGG;TGTGCAACAGGCTGGTGCGGTTTGTATAACAGTTGGTCGCGCGCTTTCTTGGCTCTCTGG	IGHV1S2;IGHV1-15	IGHD2;	IGHJ5;IGHJ5	IGHM;IGHM							CALGRSDGTTIF	TGTGCTCTAGGGAGAAGTGATGGTACTACTATTTTC	IGLV8-18		IGLJ2	IGLC2
clonotype6599	clonotype6599_consensus_11041;clonotype6599_consensus_11042	1	0.000114103	CAGCYSYGANCYFGYEIHFW	TGTGCAGGCTGCTATAGCTATGGTGCTAATTGCTATTTCGGCTATGAAATACATTTCTGG	IGHV1S2	IGHD1	IGHJ5	IGHD							CALCKSRANVIF	TGTGCTCTGTGTAAAAGTCGTGCTAATGTTATTTTC	IGLV8-13		IGLJ2	IGLC2
clonotype6603	clonotype6603_consensus_11049;clonotype6603_consensus_11050	1	0.000114103	CAGCYYWSVGCSGDYAIDLW	TGTGCAGGATGCTACTACTGGAGTGTGGGTTGCTCTGGGGACTATGCTATAGATCTCTGG	IGHV1S2		IGHJ5	IGHD							CALRKSSGNNPF	TGTGCTCTGCGTAAAAGTAGTGGGAATAATCCCTTC	IGLV8-13		IGLJ3	IGLC2
clonotype6606	clonotype6606_consensus_11055;clonotype6606_consensus_11056	1	0.000114103	CARYYCAKDGGCYSGYIASYTMDLW	TGTGCCCGCTATTACTGTGCAAAAGACGGGGGTTGCTATAGCGGTTACATTGCTTCATACACTATGGATCTCTGG	IGHV1S2	IGHD2	IGHJ5	IGHD							CTLYKSSLNVPF	TGTACTCTGTATAAAAGTAGTCTTAATGTTCCCTTC	IGLV8-10		IGLJ3	IGLC2
clonotype6611	clonotype6611_consensus_11065;clonotype6611_consensus_11066	1	0.000114103	CARAFCVDDYDPFYYAMDLW	TGTGCAAGGGCCTTTTGCGTGGACGATTACGATCCGTTTTACTATGCTATGGATCTCTGG	IGHV1S2		IGHJ5	IGHM							CTLYKSSGNVPF	TGTACTCTGTATAAAAGTAGTGGTAATGTTCCCTTC	IGLV8-10		IGLJ3	IGLC2
clonotype6618	clonotype6618_consensus_11079;clonotype6618_consensus_11080	1	0.000114103	CVKNDWDSGCYSADYVMDLW	TGTGTAAAGAATGACTGGGATAGCGGTTGCTATAGCGCTGACTATGTTATGGATCTCTGG	IGHV1S2	IGHD2	IGHJ5	IGHM							CTLNKSSDNRPF	TGTACTCTGAATAAAAGTAGTGATAATCGTCCCTTC	IGLV8-10		IGLJ3	IGLC2
clonotype6649	clonotype6649_consensus_11146;clonotype6649_consensus_11147	1	0.000114103	CARESGCSGGYGYCGLVDLW	TGTGCAAGGGAAAGCGGTTGCTCTGGCGGTTACGGGTATTGTGGTCTGGTGGATCTCTGG	IGHV1S2		IGHJ5	IGHM							CTLWKSSGNGPF	TGTACTCTGTGGAAAAGTAGTGGTAATGGTCCCTTC	IGLV8-10		IGLJ3	IGLC2
clonotype6656	clonotype6656_consensus_11161;clonotype6656_consensus_11162	1	0.000114103	CARGGSCGPNYYDIGTMNLW	TGTGCAAGAGGCGGCAGCTGTGGTCCTAATTATTATGACATTGGGACTATGAATCTCTGG	IGHV1S2		IGHJ5	IGHM							CALGKSCTNVPF	TGTGCTCTGGGGAAAAGTTGTACTAATGTTCCCTTC	IGLV8-19		IGLJ3	IGLC2
clonotype6664	clonotype6664_consensus_11177;clonotype6664_consensus_11178	1	0.000114103	CATNRYGLGCYDEGDAMDLW	TGTGCCACTAATAGGTATGGTCTTGGTTGCTATGATGAGGGTGATGCTATGGATCTCTGG	IGHV1S2		IGHJ5	IGHD							CALYKSSANVPF	TGTGCTCTGTATAAAAGTAGTGCTAATGTTCCCTTC	IGLV8-13		IGLJ3	IGLC2
clonotype6667	clonotype6667_consensus_11183;clonotype6667_consensus_11184	1	0.000114103	CATSGNDNNGCYDGHELEVW	TGTGCAACATCTGGGAATGACAATAACGGTTGCTATGATGGACACGAGCTGGAAGTCTGG	IGHV1S2		IGHJ5	IGHM							CTLHKSSTNAPF	TGTACTCTGCATAAAAGTAGTACTAATGCTCCCTTC	IGLV8-10		IGLJ3	IGLC2
clonotype6670	clonotype6670_consensus_11189;clonotype6670_consensus_11190	1	0.000114103	CAKGVYSDCYSGARGAMDLW	TGTGCAAAGGGGGTCTATAGCGACTGTTATAGCGGTGCCAGGGGTGCGATGGATCTCTGG	IGHV1S2		IGHJ5	IGHD							CALGKSDGTTPF	TGTGCACTAGGGAAAAGTGATGGTACTACTCCCTTC	IGLV8-18		IGLJ3	IGLC2
clonotype6677	clonotype6677_consensus_11204;clonotype6677_consensus_11205	1	0.000114103	CTSCYDWRATCYGDYALDLW	TGTACAAGTTGTTATGATTGGCGCGCTACTTGCTATGGGGACTATGCTCTGGATCTCTGG	IGHV1S2		IGHJ5	IGHD							CAVYKSRGNEVF	TGTGCTGTCTATAAAAGTAGAGGTAACGAAGTTTTC	IGLV8-16		IGLJ2	IGLC2
clonotype6686	clonotype6686_consensus_11222;clonotype6686_consensus_11223	1	0.000114103	CASCPISRDGCWTKYAMDFW	TGTGCGAGCTGCCCTATCTCTCGTGACGGATGCTGGACAAAATATGCAATGGATTTCTGG	IGHV1S2		IGHJ5	IGHD							CVLYQNSGTVPF	TGTGTTCTGTATCAAAATAGTGGTACCGTTCCCTTC	IGLV8-13		IGLJ3	IGLC2
clonotype6701	clonotype6701_consensus_11255;clonotype6701_consensus_11256	1	0.000114103	CAGCYSAWASFCDSYPMDLW	TGTGCAGGATGCTATAGTGCGTGGGCAAGTTTTTGTGATTCCTATCCAATGGATCTCTGG	IGHV1S2		IGHJ5	IGHM							CLLYKSSRNGVF	TGTCTTCTGTATAAAAGTAGTCGTAATGGTGTTTTC	IGLV8-10		IGLJ2	IGLC2
clonotype6711	clonotype6711_consensus_11275;clonotype6711_consensus_11276	1	0.000114103	CARGNYVGVFTYSVMPMHLW	TGTGCAAGAGGCAACTACGTTGGTGTTTTTACATACAGTGTTATGCCTATGCATCTCTGG	IGHV1S2		IGHJ5	IGHM							CALGKSDGMTFIF	TGTGCTCTAGGGAAAAGTGATGGTATGACGTTTATTTTC	IGLV8-18		IGLJ2	IGLC2
clonotype6713	clonotype6713_consensus_11279;clonotype6713_consensus_11280	1	0.000114103	CARGCGGRDCYINYDALDVW	TGTGCAAGAGGGTGTGGCGGTAGAGATTGCTATATCAATTACGACGCCTTAGATGTCTGG	IGHV1S2		IGHJ5	IGHD	CLQYNSAPHGF	TGTTTGCAGTATAATAGTGCACCTCATGGTTTC	IGKV1-11		IGKJ2	IGKC
clonotype6715	clonotype6715_consensus_11283;clonotype6715_consensus_11284	1	0.000114103	CARGENCYSWSSSCYLLDLW	TGTGCAAGAGGCGAGAATTGCTATAGCTGGAGTTCTAGTTGCTATTTACTGGATCTCTGG	IGHV1S2		IGHJ5	IGHM							CGLYKGSGSYLPF	TGTGGTCTGTATAAGGGAAGTGGTAGCTACCTTCCCTTC	IGLV8-16		IGLJ3	IGLC2
clonotype6716	clonotype6716_consensus_11285;clonotype6716_consensus_11286	1	0.000114103	CARINCYSYGASCYLAMDLW	TGTGCAAGGATAAATTGCTATAGCTATGGTGCTAGTTGCTATCTGGCTATGGATCTCTGG	IGHV1S2	IGHD1	IGHJ5	IGHM	CQQHNSAPYGF	TGTCAGCAGCATAATAGTGCACCGTATGGTTTC	IGKV1-11		IGKJ2	IGKC
clonotype6735	clonotype6735_consensus_11323;clonotype6735_consensus_11324	1	0.000114103	CARGQNCYSYGAGCWEPNMW	TGCGCAAGAGGCCAGAATTGCTATAGTTACGGTGCTGGTTGCTGGGAGCCCAATATGTGG	IGHV1S2		IGHJ5	IGHD	CLQHYSAPNAF	TGTTTGCAGCACTATAGTGCACCGAATGCTTTC	IGKV1-11		IGKJ2	IGKC
clonotype6743	clonotype6743_consensus_11341;clonotype6743_consensus_11342	1	0.000114103	CAAGRCVSYGANCYWILDLW	TGTGCAGCAGGCCGCTGCGTTAGCTATGGTGCCAACTGCTATTGGATACTGGATCTCTGG	IGHV1S2		IGHJ5	IGHM	CQHQQSIPCDF	TGTCAGCACCAGCAGAGTATACCGTGTGATTTC	IGKV1-11		IGKJ2	IGKC
clonotype6744	clonotype6744_consensus_11343;clonotype6744_consensus_11344;clonotype6744_consensus_11345	1	0.000114103	CARGIRHAIAMVLVAWMDLW	TGTGCAAGAGGCATTCGGCATGCTATAGCTATGGTGCTAGTTGCTTGGATGGATCTCTGG	IGHV1S2	IGHD1	IGHJ5	IGHM	CLQHSSAPNGF;CQQHKESPPGF	TGTTTGCAGCATAGCAGTGCACCGAATGGTTTC;TGCCAGCAACATAAAGAATCTCCTCCTGGTTTC	IGKV1-11;IGKV2-8	;	IGKJ2;IGKJ2	IGKC;IGKC
clonotype6745	clonotype6745_consensus_11346;clonotype6745_consensus_11347	1	0.000114103	CASCKRYGAGCYDVDLPGLW	TGTGCAAGTTGCAAGAGGTACGGTGCTGGTTGCTATGATGTGGACTTACCAGGCCTCTGG	IGHV1S2		IGHJ5	IGHD	CLRYNSAPMNGF	TGTTTGCGCTATAATAGTGCACCCATGAATGGTTTC	IGKV1-11		IGKJ2	IGKC
clonotype6754	clonotype6754_consensus_11364;clonotype6754_consensus_11365	1	0.000114103	CVRCDNWGDPCFYYHHVGLW	TGTGTAAGATGCGATAACTGGGGTGATCCTTGTTTTTATTACCATCACGTGGGTCTCTGG	IGHV1S2		IGHJ5	IGHM							CGLYKGTGSATYIF	TGTGGTCTGTATAAGGGGACTGGTAGCGCCACCTATATTTTC	IGLV8-16		IGLJ2	IGLC2
clonotype6757	clonotype6757_consensus_11370;clonotype6757_consensus_11371	1	0.000114103	CVTFYYYNNGAMSWFPVDLW	TGTGTAACCTTTTATTACTATAACAATGGTGCTATGTCCTGGTTCCCAGTGGATCTCTGG	IGHV1S2		IGHJ5	IGHM							CALYKEGDSHTYIF	TGTGCTCTGTATAAGGAGGGTGATAGCCACACTTATATTTTC	IGLV8-18		IGLJ2	IGLC2
clonotype6758	clonotype6758_consensus_11372;clonotype6758_consensus_11373	1	0.000114103	CARWCDGCHSGTYYYAMDVW	TGTGCAAGATGGTGTGACGGTTGTCATAGCGGTACCTATTACTATGCTATGGATGTCTGG	IGHV1S2		IGHJ5	IGHD							CALYKGSATNTFIF	TGTGCTCTGTATAAGGGAAGTGCTACCAACACTTTTATTTTC	IGLV8-16		IGLJ2	IGLC2
clonotype6759	clonotype6759_consensus_11374;clonotype6759_consensus_11375	1	0.000114103	CARGLFFRMIPRNYYAMDLW	TGTGCAAGGGGTTTATTTTTCAGGATGATCCCCCGAAATTACTATGCTATGGATCTCTGG	IGHV1S2		IGHJ5	IGHD	CQQNKESWTF	TGCCAGCAAAATAAAGAATCGTGGACGTTC	IGKV2-6		IGKJ1	IGKC
clonotype6788	clonotype6788_consensus_11435;clonotype6788_consensus_11436	1	0.000114103	CARRPRGIAIAMWSYAMDLW	TGTGCAAGAAGGCCCAGAGGGATTGCTATAGCAATGTGGTCATATGCTATGGATCTCTGG	IGHV1S2		IGHJ5	IGHM	CQQYKEFPIGF	TGCCAGCAATATAAAGAATTTCCGATTGGTTTC	IGKV2-13		IGKJ2	IGKC
clonotype6791	clonotype6791_consensus_11441;clonotype6791_consensus_11442	1	0.000114103	CTRRDSTCLSGYYCWAMDLW	TGCACAAGACGCGATAGTACTTGCCTTAGTGGTTACTACTGCTGGGCCATGGATCTCTGG	IGHV1S2		IGHJ5	IGHM	CQQYKEFPIGF	TGCCAGCAATATAAAGAATTTCCGATTGGTTTC	IGKV2-13		IGKJ2	IGKC
clonotype6805	clonotype6805_consensus_11469	1	0.000114103	CARADYDSFGDNYYGDAMDLW	TGTGCAAGAGCCGATTACGACAGCTTTGGTGATAACTACTATGGGGATGCTATGGATCTCTGG	IGHV1S2		IGHJ5
clonotype6810	clonotype6810_consensus_11480;clonotype6810_consensus_11481	1	0.000114103	CARCYINGANYYHDFRPMDLW	TGTGCAAGATGCTATATCAATGGTGCTAATTACTATCATGACTTTCGTCCTATGGATCTCTGG	IGHV1S2		IGHJ5	IGHG1							CQSADSIDNVF	TGTCAGTCAGCTGACAGCATTGATAATGTTTTC	IGLV3-3		IGLJ2	IGLC2
clonotype6838	clonotype6838_consensus_11542;clonotype6838_consensus_11543	1	0.000114103	CARGPCYRYGAGCGDDPMDLW	TGTGCAAGGGGCCCTTGCTATAGGTATGGTGCTGGTTGCGGTGATGATCCTATGGATCTCTGG	IGHV1S2		IGHJ5	IGHD							CQSYDDTYTPIF	TGTCAGTCATACGATGATACTTATACTCCTATTTTC	IGLV3-2		IGLJ2	IGLC2
clonotype6845	clonotype6845_consensus_11558;clonotype6845_consensus_11559	1	0.000114103	CARGDYSCTTYGAICPNMNLW	TGTGCAAGAGGCGATTATAGTTGCACCACTTATGGTGCTATTTGCCCAAATATGAATCTCTGG	IGHV1S2		IGHJ5	IGHM							CQSADRTDNAIF	TGTCAGTCAGCTGACAGGACTGATAATGCTATTTTC	IGLV3-3		IGLJ2	IGLC2
clonotype6861	clonotype6861_consensus_11592;clonotype6861_consensus_11593;clonotype6861_consensus_11594	1	0.000114103	CARGYRGCSNFLAIYDVMDLW	TGTGCAAGAGGCTACCGCGGTTGCTCCAACTTTCTCGCGATATACGATGTTATGGATCTCTGG	IGHV1S2		IGHJ5	IGHM	CQQNKESLYGF	TGCCAGCAAAATAAAGAATCTCTGTATGGTTTC	IGKV2-6		IGKJ2	IGKC	CALYKSSVNIF	TGTGCTCTGTATAAAAGTAGTGTTAATATTTTC	IGLV8-13		IGLJ2	IGLC2
clonotype6891	clonotype6891_consensus_11655;clonotype6891_consensus_11656	1	0.000114103	CARGYTVLGTLYPWEYTMDLW	TGTGCAAGAGGATATACGGTACTAGGAACGTTGTATCCTTGGGAGTATACTATGGATCTTTGG	IGHV1S2		IGHJ5	IGHD							CALGKSGGTIF	TGTGCTCTAGGGAAAAGTGGTGGTACTATTTTC	IGLV8-19		IGLJ2	IGLC2
clonotype6892	clonotype6892_consensus_11657;clonotype6892_consensus_11658	1	0.000114103	CARDCNDYFGCYRGYYAMDLW	TGTGCAAGAGATTGTAATGACTATTTTGGTTGCTATAGGGGTTACTATGCTATGGATCTCTGG	IGHV1S2		IGHJ5	IGHM							CTLYKSIANIF	TGTACTCTGTATAAAAGTATCGCTAATATTTTC	IGLV8-10		IGLJ2	IGLC2
clonotype6927	clonotype6927_consensus_11732;clonotype6927_consensus_11733	1	0.000114103	CTGCEKYSGCYSNTNFGIDLW	TGTACAGGATGCGAAAAGTATAGCGGTTGCTATAGCAATACTAATTTCGGTATAGATCTCTGG	IGHV1S2	IGHD2	IGHJ5	IGHD							CALGKSAVNIF	TGTGCTCTAGGGAAAAGTGCTGTCAATATTTTC	IGLV8-18		IGLJ2	IGLC2
clonotype6958	clonotype6958_consensus_11797;clonotype6958_consensus_11798	1	0.000114103	CGRYISSTSCYNGYGSTMDLW	TGTGGAAGGTATATCTCCTCTACCAGTTGTTATAACGGTTACGGGAGTACTATGGATCTCTGG	IGHV1S2		IGHJ5	IGHM							CTLETGSAVVF	TGTACTCTGGAAACAGGTAGTGCTGTGGTTTTC	IGLV8-10		IGLJ2	IGLC2
clonotype6997	clonotype6997_consensus_11881;clonotype6997_consensus_11882	1	0.000114103	CVRGICFRYGATWYCTLMNLW	TGTGTAAGAGGCATTTGCTTTAGGTATGGTGCTACTTGGTATTGCACTCTTATGAATCTCTGG	IGHV1S2		IGHJ5	IGHM							CALYESSANCIF	TGTGCTCTGTATGAAAGTAGTGCTAATTGTATTTTC	IGLV8-13		IGLJ2	IGLC2
clonotype6998	clonotype6998_consensus_11883;clonotype6998_consensus_11884;clonotype6998_consensus_11885	1	0.000114103	CGKGCYSYGPSSSFFTSMDLW	TGTGGAAAAGGTTGCTATAGCTATGGTCCTAGTTCCTCTTTCTTTACTTCCATGGATCTCTGG	IGHV1S2	IGHD1	IGHJ5	IGHM							CALGKSGGTTIF;CALYKGSNTYTYIF	TGTGCTCTAGGGAAAAGTGGTGGTACTACTATTTTC;TGTGCTCTGTATAAGGGAAGTAATACCTACACTTATATTTTC	IGLV8-19;IGLV8-16	;	IGLJ2;IGLJ2	IGLC2;IGLC2
clonotype7004	clonotype7004_consensus_11897;clonotype7004_consensus_11898	1	0.000114103	CARDLCISVGAGAGCYAAKIW	TGTGCAAGGGATCTCTGCATTAGCGTTGGCGCTGGTGCTGGTTGCTATGCAGCCAAAATCTGG	IGHV1S2		IGHJ5	IGHM							CSVYESSAYRIF	TGTTCGGTGTATGAAAGTAGTGCTTATCGTATTTTC	IGLV8-10		IGLJ2	IGLC2
clonotype7006	clonotype7006_consensus_11901;clonotype7006_consensus_11902	1	0.000114103	CAKCYYGGAICYMDDYFMDLW	TGTGCGAAATGCTATTACGGTGGTGCTATTTGCTATATGGATGACTATTTTATGGATCTCTGG	IGHV1S2		IGHJ5	IGHD							CTLYKSSANVPF	TGTACTCTGTATAAAAGTAGTGCTAATGTTCCCTTC	IGLV8-10		IGLJ3	IGLC2
clonotype7007	clonotype7007_consensus_11903;clonotype7007_consensus_11904	1	0.000114103	CATDYHDTCYEVWNFGNMDLW	TGTGCAACGGATTACCATGATACTTGTTATGAGGTCTGGAATTTTGGTAATATGGATCTCTGG	IGHV1S2		IGHJ5	IGHM							CVLYKSRGNVPF	TGTGTTCTGTATAAAAGTCGTGGTAATGTTCCCTTC	IGLV8-13		IGLJ3	IGLC2
clonotype7012	clonotype7012_consensus_11913;clonotype7012_consensus_11914	1	0.000114103	CVSIDSYGNWCHVNRYEINVW	TGTGTGTCTATCGATAGCTATGGTAATTGGTGCCATGTCAATAGATATGAAATAAATGTCTGG	IGHV1S2		IGHJ5	IGHM							CGLYKSTTDAPF	TGTGGTCTATATAAAAGTACAACGGATGCGCCCTTC	IGLV8-13		IGLJ3	IGLC2
clonotype7028	clonotype7028_consensus_11946;clonotype7028_consensus_11947	1	0.000114103	CARGPSWCSWADSCFSIMDLW	TGTGCAAGAGGCCCTAGTTGGTGTAGCTGGGCTGACAGTTGTTTCTCTATTATGGATCTCTGG	IGHV1S2		IGHJ5	IGHM							CALGKSGGTTIF	TGTGCTCTAGGGAAAAGTGGTGGTACTACTATTTTC	IGLV8-18		IGLJ2	IGLC2
clonotype7031	clonotype7031_consensus_11952;clonotype7031_consensus_11953	1	0.000114103	CARAYCTNVYDTACYNRMDLW	TGTGCAAGAGCATATTGCACTAATGTTTATGATACTGCTTGCTACAATCGTATGGATCTCTGG	IGHV1S2		IGHJ5	IGHM							CALGKSGGTNIF	TGTGCTCTAGGGAAAAGTGGTGGTACTAATATTTTC	IGLV8-18		IGLJ2	IGLC2
clonotype7056	clonotype7056_consensus_12006;clonotype7056_consensus_12007	1	0.000114103	CARGNYGYNNCRYGVSSIDLW	TGTGCAAGAGGCAATTACGGCTATAACAACTGTAGATACGGTGTGTCCTCTATCGATCTCTGG	IGHV1S2		IGHJ5	IGHM							CALGKSGGTTIF	TGTGCTCTAGGGAAAAGTGGTGGTACTACCATTTTC	IGLV8-18		IGLJ2	IGLC2
clonotype7057	clonotype7057_consensus_12008;clonotype7057_consensus_12009	1	0.000114103	CAGSSGVRCYDFLVYYAVDLW	TGTGCCGGCAGTTCCGGTGTTCGTTGCTATGATTTCTTAGTGTACTATGCGGTGGATCTCTGG	IGHV1S2		IGHJ5	IGHM							CLLYKSSGNVPF	TGTCTTCTGTATAAAAGTAGTGGTAATGTTCCCTTC	IGLV8-13		IGLJ3	IGLC2
clonotype7085	clonotype7085_consensus_12065;clonotype7085_consensus_12066	1	0.000114103	CAKCFWGYGASCYDDGAMDLW	TGTGCAAAATGCTTCTGGGGCTATGGTGCTAGTTGCTATGATGACGGGGCTATGGATCTCTGG	IGHV1S2	IGHD1	IGHJ5	IGHM							CTLYKSSTNAIF	TGTACTCTGTATAAAAGTAGTACTAATGCTATTTTC	IGLV8-10		IGLJ2	IGLC2
clonotype7100	clonotype7100_consensus_12096;clonotype7100_consensus_12097	1	0.000114103	CVRGRTWSFAGGAYYYELHLW	TGTGTAAGAGGCCGGACGTGGAGCTTTGCTGGAGGGGCCTATTACTATGAATTGCATCTCTGG	IGHV1S2		IGHJ5	IGHM							CALGKSGGTGIF	TGTGCTCTAGGGAAAAGTGGTGGTACTGGTATTTTC	IGLV8-18		IGLJ2	IGLC2
clonotype7134	clonotype7134_consensus_12165;clonotype7134_consensus_12166	1	0.000114103	CVTGTTWGDSCYVPQTAADVW	TGTGTAACAGGCACTACCTGGGGTGACAGTTGTTATGTCCCTCAGACTGCTGCGGATGTCTGG	IGHV1S2		IGHJ5	IGHM							CGLFQGSGVYTSF	TGTGGTCTGTTCCAGGGAAGTGGTGTCTACACTTCCTTT	IGLV8-16		IGLJ3	IGLC2
clonotype7190	clonotype7190_consensus_12280;clonotype7190_consensus_12281	1	0.000114103	CARGRVLVALNGVSYYAMDLW	TGTGCAAGAGGCAGGGTGCTAGTTGCCCTAAACGGGGTTTCTTACTATGCTATGGATCTCTGG	IGHV1S2		IGHJ5	IGHM	CQQNKESLNGF	TGCCAGCAAAATAAAGAATCTCTGAATGGTTTC	IGKV2-6		IGKJ2	IGKC
clonotype7212	clonotype7212_consensus_12324;clonotype7212_consensus_12325	1	0.000114103	CARSYITYYSGYVTARAMDLW	TGTGCAAGAAGCTATATTACTTACTATAGCGGTTACGTAACTGCCCGGGCTATGGATCTCTGG	IGHV1S2		IGHJ5	IGHM	CFQALQSPYGF	TGTTTTCAAGCTTTACAATCTCCGTATGGTTTC	IGKV2-10		IGKJ2	IGKC
clonotype7217	clonotype7217_consensus_12334	1	0.000114103	CARGQGYGASCYSIYYYAMDLW	TGTGCAAGAGGCCAGGGCTATGGTGCTAGTTGCTATTCCATTTATTACTATGCTATGGATCTCTGG	IGHV1S2	IGHD1	IGHJ5	IGHD
clonotype7221	clonotype7221_consensus_12340;clonotype7221_consensus_12341;clonotype7221_consensus_12342	1	0.000114103	CARSKYCYSNGLTCYFGDMDLW	TGTGCAAGATCAAAGTATTGCTATAGCAATGGTCTCACCTGCTATTTCGGGGATATGGATCTCTGG	IGHV1S2		IGHJ5	IGHM							CQSADSIDNIF;CTLHKSSGNMIF	TGTCAGTCAGCTGACAGCATTGATAATATTTTC;TGTACTCTACATAAAAGTAGTGGTAATATGATTTTC	IGLV3-3;IGLV8-10	;	IGLJ2;IGLJ2	IGLC2;IGLC2
clonotype7241	clonotype7241_consensus_12383;clonotype7241_consensus_12384	1	0.000114103	CARGRWYNYDGNYWSKLGMDLW	TGTGCAAGAGGCAGGTGGTATAACTATGATGGTAATTATTGGAGTAAGTTAGGCATGGATCTCTGG	IGHV1S2		IGHJ5	IGHM							CQSTDSTNNGIF	TGTCAGTCAACTGACAGCACAAATAATGGTATTTTC	IGLV3-3		IGLJ2	IGLC2
clonotype7262	clonotype7262_consensus_12427;clonotype7262_consensus_12428	1	0.000114103	CARGDYSGCGNNYGCDIGMDLW	TGTGCAAGAGGCGACTATAGCGGTTGCGGTAACAATTACGGGTGTGACATCGGTATGGATCTCTGG	IGHV1S2		IGHJ5	IGHM							CALYKTSGIPF	TGTGCTCTGTATAAAACTAGTGGTATTCCCTTC	IGLV8-13		IGLJ3	IGLC2
clonotype7265	clonotype7265_consensus_12433;clonotype7265_consensus_12434	1	0.000114103	CATINGGGSCFWDSTYYAMDLW	TGTGCAACAATAAATGGTGGTGGTAGTTGTTTTTGGGACTCTACTTACTATGCTATGGATCTCTGG	IGHV1S2		IGHJ5	IGHM							CSLYKSSANIF	TGTAGTCTGTATAAAAGTAGTGCTAATATTTTC	IGLV8-13		IGLJ2	IGLC2
clonotype7271	clonotype7271_consensus_12445;clonotype7271_consensus_12446	1	0.000114103	CARGELGEWSDCYDEYYAMNLW	TGTGCAAGAGGCGAATTGGGGGAATGGAGCGATTGCTATGACGAATACTATGCTATGAATCTCTGG	IGHV1S2		IGHJ5	IGHM							CALGKSCTNIF	TGTGCTCTGGGGAAAAGTTGTACTAATATTTTT	IGLV8-18		IGLJ2	IGLC2
clonotype7273	clonotype7273_consensus_12449;clonotype7273_consensus_12450;clonotype7273_consensus_12451	1	0.000114103	CARYYCYKNGGSCWVEGNMDLW	TGTGCAAGATATTATTGCTATAAGAATGGAGGTAGTTGCTGGGTAGAGGGCAATATGGATCTCTGG	IGHV1S2		IGHJ5	IGHM							CALGKNYGTTIF;CQSAGSIDNAVIL	TGTGCTCTGGGGAAAAATTATGGTACTACTATTTTC;TGTCAGTCAGCTGGCAGCATTGATAATGCGGTGATTCTC	IGLV8-18;IGLV3-3	;	IGLJ2;IGLJ2	IGLC2;IGLC2
clonotype7274	clonotype7274_consensus_12452;clonotype7274_consensus_12453	1	0.000114103	CAGGWSYGGSCIWDYVYPMNLW	TGTGCAGGTGGATGGAGCTATGGTGGTAGTTGTATTTGGGACTATGTCTATCCTATGAATCTCTGG	IGHV1S2		IGHJ5	IGHM							CVLYKSCTGIF	TGTGTTCTGTATAAAAGTTGTACTGGTATTTTT	IGLV8-19		IGLJ2	IGLC2
clonotype7277	clonotype7277_consensus_12458;clonotype7277_consensus_12459	1	0.000114103	CARCYSYGASCYLDRIDLMDLW	TGTGCAAGGTGCTATAGCTATGGTGCTAGTTGCTATTTGGACAGGATCGATCTTATGGATCTCTGG	IGHV1S2	IGHD1	IGHJ5	IGHM							CLLYKSSLNIF	TGTCTTCTGTATAAAAGTAGTCTTAATATTTTC	IGLV8-13		IGLJ2	IGLC2
clonotype7280	clonotype7280_consensus_12464;clonotype7280_consensus_12465;clonotype7280_consensus_12466	1	0.000114103	CGRGPDGNYGSVCYLCYVMDLW	TGCGGAAGAGGCCCGGACGGGAATTATGGTTCTGTTTGTTATCTGTGTTATGTCATGGATCTCTGG	IGHV1S2		IGHJ5	IGHD	CFHHSSAPHGF	TGTTTTCACCATAGCAGTGCACCGCATGGTTTC	IGKV1-11		IGKJ2	IGKC	CSLYKSRNVPF	TGTAGTCTGTATAAAAGTAGGAATGTTCCCTTC	IGLV8-19		IGLJ3	IGLC2
clonotype7281	clonotype7281_consensus_12467;clonotype7281_consensus_12468	1	0.000114103	CASYNHYKYDTGCYVGVSWNLW	TGCGCAAGTTATAATCACTATAAATATGATACTGGTTGTTATGTCGGGGTGTCCTGGAATCTCTGG	IGHV1S2		IGHJ5	IGHM							CVLYKSCSNIF	TGTGTTCTCTATAAAAGTTGTAGTAATATTTTC	IGLV8-19		IGLJ2	IGLC2
clonotype7282	clonotype7282_consensus_12469;clonotype7282_consensus_12470	1	0.000114103	CARRCYRGVSCWNERGYSMDLW	TGTGCAAGACGCTGTTACAGAGGAGTTAGTTGCTGGAATGAGAGAGGATACTCTATGGATCTCTGG	IGHV1S2		IGHJ5	IGHM							CHSTDKRDNSNIF	TGTCACTCAACTGACAAAAGGGATAATTCTAATATTTTC	IGLV3-3		IGLJ2	IGLC2
clonotype7285	clonotype7285_consensus_12475;clonotype7285_consensus_12476	1	0.000114103	CATSNCHTYGIDWYDVYVMDLW	TGTGCAACCTCGAATTGTCATACCTATGGTATTGACTGGTACGATGTATATGTTATGGATCTCTGG	IGHV1S2		IGHJ5	IGHD							CALGKSSTNIF	TGTGCTCTGGGGAAAAGTTCTACTAATATTTTC	IGLV8-19		IGLJ2	IGLC2
clonotype7300	clonotype7300_consensus_12506;clonotype7300_consensus_12507	1	0.000114103	CARGGNDWSGCYSDYEGCWALW	TGTGCAAGAGGCGGGAATGATTGGTCCGGTTGCTATAGCGATTACGAAGGTTGCTGGGCTCTCTGG	IGHV1S2		IGHJ5	IGHM							CCLYKSYANIF	TGTTGTCTATATAAAAGTTATGCTAATATTTTC	IGLV8-10		IGLJ2	IGLC2
clonotype7301	clonotype7301_consensus_12508;clonotype7301_consensus_12509	1	0.000114103	CAGCDYNNAGSCYDPEYALELW	TGTGCAGGATGTGACTATAACAATGCTGGTAGCTGCTATGATCCCGAATACGCTCTAGAGCTCTGG	IGHV1S2		IGHJ5	IGHM							CGLYSNSANIF	TGTGGTCTGTATTCTAATAGTGCGAATATTTTC	IGLV8-13		IGLJ2	IGLC2
clonotype7318	clonotype7318_consensus_12542;clonotype7318_consensus_12543	1	0.000114103	CARASCYTASSYCDVYWRMDLW	TGTGCAAGAGCATCTTGTTATACCGCTAGTTCTTATTGTGATGTTTACTGGCGTATGGATCTCTGG	IGHV1S2		IGHJ5	IGHM							CALYKSSSNVF	TGTGCTCTGTATAAAAGTAGTAGTAATGTTTTC	IGLV8-19		IGLJ2	IGLC2
clonotype7332	clonotype7332_consensus_12571;clonotype7332_consensus_12572	1	0.000114103	CARGNCYAATCYGSYYYAMDLW	TGTGCAAGAGGCAATTGCTATGCCGCTACTTGCTATGGCTCATATTACTATGCTATGGATCTCTGG	IGHV1S2		IGHJ5	IGHD							CQSAGSIDNAKLF	TGTCAGTCAGCTGGTAGTATTGATAATGCTAAGCTTTTC	IGLV3-3		IGLJ2	IGLC2
clonotype7364	clonotype7364_consensus_12636;clonotype7364_consensus_12637	1	0.000114103	CATGEIYTTYCLDVGYYPMYVW	TGTGCAACGGGCGAAATCTATACCACTTATTGTTTGGATGTAGGATACTATCCTATGTATGTCTGG	IGHV1S2		IGHJ5	IGHD							CSLYKSSANVPF	TGTAGTCTGTATAAAAGTAGTGCTAATGTTCCCTTC	IGLV8-10		IGLJ3	IGLC2
clonotype7368	clonotype7368_consensus_12644;clonotype7368_consensus_12645	1	0.000114103	CARGHISSSGCSYDYAWINDLW	TGTGCAAGAGGCCATATCTCTAGCAGCGGTTGTAGTTACGATTACGCGTGGATAAATGACCTCTGG	IGHV1S2		IGHJ5	IGHM							CVLYKSCTNVPF	TGTGTTCTTTATAAAAGTTGTACTAATGTTCCCTTC	IGLV8-19		IGLJ3	IGLC2
clonotype7374	clonotype7374_consensus_12656;clonotype7374_consensus_12657	1	0.000114103	CARGGNFVNYGPYWYVGAMHLW	TGTGCAAGAGGCGGGAATTTCGTTAACTATGGTCCGTATTGGTATGTGGGTGCTATGCATCTCTGG	IGHV1S2		IGHJ5	IGHD							CTLYKSSTNPPF	TGTACTCTGTATAAAAGTAGTACTAATCCTCCCTTC	IGLV8-10		IGLJ3	IGLC2
clonotype7376	clonotype7376_consensus_12660;clonotype7376_consensus_12661	1	0.000114103	CATSHSGGKSCYDVLNDEMDLW	TGTGCAACTTCTCATAGCGGCGGTAAGAGTTGCTATGATGTTCTAAATGATGAGATGGATCTCTGG	IGHV1S2		IGHJ5	IGHD							CALYKSSSNVPF	TGTGCTCTATATAAAAGTAGTAGTAATGTTCCCTTC	IGLV8-13		IGLJ3	IGLC2
clonotype7385	clonotype7385_consensus_12678;clonotype7385_consensus_12679	1	0.000114103	CVRSWCHSSGADCSLTENMSLW	TGTGTAAGATCCTGGTGCCATAGCTCTGGTGCTGATTGCTCCCTTACTGAAAATATGAGCCTCTGG	IGHV1S2		IGHJ5	IGHM							CALGKSGGSVPF	TGTGCTCTAGGGAAAAGCGGTGGTAGTGTTCCCTTC	IGLV8-18		IGLJ3	IGLC2
clonotype7387	clonotype7387_consensus_12682;clonotype7387_consensus_12683	1	0.000114103	CARAPYCYSPVGSCYDFLLDLW	TGTGCAAGAGCCCCCTATTGCTACAGTCCTGTCGGTAGTTGCTATGATTTTCTTCTGGATCTCTGG	IGHV1S2		IGHJ5	IGHM							CALYKSSANVPF	TGTGCTCTGTATAAAAGTAGTGCTAATGTTCCCTTC	IGLV8-13		IGLJ3	IGLC2
clonotype7390	clonotype7390_consensus_12688;clonotype7390_consensus_12689	1	0.000114103	CARCSCDDSCAYQIGQYGLHLW	TGTGCAAGATGTAGCTGCGATGATAGTTGCGCTTACCAAATAGGTCAGTATGGTCTGCATCTCTGG	IGHV1S2		IGHJ5	IGHM							CALYKSGGNVPF	TGTGCTCTGTATAAAAGTGGTGGAAATGTTCCCTTC	IGLV8-13		IGLJ3	IGLC2
clonotype7416	clonotype7416_consensus_12740;clonotype7416_consensus_12741	1	0.000114103	CATGGTGCYSGYYWAYYATNLW	TGTGCAACAGGCGGAACCGGTTGCTATAGCGGGTATTATTGGGCCTACTATGCTACGAATCTCTGG	IGHV1S2		IGHJ5	IGHM							CTLYKSDTNAPF	TGTACTCTCTATAAAAGTGATACTAATGCTCCCTTC	IGLV8-13		IGLJ3	IGLC2
clonotype7440	clonotype7440_consensus_12794;clonotype7440_consensus_12795	1	0.000114103	CTRSDYSACVGTCYYYNGMHLW	TGTACAAGATCTGACTATAGTGCGTGTGTGGGTACTTGTTACTATTATAATGGTATGCATCTCTGG	IGHV1S2		IGHJ5	IGHM							CTLYKSSANNIF	TGTACTCTGTATAAAAGTAGTGCTAATAATATTTTC	IGLV8-13		IGLJ2	IGLC2
clonotype7445	clonotype7445_consensus_12804;clonotype7445_consensus_12805	1	0.000114103	CATGYTYSGNCYEVGWYAMDLW	TGTGCAACAGGCTATACGTATAGTGGTAATTGCTATGAGGTTGGTTGGTATGCTATGGATCTCTGG	IGHV1S2		IGHJ5	IGHM							CTLYISGAHVFF	TGTACTCTGTATATAAGTGGTGCTCATGTGTTTTTC	IGLV8-10		IGLJ2	IGLC2
clonotype7459	clonotype7459_consensus_12832;clonotype7459_consensus_12833	1	0.000114103	CARGGIYCDTYGFSCSDYLDLW	TGTGCAAGAGGGGGAATTTATTGCGACACCTATGGTTTTAGTTGCTCTGATTATTTGGATCTCTGG	IGHV1S2		IGHJ5	IGHD	CLQHNSAPNGF	TGTTTGCAGCATAATAGTGCACCGAATGGTTTC	IGKV1-9		IGKJ2	IGKC
clonotype7460	clonotype7460_consensus_12834;clonotype7460_consensus_12835	1	0.000114103	CARVYGSGMVLVVTSEYPMDFW	TGTGCAAGAGTCTATGGTTCAGGTATGGTGCTAGTTGTTACTTCCGAGTATCCCATGGATTTCTGG	IGHV1S2		IGHJ5	IGHM							CALGKSGGTTVFF	TGTGCTCTAGGGAAAAGTGGTGGTACTACTGTTTTTTTC	IGLV8-18		IGLJ2	IGLC2
clonotype7472	clonotype7472_consensus_12859;clonotype7472_consensus_12860	1	0.000114103	CARINGDSCSWDSYYYSGVDLW	TGTGCAAGAATAAATGGTGATAGTTGCAGTTGGGACTCTTATTACTATAGTGGTGTGGATCTCTGG	IGHV1S2		IGHJ5	IGHD							CALYKSSVNAVPF	TGTGCTCTGTATAAAAGTAGTGTTAATGCTGTTCCCTTC	IGLV8-13		IGLJ3	IGLC2
clonotype7477	clonotype7477_consensus_12869;clonotype7477_consensus_12870	1	0.000114103	CATGRDYGDRCWVHGLYAMDLW	TGTGCAACAGGCCGGGACTATGGTGACCGTTGCTGGGTGCATGGGCTGTATGCTATGGATCTCTGG	IGHV1S2		IGHJ5	IGHM							CALYKGSLTYFPL	TGTGCTCTGTATAAGGGAAGCCTCACCTACTTTCCCCTC	IGLV8-16		IGLJ3	IGLC2
clonotype7488	clonotype7488_consensus_12894;clonotype7488_consensus_12895	1	0.000114103	CVRIDCYTYGGGCHDADAMDLW	TGTGTAAGGATAGATTGTTATACCTATGGTGGTGGTTGCCATGATGCCGATGCTATGGATCTCTGG	IGHV1S2		IGHJ5	IGHD							CALYKGGGTYTYIF	TGTGCTCTGTATAAGGGAGGTGGTACCTACACTTATATTTTC	IGLV8-16		IGLJ2	IGLC2
clonotype7537	clonotype7537_consensus_12992;clonotype7537_consensus_12993;clonotype7537_consensus_12994	1	0.000114103	CTRLNCKTWDIDCYWDQYGMDLW	TGTACAAGACTTAATTGCAAGACCTGGGACATCGATTGCTATTGGGATCAGTATGGTATGGATCTCTGG	IGHV1S2		IGHJ5	IGHD							CALYKEIATYTYVPF;CQSADSMTKLF	TGTGCTCTGTATAAGGAAATTGCCACCTACACTTATGTTCCCTTC;TGTCAGTCAGCTGACAGCATGACCAAGCTTTTC	IGLV8-16;IGLV3-3	;	IGLJ3;IGLJ2	IGLC2;IGLC2
clonotype7551	clonotype7551_consensus_13021;clonotype7551_consensus_13022	1	0.000114103	CAVPVCCAIAVTLTESYYAMDLW	TGTGCAGTACCCGTATGTTGTGCTATAGCGGTTACCCTGACAGAAAGTTACTATGCTATGGATCTCTGG	IGHV1S2		IGHJ5	IGHM							CQSYDDSYTLIF	TGTCAGTCATACGATGATAGTTATACTCTTATTTTC	IGLV3-2		IGLJ2	IGLC2
clonotype7568	clonotype7568_consensus_13057;clonotype7568_consensus_13058	1	0.000114103	CATGQDYGGNSGCSSYVWILDLW	TGTGCAACAGGCCAAGACTATGGCGGTAATAGCGGTTGCTCCTCATATGTCTGGATTTTGGATCTCTGG	IGHV1S2		IGHJ5	IGHD							CALYTSSPIF	TGTGCTCTGTATACCAGTAGTCCTATTTTC	IGLV8-10		IGLJ2	IGLC2
clonotype7594	clonotype7594_consensus_13112;clonotype7594_consensus_13113	1	0.000114103	CARFCSWYGATCYDDVDYAMDLW	TGTGCAAGATTCTGCTCTTGGTATGGTGCTACTTGCTATGATGACGTCGACTATGCTATGGATCTCTGG	IGHV1S2	IGHD1	IGHJ5	IGHM							CTLYKSSGFIF	TGTACTCTGTATAAAAGTAGTGGTTTTATTTTC	IGLV8-10		IGLJ2	IGLC2
clonotype7595	clonotype7595_consensus_13114;clonotype7595_consensus_13115	1	0.000114103	CARLVNCYRYGTSCYLNDAMDVW	TGTGCAAGACTAGTTAATTGCTATCGGTATGGTACTAGTTGCTATTTAAACGATGCTATGGATGTCTGG	IGHV1S2		IGHJ5	IGHD							CQSTVSIDNASIF	TGTCAGTCAACTGTCAGCATTGATAATGCTAGTATTTTC	IGLV3-3		IGLJ2	IGLC2
clonotype7596	clonotype7596_consensus_13116;clonotype7596_consensus_13117;clonotype7596_consensus_13118	1	0.000114103	CARGWDCYIYGGSCYDDKIMDLW	TGTGCAAGAGGCTGGGATTGCTATATCTATGGTGGTAGTTGCTATGATGACAAGATTATGGATCTCTGG	IGHV1S2	IGHD1	IGHJ5	IGHM							CTLYKSSANIF;CTLYKSSAVPF	TGTACTCTGTATAAAAGTAGTGCTAATATTTTC;TGTACTCTGTATAAAAGTAGTGCTGTTCCCTTC	IGLV8-10;IGLV8-10	;	IGLJ2;IGLJ3	IGLC2;IGLC2
clonotype7598	clonotype7598_consensus_13121;clonotype7598_consensus_13122	1	0.000114103	CARESFAYGTSCRIFYDYGMDLW	TGTGCAAGAGAGTCATTTGCTTATGGTACTAGTTGTAGGATTTTTTACGACTATGGTATGGATCTCTGG	IGHV1S2		IGHJ5	IGHM							CTLGKSCTNIF	TGTACTCTGGGGAAAAGTTGTACGAATATTTTC	IGLV8-19		IGLJ2	IGLC2
clonotype7599	clonotype7599_consensus_13123;clonotype7599_consensus_13124	1	0.000114103	CARNCDTDGSSCYIIDYYAMDLW	TGTGCAAGAAATTGCGACACCGATGGTAGTAGTTGCTATATAATCGATTACTATGCTATGGATCTCTGG	IGHV1S2		IGHJ5	IGHM							CCLYKSSANIF	TGTTGTCTGTATAAAAGTAGTGCTAATATTTTC	IGLV8-10		IGLJ2	IGLC2
clonotype7602	clonotype7602_consensus_13129;clonotype7602_consensus_13130	1	0.000114103	CARGNCLLYGVSCGEDWYPMDLW	TGTGCAAGAGGCAATTGCCTGCTCTACGGTGTCAGTTGCGGTGAGGACTGGTATCCTATGGATCTCTGG	IGHV1S2		IGHJ5	IGHD							CTLAKSNTNIF	TGTACTCTCGCTAAAAGTAATACTAATATTTTC	IGLV8-10		IGLJ2	IGLC2
clonotype7614	clonotype7614_consensus_13154;clonotype7614_consensus_13155	1	0.000114103	CATLSSISGANCYDLYYYGMDLW	TGTGCAACACTAAGTTCTATTAGTGGTGCTAATTGCTATGACCTCTATTACTATGGTATGGATCTCTGG	IGHV1S2		IGHJ5	IGHD							CALYKSSTNIF	TGTGCTCTGTATAAAAGTAGTACTAATATTTTC	IGLV8-19		IGLJ2	IGLC2
clonotype7644	clonotype7644_consensus_13221;clonotype7644_consensus_13222	1	0.000114103	CAIDLDYWGCYGGYLTISPLDLW	TGTGCGATAGACCTAGACTATTGGGGTTGCTACGGCGGTTACCTCACCATTTCACCCTTGGATCTCTGG	IGHV1S2		IGHJ5	IGHD							CALYKGCTNIF	TGTGCTCTGTATAAAGGTTGTACTAATATTTTC	IGLV8-18		IGLJ2	IGLC2
clonotype7646	clonotype7646_consensus_13225;clonotype7646_consensus_13226	1	0.000114103	CARGWLWGAGVCIEEGGYGMDFW	TGTGCAAGAGGCTGGCTTTGGGGTGCCGGTGTTTGTATTGAGGAAGGGGGTTATGGTATGGATTTCTGG	IGHV1S2		IGHJ5	IGHM							CALGKSCTNIF	TGTGCTCTGGGGAAAAGTTGTACTAATATTTTC	IGLV8-19		IGLJ2	IGLC2
clonotype7650	clonotype7650_consensus_13234;clonotype7650_consensus_13235	1	0.000114103	CARGWSDYNYCDDDVWRYPVDLW	TGTGCAAGAGGTTGGAGCGACTATAATTATTGTGATGATGACGTATGGAGGTATCCTGTGGATCTCTGG	IGHV1S2		IGHJ5	IGHD							CGLYKSSTNVPF	TGTGGTCTGTATAAAAGTAGTACTAATGTTCCCTTC	IGLV8-13		IGLJ3	IGLC2
clonotype7666	clonotype7666_consensus_13266;clonotype7666_consensus_13267	1	0.000114103	CARGYFLWYYGASCSEYYAMHLW	TGTGCAAGAGGCTATTTTTTATGGTACTATGGTGCTAGTTGCTCCGAATACTATGCTATGCATCTCTGG	IGHV1S2		IGHJ5	IGHD							CALYKSCTNVPF	TGTGCTCTATATAAAAGTTGTACTAATGTTCCCTTC	IGLV8-19		IGLJ3	IGLC2
clonotype7671	clonotype7671_consensus_13276;clonotype7671_consensus_13277	1	0.000114103	CARQLHTWAATCDDAWGASMDLW	TGTGCAAGACAACTTCATACTTGGGCTGCTACTTGCGATGATGCCTGGGGGGCGTCTATGGATCTCTGG	IGHV1S2		IGHJ5	IGHM							CSLGKSCTNYIF	TGTAGTCTGGGGAAAAGTTGTACCAATTATATTTTC	IGLV8-19		IGLJ2	IGLC2
clonotype7686	clonotype7686_consensus_13307;clonotype7686_consensus_13308;clonotype7686_consensus_13309	1	0.000114103	CARGLSFGAACSQWWRNYDVHLW	TGTGCAAGAGGTTTGAGCTTTGGTGCAGCTTGCAGTCAGTGGTGGAGGAACTATGATGTGCATCTCTGG	IGHV1S2		IGHJ5	IGHM							CALYKSCTNVPF;CVLYKSSANAIF	TGTGCTCTGTATAAAAGTTGTACTAATGTTCCCTTC;TGTGTTCTGTATAAAAGTAGTGCTAATGCTATTTTC	IGLV8-18;IGLV8-13	;	IGLJ3;IGLJ2	IGLC2;IGLC2
clonotype7687	clonotype7687_consensus_13310;clonotype7687_consensus_13311	1	0.000114103	CARGCWYWFGASCPMLDYPMRLW	TGTGCAAGAGGCTGTTGGTATTGGTTCGGTGCTAGTTGCCCAATGTTAGACTATCCTATGCGTCTCTGG	IGHV1S2		IGHJ5	IGHD							CALYQSSTNIPF	TGTGCTCTGTATCAAAGTAGTACTAATATTCCCTTC	IGLV8-13		IGLJ3	IGLC2
clonotype7689	clonotype7689_consensus_13314;clonotype7689_consensus_13315	1	0.000114103	CATYYTDGVSCYDDHLYHGVHLW	TGTGCCACTTACTATACCGATGGTGTTAGTTGCTATGATGACCACCTTTACCACGGTGTGCATCTTTGG	IGHV1S2	IGHD1	IGHJ5	IGHD							CALYKSSASVPF	TGTGCTCTGTATAAAAGTAGTGCTAGTGTTCCCTTC	IGLV8-13		IGLJ3	IGLC2
clonotype7691	clonotype7691_consensus_13318;clonotype7691_consensus_13319	1	0.000114103	CATGHNYGDSCYDVPIYYAMDLW	TGTGCAACAGGCCATAACTATGGTGATAGTTGCTATGATGTCCCAATTTACTATGCTATGGATCTCTGG	IGHV1S2	IGHD1	IGHJ5	IGHM							CTLYKSSGNVPF	TGTACTCTCTATAAAAGTAGTGGTAATGTTCCCTTC	IGLV8-10		IGLJ3	IGLC2
clonotype7717	clonotype7717_consensus_13374;clonotype7717_consensus_13375	1	0.000114103	CARTCYSYGASCYEVDYYAMDLW	TGTGCAAGAACGTGCTATAGCTATGGTGCTAGTTGCTATGAGGTTGATTACTATGCTATGGATCTCTGG	IGHV1S2	IGHD1	IGHJ5	IGHM							CTLYKSSANNIF	TGTACTCTGTATAAAAGTAGTGCTAATAATATTTTC	IGLV8-10		IGLJ2	IGLC2
clonotype7718	clonotype7718_consensus_13376;clonotype7718_consensus_13377	1	0.000114103	CVRSIYCGSFGGGCNDYHSMNLW	TGTGTAAGGTCGATTTATTGCGGTAGTTTCGGCGGTGGTTGCAATGATTACCATTCTATGAATCTCTGG	IGHV1S2		IGHJ5	IGHM							CALYKSSTNVPF	TGTGCTCTGTATAAAAGTAGTACTAATGTTCCCTTC	IGLV8-13		IGLJ3	IGLC2
clonotype7723	clonotype7723_consensus_13387;clonotype7723_consensus_13388	1	0.000114103	CARGDYCYSYGGGCYWTQGVDLW	TGTGCAAGAGGAGATTATTGCTATAGCTATGGTGGTGGTTGCTATTGGACACAGGGAGTGGATCTCTGG	IGHV1S2	IGHD1	IGHJ5	IGHM							CALYKSSANVPF	TGTGCTCTGTATAAAAGTAGTGCTAATGTTCCCTTC	IGLV8-18		IGLJ3	IGLC2
clonotype7742	clonotype7742_consensus_13426;clonotype7742_consensus_13427	1	0.000114103	CARNNCGIRGCYGSTTYEVMDLW	TGTGCAAGGAATAATTGCGGTATCCGGGGTTGCTATGGTTCTACTACCTACGAAGTTATGGATCTCTGG	IGHV1S2		IGHJ5	IGHM							CILYKSSENFPF	TGTATTCTGTATAAAAGTAGTGAAAACTTTCCCTTC	IGLV8-10		IGLJ3	IGLC2
clonotype7751	clonotype7751_consensus_13445;clonotype7751_consensus_13446	1	0.000114103	CVRGSSCYGSDVICYIHYGMDLW	TGTGTAAGAGGATCGAGTTGCTACGGCTCTGATGTCATTTGCTACATACACTATGGTATGGATCTCTGG	IGHV1S2		IGHJ5	IGHD							CGLYKGSGTYTF	TGTGGTCTGTATAAGGGAAGTGGTACCTACACTTTC	IGLV8-16		IGLJ2	IGLC2
clonotype7765	clonotype7765_consensus_13474;clonotype7765_consensus_13475	1	0.000114103	CARVNCDSYGGSWCSVNDAMDLW	TGTGCAAGAGTTAATTGCGACAGCTATGGTGGTAGTTGGTGTTCGGTGAACGATGCTATGGATCTCTGG	IGHV1S2		IGHJ5	IGHM							CALYKSNDNDVPF	TGTGCTCTGTATAAAAGTAATGATAATGATGTTCCCTTC	IGLV8-13		IGLJ3	IGLC2
clonotype7767	clonotype7767_consensus_13478;clonotype7767_consensus_13479	1	0.000114103	CARGDSYGASCYDDGFYYAMNLW	TGTGCAAGAGGTGATAGCTATGGTGCTAGTTGCTATGATGACGGTTTTTACTATGCTATGAATCTCTGG	IGHV1S2	IGHD1	IGHJ5	IGHD							CALGKSCTNGVAF	TGTGCTCTGGGGAAAAGTTGTACTAATGGGGTTGCCTTC	IGLV8-19		IGLJ3	IGLC2
clonotype7790	clonotype7790_consensus_13525;clonotype7790_consensus_13526	1	0.000114103	CARGQPGGCYSGYVRNYYAMDLW	TGTGCAAGAGGCCAACCCGGCGGTTGCTATAGCGGTTACGTAAGGAATTACTATGCTATGGATCTCTGG	IGHV1S2	IGHD2	IGHJ5	IGHD	CQQFKESNGF	TGCCAGCAATTTAAAGAATCTAATGGTTTC	IGKV2-13		IGKJ2	IGKC
clonotype7803	clonotype7803_consensus_13551;clonotype7803_consensus_13552	1	0.000114103	CARGFCSYGASCYDDEAQLMDLW	TGTGCAAGAGGTTTTTGTAGCTATGGTGCTAGTTGCTATGATGACGAGGCCCAACTTATGGATCTCTGG	IGHV1S2	IGHD1	IGHJ5	IGHM	CQQYKEFPNGF	TGCCAGCAATATAAAGAATTTCCGAATGGTTTC	IGKV2-13		IGKJ2	IGKC
clonotype7827	clonotype7827_consensus_13599;clonotype7827_consensus_13600	1	0.000114103	CATGLGWGCYSGCRKYYYAMDLW	TGTGCAACAGGTCTAGGTTGGGGTTGCTATAGCGGTTGCCGAAAGTATTACTATGCTATGGATCTCTGG	IGHV1S2		IGHJ5	IGHM	CFQALQSPNGF	TGTTTTCAAGCTTTACAATCTCCGAATGGTTTC	IGKV2-10		IGKJ2	IGKC
clonotype7830	clonotype7830_consensus_13605;clonotype7830_consensus_13606	1	0.000114103	CARVTNCYSYGASCYDDGDAMDLW	TGTGCAAGAGTAACGAATTGCTATAGCTATGGTGCTAGTTGCTATGATGACGGGGATGCTATGGATCTCTGG	IGHV1S2	IGHD1	IGHJ5	IGHM							CQVYDGGYHIF	TGTCAGGTGTATGATGGTGGTTATCATATTTTC	IGLV3-5		IGLJ2	IGLC2
clonotype7843	clonotype7843_consensus_13634;clonotype7843_consensus_13635	1	0.000114103	CARGPCYSYGASCYDDYLPSMDLW	TGTGCAAGAGGCCCATGCTATAGCTATGGTGCTAGTTGCTATGATGACTACCTACCCTCTATGGATCTCTGG	IGHV1S2	IGHD1	IGHJ5	IGHM							CQSADSIDNAPF	TGTCAGTCAGCTGACAGCATTGATAATGCTCCCTTC	IGLV3-3		IGLJ3	IGLC2
clonotype7866	clonotype7866_consensus_13680;clonotype7866_consensus_13681	1	0.000114103	CARDCLIYGRACFDDGHYYDMDLW	TGTGCAAGGGATTGCCTTATTTATGGTCGAGCTTGCTTTGATGACGGGCATTATTATGATATGGATCTCTGG	IGHV1S2		IGHJ5	IGHD							CFLYKSDKHIF	TGTTTTCTGTATAAAAGTGATAAACATATTTTC	IGLV8-10		IGLJ2	IGLC2
clonotype7871	clonotype7871_consensus_13692;clonotype7871_consensus_13693	1	0.000114103	CVRGYDWNYDAKCYRPALYTVDLW	TGTGTAAGAGGCTATGACTGGAACTATGATGCTAAGTGCTACCGACCTGCACTCTATACTGTGGATCTCTGG	IGHV1S2		IGHJ5	IGHM							CALYKSCTDIF	TGTGCTCTGTATAAAAGTTGTACGGATATTTTT	IGLV8-18		IGLJ2	IGLC2
clonotype7886	clonotype7886_consensus_13724;clonotype7886_consensus_13725	1	0.000114103	CTRGGITYFYYDVSCHGLGAMDLW	TGTACAAGAGGCGGCATTACCTATTTTTATTATGATGTTAGTTGTCATGGACTCGGTGCTATGGATCTCTGG	IGHV1S2		IGHJ5	IGHM							CALSKSCSNPF	TGTGCTCTGTCTAAAAGTTGTAGTAATCCCTTC	IGLV8-19		IGLJ3	IGLC2
clonotype7908	clonotype7908_consensus_13770;clonotype7908_consensus_13771	1	0.000114103	CTNLHCCLYSKSCSSPSVYALDLW	TGTACAAATCTTCACTGCTGTTTGTATAGTAAAAGTTGCTCCAGTCCAAGTGTCTATGCACTGGATCTCTGG	IGHV1S2		IGHJ5	IGHD							CTLYRGNANAPF	TGCACTCTGTATAGAGGTAATGCTAATGCTCCCTTC	IGLV8-10		IGLJ3	IGLC2
clonotype7917	clonotype7917_consensus_13788;clonotype7917_consensus_13789	1	0.000114103	CARVWGVWGDSYGAWSVLDAMDVW	TGTGCAAGAGTTTGGGGAGTTTGGGGCGATAGTTATGGTGCGTGGAGTGTTTTGGATGCTATGGATGTCTGG	IGHV1S2		IGHJ5	IGHM							CALYKSSGNVPF	TGTGCTCTGTATAAAAGTAGTGGTAATGTTCCCTTC	IGLV8-13		IGLJ3	IGLC2
clonotype7920	clonotype7920_consensus_13794;clonotype7920_consensus_13795	1	0.000114103	CTRGLWCWGVGVTCYDYYGHMNLW	TGTACAAGAGGCCTTTGGTGCTGGGGCGTTGGTGTCACTTGCTATGATTATTACGGTCATATGAATCTCTGG	IGHV1S2		IGHJ5	IGHM							CTLGKSDGTVIF	TGTACTCTAGGGAAAAGTGATGGTACTGTTATTTTC	IGLV8-18		IGLJ2	IGLC2
clonotype7927	clonotype7927_consensus_13809;clonotype7927_consensus_13810	1	0.000114103	CARGLCYSYGGSCAEPLYYTMDLW	TGTGCAAGAGGCTTATGCTATAGCTATGGTGGTAGTTGCGCTGAACCCCTTTACTATACTATGGATCTCTGG	IGHV1S2	IGHD1	IGHJ5	IGHM							CALYKSSANAIF	TGTGCTCTATATAAAAGTAGTGCTAATGCTATTTTC	IGLV8-13		IGLJ2	IGLC2
clonotype7932	clonotype7932_consensus_13819;clonotype7932_consensus_13820	1	0.000114103	CARGLPPCYSYGASCLDDESMDLW	TGTGCAAGAGGCCTACCCCCTTGCTATAGTTATGGTGCTAGTTGCCTCGATGACGAGTCGATGGATCTCTGG	IGHV1S2	IGHD1	IGHJ5	IGHM							CTLYKSSANAPF	TGTACTCTGTATAAAAGTAGTGCTAATGCGCCCTTC	IGLV8-10		IGLJ3	IGLC2
clonotype7953	clonotype7953_consensus_13863;clonotype7953_consensus_13864	1	0.000114103	CVTVLWTYLGDCGDNLVFDPIHLW	TGTGTAACAGTCCTTTGGACCTATTTGGGTGATTGCGGTGATAACCTTGTCTTCGATCCTATACATCTCTGG	IGHV1S2		IGHJ5	IGHD							CAVYKSSGNVPF	TGTGCTGTGTATAAAAGTAGTGGTAACGTTCCCTTC	IGLV8-16		IGLJ3	IGLC2
clonotype7985	clonotype7985_consensus_13930;clonotype7985_consensus_13931	1	0.000114103	CAGCDDWTYGGNCYFYTAYAMHLW	TGTGCAGGGTGCGATGACTGGACATATGGTGGTAATTGTTATTTTTATACCGCGTATGCTATGCATCTCTGG	IGHV1S2		IGHJ5	IGHD							CLLYKNSGNVSF	TGTCTTCTGTATAAAAATAGTGGTAATGTTTCCTTC	IGLV8-13		IGLJ3	IGLC2
clonotype7989	clonotype7989_consensus_13938;clonotype7989_consensus_13939	1	0.000114103	CAISTLYTGCVSGYAGAPYAMDLW	TGTGCAATATCAACCCTATATACTGGTTGCGTTAGCGGTTACGCTGGTGCCCCTTATGCTATGGATCTCTGG	IGHV1S2		IGHJ5	IGHM							CTLDKSSANAHIF	TGTACTCTGGATAAAAGTAGTGCTAATGCGCATATTTTC	IGLV8-10		IGLJ2	IGLC2
clonotype8031	clonotype8031_consensus_14025;clonotype8031_consensus_14026	1	0.000114103	CARVCYSYGASCYDDQKYYAMDLW	TGTGCAAGAGTTTGCTATAGCTATGGTGCTAGTTGCTATGATGACCAAAAATACTATGCTATGGATCTCTGG	IGHV1S2	IGHD1	IGHJ5	IGHM	CQQYKEFPNGF	TGCCAGCAATATAAAGAATTTCCGAATGGTTTC	IGKV2-13		IGKJ2	IGKC
clonotype8032	clonotype8032_consensus_14027;clonotype8032_consensus_14028	1	0.000114103	CAPMNQKGLKTIAVAIAVFPMDLW	TGTGCGCCCATGAATCAGAAGGGATTAAAGACTATAGCGGTTGCTATAGCGGTTTTCCCTATGGATCTCTGG	IGHV1S2	IGHD2	IGHJ5	IGHD	CQQNKESLLGF	TGCCAGCAAAATAAAGAATCTCTTCTTGGTTTC	IGKV2-13		IGKJ2	IGKC
clonotype8062	clonotype8062_consensus_14091;clonotype8062_consensus_14092	1	0.000114103	CARGGIAVAIAVTGGATRTLAMDLW	TGTGCAAGAGGCGGGATAGCGGTTGCGATAGCGGTTACGGGGGGTGCCACGCGGACGTTGGCTATGGATCTCTGG	IGHV1S2		IGHJ5	IGHG1							CQSADSKDNAPF	TGTCAGTCAGCTGACAGCAAGGATAATGCTCCCTTC	IGLV3-3		IGLJ3	IGLC2
clonotype8105	clonotype8105_consensus_14185;clonotype8105_consensus_14186	1	0.000114103	CARGWDCYKYDADATNCKWYVMDLW	TGTGCAAGAGGCTGGGATTGTTATAAGTATGATGCTGATGCTACCAATTGCAAGTGGTATGTTATGGATCTCTGG	IGHV1S2		IGHJ5	IGHM							CQSADNIDNAVPF	TGTCAGTCAGCTGACAACATTGATAATGCTGTTCCCTTC	IGLV3-3		IGLJ3	IGLC2
clonotype8112	clonotype8112_consensus_14199;clonotype8112_consensus_14200	1	0.000114103	CARLNCYSEGASWYDDGGYCAMDLW	TGTGCAAGACTAAATTGCTATAGCGAAGGTGCTAGTTGGTATGATGATGGGGGGTACTGTGCTATGGATCTCTGG	IGHV1S2		IGHJ5	IGHM							CTLYKSGTNAPF	TGTACTCTCTATAAAAGTGGTACTAATGCTCCCTTC	IGLV8-10		IGLJ3	IGLC2
clonotype8113	clonotype8113_consensus_14201;clonotype8113_consensus_14202	1	0.000114103	CTRGVGICYRFETHCYELDWRVDLW	TGTACAAGAGGCGTCGGGATTTGCTATAGATTTGAGACTCATTGCTATGAGTTGGACTGGCGTGTGGATCTCTGG	IGHV1S2		IGHJ5	IGHD							CALGKSGGTNIF	TGTGCTCTAGGGAAAAGCGGTGGTACTAATATTTTC	IGLV8-18		IGLJ2	IGLC2
clonotype8114	clonotype8114_consensus_14203;clonotype8114_consensus_14204	1	0.000114103	CARSLCYSYGASCYPSITGYAMDLW	TGTGCAAGGTCCTTATGCTATAGCTATGGTGCTAGTTGCTATCCCTCTATAACTGGCTATGCTATGGATCTCTGG	IGHV1S2	IGHD1	IGHJ5	IGHM							CALGKSGGTVPF	TGTGCTCTAGGGAAAAGTGGTGGTACTGTTCCCTTC	IGLV8-18		IGLJ3	IGLC2
clonotype8119	clonotype8119_consensus_14215;clonotype8119_consensus_14216	1	0.000114103	CGRTDCWSYGGTCSSSDDYYILDLW	TGTGGAAGGACTGATTGCTGGAGCTATGGTGGTACTTGCTCGTCCTCTGATGATTACTATATTCTGGATCTCTGG	IGHV1S2		IGHJ5	IGHM							CILYQSSGKVPF	TGTATTCTCTATCAAAGTAGTGGTAAAGTTCCCTTC	IGLV8-10		IGLJ3	IGLC2
clonotype8168	clonotype8168_consensus_14314;clonotype8168_consensus_14315	1	0.000114103	CARGVAIAMVLVAITPSLSDQMDLW	TGTGCAAGAGGCGTAGCTATAGCTATGGTGCTAGTTGCTATTACGCCGTCTCTGTCAGACCAAATGGATCTCTGG	IGHV1S2	IGHD1	IGHJ5	IGHM	CQQNKESNGF	TGCCAGCAAAATAAAGAATCGAATGGTTTC	IGKV2-13		IGKJ2	IGKC
clonotype8184	clonotype8184_consensus_14346;clonotype8184_consensus_14347	1	0.000114103	CARISTKTIAVALAVRYLYYAMDLW	TGTGCAAGAATTTCGACAAAGACTATAGCGGTTGCGTTAGCGGTTAGGTATCTTTACTATGCTATGGATCTCTGG	IGHV1S2		IGHJ5	IGHM	CQQNKESLNGF	TGCCAGCAAAATAAAGAATCTCTGAATGGTTTC	IGKV2-6		IGKJ2	IGKC
clonotype8229	clonotype8229_consensus_14439;clonotype8229_consensus_14440	1	0.000114103	CARVLACVVEGPTCYDDMFYYAMDLW	TGTGCAAGAGTCCTCGCATGCGTTGTCGAGGGTCCTACTTGCTATGATGACATGTTTTACTATGCTATGGATCTCTGG	IGHV1S2		IGHJ5	IGHM							CSLYKSNSRSF	TGTAGTCTCTATAAAAGTAATAGTAGGAGTTTC	IGLV8-13		IGLJ2	IGLC2
clonotype8231	clonotype8231_consensus_14443;clonotype8231_consensus_14444	1	0.000114103	CARGVLVSIAMVLVARGEYYYAMDLW	TGTGCAAGGGGGGTCTTGGTTTCCATAGCTATGGTGCTAGTTGCGCGCGGAGAATATTACTATGCTATGGATCTCTGG	IGHV1S2	IGHD1	IGHJ5	IGHG2							CALGKRGGTIF	TGTGCTCTGGGGAAGCGTGGTGGTACTATTTTC	IGLV8-18		IGLJ2	IGLC2
clonotype8239	clonotype8239_consensus_14460;clonotype8239_consensus_14461	1	0.000114103	CASSFAIGVADGLADGPSSWSAIDLW	TGTGCGAGTTCCTTTGCAATAGGGGTGGCAGATGGCCTCGCAGATGGCCCCTCAAGTTGGTCTGCTATAGATCTCTGG	IGHV1S2		IGHJ5	IGHM							CVLYKSSVRIF	TGTGTTCTGTATAAAAGTAGTGTGCGTATTTTC	IGLV8-13		IGLJ2	IGLC2
clonotype8247	clonotype8247_consensus_14476;clonotype8247_consensus_14477	1	0.000114103	CARPNCFTYDDACGDDAFRRHAMDLW	TGTGCAAGGCCTAATTGCTTTACCTATGATGATGCCTGCGGTGATGACGCGTTCCGCCGCCATGCAATGGATCTCTGG	IGHV1S2		IGHJ5	IGHM							CALYKSSTNIPF	TGTGCTCTCTATAAAAGTAGTACTAATATTCCCTTC	IGLV8-13		IGLJ3	IGLC2
clonotype8271	clonotype8271_consensus_14526;clonotype8271_consensus_14527	1	0.000114103	CAKVAIAMVLVAMMTEPALPYAMDLW	TGTGCAAAGGTGGCTATAGCTATGGTGCTAGTTGCTATGATGACAGAGCCCGCCCTACCTTATGCTATGGATCTCTGG	IGHV1S2	IGHD1	IGHJ5	IGHM	CLQHNSAPHGF	TGTTTGCAGCATAATAGTGCACCTCATGGTTTC	IGKV1-11		IGKJ2	IGKC
clonotype8291	clonotype8291_consensus_14566;clonotype8291_consensus_14567	1	0.000114103	CARYVITNCYSYGASCPSSSINMDLW	TGTGCAAGATATGTAATAACGAATTGCTATAGCTATGGTGCTAGTTGCCCGTCGTCCTCGATCAATATGGATCTCTGG	IGHV1S2	IGHD1	IGHJ5	IGHM	CQQNKESLYGF	TGCCAGCAAAATAAAGAATCTCTGTATGGTTTC	IGKV2-6		IGKJ2	IGKC
clonotype8292	clonotype8292_consensus_14568;clonotype8292_consensus_14569	1	0.000114103	CASWMPCYSYGASCYDDIRAYAMDLW	TGTGCAAGTTGGATGCCATGCTATAGCTATGGTGCTAGTTGCTATGATGATATAAGAGCATATGCTATGGATCTCTGG	IGHV1S2	IGHD1	IGHJ5	IGHM	CQQYKEFPWTF	TGCCAGCAATATAAAGAATTTCCGTGGACGTTC	IGKV2-13		IGKJ1	IGKC
clonotype8312	clonotype8312_consensus_14608;clonotype8312_consensus_14609	1	0.000114103	CARPLRWSYGDSCYDDPLILYHGMDLW	TGTGCAAGACCCTTGCGTTGGAGCTATGGTGATAGTTGCTATGATGACCCTTTGATCCTTTACCATGGTATGGATCTCTGG	IGHV1S2	IGHD1	IGHJ5	IGHM							CALGKSCTNIF	TGTGCTCTGGGGAAAAGTTGTACTAATATTTTC	IGLV8-19		IGLJ2	IGLC2
clonotype8324	clonotype8324_consensus_14633;clonotype8324_consensus_14634	1	0.000114103	CARYNCYNYDAICYDEFAGNWYPIDLW	TGTGCAAGATATAATTGTTATAACTATGATGCTATTTGCTATGATGAGTTCGCAGGGAATTGGTATCCTATAGATCTCTGG	IGHV1S2		IGHJ5	IGHM							CTLYKSSTNTPF	TGTACTCTGTATAAAAGTAGTACTAATACTCCCTTC	IGLV8-10		IGLJ3	IGLC2
clonotype8401	clonotype8401_consensus_14788;clonotype8401_consensus_14789	1	0.000114103	CATALNCYSYGASCYDVEKRGLAAAMDLW	TGTGCAACAGCCCTAAATTGCTATAGCTATGGTGCTAGTTGCTATGATGTTGAGAAACGGGGGCTGGCTGCTGCTATGGATCTCTGG	IGHV1S2	IGHD1	IGHJ5	IGHM	CLQHSSAPHGF	TGTTTGCAGCATAGCAGTGCACCTCATGGTTTC	IGKV1-11		IGKJ2	IGKC
clonotype8438	clonotype8438_consensus_14865;clonotype8438_consensus_14866	1	0.000114103	CATGPPCYSYGASCYDVEGGDPDGYYYAMDLW	TGTGCAACAGGCCCGCCATGCTATAGCTATGGTGCTAGTTGCTATGATGTGGAGGGGGGTGACCCGGACGGATATTACTATGCTATGGATCTCTGG	IGHV1S2	IGHD1	IGHJ5	IGHM	CLQHSSAPNGF	TGTTTGCAGCATAGCAGTGCACCGAATGGTTTC	IGKV1-11		IGKJ2	IGKC
clonotype8447	clonotype8447_consensus_14885;clonotype8447_consensus_14886	1	0.000114103	CASATIAVAIAVTSGVLVGGSTPHGKDYYAMDLW	TGTGCAAGCGCAACTATAGCGGTTGCTATAGCGGTTACGTCGGGGGTTCTTGTTGGGGGGTCTACACCCCATGGGAAAGATTACTATGCTATGGATCTCTGG	IGHV1S2	IGHD2	IGHJ5	IGHD	CQQNKESLLGF	TGCCAGCAAAATAAAGAATCTCTTCTTGGTTTC	IGKV2-6		IGKJ2	IGKC
