# Supplementary material for: Parallel single B cell transcriptomics to elucidate pig B cell repertoire
Source: Sci Rep. 2024 Jul 10;14:15997. doi: 10.1038/s41598-024-65263-2 (PMC11237004; doi:10.1038/s41598-024-65263-2)
Supplement: Supplementary file 5 — Supplementary Information 5. [file 41598_2024_65263_MOESM5_ESM.csv]

clonotype_id	consensus_ids	frequency	proportion	igh_cdr3s	igh_cdr3_nts	igh_v_genes	igh_d_genes	igh_j_genes	igh_c_genes	igk_cdr3s	igk_cdr3_nts	igk_v_genes	igk_d_genes	igk_j_genes	igk_c_genes	igl_cdr3s	igl_cdr3_nts	igl_v_genes	igl_d_genes	igl_j_genes	igl_c_genes
CDR3_1				IGCYSYGASCYGSYYYAMD
CDR3_2				VGGATIAVAIAVPNAMD
CDR3_3				SAVAIAVTFGGRQQYYAMD
CDR3_4				GCPLYSGCYIGQLGGVMD
CDR3_5				RIAIPMVLAIPPYYTM
CDR3_6				AAYYEDTM
CDR3_7				RRDSGCANSYVD
CDR3_8				ARGGCYIGYNCYDM
CDR3_9				ATGLSMVLVAWGAMD
CDR3_10				RDDFSDYCSASVCGME
CDR3_11				GCAEYYFPYYYSVD
CDR3_12				MSYTYGISYDYCGMDR
CDR3_13				TGLMVLSSRTYGAMD
CDR3_14				RGLAYGAIMD
CDR3_15				TLYLTYLD
clonotype24	clonotype24_consensus_46;clonotype24_consensus_47	2	0.000228206	CARFRSYRWGSMNLW	TGCGCAAGATTCAGGTCTTATAGGTGGGGGTCTATGAATCTCTGG	IGHV1-15		IGHJ5	IGHM							CQSTDSIDNTPF	TGTCAGTCAACTGACAGCATTGATAATACTCCCTTC	IGLV3-3		IGLJ3	IGLC2
clonotype29	clonotype29_consensus_57;clonotype29_consensus_58	2	0.000228206	CATGRSCYNNIMDLW	TGTGCAACAGGACGTAGTTGCTATAATAATATTATGGATCTCTGG	IGHV1-15		IGHJ5	IGHD							CQSADSIDNGSIF	TGTCAGTCAGCTGACAGCATTGATAATGGTAGTATTTTC	IGLV3-3		IGLJ2	IGLC2
clonotype33	clonotype33_consensus_65;clonotype33_consensus_66	2	0.000228206	CAGSYGGSCLPNYGMHLW	TGTGCGGGGAGTTATGGTGGTAGTTGCCTTCCGAACTATGGTATGCATCTCTGG	IGHV1-15		IGHJ5	IGHD							CRSADSINNAVPF	TGTCGGTCAGCTGACAGCATTAATAATGCTGTTCCCTTC	IGLV3-3		IGLJ3	IGLC2
clonotype86	clonotype86_consensus_176;clonotype86_consensus_177	2	0.000228206	CATGPSYSDWFGDYFLMEVW	TGTGCAACAGGTCCTAGCTATAGCGATTGGTTTGGCGACTATTTTTTGATGGAGGTCTGG	IGHV1-15		IGHJ5	IGHM							CALYKSTPNSIF	TGTGCTCTCTATAAAAGTACTCCTAATTCGATTTTC	IGLV8-10		IGLJ2	IGLC2
clonotype91	clonotype91_consensus_186;clonotype91_consensus_187;clonotype91_consensus_188	2	0.000228206	CASGVNVGCNGGTMNLW	TGTGCATCTGGCGTGAATGTCGGTTGCAATGGCGGTACTATGAATCTCTGG	IGHV1-15		IGHJ5		CQQYDSAPYGF	TGTCAGCAGTATGATAGTGCACCGTATGGTTTC	IGKV1-11		IGKJ2	IGKC	CALYKSSTNVPF	TGTGCTCTGTATAAAAGTAGTACTAATGTTCCCTTC	IGLV8-13		IGLJ3	IGLC2
clonotype160	clonotype160_consensus_336;clonotype160_consensus_337;clonotype160_consensus_338	2	0.000228206	CATDRGANCYDHMDLW;CVGGTHATHCWGDPYALDLW	TGTGCAACAGACCGTGGTGCTAATTGCTATGATCACATGGATCTCTGG;TGTGTAGGCGGAACGCATGCTACGCATTGTTGGGGAGACCCGTATGCTCTGGATCTCTGG	IGHV1-15;IGHV1S5	;	IGHJ5;IGHJ5	IGHM;IGHD							CGLFDGCTFPF	TGCGGTCTGTTCGATGGTTGTACATTTCCCTTC	IGLV8-18		IGLJ3	IGLC2
clonotype40	clonotype40_consensus_79;clonotype40_consensus_80	1	0.000114103	CATFGISCYYSDMDLW	TGTGCAACATTCGGTATTAGTTGTTATTATTCTGACATGGATCTCTGG	IGHV1-15		IGHJ5	IGHM							CGLYKSSAKIF	TGTGGTCTCTATAAAAGTAGTGCTAAGATTTTC	IGLV8-13		IGLJ2	IGLC2
clonotype64	clonotype64_consensus_129;clonotype64_consensus_130;clonotype64_consensus_131;clonotype64_consensus_132	1	0.000114103	CARGVCYGAICWDDSTLDLW;CARGYSYGTSCYFCLLSDAMDLW	TGCGCAAGAGGCGTGTGCTATGGTGCTATCTGCTGGGATGACAGTACCCTGGATCTCTGG;TGTGCCAGAGGCTATAGTTATGGTACTAGTTGCTATTTTTGTCTGCTAAGTGACGCTATGGATCTCTGG	IGHV1-15;IGHV1-15	;	IGHJ5;IGHJ5	IGHM;IGHM	CQQNKESLNGF	TGCCAGCAAAATAAAGAATCTCTGAATGGTTTC	IGKV2-13		IGKJ2	IGKC	CALYKSNANNFF	TGTGCTCTGTATAAAAGTAATGCTAATAATTTTTTC	IGLV8-13		IGLJ2	IGLC2
clonotype127	clonotype127_consensus_262;clonotype127_consensus_263	1	0.000114103	CAVGYGASCFTNAMNLW	TGTGCCGTGGGCTATGGTGCTAGTTGCTTTACTAATGCTATGAATCTCTGG	IGHV1-15	IGHD1	IGHJ5	IGHM							CALYKGSGSYTYVPF	TGTGCTCTGTATAAGGGAAGTGGTAGCTACACTTATGTTCCCTTC	IGLV8-16		IGLJ3	IGLC2
clonotype166	clonotype166_consensus_350;clonotype166_consensus_351	1	0.000114103	CVTGASARWYSTGDLW	TGTGTAACAGGCGCCAGTGCTCGCTGGTATTCCACTGGGGACCTCTGG	IGHV1-15		IGHJ5	IGHD							CGLYKGSSTYTIF	TGTGGTCTATATAAGGGAAGTAGTACCTACACTATTTTC	IGLV8-16		IGLJ2	IGLC2
clonotype197	clonotype197_consensus_420;clonotype197_consensus_421	1	0.000114103	CATGYGGNCHNVDNAMNLW	TGTGCAACAGGCTATGGTGGAAATTGCCATAATGTCGATAATGCTATGAATCTCTGG	IGHV1-15		IGHJ5	IGHM							CALYQGSGSVTVPV	TGTGCTCTGTACCAGGGAAGTGGTAGCGTCACTGTTCCCGTC	IGLV8-18		IGLJ3	IGLC2
clonotype2916	clonotype2916_consensus_3222;clonotype2916_consensus_3223	1	0.000114103	CRRGMDVW	TGTAGAAGAGGTATGGATGTCTGG	IGHV1-15		IGHJ5	IGHM							CQSTDIIDNSIF	TGTCAGTCAACTGACATCATTGATAATTCTATTTTC	IGLV3-3		IGLJ2	IGLC2
clonotype2935	clonotype2935_consensus_3263;clonotype2935_consensus_3264	1	0.000114103	CRVGWTRW	TGTAGAGTAGGATGGACTAGATGG	IGHV1-15		IGHJ5	IGHM	CFQGLQSPYGF	TGTTTTCAAGGTTTACAATCTCCGTATGGTTTC	IGKV2-10		IGKJ2	IGKC
clonotype2944	clonotype2944_consensus_3277;clonotype2944_consensus_3278	1	0.000114103	CAKGLMHVW	TGTGCAAAAGGCCTTATGCATGTCTGG	IGHV1-15		IGHJ5	IGHM							CDLETSSATIF	TGTGATCTAGAGACAAGTAGTGCTACTATTTTC	IGLV8-18		IGLJ2	IGLC2
clonotype2950	clonotype2950_consensus_3289;clonotype2950_consensus_3290	1	0.000114103	CKRSYGYVW	TGTAAAAGATCCTATGGTTATGTCTGG	IGHV1-15		IGHJ5	IGHM							CALEKSGAIPF	TGTGCTCTGGAGAAAAGTGGTGCAATTCCCTTC	IGLV8-18		IGLJ3	IGLC2
clonotype2975	clonotype2975_consensus_3345;clonotype2975_consensus_3346;clonotype2975_consensus_3347;clonotype2975_consensus_3348	1	0.000114103	CARGLYSLW;CATGIGYSDCGGSDQSDLW	TGTGCAAGAGGCCTATATTCTCTCTGG;TGTGCAACAGGTATTGGCTACAGCGATTGCGGTGGCAGTGATCAGTCGGATCTCTGG	IGHV1S2;IGHV1-15	;	IGHJ5;IGHJ5	IGHM;IGHD							CSVEKESGTYTF;CVLNLGSGVKIF	TGTAGTGTCGAAAAGGAAAGTGGTACCTACACTTTC;TGTGTTTTAAATTTGGGGAGTGGCGTCAAAATTTTT	IGLV8-16;IGLV8-16	;	IGLJ2;IGLJ2	IGLC2;IGLC2
clonotype2981	clonotype2981_consensus_3360;clonotype2981_consensus_3361	1	0.000114103	CAIDSQRLW	TGTGCGATTGATTCCCAGCGACTCTGG	IGHV1-15		IGHJ5	IGHM							CALYKSSTNIPF	TGTGCTCTCTATAAAAGTAGTACTAATATTCCCTTC	IGLV8-13		IGLJ3	IGLC2
clonotype2987	clonotype2987_consensus_3374;clonotype2987_consensus_3375	1	0.000114103	CTRGRFSLW	TGTACAAGAGGCAGGTTTAGTCTCTGG	IGHV1-15		IGHJ5								CVLGKSSGTNIF	TGTGTTCTAGGGAAAAGTAGTGGTACTAATATTTTC	IGLV8-18		IGLJ2	IGLC2
clonotype3001	clonotype3001_consensus_3403;clonotype3001_consensus_3404	1	0.000114103	CAVMTTGDW	TGTGCAGTAATGACTACTGGCGATTGG	IGHV1-15		IGHJ5	IGHM							CALYKGSGSYTWIF	TGTGCTCTGTATAAGGGAAGTGGTAGTTATACTTGGATTTTC	IGLV8-18		IGLJ2	IGLC2
clonotype3002	clonotype3002_consensus_3405;clonotype3002_consensus_3406	1	0.000114103	CARDPIDVW	TGTGCAAGAGACCCTATAGATGTCTGG	IGHV1-15		IGHJ5	IGHM							CVLWKGSGSGTGIF	TGTGTTCTGTGGAAGGGAAGTGGTAGCGGCACTGGTATTTTC	IGLV8-18		IGLJ2	IGLC2
clonotype3006	clonotype3006_consensus_3413;clonotype3006_consensus_3414	1	0.000114103	CARGVLDLW	TGTGCAAGAGGGGTTTTGGATCTCTGG	IGHV1-15		IGHJ5	IGHM							CGLYKGSGTYTYIF	TGTGGTCTGTATAAGGGAAGTGGTACCTACACTTATATTTTC	IGLV8-16		IGLJ2	IGLC2
clonotype3014	clonotype3014_consensus_3429;clonotype3014_consensus_3430	1	0.000114103	CTREDGDLW	TGTACAAGAGAAGATGGGGATCTCTGG	IGHV1-15		IGHJ5	IGHM							CALYKGRHTWTYIF	TGTGCTCTGTATAAGGGAAGACATACCTGGACTTATATTTTC	IGLV8-18		IGLJ2	IGLC2
clonotype3031	clonotype3031_consensus_3463;clonotype3031_consensus_3464	1	0.000114103	CAKPYRINLW	TGCGCAAAACCCTATCGTATAAATCTCTGG	IGHV1-15		IGHJ5	IGHM							CGLDDGTVIF	TGTGGTCTAGATGATGGTACTGTGATTTTC	IGLV8-18		IGLJ2	IGLC2
clonotype3038	clonotype3038_consensus_3480;clonotype3038_consensus_3481	1	0.000114103	CARAKGLNLW	TGTGCAAGAGCGAAGGGGTTGAATCTCTGG	IGHV1-15		IGHJ5	IGHM							CSLYESSSNIF	TGTAGTCTGTATGAAAGTAGTAGTAATATTTTC	IGLV8-13		IGLJ2	IGLC2
clonotype3042	clonotype3042_consensus_3488;clonotype3042_consensus_3489;clonotype3042_consensus_3490	1	0.000114103	CARSLLMGLW	TGTGCAAGAAGTTTACTTATGGGACTCTGG	IGHV1-15		IGHJ5	IGHM	CQQYNSAPHGF	TGTCAGCAGTATAATAGTGCACCTCATGGTTTC	IGKV1-11		IGKJ2	IGKC	CSLYKSSVNIF	TGTAGTCTGTATAAAAGTAGTGTTAATATTTTC	IGLV8-13		IGLJ2	IGLC2
clonotype3049	clonotype3049_consensus_3505;clonotype3049_consensus_3506	1	0.000114103	CARSFAMNLW	TGTGCAAGATCATTTGCTATGAATCTCTGG	IGHV1-15		IGHJ5	IGHM							CGLYQSIANIF	TGTGGTCTGTATCAAAGTATTGCTAATATTTTC	IGLV8-13		IGLJ2	IGLC2
clonotype3053	clonotype3053_consensus_3516;clonotype3053_consensus_3517	1	0.000114103	CARALSINLW	TGTGCAAGAGCTTTATCTATCAATCTCTGG	IGHV1-15		IGHJ5	IGHM							CALDKSGAKIF	TGTGCTCTGGATAAAAGTGGTGCTAAGATTTTC	IGLV8-18		IGLJ2	IGLC2
clonotype3055	clonotype3055_consensus_3520;clonotype3055_consensus_3521;clonotype3055_consensus_3522;clonotype3055_consensus_3523	1	0.000114103	CAGCDWYGDCYSTDGSDFAMDLW;CARGTSMDFW	TGTGCAGGATGCGACTGGTATGGCGATTGCTATAGTACCGACGGTTCCGATTTCGCTATGGATCTCTGG;TGTGCAAGAGGGACAAGTATGGATTTCTGG	IGHV1-8;IGHV1-15	;	IGHJ5;IGHJ5	IGHM;IGHM							CALYQSSGYIF;CILSKSDVDAF	TGTGCTCTGTACCAAAGTAGTGGTTATATTTTC;TGTATTCTAAGTAAAAGTGATGTGGATGCCTTC	IGLV8-10;IGLV8-19	;	IGLJ2;IGLJ3	IGLC2;IGLC2
clonotype3068	clonotype3068_consensus_3548;clonotype3068_consensus_3549	1	0.000114103	CTKYCDMEIW	TGTACAAAATACTGTGATATGGAAATCTGG	IGHV1-15		IGHJ5	IGHM							CVLKGGSGTYTF	TGTGTTCTCAAGGGGGGGAGTGGTACCTACACTTTC	IGLV8-16		IGLJ2	IGLC2
clonotype3069	clonotype3069_consensus_3550;clonotype3069_consensus_3551	1	0.000114103	CTRHRALNLW	TGTACCAGACACCGGGCGTTGAATCTCTGG	IGHV1-15		IGHJ5	IGHD							CALEKSGGTRIF	TGTGCTCTGGAGAAAAGTGGTGGTACGCGTATTTTT	IGLV8-18		IGLJ2	IGLC2
clonotype3073	clonotype3073_consensus_3558;clonotype3073_consensus_3559	1	0.000114103	CGMFYGMGLW	TGTGGTATGTTTTATGGGATGGGTCTCTGG	IGHV1-15		IGHJ5	IGHM							CALEKTDRTIIF	TGTGCTCTAGAGAAAACTGATCGTACTATTATTTTC	IGLV8-19		IGLJ2	IGLC2
clonotype3075	clonotype3075_consensus_3562;clonotype3075_consensus_3563	1	0.000114103	CVRGNAGDFW	TGTGTAAGAGGGAATGCTGGAGATTTCTGG	IGHV1-15		IGHJ5	IGHM							CALGKSDATFRF	TGTGCTCTAGGGAAAAGTGATGCTACTTTTCGCTTC	IGLV8-18		IGLJ3	IGLC2
clonotype3077	clonotype3077_consensus_3567;clonotype3077_consensus_3568	1	0.000114103	CLRGYLMNLW	TGTCTAAGAGGCTATTTGATGAATCTCTGG	IGHV1-15		IGHJ5	IGHM							CALEKSSNIVIF	TGTGCTCTGGAGAAAAGTAGTAATATTGTTATTTTC	IGLV8-18		IGLJ2	IGLC2
clonotype3078	clonotype3078_consensus_3569;clonotype3078_consensus_3570;clonotype3078_consensus_3571;clonotype3078_consensus_3572	1	0.000114103	CAKGLAMHLW;CAKMNCYSDGVGDLW	TGTGCAAAAGGCCTTGCAATGCATCTTTGG;TGTGCAAAAATGAATTGCTATAGCGATGGTGTTGGGGATCTCTGG	IGHV1-15;IGHV1-15	;IGHD1	IGHJ5;IGHJ5	IGHM;IGHM							CALYKGTGSYTYVF;CALYKTGGNLIF	TGTGCTCTGTATAAGGGAACTGGTAGCTACACTTATGTTTTC;TGTGCTCTGTATAAAACTGGTGGTAATCTAATTTTC	IGLV8-16;IGLV8-13	;	IGLJ2;IGLJ2	IGLC2;IGLC2
clonotype3079	clonotype3079_consensus_3573;clonotype3079_consensus_3574	1	0.000114103	CVERLRGDLW	TGTGTAGAACGGTTACGTGGGGATCTCTGG	IGHV1-15		IGHJ5	IGHM							CALYKGSGSYTF	TGTGCTCTGTATAAGGGAAGTGGTAGCTACACTTTC	IGLV8-16		IGLJ2	IGLC2
clonotype3083	clonotype3083_consensus_3583;clonotype3083_consensus_3584	1	0.000114103	CTGGWSHVFW	TGTACAGGAGGCTGGAGTCATGTTTTCTGG	IGHV1-15		IGHJ5	IGHD							CALRKSGGTNIF	TGTGCTCTACGGAAAAGTGGTGGTACTAATATTTTC	IGLV8-18		IGLJ2	IGLC2
clonotype3086	clonotype3086_consensus_3589;clonotype3086_consensus_3590	1	0.000114103	CARWGSMNLW	TGTGCGAGATGGGGTTCGATGAATCTCTGG	IGHV1-15		IGHJ5	IGHM	CLQYSSAPYGF	TGTTTGCAGTATAGCAGTGCACCGTATGGTTTC	IGKV1-11		IGKJ2	IGKC
clonotype3090	clonotype3090_consensus_3597;clonotype3090_consensus_3598	1	0.000114103	CARVVTLNLW	TGTGCAAGAGTAGTAACTCTGAATCTCTGG	IGHV1-15		IGHJ5	IGHD	CQQYNSTPYGF	TGTCAGCAGTATAATAGTACACCGTATGGTTTC	IGKV1-11		IGKJ2	IGKC
clonotype3106	clonotype3106_consensus_3631;clonotype3106_consensus_3632	1	0.000114103	CARGPYIDLW	TGTGCAAGAGGTCCATATATAGATCTCTGG	IGHV1-15		IGHJ5	IGHM	CQYYNSAPYGF	TGTCAGTACTATAATAGTGCACCGTATGGTTTC	IGKV1-11		IGKJ2	IGKC
clonotype3113	clonotype3113_consensus_3645;clonotype3113_consensus_3646	1	0.000114103	CARDYVMDVW	TGTGCACGAGATTATGTTATGGATGTTTGG	IGHV1-15		IGHJ5	IGHD	CQQHDVTPYGF	TGTCAGCAGCATGATGTTACACCGTATGGTTTC	IGKV1-11		IGKJ2	IGKC
clonotype3129	clonotype3129_consensus_3677;clonotype3129_consensus_3678	1	0.000114103	CTRGWSMDLW	TGTACAAGAGGCTGGAGTATGGATCTCTGG	IGHV1-15		IGHJ5	IGHD							CGLDKGSNGYTSIF	TGTGGTCTGGATAAGGGAAGTAATGGTTACACTAGTATTTTC	IGLV8-16		IGLJ2	IGLC2
clonotype3156	clonotype3156_consensus_3731;clonotype3156_consensus_3732	1	0.000114103	CVRGAYPMELW	TGTGTGAGGGGGGCCTATCCTATGGAACTCTGG	IGHV1-15		IGHJ5	IGHM							CQSLDTINNAAF	TGTCAGTCACTTGACACCATAAATAATGCTGCTTTC	IGLV3-3		IGLJ3	IGLC2
clonotype3158	clonotype3158_consensus_3735;clonotype3158_consensus_3736;clonotype3158_consensus_3737	1	0.000114103	CARDYYGLDLW	TGTGCACGTGATTACTATGGTCTGGATCTCTGG	IGHV1-15		IGHJ5	IGHM	CLQYSSAPYGF	TGTTTGCAGTATAGCAGTGCACCGTATGGTTTC	IGKV1-11		IGKJ2	IGKC	CQSIDSIGNKPF	TGTCAGTCAATCGACAGTATTGGTAATAAGCCCTTC	IGLV3-3		IGLJ3	IGLC2
clonotype3173	clonotype3173_consensus_3770;clonotype3173_consensus_3771;clonotype3173_consensus_3772	1	0.000114103	CIRGLWTMNLW	TGTATAAGAGGACTATGGACTATGAATCTCTGG	IGHV1-15		IGHJ5	IGHM	CFQALQSPGF	TGTTTTCAAGCTTTACAATCTCCTGGTTTC	IGKV2-10		IGKJ2	IGKC	CALYKSSVKIF	TGTGCTCTGTATAAAAGTAGTGTTAAAATTTTC	IGLV8-18		IGLJ2	IGLC2
clonotype3190	clonotype3190_consensus_3811;clonotype3190_consensus_3812	1	0.000114103	CLKGCNPMDLW	TGTCTAAAAGGCTGCAATCCTATGGATCTCTGG	IGHV1-15		IGHJ5	IGHM							CALWESGATVF	TGTGCTCTGTGGGAAAGTGGTGCTACTGTTTTC	IGLV8-18		IGLJ2	IGLC2
clonotype3192	clonotype3192_consensus_3815;clonotype3192_consensus_3816	1	0.000114103	CAAGCWNIYFW	TGTGCAGCAGGCTGCTGGAATATATATTTCTGG	IGHV1-15		IGHJ5	IGHM							CALWKNGGAGN	TGTGCTCTGTGGAAAAATGGTGGTGCTGGTAAC	IGLV8-18		IGLJ2	IGLC2
clonotype3195	clonotype3195_consensus_3821;clonotype3195_consensus_3822	1	0.000114103	CVRGVNLMDLW	TGTGTAAGAGGAGTCAATTTAATGGATCTCTGG	IGHV1-15		IGHJ5	IGHM							CALGKSDGAIF	TGTGCTCTGGGGAAAAGTGATGGTGCTATTTTC	IGLV8-19		IGLJ2	IGLC2
clonotype3196	clonotype3196_consensus_3823;clonotype3196_consensus_3824	1	0.000114103	CARGRMNMDVW	TGTGCAAGAGGCAGAATGAATATGGATGTCTGG	IGHV1-15		IGHJ5	IGHD							CTLNKSSANAF	TGTACTCTGAATAAAAGTAGTGCTAATGCCTTC	IGLV8-18		IGLJ2	IGLC2
clonotype3212	clonotype3212_consensus_3856;clonotype3212_consensus_3857	1	0.000114103	CLRGISALDVW	TGTTTAAGAGGTATTTCTGCTCTGGATGTCTGG	IGHV1-15		IGHJ5	IGHM							CTLYKSGSVAPF	TGTACTCTGTATAAGAGTGGTAGTGTTGCGCCCTTC	IGLV8-18		IGLJ3	IGLC2
clonotype3213	clonotype3213_consensus_3858;clonotype3213_consensus_3859	1	0.000114103	CVRDYTSMDVW	TGTGTCAGAGATTATACCAGTATGGATGTCTGG	IGHV1-15		IGHJ5	IGHM							CALEKSDHTKVF	TGTGCTCTAGAGAAAAGTGATCATACTAAAGTTTTC	IGLV8-18		IGLJ2	IGLC2
clonotype3217	clonotype3217_consensus_3866;clonotype3217_consensus_3867	1	0.000114103	CVRGQHFMDLW	TGTGTCAGAGGCCAACACTTTATGGATCTCTGG	IGHV1-15		IGHJ5	IGHM							CALEKSGGIKTF	TGTGCTCTGGAGAAAAGTGGTGGTATCAAGACCTTC	IGLV8-18		IGLJ2	IGLC2
clonotype3224	clonotype3224_consensus_3882;clonotype3224_consensus_3883	1	0.000114103	CARGTGGMNFW	TGTGCAAGGGGGACCGGGGGTATGAATTTTTGG	IGHV1-15		IGHJ5	IGHM							CVLSKKTGIYTF	TGTGTTCTAAGTAAGAAAACTGGTATCTACACTTTC	IGLV8-19		IGLJ2	IGLC2
clonotype3231	clonotype3231_consensus_3899;clonotype3231_consensus_3900	1	0.000114103	CATGSPLGALW	TGTGCGACTGGGAGCCCATTAGGGGCTCTCTGG	IGHV1-15		IGHJ5	IGHD							CALYKGSGISIF	TGTGCTCTGTATAAGGGAAGTGGTATCTCCATTTTT	IGLV8-18		IGLJ2	IGLC2
clonotype3235	clonotype3235_consensus_3910;clonotype3235_consensus_3911	1	0.000114103	CVRGYYIIDLW	TGTGTAAGGGGTTACTATATTATCGATCTCTGG	IGHV1-15		IGHJ5	IGHD							CALKKSDDTIIF	TGTGCTCTCAAGAAAAGTGATGATACTATTATTTTC	IGLV8-18		IGLJ2	IGLC2
clonotype3241	clonotype3241_consensus_3924;clonotype3241_consensus_3925	1	0.000114103	CARGLNLMDLW	TGTGCAAGAGGATTAAATCTTATGGATCTCTGG	IGHV1-15		IGHJ5	IGHM							CALEKSDDTISF	TGTGCTCTGGAGAAAAGTGATGATACTATTTCCTTC	IGLV8-19		IGLJ3	IGLC2
clonotype3243	clonotype3243_consensus_3928;clonotype3243_consensus_3929	1	0.000114103	CARNWYHINLW	TGTGCAAGAAACTGGTATCATATCAATCTCTGG	IGHV1-15		IGHJ5	IGHD							CLLGKSDGTNPF	TGTCTTCTAGGGAAAAGTGATGGTACTAATCCCTTC	IGLV8-19		IGLJ3	IGLC2
clonotype3254	clonotype3254_consensus_3952;clonotype3254_consensus_3953;clonotype3254_consensus_3954	1	0.000114103	CIRGYWTPNLW	TGTATACGCGGTTATTGGACACCGAATCTCTGG	IGHV1-15		IGHJ5	IGHD							CGLWQRIGSNRYAPF;CVLESSGATTLIF	TGTGGTCTGTGGCAGAGAATCGGTAGCAACAGATATGCTCCGTTC;TGTGTTCTGGAGTCAAGTGGTGCTACTACTTTGATTTTC	IGLV8-16;IGLV8-19	;	IGLJ3;IGLJ2	IGLC2;IGLC2
clonotype3261	clonotype3261_consensus_3967;clonotype3261_consensus_3968	1	0.000114103	CSKGWNALDLW	TGTTCAAAAGGCTGGAATGCGCTGGATCTCTGG	IGHV1-15		IGHJ5	IGHD	CLQYYSAPYGF	TGTTTGCAGTATTATAGTGCACCGTATGGTTTC	IGKV1-11		IGKJ2	IGKC
clonotype3262	clonotype3262_consensus_3969;clonotype3262_consensus_3970	1	0.000114103	CARAVYRMDLW	TGTGCAAGAGCGGTGTATAGGATGGATCTCTGG	IGHV1-15		IGHJ5	IGHM	CHQYNTAPYGF	TGTCATCAATATAATACTGCACCGTATGGTTTC	IGKV1-11		IGKJ2	IGKC
clonotype3281	clonotype3281_consensus_4008;clonotype3281_consensus_4009	1	0.000114103	CARGLLIMDLW	TGTGCGAGGGGGTTGCTTATTATGGATCTCTGG	IGHV1-15		IGHJ5	IGHM							CALYKGSGSYTCIF	TGTGCTCTGTATAAGGGAAGTGGTAGCTACACTTGTATTTTC	IGLV8-16		IGLJ2	IGLC2
clonotype3297	clonotype3297_consensus_4040;clonotype3297_consensus_4041	1	0.000114103	CASSFVRDPLW	TGTGCAAGTAGTTTCGTTCGCGACCCTCTCTGG	IGHV1-15	IGHD4	IGHJ5	IGHM							CVLDKGSSSVTYIF	TGTGTTCTAGATAAGGGAAGTAGTAGCGTCACTTATATTTTC	IGLV8-19		IGLJ2	IGLC2
clonotype3305	clonotype3305_consensus_4058;clonotype3305_consensus_4059	1	0.000114103	CVRGRVDMDLW	TGTGTAAGAGGCAGAGTAGATATGGATCTCTGG	IGHV1-15		IGHJ5	IGHM							CALREGSGTYIKIF	TGTGCTCTAAGGGAGGGAAGTGGTACCTACATTAAGATTTTC	IGLV8-16		IGLJ2	IGLC2
clonotype3316	clonotype3316_consensus_4080;clonotype3316_consensus_4081	1	0.000114103	CVRRFLLMNLW	TGTGTAAGGCGATTCCTTCTTATGAATCTCTGG	IGHV1-15		IGHJ5	IGHM	CFQALQSPNDF	TGTTTTCAAGCTTTACAATCTCCGAATGATTTC	IGKV2-10		IGKJ2	IGKC
clonotype3329	clonotype3329_consensus_4111;clonotype3329_consensus_4112	1	0.000114103	CGRGDYVGIDVW	TGTGGAAGAGGAGATTACGTCGGAATAGATGTGTGG	IGHV1-15		IGHJ5	IGHD							CQSTDSKRNAPF	TGTCAGTCAACTGACAGCAAGCGCAATGCTCCCTTC	IGLV3-3		IGLJ3	IGLC2
clonotype3358	clonotype3358_consensus_4177;clonotype3358_consensus_4178	1	0.000114103	CLRGIWDTGDFW	TGTCTAAGAGGCATCTGGGACACTGGGGATTTCTGG	IGHV1-15		IGHJ5	IGHD							CALYKSNTNIF	TGTGCTCTGTATAAAAGTAATACTAATATTTTC	IGLV8-18		IGLJ2	IGLC2
clonotype3361	clonotype3361_consensus_4184;clonotype3361_consensus_4185	1	0.000114103	CTRGSGHTGNLW	TGTACAAGAGGCAGTGGGCATACTGGAAATCTCTGG	IGHV1-15		IGHJ5	IGHM							CGLWKSGGGVF	TGCGGTCTATGGAAAAGTGGTGGTGGTGTTTTC	IGLV8-18		IGLJ2	IGLC2
clonotype3370	clonotype3370_consensus_4202;clonotype3370_consensus_4203	1	0.000114103	CARGCTTNLDLW	TGTGCAAGAGGCTGTACGACTAATTTGGATCTCTGG	IGHV1-15		IGHJ5	IGHM							CALEKSYNSGIF	TGTGCTCTGGAGAAAAGTTATAATAGTGGTATTTTT	IGLV8-18		IGLJ2	IGLC2
clonotype3385	clonotype3385_consensus_4235;clonotype3385_consensus_4236;clonotype3385_consensus_4237;clonotype3385_consensus_4238	1	0.000114103	CAIGQIMDLW;CARCNDYSGCYFGDYPVDLW	TGTGCGATAGGCCAAATCATGGATCTCTGG;TGTGCAAGATGCAATGACTATAGCGGTTGCTATTTCGGTGACTATCCTGTGGATCTCTGG	IGHV1-6;IGHV1-15	;IGHD2	IGHJ5;IGHJ5	IGHM;IGHD	CQQHKESPNGF	TGCCAGCAACATAAAGAATCTCCGAATGGTTTC	IGKV2-8		IGKJ2	IGKC	CTLYKSSGNVPF	TGTACTCTGTATAAAAGTAGTGGTAATGTTCCCTTC	IGLV8-10		IGLJ3	IGLC2
clonotype3398	clonotype3398_consensus_4263;clonotype3398_consensus_4264	1	0.000114103	CANACDDRLSLW	TGTGCAAATGCTTGTGATGATAGACTGAGTCTCTGG	IGHV1-15		IGHJ5	IGHD	CLQYSSIPNAF	TGTTTGCAGTATAGCAGTATACCGAATGCTTTC	IGKV1-11		IGKJ2	IGKC
clonotype3417	clonotype3417_consensus_4302;clonotype3417_consensus_4303	1	0.000114103	CARDIGDSMDLW	TGTGCAAGAGACATAGGTGACTCTATGGATCTCTGG	IGHV1-15		IGHJ5	IGHM							CTLFKGENFYTVVY	TGTACTCTGTTTAAGGGAGAAAATTTCTACACTGTTGTTTAC	IGLV8-16		IGLJ2	IGLC2
clonotype3433	clonotype3433_consensus_4335;clonotype3433_consensus_4336	1	0.000114103	CARDSDGSLDLW	TGTGCGAGAGATTCCGATGGTTCTCTCGATCTCTGG	IGHV1-15		IGHJ5	IGHM							CALYKGSGSYTYIF	TGTGCTCTCTATAAGGGAAGTGGTAGCTACACTTATATTTTC	IGLV8-16		IGLJ2	IGLC2
clonotype3457	clonotype3457_consensus_4383;clonotype3457_consensus_4384	1	0.000114103	CVRGESALRLRFW	TGTGTAAGAGGCGAGAGCGCTTTGAGACTCAGATTCTGG	IGHV1-15		IGHJ5	IGHM							CQSIDSISNIIF	TGTCAGTCAATTGACAGCATTAGTAATATTATTTTC	IGLV3-3		IGLJ2	IGLC2
clonotype3458	clonotype3458_consensus_4385;clonotype3458_consensus_4386	1	0.000114103	CARGRIRYGMNLW	TGTGCAAGAGGCCGGATTCGTTACGGGATGAATCTCTGG	IGHV1-15		IGHJ5	IGHM							CQSSDNIDNGVF	TGTCAGTCAAGTGACAACATTGATAATGGAGTTTTC	IGLV3-3		IGLJ2	IGLC2
clonotype3467	clonotype3467_consensus_4407;clonotype3467_consensus_4408	1	0.000114103	CARGTSYYTMDLW	TGTGCAAGGGGGACCTCTTACTACACTATGGATCTCTGG	IGHV1-15		IGHJ5	IGHM							CQSADRIYNSIF	TGTCAGTCAGCTGACAGAATTTATAATAGTATTTTC	IGLV3-3		IGLJ2	IGLC2
clonotype3468	clonotype3468_consensus_4409;clonotype3468_consensus_4410	1	0.000114103	CHLTNSGDAMDLW	TGTCATTTGACCAACTCGGGGGATGCTATGGATCTCTGG	IGHV1-15		IGHJ5	IGHD							CQSLDSINNRIF	TGTCAGTCACTTGACAGCATTAATAATCGTATTTTC	IGLV3-3		IGLJ2	IGLC2
clonotype3504	clonotype3504_consensus_4489;clonotype3504_consensus_4490	1	0.000114103	CFKGCSDGCMNLW	TGTTTTAAGGGCTGCAGTGACGGTTGTATGAATCTCTGG	IGHV1-15		IGHJ5	IGHM							CGLHKSDSSIF	TGTGGTCTGCATAAAAGTGATAGTTCTATTTTC	IGLV8-18		IGLJ2	IGLC2
clonotype3516	clonotype3516_consensus_4515;clonotype3516_consensus_4516	1	0.000114103	CVTGWPYGVMNLW	TGTGTAACAGGCTGGCCCTACGGTGTTATGAATCTCTGG	IGHV1-15		IGHJ5								CALYKSSSNVPF	TGTGCTCTGTATAAAAGTAGTTCTAATGTTCCCTTC	IGLV8-18		IGLJ3	IGLC2
clonotype3521	clonotype3521_consensus_4525;clonotype3521_consensus_4526	1	0.000114103	CARGIGWYASDFW	TGTGCACGAGGCATAGGATGGTATGCTTCGGATTTCTGG	IGHV1-15		IGHJ5	IGHD							CALYKSSANVSF	TGTGCTCTGTATAAAAGTAGTGCTAATGTTTCCTTC	IGLV8-13		IGLJ3	IGLC2
clonotype3530	clonotype3530_consensus_4543;clonotype3530_consensus_4544	1	0.000114103	CATGCYRGIMDLW	TGTGCAACAGGTTGCTATCGGGGAATTATGGATCTCTGG	IGHV1-15		IGHJ5	IGHM							CALGKSGGTVPF	TGTGCTCTAGGGAAAAGTGGTGGTACTGTTCCCTTC	IGLV8-19		IGLJ3	IGLC2
clonotype3533	clonotype3533_consensus_4549;clonotype3533_consensus_4550;clonotype3533_consensus_4551	1	0.000114103	CGRGCYQYAMYLW	TGTGGCCGCGGTTGTTATCAGTATGCGATGTATCTCTGG	IGHV1-15		IGHJ5								CALGKSGTTTIF;CALSKSCTNKMF	TGTGCTCTAGGGAAAAGTGGTACGACTACTATTTTC;TGTGCTCTGTCTAAAAGTTGTACTAATAAAATGTTC	IGLV8-19;IGLV8-18	;	IGLJ2;IGLJ2	IGLC2;IGLC2
clonotype3570	clonotype3570_consensus_4631;clonotype3570_consensus_4632	1	0.000114103	CKRYCTSNSGDFW	TGTAAGAGATATTGCACTAGCAATAGTGGGGATTTTTGG	IGHV1-15		IGHJ5	IGHD	CFEYENAPNSF	TGTTTCGAGTATGAAAATGCACCGAATAGTTTC	IGKV1-11		IGKJ2	IGKC
clonotype3571	clonotype3571_consensus_4633;clonotype3571_consensus_4634	1	0.000114103	CARKLSGYPMDLW	TGTGCAAGAAAATTGAGCGGGTATCCTATGGATCTCTGG	IGHV1-15		IGHJ5	IGHM	CLRHHDTPYGF	TGTTTGCGTCATCATGATACACCGTATGGTTTC	IGKV1-11		IGKJ2	IGKC
clonotype3574	clonotype3574_consensus_4639;clonotype3574_consensus_4640	1	0.000114103	CVRGLVAIDLW	TGTGTAAGAGGATTAGTGGCTATAGATCTCTGG	IGHV1-15		IGHJ5	IGHM							CSLYKGSGEYTSF	TGTAGTCTGTATAAGGGAAGTGGTGAGTACACTTCCTTC	IGLV8-16		IGLJ3	IGLC2
clonotype3575	clonotype3575_consensus_4641;clonotype3575_consensus_4642	1	0.000114103	CVSGNGCYMSYIW	TGTGTATCAGGCAATGGTTGCTATATGAGTTACATCTGG	IGHV1-15		IGHJ5	IGHM							CGLGKSDGKTFIF	TGTGGTCTAGGGAAAAGTGATGGTAAAACATTTATTTTC	IGLV8-19		IGLJ2	IGLC2
clonotype3582	clonotype3582_consensus_4658;clonotype3582_consensus_4659	1	0.000114103	CATGDGCYYMDLW	TGTGCAACAGGGGACGGTTGCTATTACATGGATCTCTGG	IGHV1-15		IGHJ5	IGHM	CLQHSSAPYGF	TGTTTGCAGCATAGCAGTGCACCGTATGGTTTC	IGKV1-11		IGKJ2	IGKC
clonotype3583	clonotype3583_consensus_4660;clonotype3583_consensus_4661	1	0.000114103	CTRHLFYGSMNVW	TGTACAAGACATCTTTTCTATGGCAGTATGAATGTCTGG	IGHV1-15		IGHJ5	IGHM	CQQYDNVPYSF	TGTCAGCAGTATGATAATGTACCGTATAGTTTC	IGKV1-11		IGKJ2	IGKC
clonotype3596	clonotype3596_consensus_4686;clonotype3596_consensus_4687	1	0.000114103	CALGCYSGYHDLW	TGTGCACTAGGTTGCTATAGCGGGTACCATGATCTCTGG	IGHV1-15		IGHJ5	IGHM	CQQHDSAPYGF	TGTCAGCAGCATGATAGTGCACCGTATGGTTTC	IGKV1-11		IGKJ2	IGKC
clonotype3602	clonotype3602_consensus_4698;clonotype3602_consensus_4699	1	0.000114103	CAKGTCSYYMNLW	TGTGCAAAGGGTACTTGTAGCTATTACATGAATCTCTGG	IGHV1-15		IGHJ5	IGHM	CQQYNSSPSGF	TGTCAGCAGTATAATAGTTCACCGTCTGGTTTC	IGKV1-11		IGKJ2	IGKC
clonotype3607	clonotype3607_consensus_4708;clonotype3607_consensus_4709	1	0.000114103	CATGSWSGRMRLW	TGTGCAACCGGTTCCTGGAGCGGTAGGATGCGGCTCTGG	IGHV1-15		IGHJ5	IGHM							CGLKKGSSIDIFIF	TGTGGTCTGAAAAAGGGAAGTAGTATCGATATTTTTATTTTC	IGLV8-16		IGLJ2	IGLC2
clonotype3611	clonotype3611_consensus_4716;clonotype3611_consensus_4717	1	0.000114103	CVIGEGFLDMDLW	TGTGTGATAGGGGAGGGGTTCCTCGATATGGATCTCTGG	IGHV1-15		IGHJ5	IGHM							CVLYKNSGTWTVIF	TGTGTTCTCTATAAGAATAGTGGTACCTGGACAGTTATTTTC	IGLV8-18		IGLJ2	IGLC2
clonotype3614	clonotype3614_consensus_4722;clonotype3614_consensus_4723	1	0.000114103	CSRGSPNSVMSLW	TGTAGCAGAGGCTCTCCTAATAGTGTAATGAGCCTCTGG	IGHV1-15		IGHJ5	IGHM							CCLYKGSGTYTWIF	TGTTGTCTGTATAAGGGAAGTGGTACCTACACTTGGATTTTC	IGLV8-16		IGLJ2	IGLC2
clonotype3629	clonotype3629_consensus_4752;clonotype3629_consensus_4753	1	0.000114103	CARGGWYSGMDLW	TGTGCAAGAGGCGGTTGGTATAGCGGTATGGATCTCTGG	IGHV1-15		IGHJ5	IGHM							CSLYKDSGTYTYLF	TGTAGTCTTTATAAGGACAGTGGTACCTACACTTATCTTTTC	IGLV8-16		IGLJ2	IGLC2
clonotype3651	clonotype3651_consensus_4796;clonotype3651_consensus_4797	1	0.000114103	CTRGIYVYAPHVW	TGTACCCGGGGGATTTATGTCTATGCTCCGCATGTCTGG	IGHV1-15		IGHJ5	IGHD	CFQALQSPYGF	TGTTTTCAAGCTTTACAATCTCCGTATGGTTTC	IGKV2-10		IGKJ2	IGKC
clonotype3678	clonotype3678_consensus_4856;clonotype3678_consensus_4857	1	0.000114103	CAARLSAYGAMDLW	TGTGCCGCACGTCTCTCTGCGTACGGTGCTATGGATCTCTGG	IGHV1-15		IGHJ5	IGHM							CGVYKTFTNIF	TGTGGTGTATATAAAACTTTTACTAATATTTTC	IGLV8-19		IGLJ2	IGLC2
clonotype3683	clonotype3683_consensus_4867;clonotype3683_consensus_4868	1	0.000114103	CATGCYGDLGMPDW	TGTGCAACCGGTTGCTATGGTGATCTTGGCATGCCTGACTGG	IGHV1-15		IGHJ5	IGHM							CLLYKSGPNIF	TGTCTTCTGTATAAAAGTGGTCCTAATATTTTC	IGLV8-13		IGLJ2	IGLC2
clonotype3688	clonotype3688_consensus_4877;clonotype3688_consensus_4878	1	0.000114103	CVRRPWMYHDMNLW	TGCGTAAGGCGCCCTTGGATGTACCATGATATGAATCTCTGG	IGHV1-15		IGHJ5	IGHM							CALYQNSANLF	TGTGCTCTGTATCAAAATAGTGCTAATCTTTTC	IGLV8-13		IGLJ2	IGLC2
clonotype3689	clonotype3689_consensus_4879;clonotype3689_consensus_4880	1	0.000114103	CARDDYGWGSYGLW	TGTGCAAGAGATGACTATGGTTGGGGTTCATATGGTCTCTGG	IGHV1-15		IGHJ5								CSVTTNSVAIF	TGTAGTGTGACTACGAATAGTGTTGCGATTTTC	IGLV8-10		IGLJ2	IGLC2
clonotype3711	clonotype3711_consensus_4925;clonotype3711_consensus_4926	1	0.000114103	CARGFYNCYAMDLW	TGTGCAAGAGGCTTCTATAATTGTTATGCTATGGATCTCTGG	IGHV1-15		IGHJ5	IGHM							CALGKSCTNIF	TGTGCTCTGGGGAAAAGTTGTACTAATATTTTC	IGLV8-19		IGLJ2	IGLC2
clonotype3712	clonotype3712_consensus_4927;clonotype3712_consensus_4928	1	0.000114103	CARGFFDYYTMEIW	TGTGCAAGAGGATTCTTTGATTACTATACTATGGAGATCTGG	IGHV1-15		IGHJ5	IGHD							CALQKSGPTIF	TGTGCTCTGCAGAAAAGTGGTCCTACTATTTTC	IGLV8-18		IGLJ2	IGLC2
clonotype3731	clonotype3731_consensus_4968;clonotype3731_consensus_4969	1	0.000114103	CAKGGCASGYMDDW	TGTGCAAAAGGCGGTTGCGCGAGCGGTTACATGGATGACTGG	IGHV1-15		IGHJ5	IGHM							CTLDKSNAKIF	TGTACTCTAGATAAAAGTAATGCTAAAATTTTC	IGLV8-18		IGLJ2	IGLC2
clonotype3736	clonotype3736_consensus_4979;clonotype3736_consensus_4980	1	0.000114103	CATGDGCYTRMDLW	TGTGCAACAGGCGACGGTTGCTATACCCGTATGGATCTCTGG	IGHV1-15		IGHJ5	IGHM							CALYKSSANAIF	TGTGCTCTGTATAAAAGTAGTGCTAATGCTATTTTC	IGLV8-13		IGLJ2	IGLC2
clonotype3750	clonotype3750_consensus_5013;clonotype3750_consensus_5014	1	0.000114103	CARIDYSRDTMDLW	TGTGCAAGGATAGATTACAGTAGGGATACTATGGATCTCTGG	IGHV1-15		IGHJ5	IGHM							CALDKGTGIYIF	TGTGCTCTGGATAAGGGAACCGGCATTTATATTTTT	IGLV8-16		IGLJ2	IGLC2
clonotype3758	clonotype3758_consensus_5030;clonotype3758_consensus_5031	1	0.000114103	CGRCVSGYYEMDLW	TGTGGAAGGTGCGTTTCCGGCTACTATGAGATGGATCTCTGG	IGHV1-15		IGHJ5	IGHD							CTLYKSSDNVPF	TGTACTCTGTATAAAAGTAGTGATAATGTTCCCTTC	IGLV8-13		IGLJ3	IGLC2
clonotype3781	clonotype3781_consensus_5078;clonotype3781_consensus_5079	1	0.000114103	CARDGVYGWLPQDW	TGTGCAAGAGACGGAGTATATGGATGGTTGCCGCAGGACTGG	IGHV1-15		IGHJ5	IGHM	CLQHNSAPCTF	TGTTTACAGCATAATAGTGCACCGTGCACGTTC	IGKV1-11		IGKJ1	IGKC
clonotype3783	clonotype3783_consensus_5082;clonotype3783_consensus_5083	1	0.000114103	CAGGVTGSWRLVVW	TGTGCAGGAGGGGTTACTGGAAGTTGGAGACTGGTTGTTTGG	IGHV1-15		IGHJ5	IGHD	CSQYYSVPHGF	TGCTCGCAGTACTATAGTGTACCTCATGGTTTC	IGKV1-11		IGKJ2	IGKC
clonotype3787	clonotype3787_consensus_5090;clonotype3787_consensus_5091	1	0.000114103	CATGGCYREHNNLW	TGTGCAACAGGCGGTTGCTATAGGGAGCACAATAATCTCTGG	IGHV1-15		IGHJ5	IGHM	CLQHYSAPNGF	TGTTTGCAGCACTATAGTGCACCGAATGGTTTC	IGKV1-11		IGKJ2	IGKC
clonotype3798	clonotype3798_consensus_5112;clonotype3798_consensus_5113	1	0.000114103	CARGAGCYSGYSLW	TGTGCAAGAGGCGCCGGTTGCTATAGCGGTTATTCGCTCTGG	IGHV1-15		IGHJ5	IGHG1	CLQHYSAPSDF	TGTTTGCAGCATTACAGTGCACCGTCTGATTTC	IGKV1-14		IGKJ2	IGKC
clonotype3800	clonotype3800_consensus_5116;clonotype3800_consensus_5117	1	0.000114103	CARGWEFYYVLDLW	TGTGCAAGAGGCTGGGAATTCTATTATGTTCTGGATCTCTGG	IGHV1-15		IGHJ5	IGHD	CLQHDSAPLGF	TGTTTGCAGCATGATAGTGCACCTCTTGGTTTC	IGKV1-11		IGKJ2	IGKC
clonotype3811	clonotype3811_consensus_5138;clonotype3811_consensus_5139	1	0.000114103	CGRGNCWSGSGNLW	TGTGGAAGAGGAAATTGCTGGAGCGGTTCGGGGAATCTCTGG	IGHV1-15		IGHJ5	IGHM							CALYKGSGTDTNIF	TGTGCTCTGTATAAGGGAAGTGGTACCGACACTAATATTTTC	IGLV8-16		IGLJ2	IGLC2
clonotype3815	clonotype3815_consensus_5146;clonotype3815_consensus_5147	1	0.000114103	CTTGDCGGGIRDLW	TGTACAACGGGCGATTGTGGGGGCGGTATTAGAGATCTCTGG	IGHV1-15		IGHJ5	IGHM							CALYKGSGTYTKIF	TGTGCTCTGTATAAGGGAAGTGGTACCTACACTAAAATTTTC	IGLV8-16		IGLJ2	IGLC2
clonotype3819	clonotype3819_consensus_5154;clonotype3819_consensus_5155	1	0.000114103	CATDIGCFGGMELW	TGTGCAACCGATATCGGTTGCTTCGGTGGTATGGAACTCTGG	IGHV1-15		IGHJ5	IGHM							CALYKGSATYTYIF	TGTGCTCTGTATAAGGGAAGTGCTACCTACACTTATATTTTC	IGLV8-16		IGLJ2	IGLC2
clonotype3820	clonotype3820_consensus_5156;clonotype3820_consensus_5157	1	0.000114103	CVTGGCGGCRMHLW	TGTGTAACAGGCGGGTGCGGTGGCTGTCGTATGCATCTCTGG	IGHV1-15		IGHJ5	IGHD							CALYKGIGTSTFIF	TGTGCTCTGTATAAGGGAATTGGTACCTCCACTTTTATTTTC	IGLV8-18		IGLJ2	IGLC2
clonotype3822	clonotype3822_consensus_5160;clonotype3822_consensus_5161	1	0.000114103	CATSKAVSIAMATW	TGTGCAACGAGCAAAGCGGTTTCTATAGCGATGGCGACTTGG	IGHV1-15		IGHJ5	IGHM							CALYKGSETYTYIF	TGTGCTCTGTATAAGGGAAGTGAGACCTATACTTATATTTTC	IGLV8-16		IGLJ2	IGLC2
clonotype3841	clonotype3841_consensus_5199;clonotype3841_consensus_5200	1	0.000114103	CARETYNYYGLDLW	TGTGCAAGAGAGACATACAACTATTATGGCCTGGATCTCTGG	IGHV1-15		IGHJ5	IGHD							CALYKESGSYTFPF	TGTGCTCTGTATAAGGAAAGTGGTAGCTACACTTTTCCCTTC	IGLV8-16		IGLJ3	IGLC2
clonotype3844	clonotype3844_consensus_5205;clonotype3844_consensus_5206	1	0.000114103	CARIDVRNDRMDLW	TGTGCAAGGATAGATGTCAGAAACGATCGTATGGATCTCTGG	IGHV1-15		IGHJ5	IGHM							CALYKGSGTGTYIF	TGTGCTCTATATAAGGGAAGTGGTACCGGCACTTATATTTTC	IGLV8-16		IGLJ2	IGLC2
clonotype3861	clonotype3861_consensus_5239	1	0.000114103	CATGYYSCDSGHGYW	TGTGCAACAGGCTATTATAGTTGCGATAGCGGACACGGCTACTGG	IGHV1-15		IGHJ5	IGHM
clonotype3865	clonotype3865_consensus_5246;clonotype3865_consensus_5247	1	0.000114103	CARGYSAYFNGINVW	TGTGCAAGAGGCTACAGCGCTTACTTTAATGGTATAAATGTCTGG	IGHV1-15		IGHJ5	IGHD							CQSIDSIDNGIF	TGTCAGTCAATTGACAGCATTGATAATGGTATTTTC	IGLV3-3		IGLJ2	IGLC2
clonotype3871	clonotype3871_consensus_5260;clonotype3871_consensus_5261	1	0.000114103	CGRTYDGFCNLIYNW	TGTGGAAGGACCTATGATGGTTTTTGTAATCTGATTTACAATTGG	IGHV1-15		IGHJ3	IGHM							CALWKSCGVF	TGTGCTCTGTGGAAAAGTTGTGGTGTTTTC	IGLV8-18		IGLJ2	IGLC2
clonotype3872	clonotype3872_consensus_5262;clonotype3872_consensus_5263	1	0.000114103	CATGYRNYYFGMYLW	TGTGCAACAGGCTATCGTAATTACTATTTTGGGATGTATCTCTGG	IGHV1-15		IGHJ5	IGHD							CQSVDSIKRAIF	TGTCAGTCAGTTGACAGCATTAAACGTGCTATTTTC	IGLV3-3		IGLJ2	IGLC2
clonotype3900	clonotype3900_consensus_5326;clonotype3900_consensus_5327	1	0.000114103	CATGALYIDWIGDLW	TGTGCAACGGGCGCTTTGTATATCGATTGGATAGGGGATCTCTGG	IGHV1-15		IGHJ5	IGHM							CALYKSSANVF	TGTGCTCTGTATAAAAGTAGTGCTAATGTTTTC	IGLV8-13		IGLJ2	IGLC2
clonotype3911	clonotype3911_consensus_5350;clonotype3911_consensus_5351	1	0.000114103	CARGIAPCEYGMDLW	TGTGCAAGAGGCATAGCCCCTTGCGAGTATGGAATGGATCTCTGG	IGHV1-15		IGHJ5	IGHM							CALGESGGTIF	TGTGCTCTAGGAGAAAGTGGTGGTACTATCTTC	IGLV8-18		IGLJ2	IGLC2
clonotype3924	clonotype3924_consensus_5378;clonotype3924_consensus_5379	1	0.000114103	CARGQLTGSDTINLW	TGTGCAAGAGGCCAGTTGACGGGATCAGATACTATAAATCTCTGG	IGHV1-15		IGHJ5	IGHM							CALYKSSAEIF	TGTGCTCTGTATAAAAGTAGTGCTGAGATTTTC	IGLV8-13		IGLJ2	IGLC2
clonotype3934	clonotype3934_consensus_5399;clonotype3934_consensus_5400	1	0.000114103	CATAGDWCDYIMDLW	TGTGCAACTGCGGGTGACTGGTGCGATTACATAATGGATCTCTGG	IGHV1-15		IGHJ5								CALYKSSANIF	TGTGCTCTGTATAAAAGTAGTGCTAATATTTTC	IGLV8-18		IGLJ2	IGLC2
clonotype3940	clonotype3940_consensus_5412;clonotype3940_consensus_5413	1	0.000114103	CVTTFGNTCGDMDLW	TGTGTAACCACCTTTGGTAATACTTGTGGTGATATGGATCTCTGG	IGHV1-15		IGHJ5	IGHM							CSLYKSTVNIF	TGTAGTCTATATAAAAGTACTGTTAATATTTTC	IGLV8-18		IGLJ2	IGLC2
clonotype3947	clonotype3947_consensus_5426;clonotype3947_consensus_5427	1	0.000114103	CARGGSHPSYAMDLW	TGTGCAAGAGGAGGCAGCCATCCTTCCTATGCTATGGATCTCTGG	IGHV1-15		IGHJ5	IGHM							CQSYDDSYTHVPF	TGTCAGTCATACGATGATAGTTATACTCATGTTCCCTTC	IGLV3-2		IGLJ3	IGLC2
clonotype3949	clonotype3949_consensus_5430;clonotype3949_consensus_5431	1	0.000114103	CATGYSGCWSGYGIW	TGTGCAACAGGCTATAGCGGTTGCTGGAGCGGTTACGGAATATGG	IGHV1-15		IGHJ5	IGHM							CQSTNSIGNANIF	TGTCAGTCAACTAATAGCATTGGTAATGCTAATATTTTC	IGLV3-3		IGLJ2	IGLC2
clonotype3968	clonotype3968_consensus_5473;clonotype3968_consensus_5474	1	0.000114103	CATTLWNCGGIWYSW	TGTGCAACCACACTTTGGAATTGCGGTGGCATTTGGTATTCTTGG	IGHV1-15		IGHJ5	IGHD							CALGKSGGNIF	TGTGCTCTAGGGAAAAGTGGTGGTAATATTTTC	IGLV8-19		IGLJ2	IGLC2
clonotype3970	clonotype3970_consensus_5477;clonotype3970_consensus_5478	1	0.000114103	CATGVCYGNEVMDFW	TGTGCAACAGGCGTCTGCTATGGCAATGAGGTTATGGATTTCTGG	IGHV1-15		IGHJ5	IGHM							CLIYKSAANIF	TGTTTAATCTATAAAAGTGCCGCTAATATTTTC	IGLV8-13		IGLJ2	IGLC2
clonotype3977	clonotype3977_consensus_5494;clonotype3977_consensus_5495;clonotype3977_consensus_5496	1	0.000114103	CGTGAYCDSGWMNVW	TGTGGAACAGGCGCCTATTGCGATAGTGGTTGGATGAATGTCTGG	IGHV1-15		IGHJ5	IGHD							CALYKSCTNIPF;CGLWKSTQNIF	TGTGCTCTGTATAAAAGTTGTACTAATATTCCCTTC;TGTGGTCTGTGGAAAAGTACCCAAAATATTTTC	IGLV8-19;IGLV8-13	;	IGLJ3;IGLJ2	IGLC2;IGLC2
clonotype4007	clonotype4007_consensus_5559;clonotype4007_consensus_5560	1	0.000114103	CGRVYDGSCLDLHLW	TGTGGAAGAGTCTATGATGGTAGTTGCTTGGATTTACATCTCTGG	IGHV1-15		IGHJ5	IGHM							CALYKTSPKVPF	TGTGCTCTGTATAAAACAAGTCCTAAGGTTCCCTTC	IGLV8-19		IGLJ3	IGLC2
clonotype4011	clonotype4011_consensus_5567;clonotype4011_consensus_5568	1	0.000114103	CARGRCSACFVTDLW	TGTGCGAGAGGCCGGTGCAGCGCTTGCTTTGTGACGGATCTGTGG	IGHV1-15		IGHJ5	IGHD	CLQHSSAPGF	TGTTTGCAGCATAGCAGTGCACCTGGTTTC	IGKV1-11		IGKJ2	IGKC
clonotype4016	clonotype4016_consensus_5577;clonotype4016_consensus_5578	1	0.000114103	CTTIPCYLAGRPYDW	TGCACAACAATACCTTGCTATCTAGCGGGGCGACCCTACGACTGG	IGHV1-15		IGHJ5	IGHM							CALEKSLGTIPF	TGTGCTCTAGAGAAAAGTCTTGGTACTATTCCCTTC	IGLV8-19		IGLJ3	IGLC2
clonotype4035	clonotype4035_consensus_5616;clonotype4035_consensus_5617	1	0.000114103	CANGDSCYVGTMGLW	TGTGCAAATGGTGACAGTTGCTATGTGGGTACTATGGGTCTCTGG	IGHV1-15		IGHJ5	IGHD							CALYKSIGNYIF	TGTGCTCTGTATAAAAGTATTGGTAATTATATTTTC	IGLV8-13		IGLJ2	IGLC2
clonotype4050	clonotype4050_consensus_5650;clonotype4050_consensus_5651	1	0.000114103	CARNCYNSGGACNLW	TGTGCACGGAATTGCTATAACTCCGGTGGTGCTTGCAATCTCTGG	IGHV1-15		IGHJ5	IGHM							CALYISSTNIPF	TGTGCTCTATATATTAGTAGTACTAATATTCCCTTC	IGLV8-13		IGLJ3	IGLC2
clonotype4066	clonotype4066_consensus_5682;clonotype4066_consensus_5683	1	0.000114103	CARGYSGAVFPMTLW	TGTGCAAGAGGCTATAGCGGTGCCGTGTTTCCTATGACTCTCTGG	IGHV1-15		IGHJ5		CHQSNSAPYGF	TGTCACCAGTCTAATAGTGCACCGTATGGTTTC	IGKV1-9		IGKJ2	IGKC
clonotype4069	clonotype4069_consensus_5688;clonotype4069_consensus_5689	1	0.000114103	CATGDWYCGYAGIDW	TGTGCAACAGGCGATTGGTATTGCGGTTACGCCGGTATCGACTGG	IGHV1-15		IGHJ5	IGHD	CLQYNSAPYGF	TGTTTGCAGTATAATAGTGCACCGTATGGTTTC	IGKV1-11		IGKJ2	IGKC
clonotype4084	clonotype4084_consensus_5719;clonotype4084_consensus_5720	1	0.000114103	CARDRDDYGSYMDLW	TGTGCAAGGGACCGTGACGATTATGGCTCTTATATGGATCTGTGG	IGHV1-15		IGHJ5	IGHD	CQQYDSAPSGF	TGTCAGCAGTATGATAGTGCACCGTCTGGTTTC	IGKV1-11		IGKJ2	IGKC
clonotype4085	clonotype4085_consensus_5721;clonotype4085_consensus_5722	1	0.000114103	CTAGGCTSDIHLYYW	TGTACAGCAGGCGGTTGCACTAGCGACATCCACCTTTATTACTGG	IGHV1-15		IGHJ5								CGLNKGSGSYVPF	TGTGGTCTGAATAAGGGAAGTGGTAGCTACGTTCCTTTC	IGLV8-16		IGLJ3	IGLC2
clonotype4086	clonotype4086_consensus_5723;clonotype4086_consensus_5724	1	0.000114103	CARGGSGCSYAMDLW	TGTGCAAGAGGCGGGTCAGGTTGCTCGTATGCTATGGATCTCTGG	IGHV1-15		IGHJ5	IGHM							CCLYKGSGIYTAF	TGTTGTCTCTATAAGGGAAGTGGTATCTACACTGCCTTC	IGLV8-16		IGLJ3	IGLC2
clonotype4093	clonotype4093_consensus_5737;clonotype4093_consensus_5738	1	0.000114103	CATGGIGYYNDYGTW	TGTGCAACAGGTGGTATTGGTTACTATAATGATTACGGGACCTGG	IGHV1-15		IGHJ5	IGHM	CLQSNSAPRTF	TGTTTGCAGAGTAATAGTGCACCTCGGACGTTC	IGKV1-11		IGKJ1	IGKC
clonotype4095	clonotype4095_consensus_5741;clonotype4095_consensus_5742	1	0.000114103	CVAGLGGCYASMDLW	TGTGTAGCAGGCTTAGGGGGTTGCTATGCATCTATGGATCTCTGG	IGHV1-15		IGHJ5	IGHM	CLQHSSAPHSF	TGTTTGCAGCATAGCAGTGCACCTCATAGTTTC	IGKV1-11		IGKJ2	IGKC
clonotype4127	clonotype4127_consensus_5808;clonotype4127_consensus_5809	1	0.000114103	CARNRGCYSGIIDLW	TGTGCAAGAAATAGGGGTTGCTATTCAGGAATTATTGATCTCTGG	IGHV1-15		IGHJ5	IGHM							CALWKASGSYTYIF	TGTGCTCTGTGGAAGGCAAGTGGTAGCTACACTTATATTTTC	IGLV8-16		IGLJ2	IGLC2
clonotype4150	clonotype4150_consensus_5856;clonotype4150_consensus_5857	1	0.000114103	CATGGSYSGDPMDLW	TGTGCAACTGGCGGTTCATATAGCGGTGACCCTATGGATCTCTGG	IGHV1-15		IGHJ5	IGHM							CTLYGGRGSYTNIF	TGTACTCTGTATGGGGGAAGGGGTAGCTACACTAATATTTTC	IGLV8-16		IGLJ2	IGLC2
clonotype4159	clonotype4159_consensus_5874;clonotype4159_consensus_5875	1	0.000114103	CAKSSWSCYYLMDLW	TGTGCGAAAAGTTCCTGGTCATGCTATTACCTTATGGATCTGTGG	IGHV1-15		IGHJ5	IGHD							CALYEGSGSYTIPF	TGTGCTCTGTATGAGGGAAGTGGTAGCTACACTATTCCCTTC	IGLV8-16		IGLJ3	IGLC2
clonotype4166	clonotype4166_consensus_5888;clonotype4166_consensus_5889	1	0.000114103	CAGGYDFSWYVMDLW	TGTGCAGGAGGCTATGACTTCTCATGGTATGTTATGGATCTCTGG	IGHV1-15		IGHJ5	IGHM	CQQNKESLNGF	TGCCAGCAAAATAAAGAATCTCTGAATGGTTTC	IGKV2-13		IGKJ2	IGKC
clonotype4180	clonotype4180_consensus_5914;clonotype4180_consensus_5915;clonotype4180_consensus_5916	1	0.000114103	CAIASLVASRMDLW;CRKLDQDCWGGYAPEFW	TGTGCGATAGCCTCGCTAGTTGCTTCACGTATGGATCTCTGG;TGTAGAAAGTTAGATCAGGATTGCTGGGGCGGTTATGCACCGGAGTTCTGG	IGHV1-12;IGHV1-15	;	IGHJ5;IGHJ5	IGHM;IGHD							CQVYDGGYHIF	TGTCAGGTGTATGATGGTGGTTATCATATTTTC	IGLV3-5		IGLJ2	IGLC2
clonotype4184	clonotype4184_consensus_5923;clonotype4184_consensus_5924;clonotype4184_consensus_5925;clonotype4184_consensus_5926	1	0.000114103	CARGLCESHGGTCYDPRYGMDLW;CATYGPICGVYTMDLW	TGTGCAAGAGGCCTTTGCGAAAGCCATGGTGGTACTTGTTATGATCCAAGGTATGGTATGGATCTCTGG;TGTGCAACCTATGGTCCTATTTGCGGTGTCTATACTATGGATCTCTGG	IGHV1-4;IGHV1-15	;	IGHJ5;IGHJ5	IGHM;IGHD							CALYKSSTNIPF;CQSSDSGDNAPF	TGTGCTCTGTATAAAAGTAGTACTAATATTCCCTTC;TGTCAGTCGTCCGACAGCGGTGATAATGCTCCCTTC	IGLV8-13;IGLV3-3	;	IGLJ3;IGLJ3	IGLC2;IGLC2
clonotype4187	clonotype4187_consensus_5931;clonotype4187_consensus_5932	1	0.000114103	CARGLLGLDYSPVALW	TGTGCAAGGGGGTTACTGGGACTGGATTACTCACCTGTGGCTCTCTGG	IGHV1-15		IGHJ5	IGHM							CALYKSSVPF	TGTGCTCTGTATAAAAGTAGTGTTCCCTTC	IGLV8-18		IGLJ3	IGLC2
clonotype4197	clonotype4197_consensus_5953;clonotype4197_consensus_5954	1	0.000114103	CAIGLRYDYGGAMDLW	TGTGCAATAGGCCTACGGTATGACTATGGTGGGGCTATGGATCTCTGG	IGHV1-15		IGHJ5	IGHM							CQSRDNIDNVPF	TGTCAGTCACGTGACAATATTGATAATGTTCCCTTC	IGLV3-3		IGLJ3	IGLC2
clonotype4201	clonotype4201_consensus_5962;clonotype4201_consensus_5963;clonotype4201_consensus_5964	1	0.000114103	CAAGGCNVGYEVMDLW	TGTGCAGCAGGCGGTTGCAATGTCGGTTACGAAGTTATGGATCTCTGG	IGHV1-15		IGHJ5	IGHM							CALYKSVPDAIF;CQVYDGVYHVPF	TGTGCTCTGTATAAAAGTGTTCCGGATGCTATTTTC;TGTCAGGTGTATGATGGTGTTTATCATGTTCCCTTC	IGLV8-13;IGLV3-5	;	IGLJ2;IGLJ3	IGLC2;IGLC2
clonotype4203	clonotype4203_consensus_5967;clonotype4203_consensus_5968	1	0.000114103	CALVTYATSTNGMNLW	TGTGCCCTCGTTACCTATGCTACTAGTACCAATGGTATGAATCTCTGG	IGHV1-15		IGHJ5	IGHD							CQSADSMNNAIF	TGTCAGTCAGCTGACAGCATGAATAATGCTATTTTC	IGLV3-3		IGLJ2	IGLC2
clonotype4204	clonotype4204_consensus_5969;clonotype4204_consensus_5970	1	0.000114103	CTRIENLRGVYVMNLW	TGTACAAGGATTGAGAACTTACGGGGTGTCTATGTGATGAATCTCTGG	IGHV1-15		IGHJ5	IGHM							CQSIDSIGNVLF	TGTCAGTCAATAGACAGCATTGGTAATGTTCTCTTC	IGLV3-3		IGLJ3	IGLC2
clonotype4212	clonotype4212_consensus_5989;clonotype4212_consensus_5990	1	0.000114103	CAGTNPNKYYYAMDLW	TGTGCGGGGACGAACCCCAACAAATATTACTATGCTATGGATCTCTGG	IGHV1-15		IGHJ5	IGHM							CQSSDDSYTNIF	TGTCAGTCATCCGATGATAGTTATACTAATATTTTC	IGLV3-4		IGLJ2	IGLC2
clonotype4216	clonotype4216_consensus_5997;clonotype4216_consensus_5998;clonotype4216_consensus_5999	1	0.000114103	CATEGCYSNYPGMHLW	TGTGCAACAGAGGGTTGCTATAGCAATTACCCCGGTATGCATCTCTGG	IGHV1-15		IGHJ5	IGHD							CALWKGDSNIF;CQSADSNNALVF	TGTGCTCTGTGGAAAGGTGATTCTAATATTTTC;TGTCAGTCAGCTGACAGCAATAATGCCCTAGTTTTC	IGLV8-18;IGLV3-3	;	IGLJ2;IGLJ2	IGLC2;IGLC2
clonotype4224	clonotype4224_consensus_6017;clonotype4224_consensus_6018	1	0.000114103	CTRAISSGCLGTMGIW	TGTACAAGAGCTATAAGTAGCGGTTGCTTGGGAACTATGGGCATCTGG	IGHV1-15		IGHJ5	IGHD							CQSTNSIDKVPF	TGTCAGTCAACTAACAGCATTGATAAAGTTCCCTTC	IGLV3-3		IGLJ3	IGLC2
clonotype4226	clonotype4226_consensus_6021;clonotype4226_consensus_6022	1	0.000114103	CARAVTGAWGYGMYLW	TGTGCTCGCGCGGTCACGGGGGCGTGGGGGTATGGTATGTATCTCTGG	IGHV1-15		IGHJ5	IGHD							CQSEDSIHNAIF	TGTCAGTCAGAAGACAGCATTCATAATGCTATTTTC	IGLV3-3		IGLJ2	IGLC2
clonotype4227	clonotype4227_consensus_6023;clonotype4227_consensus_6024;clonotype4227_consensus_6025	1	0.000114103	CARECYNYGGRCWDLW	TGTGCAAGAGAATGTTATAACTATGGTGGTCGTTGCTGGGATCTCTGG	IGHV1-15		IGHJ5	IGHD							CGLYKSSVIF;CQSTDNINNAIF	TGTGGTCTGTATAAAAGTAGTGTTATTTTC;TGTCAGTCAACTGACAACATTAATAATGCTATTTTC	IGLV8-13;IGLV3-3	;	IGLJ2;IGLJ2	IGLC2;IGLC2
clonotype4251	clonotype4251_consensus_6078;clonotype4251_consensus_6079	1	0.000114103	CARGDTVVGLDDMNLW	TGTGCAAGGGGCGACACGGTTGTTGGTCTTGATGATATGAATCTCTGG	IGHV1-15		IGHJ5	IGHM							CALYKSSTNIF	TGTGCTCTGTATAAAAGTAGTACTAATATTTTC	IGLV8-13		IGLJ2	IGLC2
clonotype4253	clonotype4253_consensus_6082;clonotype4253_consensus_6083	1	0.000114103	CATGSGSCYGDDVDLW	TGTGCAACAGGCAGTGGTAGTTGTTATGGTGATGATGTGGATCTCTGG	IGHV1-15		IGHJ5	IGHM							CTLCPRSMKLF	TGTACTCTGTGCCCAAGGAGTATGAAACTTTTC	IGLV8-13		IGLJ2	IGLC2
clonotype4267	clonotype4267_consensus_6110;clonotype4267_consensus_6111	1	0.000114103	CVIGSCVGRSTGMNLW	TGTGTAATAGGCTCCTGTGTCGGACGCAGTACCGGTATGAATCTCTGG	IGHV1-15		IGHJ5	IGHD							CALEKSGAVPF	TGTGCTCTGGAGAAAAGTGGTGCTGTTCCCTTC	IGLV8-18		IGLJ3	IGLC2
clonotype4269	clonotype4269_consensus_6114;clonotype4269_consensus_6115	1	0.000114103	CARDYSTCYSGPMDLW	TGTGCAAGAGACTATAGTACTTGCTATAGCGGTCCTATGGATCTCTGG	IGHV1-15		IGHJ5	IGHM							CLLYKSSANIF	TGTCTTCTATATAAAAGTAGTGCTAACATTTTT	IGLV8-10		IGLJ2	IGLC2
clonotype4277	clonotype4277_consensus_6131;clonotype4277_consensus_6132	1	0.000114103	CATGGVGCFDNAVDLW	TGTGCAACGGGGGGTGTTGGTTGCTTTGACAATGCAGTGGATCTCTGG	IGHV1-15		IGHJ5	IGHM							CALYKSSAKIF	TGTGCTCTGTATAAAAGTAGTGCTAAGATTTTC	IGLV8-13		IGLJ2	IGLC2
clonotype4278	clonotype4278_consensus_6133;clonotype4278_consensus_6134;clonotype4278_consensus_6135	1	0.000114103	CATGRYNSCYTEYGNW	TGTGCAACAGGCCGCTATAACAGTTGCTATACTGAGTATGGGAACTGG	IGHV1-15		IGHJ5	IGHM	CLQHSSAPHGF	TGTTTGCAGCATAGCAGTGCACCTCATGGTTTC	IGKV1-11		IGKJ2	IGKC	CSLYKSSVNIF	TGTAGTCTGTATAAAAGTAGTGTTAATATTTTC	IGLV8-13		IGLJ2	IGLC2
clonotype4279	clonotype4279_consensus_6136;clonotype4279_consensus_6137	1	0.000114103	CATGPRDWCGEGIDLW	TGTGCAACAGGCCCACGCGATTGGTGCGGCGAAGGTATAGATCTCTGG	IGHV1-15		IGHJ5	IGHD							CGLGKSGGTIF	TGTGGTCTGGGGAAAAGTGGTGGTACTATTTTC	IGLV8-18		IGLJ2	IGLC2
clonotype4281	clonotype4281_consensus_6140;clonotype4281_consensus_6141	1	0.000114103	CAAGVVPTCYGDMDLW	TGTGCAGCAGGCGTTGTTCCTACTTGCTATGGCGATATGGATCTCTGG	IGHV1-15		IGHJ5	IGHM							CALYQSSVRIF	TGTGCTCTCTATCAAAGTAGTGTCAGGATTTTC	IGLV8-13		IGLJ2	IGLC2
clonotype4283	clonotype4283_consensus_6144;clonotype4283_consensus_6145	1	0.000114103	CTATFTECSGGTREFW	TGTACAGCAACTTTTACCGAGTGTTCTGGCGGTACGAGGGAGTTCTGG	IGHV1-15		IGHJ5	IGHM							CSLYKSNSQIF	TGTAGTTTGTATAAAAGTAATAGTCAGATTTTC	IGLV8-13		IGLJ2	IGLC2
clonotype4284	clonotype4284_consensus_6146;clonotype4284_consensus_6147	1	0.000114103	CARGSSYWRSDEMYLW	TGTGCAAGAGGCAGTAGCTATTGGAGATCAGATGAAATGTATCTCTGG	IGHV1-15		IGHJ5	IGHM							CALWKSSANTF	TGTGCTCTGTGGAAAAGTAGTGCTAATACTTTC	IGLV8-13		IGLJ2	IGLC2
clonotype4302	clonotype4302_consensus_6184;clonotype4302_consensus_6185;clonotype4302_consensus_6186	1	0.000114103	CATGYGASCYEAMDLW;CCRVNCYRYDSSCYDDEPVNLW	TGTGCAACAGGCTATGGTGCTAGTTGCTATGAAGCTATGGATCTCTGG;TGTTGTAGAGTTAATTGCTATAGGTATGATTCTAGTTGTTATGATGACGAACCGGTGAATCTCTGG	IGHV1-15;IGHV1-15	IGHD1;	IGHJ5;IGHJ5	IGHD;IGHG6-1							CALAKSDGTPF	TGCGCTCTAGCGAAAAGTGATGGTACTCCCTTC	IGLV8-18		IGLJ3	IGLC2
clonotype4315	clonotype4315_consensus_6213;clonotype4315_consensus_6214	1	0.000114103	CASGVGDYCYEGMDLW	TGTGCGTCAGGCGTTGGTGATTATTGCTATGAAGGAATGGATCTCTGG	IGHV1-15		IGHJ5	IGHM							CTLYKSGPNIF	TGTACTCTGTATAAAAGTGGTCCTAATATTTTC	IGLV8-10		IGLJ2	IGLC2
clonotype4328	clonotype4328_consensus_6241;clonotype4328_consensus_6242	1	0.000114103	CTSLNCESGYGEMGLW	TGTACGTCACTGAATTGCGAGAGCGGTTACGGTGAGATGGGGCTCTGG	IGHV1-15		IGHJ5	IGHD							CTLYKSSANIF	TGTACTCTGTATAAAAGTAGTGCTAATATTTTC	IGLV8-10		IGLJ2	IGLC2
clonotype4333	clonotype4333_consensus_6251;clonotype4333_consensus_6252	1	0.000114103	CTIFYSDCYSIFPHTW	TGTACAATCTTTTATAGCGATTGCTACAGTATTTTCCCCCACACCTGG	IGHV1-15		IGHJ3	IGHM							CTLYQSSSNIF	TGTACTCTGTATCAAAGTAGTTCTAATATTTTC	IGLV8-13		IGLJ2	IGLC2
clonotype4352	clonotype4352_consensus_6295;clonotype4352_consensus_6296	1	0.000114103	CVREWSELNYYYMDVW	TGTGTAAGAGAGTGGAGCGAGCTGAATTACTATTACATGGATGTCTGG	IGHV1-15		IGHJ5	IGHM							CALGKSGGVIF	TGTGCTCTAGGGAAAAGTGGTGGTGTTATTTTC	IGLV8-18		IGLJ2	IGLC2
clonotype4364	clonotype4364_consensus_6321;clonotype4364_consensus_6322	1	0.000114103	CASYTSDFCYGAYDRW	TGTGCAAGTTATACCTCTGACTTCTGCTACGGAGCTTACGATCGTTGG	IGHV1-15		IGHJ5	IGHM	CLQYSDAPTF	TGTTTGCAGTATAGCGATGCACCGACGTTC	IGKV1-11		IGKJ1	IGKC
clonotype4374	clonotype4374_consensus_6341;clonotype4374_consensus_6342	1	0.000114103	CTTYGGVCYDSNLHLW	TGTACAACGTATGGAGGTGTTTGTTATGACAGTAATCTACATCTCTGG	IGHV1-15		IGHJ5	IGHM							CGLYKSSTNIPF	TGTGGTCTCTATAAAAGTAGTACAAATATTCCCTTC	IGLV8-18		IGLJ3	IGLC2
clonotype4387	clonotype4387_consensus_6368;clonotype4387_consensus_6369	1	0.000114103	CAIGHWTGCPTALDLW	TGTGCAATAGGCCACTGGACCGGTTGCCCCACCGCGTTGGATCTCTGG	IGHV1-15		IGHJ5	IGHD							CGLVKSRFDFPF	TGTGGTCTAGTTAAAAGTAGATTTGATTTTCCCTTC	IGLV8-13		IGLJ3	IGLC2
clonotype4391	clonotype4391_consensus_6376;clonotype4391_consensus_6377	1	0.000114103	CATGCHIYCKSLYETW	TGTGCAACAGGTTGTCACATATATTGTAAGAGTTTGTATGAGACCTGG	IGHV1-15		IGHJ5	IGHM							CALWKSNANIPF	TGTGCTCTGTGGAAAAGTAATGCTAATATTCCCTTC	IGLV8-18		IGLJ3	IGLC2
clonotype4392	clonotype4392_consensus_6378;clonotype4392_consensus_6379	1	0.000114103	CARDYSRCYSGLGTLW	TGTGCAAGAGACTATAGCCGTTGCTATAGCGGTCTCGGGACTCTCTGG	IGHV1-15	IGHD2	IGHJ5	IGHM							CALYKSCTNIPF	TGTGCTCTGTATAAAAGTTGTACTAATATTCCCTTC	IGLV8-18		IGLJ3	IGLC2
clonotype4412	clonotype4412_consensus_6419;clonotype4412_consensus_6420;clonotype4412_consensus_6421	1	0.000114103	CATATDATCGWSMPLW	TGTGCAACAGCCACTGATGCAACTTGCGGCTGGTCCATGCCTCTCTGG	IGHV1-15		IGHJ5	IGHD	CQQYNSAPYGF	TGTCAGCAGTATAATAGTGCACCGTATGGTTTC	IGKV1-11		IGKJ2	IGKC	CTLYKSRANVPF	TGTACTCTGTATAAAAGTAGAGCTAATGTTCCCTTC	IGLV8-10		IGLJ3	IGLC2
clonotype4417	clonotype4417_consensus_6430;clonotype4417_consensus_6431	1	0.000114103	CARGVGYSYGAIMDLW	TGTGCAAGAGGGGTAGGCTATAGCTATGGTGCTATTATGGATCTCTGG	IGHV1-15	IGHD1	IGHJ5	IGHD							CALGKSDGTNIF	TGTGCTCTAGGGAAAAGTGATGGTACTAATATTTTC	IGLV8-18		IGLJ2	IGLC2
clonotype4419	clonotype4419_consensus_6434;clonotype4419_consensus_6435	1	0.000114103	CVRGCYSGNFCAMYLW	TGTGTAAGAGGTTGCTATAGCGGTAACTTCTGTGCTATGTATCTCTGG	IGHV1-15		IGHJ5		CHQYNSLYGF	TGTCACCAGTATAATAGTTTGTATGGTTTC	IGKV1-11		IGKJ2	IGKC
clonotype4420	clonotype4420_consensus_6436;clonotype4420_consensus_6437	1	0.000114103	CAASSYFCYGGDMDLW	TGTGCAGCATCATCGTACTTTTGCTATGGGGGTGATATGGATCTCTGG	IGHV1-15		IGHJ5	IGHD							CALWRGVGTYIF	TGTGCTCTGTGGAGGGGAGTTGGAACCTACATCTTC	IGLV8-16		IGLJ3	IGLC2
clonotype4423	clonotype4423_consensus_6442;clonotype4423_consensus_6443	1	0.000114103	CATTCLGLYCNDMDLW	TGTGCAACAACGTGTTTGGGGCTGTACTGCAATGATATGGATCTCTGG	IGHV1-15		IGHJ5	IGHM							CTLYKSSANAIF	TGTACTCTGTATAAAAGTAGTGCAAATGCTATTTTC	IGLV8-10		IGLJ2	IGLC2
clonotype4430	clonotype4430_consensus_6457;clonotype4430_consensus_6458	1	0.000114103	CARGHLINIGTGMDLW	TGTGCAAGAGGACATCTTATCAATATAGGCACCGGTATGGATCTCTGG	IGHV1-15		IGHJ5	IGHM							CNLYISNKNIPF	TGTAATCTCTATATAAGTAATAAAAATATTCCCTTC	IGLV8-13		IGLJ3	IGLC2
clonotype4449	clonotype4449_consensus_6502;clonotype4449_consensus_6503	1	0.000114103	CATGRGCISSYYVHLW	TGTGCAACAGGCCGCGGTTGCATTAGCTCTTACTATGTGCATCTCTGG	IGHV1-15		IGHJ5	IGHD							CVLGKSDGTNIF	TGTGTTCTAGGGAAAAGTGATGGTACTAATATTTTC	IGLV8-18		IGLJ2	IGLC2
clonotype4467	clonotype4467_consensus_6539;clonotype4467_consensus_6540	1	0.000114103	CATWSYACSNAYGELW	TGTGCAACGTGGAGTTACGCTTGCAGTAACGCGTACGGCGAACTCTGG	IGHV1-15		IGHJ5	IGHM							CLLGKSGDSKVF	TGTCTTCTAGGGAAAAGTGGTGATAGTAAGGTTTTC	IGLV8-18		IGLJ2	IGLC2
clonotype4508	clonotype4508_consensus_6622;clonotype4508_consensus_6623	1	0.000114103	CASGRSSGCYSVEDLW	TGTGCAAGTGGCCGCTCTAGTGGTTGTTATAGTGTTGAGGATCTCTGG	IGHV1-15		IGHJ5	IGHM	CFQHSSTPNGF	TGTTTCCAACATAGCAGTACACCGAATGGTTTC	IGKV1-11		IGKJ2	IGKC
clonotype4511	clonotype4511_consensus_6628;clonotype4511_consensus_6629	1	0.000114103	CARSWSGLVDVFINIW	TGTGCAAGGAGTTGGAGTGGTTTGGTTGATGTCTTTATAAATATCTGG	IGHV1-15		IGHJ5	IGHM	CQQYKNAPCGF	TGTCAGCAGTATAAGAATGCACCGTGTGGTTTC	IGKV1-11		IGKJ2	IGKC
clonotype4512	clonotype4512_consensus_6630;clonotype4512_consensus_6631	1	0.000114103	CATDYGGCIGGMMDLW	TGTGCAACAGACTATGGCGGTTGCATTGGCGGTATGATGGATCTCTGG	IGHV1-15		IGHJ5	IGHM							CGLYKGSGSYVPF	TGTGGTCTGTATAAGGGAAGTGGTAGCTACGTTCCCTTC	IGLV8-16		IGLJ3	IGLC2
clonotype4518	clonotype4518_consensus_6643;clonotype4518_consensus_6644	1	0.000114103	CAKLRGDNCFYAMDLW	TGTGCAAAATTAAGGGGTGATAATTGCTTCTATGCTATGGATCTCTGG	IGHV1-15		IGHJ5	IGHM	CQQEYSPPYDF	TGTCAGCAAGAATACAGTCCACCTTATGATTTC	IGKV1-11		IGKJ2	IGKC
clonotype4530	clonotype4530_consensus_6667;clonotype4530_consensus_6668	1	0.000114103	CARFDSSYFINYEDLW	TGTGCAAGATTCGATAGCAGTTACTTCATCAATTACGAGGATCTCTGG	IGHV1-15		IGHJ5	IGHD	CQQRNSAPYGF	TGTCAGCAGCGTAATAGTGCACCGTATGGTTTC	IGKV1-11		IGKJ2	IGKC
clonotype4533	clonotype4533_consensus_6673;clonotype4533_consensus_6674	1	0.000114103	CATGSVNSCYRALDVW	TGTGCAACAGGCTCAGTTAATAGTTGCTACCGTGCCCTGGATGTTTGG	IGHV1-15		IGHJ5	IGHM	CFQHNTVPNGF	TGTTTCCAGCATAATACTGTACCGAATGGTTTC	IGKV1-11		IGKJ2	IGKC
clonotype4537	clonotype4537_consensus_6681;clonotype4537_consensus_6682	1	0.000114103	CATDLSAGCDWANRLW	TGTGCAACAGACTTGAGTGCTGGTTGCGACTGGGCTAACAGGCTCTGG	IGHV1-15		IGHJ5	IGHD	CHQYNSRPYGF	TGTCACCAGTATAATAGTAGACCGTATGGTTTC	IGKV1-11		IGKJ2	IGKC
clonotype4547	clonotype4547_consensus_6701;clonotype4547_consensus_6702	1	0.000114103	CATGAYCYGNVGLDLW	TGTGCAACAGGGGCTTATTGCTATGGCAACGTTGGTCTGGATCTCTGG	IGHV1-15		IGHJ5	IGHM	CQQRNSLPPGF	TGTCAGCAGCGTAATAGTTTACCGCCTGGTTTC	IGKV1-11		IGKJ2	IGKC
clonotype4548	clonotype4548_consensus_6703;clonotype4548_consensus_6704	1	0.000114103	CARPASGGCDSKIVDW	TGTGCACGCCCGGCATCTGGCGGTTGCGATAGTAAGATCGTAGACTGG	IGHV1-15		IGHJ5	IGHM	CQQYKDVPCGF	TGTCAGCAGTATAAGGATGTACCGTGTGGTTTC	IGKV1-11		IGKJ2	IGKC
clonotype4558	clonotype4558_consensus_6723;clonotype4558_consensus_6724	1	0.000114103	CARDRCDWGYCAMDLW	TGTGCAAGGGACAGGTGCGATTGGGGGTACTGCGCTATGGATCTCTGG	IGHV1-15		IGHJ5	IGHD	CLQHDTAPWTF	TGTTTGCAGCATGATACTGCACCGTGGACGTTC	IGKV1-11		IGKJ1	IGKC
clonotype4560	clonotype4560_consensus_6727;clonotype4560_consensus_6728	1	0.000114103	CVRNKGDSCYLGLDLW	TGTGTAAGAAATAAAGGTGATAGTTGCTATCTTGGACTGGATCTCTGG	IGHV1-15		IGHJ5	IGHM	CQQYYSAPYGF	TGTCAGCAATATTATAGTGCACCATATGGTTTC	IGKV1-11		IGKJ2	IGKC
clonotype4562	clonotype4562_consensus_6731;clonotype4562_consensus_6732	1	0.000114103	CATGEDNWCGRSMPLW	TGTGCAACAGGCGAAGACAATTGGTGCGGGCGTAGCATGCCTCTCTGG	IGHV1-15		IGHJ5	IGHD	CQQYNSVPYGF	TGTCAGCAGTATAATAGTGTACCGTATGGTTTC	IGKV1-11		IGKJ2	IGKC
clonotype4564	clonotype4564_consensus_6735;clonotype4564_consensus_6736	1	0.000114103	CAEDDHSDCNGVNGYW	TGTGCAGAAGATGACCATAGCGATTGCAATGGCGTTAATGGGTACTGG	IGHV1-15		IGHJ5	IGHM	CQHYLGVPYGF	TGTCAGCACTATCTGGGTGTACCGTATGGTTTC	IGKV1-11		IGKJ2	IGKC
clonotype4565	clonotype4565_consensus_6737;clonotype4565_consensus_6738	1	0.000114103	CATDRYSACYSSVDLW	TGTGCAACAGACCGATATAGCGCTTGCTATAGTTCGGTGGATCTCTGG	IGHV1-15		IGHJ5	IGHM	CQQCNSAPYGF	TGTCAGCAGTGTAATAGTGCACCGTATGGTTTC	IGKV1-11		IGKJ2	IGKC
clonotype4567	clonotype4567_consensus_6741;clonotype4567_consensus_6742	1	0.000114103	CAIGYGEVCWSALTDW	TGTGCAATAGGTTATGGTGAAGTTTGTTGGTCCGCTTTGACCGACTGG	IGHV1-15		IGHJ3	IGHM	CQQYYEPPYVF	TGTCAGCAGTACTATGAACCACCGTATGTTTTC	IGKV1-11		IGKJ2	IGKC
clonotype4569	clonotype4569_consensus_6745;clonotype4569_consensus_6746	1	0.000114103	CATGRDSGCYSAYYNW	TGTGCAACAGGTAGAGATAGCGGTTGCTATAGCGCGTACTACAACTGG	IGHV1-15		IGHJ5	IGHD	CQQHNNAPYGF	TGTCAGCAGCATAATAATGCACCGTATGGTTTC	IGKV1-11		IGKJ2	IGKC
clonotype4570	clonotype4570_consensus_6747;clonotype4570_consensus_6748	1	0.000114103	CATNHGSSCYGAEDLW	TGTGCAACAAACCACGGTAGCAGTTGCTACGGCGCAGAGGATCTCTGG	IGHV1-15		IGHJ5	IGHM	CQQYNSLPYGF	TGTCAGCAGTATAATAGTCTACCGTATGGTTTC	IGKV1-11		IGKJ2	IGKC
clonotype4573	clonotype4573_consensus_6753;clonotype4573_consensus_6754	1	0.000114103	CARGYGDSCYDSVRYW	TGTGCAAGAGGCTATGGAGATAGTTGCTATGATTCTGTAAGATATTGG	IGHV1-15		IGHJ5	IGHM	CQQYYSTPYAF	TGTCAGCAGTATTATAGTACACCGTATGCTTTC	IGKV1-11		IGKJ2	IGKC
clonotype4577	clonotype4577_consensus_6761;clonotype4577_consensus_6762	1	0.000114103	CARVDRWDYDYGMDLW	TGTGCAAGAGTTGATAGGTGGGACTATGACTATGGTATGGATCTCTGG	IGHV1-15		IGHJ5	IGHM							CALEKSGGSTFIF	TGTGCTCTAGAGAAAAGTGGTGGTAGTACGTTTATTTTC	IGLV8-19		IGLJ2	IGLC2
clonotype4582	clonotype4582_consensus_6771;clonotype4582_consensus_6772	1	0.000114103	CASMYSGCCGSRIDLW	TGTGCATCAATGTATAGTGGTTGTTGTGGGAGTCGTATAGATCTCTGG	IGHV1-15		IGHJ5	IGHD	CLQYGSAPNGF	TGTTTGCAGTATGGTAGTGCACCGAATGGTTTC	IGKV1-11		IGKJ2	IGKC
clonotype4585	clonotype4585_consensus_6777;clonotype4585_consensus_6778	1	0.000114103	CATDYFSACYSFLRLW	TGTGCAACAGACTATTTCTCGGCTTGCTATAGTTTTCTGCGTCTCTGG	IGHV1-15		IGHJ5	IGHM	CQQYNSAPYGF	TGTCAGCAATATAATAGTGCACCGTATGGTTTC	IGKV1-11		IGKJ2	IGKC
clonotype4588	clonotype4588_consensus_6783;clonotype4588_consensus_6784;clonotype4588_consensus_6785	1	0.000114103	CGTDGDTNCAYHMKLW	TGTGGAACAGACGGTGATACTAATTGCGCTTACCACATGAAACTCTGG	IGHV1-15		IGHJ5	IGHM	CQQNKEWTF;CQQYNSLPYGF	TGCCAGCAAAATAAAGAATGGACGTTC;TGTCAGCAGTATAATAGTTTACCGTATGGTTTC	IGKV2-6;IGKV1-11	;	IGKJ1;IGKJ2	IGKC;IGKC
clonotype4596	clonotype4596_consensus_6800;clonotype4596_consensus_6801	1	0.000114103	CATGYHGWCISYMNFW	TGTGCAACAGGCTATCATGGTTGGTGCATATCATATATGAATTTTTGG	IGHV1-15		IGHJ5	IGHD	CQHYNSAPSGF	TGTCAGCATTATAATAGTGCACCGTCTGGTTTC	IGKV1-11		IGKJ2	IGKC
clonotype4597	clonotype4597_consensus_6802;clonotype4597_consensus_6803	1	0.000114103	CATGVSASCYEAINLW	TGTGCAACAGGTGTGAGTGCTAGTTGCTATGAGGCTATAAATCTCTGG	IGHV1-15		IGHJ5	IGHD	CLQHNSAPHGF	TGTCTGCAGCATAATAGTGCACCTCATGGTTTC	IGKV1-11		IGKJ2	IGKC
clonotype4600	clonotype4600_consensus_6808;clonotype4600_consensus_6809	1	0.000114103	CANNYRDCGFGYPNLW	TGTGCAAACAACTATAGAGATTGCGGTTTCGGATATCCAAATCTCTGG	IGHV1-15		IGHJ5	IGHM	CFHYSSAANGF	TGTTTCCATTATAGTAGTGCAGCGAATGGTTTC	IGKV1-11		IGKJ2	IGKC
clonotype4602	clonotype4602_consensus_6812;clonotype4602_consensus_6813	1	0.000114103	CASGRSSGCSTSYNRW	TGTGCGTCAGGCCGCAGTAGCGGTTGCAGTACTAGTTACAATCGCTGG	IGHV1-15		IGHJ5	IGHD	CLQHSSAPNGF	TGTTTGCAGCATAGCAGTGCACCGAATGGTTTC	IGKV1-11		IGKJ2	IGKC
clonotype4607	clonotype4607_consensus_6822;clonotype4607_consensus_6823	1	0.000114103	CGRRAGDYCIDYTNFW	TGTGGAAGAAGGGCTGGGGATTACTGTATTGATTACACGAATTTCTGG	IGHV1-15		IGHJ5	IGHM	CQQQLGAPPDF	TGTCAGCAGCAACTTGGTGCACCTCCTGATTTC	IGKV1-11		IGKJ2	IGKC
clonotype4611	clonotype4611_consensus_6830;clonotype4611_consensus_6831	1	0.000114103	CATGLSSSCYYPVYVW	TGTGCAACAGGCCTCTCTAGCAGTTGCTATTATCCGGTGTACGTCTGG	IGHV1-15		IGHJ5	IGHM	CQQYNSIPPDF	TGTCAGCAGTATAATAGTATACCTCCTGATTTC	IGKV1-11		IGKJ2	IGKC
clonotype4617	clonotype4617_consensus_6842;clonotype4617_consensus_6843	1	0.000114103	CALGWGDSCPRGMNLW	TGTGCGCTAGGCTGGGGTGACAGTTGCCCTCGGGGTATGAATCTCTGG	IGHV1-15		IGHJ5	IGHM							CALYKGSGSDTVPF	TGTGCTCTGTATAAGGGAAGTGGTAGCGACACTGTTCCCTTC	IGLV8-16		IGLJ3	IGLC2
clonotype4619	clonotype4619_consensus_6846;clonotype4619_consensus_6847	1	0.000114103	CARMYGVSCTHGIDLW	TGTGCAAGAATGTATGGTGTCAGTTGCACTCATGGTATAGATCTCTGG	IGHV1-15		IGHJ5	IGHM							CGLNKGSGAYSVPF	TGTGGTTTGAATAAGGGAAGTGGTGCCTACAGTGTTCCCTTC	IGLV8-16		IGLJ3	IGLC2
clonotype4639	clonotype4639_consensus_6886;clonotype4639_consensus_6887	1	0.000114103	CAIHYDYGCYYSMDFW	TGTGCAATACACTATGATTATGGTTGCTATTATTCGATGGATTTCTGG	IGHV1-15		IGHJ5	IGHD							CALYKGSGSYTYIF	TGTGCTCTGTATAAGGGAAGTGGTAGCTACACTTATATTTTC	IGLV8-16		IGLJ2	IGLC2
clonotype4649	clonotype4649_consensus_6906;clonotype4649_consensus_6907	1	0.000114103	CTTGDWSGCPSRGHLW	TGTACGACAGGCGACTGGAGCGGTTGTCCTTCACGTGGCCACCTTTGG	IGHV1-15		IGHJ5	IGHM							CALYVGSGSVICHF	TGTGCTCTGTATGTGGGAAGTGGTAGCGTCATTTGCCACTTC	IGLV8-16		IGLJ3	IGLC2
clonotype4657	clonotype4657_consensus_6923;clonotype4657_consensus_6924	1	0.000114103	CAIGCYSNFNSMLDSW	TGTGCAATCGGTTGTTATAGCAATTTTAACAGTATGTTGGATTCCTGG	IGHV1-15		IGHJ5	IGHM							CSLYKGSGTDTDRF	TGTTCTCTGTATAAGGGAAGTGGTACCGACACTGATCGTTTC	IGLV8-16		IGLJ2	IGLC2
clonotype4660	clonotype4660_consensus_6929;clonotype4660_consensus_6930	1	0.000114103	CARGWGTGCSDSVDLW	TGTGCAAGAGGCTGGGGTACTGGTTGCTCTGATAGTGTGGATCTCTGG	IGHV1-15		IGHJ5	IGHM							CALYKGSGTGSYIF	TGTGCTCTGTATAAGGGAAGTGGTACCGGCAGTTATATTTTC	IGLV8-16		IGLJ2	IGLC2
clonotype4661	clonotype4661_consensus_6931;clonotype4661_consensus_6932	1	0.000114103	CATGGDNSCSSAMDLW	TGTGCAACAGGCGGTGATAATAGTTGCTCTAGTGCTATGGATCTCTGG	IGHV1-15		IGHJ5	IGHM							CGLYKGSGIYTYIF	TGTGGTCTGTATAAGGGAAGTGGTATCTACACTTATATTTTC	IGLV8-16		IGLJ2	IGLC2
clonotype4663	clonotype4663_consensus_6935;clonotype4663_consensus_6936	1	0.000114103	CARGYGYSCSNGMHLW	TGTGCAAGAGGCTATGGTTACAGCTGCTCGAATGGTATGCATCTCTGG	IGHV1-15		IGHJ5	IGHM							CALDKGSGTYTYIF	TGTGCTCTGGATAAGGGAAGCGGTACCTACACTTATATTTTC	IGLV8-16		IGLJ2	IGLC2
clonotype4674	clonotype4674_consensus_6957;clonotype4674_consensus_6958	1	0.000114103	CVTGFGPGCTDDMDLW	TGTGTAACAGGGTTTGGTCCTGGTTGCACGGATGATATGGATCTCTGG	IGHV1-15		IGHJ5	IGHM							CALYKGRSTYTYIF	TGTGCTCTATATAAGGGAAGAAGTACTTACACTTATATTTTC	IGLV8-18		IGLJ2	IGLC2
clonotype4681	clonotype4681_consensus_6972;clonotype4681_consensus_6973	1	0.000114103	CATGYGASCRYGMDLW	TGTGCAACAGGCTATGGTGCTAGTTGCCGCTATGGTATGGATCTCTGG	IGHV1-15		IGHJ5	IGHM							CNLNKGSGTYTCIF	TGTAATCTAAATAAGGGAAGTGGTACCTACACTTGCATTTTC	IGLV8-16		IGLJ2	IGLC2
clonotype4684	clonotype4684_consensus_6978;clonotype4684_consensus_6979	1	0.000114103	CATGYGTSWYCGMKFW	TGTGCAACAGGCTATGGTACTAGTTGGTATTGTGGTATGAAGTTCTGG	IGHV1-15		IGHJ5	IGHM							CALYKESGTYTPIF	TGTGCTCTGTATAAGGAAAGTGGTACCTACACTCCTATTTTC	IGLV8-16		IGLJ2	IGLC2
clonotype4685	clonotype4685_consensus_6980;clonotype4685_consensus_6981	1	0.000114103	CRTGFYSYGTTLGMIW	TGTAGAACAGGCTTTTATAGCTATGGTACAACTTTAGGAATGATATGG	IGHV1-15		IGHJ5	IGHM	CQQWKESNGF	TGCCAGCAATGGAAAGAATCTAATGGTTTC	IGKV2-13		IGKJ2	IGKC
clonotype4686	clonotype4686_consensus_6982;clonotype4686_consensus_6983	1	0.000114103	CATGYDASCGGGMDVW	TGTGCAACAGGCTATGACGCTAGTTGCGGTGGGGGAATGGATGTCTGG	IGHV1-15		IGHJ5	IGHM							CALYKGSGTGIDIF	TGTGCTCTGTATAAGGGAAGTGGTACCGGCATTGATATTTTC	IGLV8-16		IGLJ2	IGLC2
clonotype4700	clonotype4700_consensus_7010;clonotype4700_consensus_7011	1	0.000114103	CARGRTAAVLIAMDLW	TGTGCAAGAGGCAGAACCGCTGCGGTACTAATTGCTATGGATCTCTGG	IGHV1-15		IGHJ5	IGHM	CQQYKEFPSGF	TGCCAGCAATATAAAGAATTTCCGAGTGGTTTC	IGKV2-13		IGKJ2	IGKC
clonotype4701	clonotype4701_consensus_7012;clonotype4701_consensus_7013	1	0.000114103	CATGDYSDCGGGVKLW	TGTGCGACAGGTGACTATAGCGATTGCGGTGGCGGTGTGAAACTCTGG	IGHV1-15		IGHJ5	IGHD							CSLYKGSDSGGIDIF	TGTAGTCTCTATAAGGGAAGTGATAGCGGCGGCATTGATATTTTC	IGLV8-18		IGLJ2	IGLC2
clonotype4723	clonotype4723_consensus_7054;clonotype4723_consensus_7055	1	0.000114103	CARGVGGCYTGDSMALW	TGTGCAAGAGGCGTGGGCGGTTGCTATACCGGTGATTCTATGGCTCTCTGG	IGHV1-15		IGHJ5	IGHM							CQSTDSIENVF	TGTCAGTCAACTGACAGCATTGAAAATGTTTTC	IGLV3-3		IGLJ2	IGLC2
clonotype4724	clonotype4724_consensus_7056;clonotype4724_consensus_7057	1	0.000114103	CATGLRYGYGDVGMDLW	TGTGCAACAGGCCTGAGATATGGCTATGGTGACGTGGGGATGGATCTCTGG	IGHV1-15		IGHJ5	IGHM							CQSTDSIDNIF	TGTCAGTCAACTGACAGCATTGATAATATTTTC	IGLV3-3		IGLJ2	IGLC2
clonotype4738	clonotype4738_consensus_7085;clonotype4738_consensus_7086	1	0.000114103	CARGYGGFSYRSGMHLW	TGTGCAAGAGGCTATGGTGGTTTTTCCTACCGTTCCGGTATGCATCTCTGG	IGHV1-15		IGHJ5	IGHM							CQSAGSIGGAIF	TGTCAGTCAGCTGGCAGCATTGGTGGTGCTATTTTC	IGLV3-3		IGLJ2	IGLC2
clonotype4743	clonotype4743_consensus_7097;clonotype4743_consensus_7098	1	0.000114103	CATNYGTSSIKYAMNLW	TGTGCAACAAACTATGGTACTAGTTCGATTAAGTATGCTATGAATCTCTGG	IGHV1-15		IGHJ5								CQSTDRIGNAIF	TGTCAGTCAACTGACAGGATTGGTAATGCGATTTTC	IGLV3-3		IGLJ2	IGLC2
clonotype4748	clonotype4748_consensus_7108;clonotype4748_consensus_7109;clonotype4748_consensus_7110;clonotype4748_consensus_7111	1	0.000114103	CATSGISGISCYDLTYYGMDLW;CATSVGGWWSGSAMELW	TGTGCAACTTCCGGTATCTCTGGTATTAGTTGCTATGACCTGACCTACTATGGTATGGATCTCTGG;TGTGCAACAAGTGTCGGCGGTTGGTGGAGCGGATCCGCTATGGAGCTCTGG	IGHV1-15;IGHV1-14	;	IGHJ5;IGHJ5	IGHM;IGHD							CQSTNSIRNNIF;CTLYKSGANVPF	TGTCAGTCAACTAACAGCATTCGTAATAATATTTTC;TGTACTCTGTATAAAAGTGGTGCTAATGTGCCCTTC	IGLV3-3;IGLV8-10	;	IGLJ2;IGLJ3	IGLC2;IGLC2
clonotype4751	clonotype4751_consensus_7116;clonotype4751_consensus_7117	1	0.000114103	CALEYGRDVYDYAMELW	TGTGCATTAGAATATGGTAGGGATGTATATGACTATGCTATGGAGCTCTGG	IGHV1-15		IGHJ5	IGHM							CQSIDNIGNAVF	TGTCAGTCAATTGACAACATTGGAAATGCTGTTTTC	IGLV3-3		IGLJ2	IGLC2
clonotype4753	clonotype4753_consensus_7121;clonotype4753_consensus_7122	1	0.000114103	CARGWGGGCTGYGLHVW	TGTGCAAGAGGCTGGGGTGGTGGATGTACTGGGTATGGTTTGCATGTCTGG	IGHV1-15		IGHJ5	IGHM							CQSTYSIDNVPF	TGTCAATCAACTTACAGTATTGATAATGTTCCCTTC	IGLV3-3		IGLJ3	IGLC2
clonotype4755	clonotype4755_consensus_7126;clonotype4755_consensus_7127;clonotype4755_consensus_7128	1	0.000114103	CSTYGDSFVERYGTDLW	TGCTCTACGTATGGTGATAGTTTTGTAGAGCGTTATGGTACGGATCTCTGG	IGHV1-15		IGHJ5	IGHM	CQQNKESYGF	TGCCAGCAAAATAAAGAATCTTATGGTTTC	IGKV2-13		IGKJ2	IGKC	CQSYDSDNNGIF	TGTCAGTCATATGACAGCGATAATAATGGTATTTTC	IGLV3-3		IGLJ2	IGLC2
clonotype4761	clonotype4761_consensus_7139;clonotype4761_consensus_7140	1	0.000114103	CATHYGASCYIDAMDLW	TGTGCAACACACTATGGTGCTAGTTGCTATATCGATGCTATGGATCTCTGG	IGHV1-15	IGHD1	IGHJ5	IGHM							CQSYDDSYTPIF	TGTCAGTCATACGATGATAGTTATACTCCTATTTTC	IGLV3-2		IGLJ2	IGLC2
clonotype4762	clonotype4762_consensus_7141;clonotype4762_consensus_7142	1	0.000114103	CATTNYGASCYDDPDLW	TGTGCAACAACAAATTATGGTGCTAGTTGCTATGATGACCCGGATCTCTGG	IGHV1-15	IGHD1	IGHJ5	IGHM							CSVYKSSANF	TGTAGTGTGTATAAAAGTAGTGCTAATTTC	IGLV8-10		IGLJ2	IGLC2
clonotype4771	clonotype4771_consensus_7162;clonotype4771_consensus_7163	1	0.000114103	CATGYGPSCYEQYLDLW	TGTGCAACAGGCTACGGTCCTAGTTGCTATGAGCAGTACCTGGATCTCTGG	IGHV1-15		IGHJ5	IGHM							CQSYDDSYTPIF	TGTCAGTCATACGATGATAGTTATACTCCTATTTTC	IGLV3-2		IGLJ2	IGLC2
clonotype4782	clonotype4782_consensus_7184;clonotype4782_consensus_7185	1	0.000114103	CATVSGDLCRENGRDFW	TGTGCAACAGTCTCTGGTGATTTATGTAGGGAAAATGGTCGGGATTTTTGG	IGHV1-15		IGHJ5	IGHM							CALGKFGVTVF	TGTGCTCTTGGGAAATTTGGTGTTACGGTTTTC	IGLV8-19		IGLJ2	IGLC2
clonotype4788	clonotype4788_consensus_7196;clonotype4788_consensus_7197	1	0.000114103	CATGYGGSCYSSPVDLW	TGTGCGACAGGCTATGGTGGTAGTTGTTATTCGTCTCCTGTGGATCTCTGG	IGHV1-15		IGHJ5	IGHM							CALDKSSVNIF	TGTGCTCTAGATAAAAGTAGTGTTAATATTTTC	IGLV8-13		IGLJ2	IGLC2
clonotype4790	clonotype4790_consensus_7200;clonotype4790_consensus_7201	1	0.000114103	CATGIGECFTGSDIGLW	TGTGCAACAGGCATTGGCGAATGTTTTACCGGTAGCGATATCGGTCTCTGG	IGHV1-15		IGHJ5								CALYKSSANIF	TGTGCTCTATATAAAAGTAGTGCAAATATTTTC	IGLV8-18		IGLJ2	IGLC2
clonotype4794	clonotype4794_consensus_7208;clonotype4794_consensus_7209	1	0.000114103	CTTGASGCATGPAMHLW	TGTACAACGGGGGCTAGCGGTTGCGCCACCGGTCCCGCTATGCATCTCTGG	IGHV1-15		IGHJ5	IGHM							CALWKIDGNIF	TGTGCTCTGTGGAAAATCGATGGTAATATTTTC	IGLV8-13		IGLJ2	IGLC2
clonotype4795	clonotype4795_consensus_7210;clonotype4795_consensus_7211	1	0.000114103	CAIGYGASGENFAMDLW	TGTGCAATAGGCTATGGTGCTAGTGGTGAAAACTTTGCTATGGATCTTTGG	IGHV1-15		IGHJ5								CALYKSSANIF	TGTGCTCTATATAAAAGTAGTGCTAATATTTTC	IGLV8-13		IGLJ2	IGLC2
clonotype4802	clonotype4802_consensus_7224;clonotype4802_consensus_7225	1	0.000114103	CATGVGASCIYNGMDLW	TGTGCAACAGGCGTCGGTGCTAGTTGCATTTATAATGGTATGGATCTCTGG	IGHV1-15		IGHJ5	IGHM							CQSADNSNSASIF	TGTCAGTCAGCTGACAACAGTAATAGTGCCAGTATTTTC	IGLV3-3		IGLJ2	IGLC2
clonotype4833	clonotype4833_consensus_7291;clonotype4833_consensus_7292	1	0.000114103	CALGWGDTCLSNGMLLW	TGTGCATTAGGCTGGGGTGATACTTGCCTATCGAATGGTATGCTTCTCTGG	IGHV1-15		IGHJ5	IGHM							CALYKSSLRIF	TGTGCTCTGTATAAAAGTAGTCTTAGGATTTTC	IGLV8-13		IGLJ2	IGLC2
clonotype4850	clonotype4850_consensus_7331;clonotype4850_consensus_7332	1	0.000114103	CATGNDVTCYGLAMDLW	TGTGCAACAGGAAATGATGTTACTTGTTATGGGCTTGCTATGGATCTCTGG	IGHV1-15		IGHJ5	IGHM							CALYKSSTNIF	TGTGCTCTGTATAAAAGTAGTACTAATATTTTC	IGLV8-19		IGLJ2	IGLC2
clonotype4853	clonotype4853_consensus_7337;clonotype4853_consensus_7338;clonotype4853_consensus_7339	1	0.000114103	CATDCGATCDNGLIYLW	TGTGCAACAGACTGTGGTGCAACTTGCGATAATGGCCTTATCTATCTCTGG	IGHV1-15		IGHJ5	IGHM							CALGKIGVVIF;CALRKSDGTTF	TGTGCTCTAGGGAAAATCGGTGTTGTGATTTTC;TGTGCTCTACGGAAAAGTGATGGTACTACTTTC	IGLV8-19;IGLV8-18	;	IGLJ2;IGLJ2	IGLC2;IGLC2
clonotype4855	clonotype4855_consensus_7343;clonotype4855_consensus_7344;clonotype4855_consensus_7345;clonotype4855_consensus_7346	1	0.000114103	CASNMCDRYGGAWLDDPWIVMDLW;CATNWGAKDYSGVMDFW	TGCGCAAGTAATATGTGCGATAGGTATGGTGGTGCTTGGCTTGATGACCCCTGGATCGTGATGGATCTCTGG;TGTGCAACAAACTGGGGTGCTAAGGACTATTCCGGTGTTATGGATTTCTGG	IGHV1S2;IGHV1-15	;	IGHJ5;IGHJ5	IGHD;IGHD	CQQHNSAPYGF	TGTCAGCAGCATAATAGTGCACCGTATGGTTTC	IGKV1-11		IGKJ2	IGKC	CTLYKGRVVIF	TGTACTCTGTATAAAGGACGTGTTGTTATTTTC	IGLV8-10		IGLJ2	IGLC2
clonotype4856	clonotype4856_consensus_7347;clonotype4856_consensus_7348	1	0.000114103	CARGTYDDNCYDNMRFW	TGTGCAAGGGGGACCTATGATGATAATTGCTATGATAATATGCGTTTCTGG	IGHV1-15		IGHJ5	IGHM							CALGKSGGNIF	TGTGCTCTAGGGAAAAGTGGTGGTAATATTTTC	IGLV8-18		IGLJ2	IGLC2
clonotype4858	clonotype4858_consensus_7353;clonotype4858_consensus_7354	1	0.000114103	CAAGVEAGCYGDAMNLW	TGTGCAGCAGGTGTTGAAGCTGGTTGCTACGGCGATGCTATGAATCTCTGG	IGHV1-15		IGHJ5	IGHM							CQSADNIANTSIF	TGTCAGTCAGCTGACAACATTGCTAATACTAGTATTTTC	IGLV3-3		IGLJ2	IGLC2
clonotype4870	clonotype4870_consensus_7378;clonotype4870_consensus_7379	1	0.000114103	CVTGYGDSWYDDAMYLW	TGTGTAACAGGCTATGGTGATTCTTGGTATGATGATGCTATGTATCTCTGG	IGHV1-15		IGHJ5	IGHM							CTLYKSSANIF	TGTACTCTGTATAAAAGTAGTGCTAATATTTTC	IGLV8-10		IGLJ2	IGLC2
clonotype4874	clonotype4874_consensus_7386;clonotype4874_consensus_7387	1	0.000114103	CATDYTGCYTGIDLLLW	TGTGCAACAGACTATACCGGTTGCTATACTGGTATCGATCTCTTACTCTGG	IGHV1-15		IGHJ5	IGHM							CTLGKSGGVPF	TGTACTCTAGGGAAAAGTGGTGGTGTTCCCTTC	IGLV8-19		IGLJ3	IGLC2
clonotype4878	clonotype4878_consensus_7395;clonotype4878_consensus_7396	1	0.000114103	CGRGLSNSCYDGDMDLW	TGTGGAAGAGGCCTGAGTAATAGTTGTTATGATGGCGATATGGATCTCTGG	IGHV1-15		IGHJ5	IGHM							CTLYKSSLNIF	TGTACTCTGTATAAAAGTAGTCTTAATATTTTC	IGLV8-10		IGLJ2	IGLC2
clonotype4880	clonotype4880_consensus_7399;clonotype4880_consensus_7400	1	0.000114103	CATGGGMDCYVNSMDLW	TGTGCAACAGGTGGAGGTATGGATTGCTATGTAAATTCTATGGATCTCTGG	IGHV1-15		IGHJ5	IGHM							CALYKSSANIF	TGTGCTCTGTATAAAAGTAGTGCTAATATTTTC	IGLV8-13		IGLJ2	IGLC2
clonotype4883	clonotype4883_consensus_7406;clonotype4883_consensus_7407	1	0.000114103	CVRNDYSGCVSSSTVYW	TGTGTAAGAAATGACTATAGCGGTTGCGTTAGTAGTAGTACGGTTTACTGG	IGHV1-15		IGHJ3	IGHD							CDLNKSGAIIF	TGTGATCTGAATAAAAGTGGTGCTATCATTTTC	IGLV8-13		IGLJ2	IGLC2
clonotype4885	clonotype4885_consensus_7410;clonotype4885_consensus_7411	1	0.000114103	CATGYGSSCYYYTMNLW	TGTGCAACAGGCTATGGTTCTAGTTGCTATTATTATACTATGAATCTCTGG	IGHV1-15		IGHJ5	IGHM							CALGKSDGTPF	TGTGCTCTAGGGAAAAGTGATGGTACTCCCTTC	IGLV8-19		IGLJ3	IGLC2
clonotype4898	clonotype4898_consensus_7439;clonotype4898_consensus_7440	1	0.000114103	CIKRSSGCWADDSMDLW	TGTATAAAAAGAAGTAGCGGTTGTTGGGCAGATGACTCTATGGATCTCTGG	IGHV1-15		IGHJ5	IGHD							CSLYQSSGVFF	TGTAGTCTGTATCAAAGTAGTGGTGTTTTTTTC	IGLV8-13		IGLJ2	IGLC2
clonotype4902	clonotype4902_consensus_7448;clonotype4902_consensus_7449	1	0.000114103	CANNYGWSCDLVPGYLW	TGTGCAAATAATTATGGTTGGAGTTGTGATTTGGTCCCCGGATATCTCTGG	IGHV1-15		IGHJ5	IGHD							CALGRIGGTNF	TGTGCTCTAGGGAGGATTGGTGGTACTAATTTC	IGLV8-18		IGLJ2	IGLC2
clonotype4903	clonotype4903_consensus_7450;clonotype4903_consensus_7451	1	0.000114103	CATGYGDSCYFNRMDLW	TGTGCAACAGGCTATGGTGATTCTTGCTATTTTAATCGTATGGATCTCTGG	IGHV1-15		IGHJ5	IGHM							CALGESGRNIF	TGTGCTCTGGGGGAAAGTGGTCGTAATATTTTC	IGLV8-18		IGLJ2	IGLC2
clonotype4910	clonotype4910_consensus_7466;clonotype4910_consensus_7467	1	0.000114103	CAKGEGADCYGAAMDLW	TGTGCAAAGGGCGAGGGTGCGGATTGTTATGGTGCTGCTATGGATCTCTGG	IGHV1-15		IGHJ5	IGHM							CCLYKMTTNIF	TGTTGTCTGTATAAAATGACTACTAATATTTTC	IGLV8-10		IGLJ2	IGLC2
clonotype4915	clonotype4915_consensus_7478;clonotype4915_consensus_7479	1	0.000114103	CAREDGCVSGDDAMDLW	TGTGCAAGGGAAGACGGTTGCGTGAGCGGGGACGATGCTATGGATCTCTGG	IGHV1-15		IGHJ5	IGHD							CSLYKGSANIF	TGTTCTCTGTATAAAGGTAGTGCTAATATTTTC	IGLV8-10		IGLJ2	IGLC2
clonotype4925	clonotype4925_consensus_7498;clonotype4925_consensus_7499	1	0.000114103	CTIYAASCSYYWAMDLW	TGTACAATATATGCAGCTAGTTGCAGCTACTACTGGGCTATGGATCTCTGG	IGHV1-15		IGHJ5	IGHD							CALGKSGDNLF	TGTGCTCTAGGGAAAAGTGGTGACAATCTTTTC	IGLV8-19		IGLJ2	IGLC2
clonotype4926	clonotype4926_consensus_7500;clonotype4926_consensus_7501	1	0.000114103	CGAGNSNYCYGEVLDLW	TGTGGAGCAGGCAATAGCAATTATTGCTATGGGGAGGTGTTGGATCTCTGG	IGHV1-15		IGHJ5	IGHD							CTLHKSNINIF	TGTACTCTGCATAAAAGTAATATTAATATTTTC	IGLV8-13		IGLJ2	IGLC2
clonotype4934	clonotype4934_consensus_7517;clonotype4934_consensus_7518	1	0.000114103	CAAGQGTSCFSDTMDLW	TGTGCAGCAGGCCAGGGTACTAGCTGCTTTTCTGATACCATGGATCTCTGG	IGHV1-15		IGHJ5	IGHD							CSLGKSTAKIF	TGTTCTCTCGGTAAAAGTACTGCTAAAATTTTC	IGLV8-13		IGLJ2	IGLC2
clonotype4936	clonotype4936_consensus_7521;clonotype4936_consensus_7522	1	0.000114103	CATGGSTSCWVRTMDLW	TGTGCAACAGGTGGAAGTACTAGTTGCTGGGTGAGGACGATGGATCTCTGG	IGHV1-15		IGHJ5	IGHD							CALYKSSTKTF	TGTGCTCTGTATAAAAGTAGTACTAAGACCTTC	IGLV8-13		IGLJ2	IGLC2
clonotype4940	clonotype4940_consensus_7529;clonotype4940_consensus_7530	1	0.000114103	CARGDGSGCDYSSIDYW	TGCGCAAGAGGCGATGGTAGCGGTTGCGATTACTCATCTATAGATTATTGG	IGHV1-15		IGHJ5	IGHM							CALGKSGVNIF	TGTGCTCTAGGGAAAAGTGGTGTCAATATTTTC	IGLV8-18		IGLJ2	IGLC2
clonotype4943	clonotype4943_consensus_7535;clonotype4943_consensus_7536	1	0.000114103	CARGDDPNCYYYGMDLW	TGTGCAAGAGGCGATGATCCTAATTGCTACTACTATGGTATGGATCTCTGG	IGHV1-15		IGHJ5	IGHM							CTLYKSSANIF	TGTACTCTGTATAAAAGTAGTGCTAATATTTTC	IGLV8-10		IGLJ2	IGLC2
clonotype4944	clonotype4944_consensus_7537;clonotype4944_consensus_7538	1	0.000114103	CARGLYAGCNGYDVDVW	TGTGCAAGAGGCCTGTATGCTGGTTGCAATGGATATGATGTGGATGTCTGG	IGHV1-15		IGHJ5	IGHM							CVLYKSSANIF	TGTGTTCTGTATAAAAGTAGTGCTAATATTTTC	IGLV8-18		IGLJ2	IGLC2
clonotype4947	clonotype4947_consensus_7543;clonotype4947_consensus_7544	1	0.000114103	CARDWVKNCDENKMDLW	TGTGCAAGGGACTGGGTTAAAAATTGTGATGAGAATAAGATGGACCTCTGG	IGHV1-15		IGHJ5	IGHM							CALGKSCTNFF	TGTGCTCTGGGGAAAAGTTGTACTAATTTTTTC	IGLV8-19		IGLJ2	IGLC2
clonotype4950	clonotype4950_consensus_7549;clonotype4950_consensus_7550	1	0.000114103	CAKGSYSDCSGWITDLW	TGTGCAAAAGGCAGCTATAGCGATTGCTCTGGCTGGATCACTGATCTTTGG	IGHV1-15		IGHJ5	IGHD							CDLNKSSANIF	TGTGATCTCAATAAAAGTAGTGCTAATATTTTC	IGLV8-13		IGLJ2	IGLC2
clonotype4953	clonotype4953_consensus_7556;clonotype4953_consensus_7557	1	0.000114103	CVRGESGCSSNDKLDLW	TGTGTAAGAGGCGAAAGCGGTTGCTCTAGCAATGACAAATTGGATCTCTGG	IGHV1-15		IGHJ5	IGHM							CGLYKGYGNVPF	TGTGGTCTATATAAAGGTTATGGTAATGTTCCCTTC	IGLV8-13		IGLJ3	IGLC2
clonotype4974	clonotype4974_consensus_7599;clonotype4974_consensus_7600	1	0.000114103	CATGLGAYCGDADILLW	TGTGCAACAGGCCTAGGTGCTTATTGCGGTGATGCCGATATTCTTCTCTGG	IGHV1-15		IGHJ5	IGHD							CVLYKSSVNIPF	TGTGTTCTGTATAAAAGTAGTGTTAATATTCCCTTC	IGLV8-18		IGLJ3	IGLC2
clonotype4977	clonotype4977_consensus_7605;clonotype4977_consensus_7606	1	0.000114103	CTTGYGAWCYGVAADLW	TGTACAACAGGCTATGGTGCTTGGTGTTATGGCGTTGCTGCGGATCTCTGG	IGHV1-15		IGHJ5	IGHM							CALYKGYGITVV	TGTGCTCTATATAAGGGATATGGTATTACTGTTGTC	IGLV8-18		IGLJ2	IGLC2
clonotype4980	clonotype4980_consensus_7611;clonotype4980_consensus_7612	1	0.000114103	CATGYGTSWSGFDMDLW	TGTGCAACAGGGTATGGTACTAGTTGGTCTGGATTTGATATGGATCTCTGG	IGHV1-15		IGHJ5	IGHM							CTLYRSSTNVPF	TGTACTCTGTATAGAAGTAGTACTAATGTTCCCTTC	IGLV8-13		IGLJ3	IGLC2
clonotype4981	clonotype4981_consensus_7613;clonotype4981_consensus_7614	1	0.000114103	CATGTASSCPPYTMDLW	TGTGCAACAGGCACTGCTAGTAGTTGCCCACCTTATACTATGGATCTCTGG	IGHV1-15		IGHJ5	IGHD							CALYKSSLTAPF	TGTGCTCTGTATAAAAGTAGTCTTACTGCGCCCTTC	IGLV8-13		IGLJ3	IGLC2
clonotype5006	clonotype5006_consensus_7664;clonotype5006_consensus_7665	1	0.000114103	CTRGLYSAWYVASMYLW	TGTACAAGAGGCCTCTATAGCGCTTGGTATGTGGCGTCTATGTATCTCTGG	IGHV1-15		IGHJ5	IGHM							CALYKSSTNVPF	TGTGCTCTCTATAAAAGTAGTACTAATGTTCCCTTC	IGLV8-18		IGLJ3	IGLC2
clonotype5028	clonotype5028_consensus_7709;clonotype5028_consensus_7710	1	0.000114103	CVRGDDYGCYYFDMLLW	TGTGTAAGAGGGGACGATTATGGTTGTTATTACTTTGATATGCTGCTCTGG	IGHV1-15		IGHJ5	IGHM							CGLGRSGATVSF	TGCGGTCTAGGGAGGAGTGGTGCCACTGTTTCCTTC	IGLV8-18		IGLJ3	IGLC2
clonotype5032	clonotype5032_consensus_7719;clonotype5032_consensus_7720	1	0.000114103	CVKGLNDDCIADTMAAW	TGTGTAAAAGGCCTCAATGACGATTGTATTGCGGATACTATGGCTGCATGG	IGHV1-15		IGHJ5	IGHM							CALYRGRDSVFF	TGTGCTCTGTATAGAGGGCGTGATAGTGTTTTCTTC	IGLV8-13		IGLJ3	IGLC2
clonotype5040	clonotype5040_consensus_7735;clonotype5040_consensus_7736	1	0.000114103	CARGVYASCSLDTMHLW	TGTGCAAGAGGCGTCTATGCTAGTTGCAGTTTGGATACTATGCATCTCTGG	IGHV1-15		IGHJ5								CALYKSSTNVPF	TGTGCTCTGTATAAAAGTAGTACTAATGTTCCCTTC	IGLV8-13		IGLJ3	IGLC2
clonotype5049	clonotype5049_consensus_7755;clonotype5049_consensus_7756	1	0.000114103	CATGDGANCPFFYMDLW	TGTGCAACAGGCGATGGTGCTAATTGCCCCTTCTTCTATATGGATCTCTGG	IGHV1-15		IGHJ5	IGHM							CALYKSSANVPF	TGTGCTCTGTATAAAAGTAGTGCTAATGTTCCCTTC	IGLV8-18		IGLJ3	IGLC2
clonotype5051	clonotype5051_consensus_7759;clonotype5051_consensus_7760	1	0.000114103	CATSYDGYYALYIMDLW	TGTGCAACATCCTATGACGGTTACTATGCGCTCTATATTATGGATCTCTGG	IGHV1-15		IGHJ5	IGHM							CALYKSSANVPF	TGTGCTCTGTATAAAAGTAGTGCTAATGTTCCCTTC	IGLV8-13		IGLJ3	IGLC2
clonotype5074	clonotype5074_consensus_7807;clonotype5074_consensus_7808	1	0.000114103	CATGCYGVNVYYPMDLW	TGTGCGACCGGTTGCTATGGCGTGAACGTTTACTATCCTATGGATCTCTGG	IGHV1-15		IGHJ5	IGHM							CALYKSSTNVPF	TGTGCTCTGTATAAAAGTAGTACTAATGTTCCCTTC	IGLV8-13		IGLJ3	IGLC2
clonotype5075	clonotype5075_consensus_7809;clonotype5075_consensus_7810	1	0.000114103	CVRGSFLWWSGEAKDLW	TGTGTAAGAGGCAGTTTTTTATGGTGGAGTGGTGAGGCTAAGGATCTCTGG	IGHV1-15		IGHJ5	IGHD							CALSLSSTSVPF	TGTGCTCTGTCTCTAAGTAGTACTAGTGTTCCCTTC	IGLV8-13		IGLJ3	IGLC2
clonotype5077	clonotype5077_consensus_7813;clonotype5077_consensus_7814	1	0.000114103	CARGHDANCYTTFMDLW	TGTGCAAGAGGGCATGATGCTAATTGCTATACAACATTTATGGATCTCTGG	IGHV1-15		IGHJ5	IGHM							CTLYKSSANVPF	TGTACTCTGTATAAAAGTAGTGCTAATGTTCCCTTC	IGLV8-10		IGLJ3	IGLC2
clonotype5079	clonotype5079_consensus_7817;clonotype5079_consensus_7818	1	0.000114103	CATGVDRYCDSGTMDLW	TGTGCAACAGGCGTAGATAGGTATTGCGATAGCGGTACGATGGATCTCTGG	IGHV1-15		IGHJ5	IGHM							CTLYKSSANVPF	TGTACTCTGTATAAAAGTAGTGCTAATGTTCCCTTC	IGLV8-10		IGLJ3	IGLC2
clonotype5081	clonotype5081_consensus_7822;clonotype5081_consensus_7823	1	0.000114103	CATSGGVTSYRYAMDLW	TGTGCAACAAGCGGTGGTGTTACTAGTTATAGATATGCTATGGATCTCTGG	IGHV1-15		IGHJ5	IGHD							CALEKSSGNVPF	TGTGCTCTGGAGAAAAGTAGTGGTAATGTTCCCTTC	IGLV8-13		IGLJ3	IGLC2
clonotype5085	clonotype5085_consensus_7832;clonotype5085_consensus_7833	1	0.000114103	CATGVGLSCYSYTMEVW	TGTGCAACAGGCGTCGGTCTTAGTTGCTATTCGTATACTATGGAAGTCTGG	IGHV1-15		IGHJ5	IGHM							CALGSSGGGKVF	TGTGCTCTAGGGAGCAGTGGTGGTGGAAAGGTTTTC	IGLV8-16		IGLJ2	IGLC2
clonotype5092	clonotype5092_consensus_7848;clonotype5092_consensus_7849	1	0.000114103	CTKDDDGCTSGYVVDLW	TGTACAAAGGACGATGACGGCTGCACTAGCGGTTATGTGGTGGATCTCTGG	IGHV1-15		IGHJ5	IGHM							CRLYKSRENVPF	TGTCGTCTGTATAAAAGTCGTGAGAATGTTCCCTTC	IGLV8-13		IGLJ3	IGLC2
clonotype5093	clonotype5093_consensus_7850;clonotype5093_consensus_7851	1	0.000114103	CATGGGCGIGYYVMDLW	TGTGCAACAGGCGGCGGTTGCGGTATCGGTTACTATGTCATGGATCTCTGG	IGHV1-15		IGHJ5	IGHM							CALYKSSANVPF	TGTGCTCTGTATAAAAGTAGTGCTAATGTTCCCTTC	IGLV8-13		IGLJ3	IGLC2
clonotype5094	clonotype5094_consensus_7852;clonotype5094_consensus_7853	1	0.000114103	CATGLFSGCYGGSMDLW	TGTGCAACAGGCCTTTTTAGCGGTTGCTATGGCGGATCCATGGATCTCTGG	IGHV1-15		IGHJ5	IGHM							CALYKNFGNAIF	TGTGCTCTGTATAAAAACTTTGGTAATGCTATTTTC	IGLV8-13		IGLJ2	IGLC2
clonotype5102	clonotype5102_consensus_7869;clonotype5102_consensus_7870	1	0.000114103	CARGRDNRCNVYGMDFW	TGTGCACGAGGCCGGGACAATCGTTGTAATGTCTATGGTATGGATTTCTGG	IGHV1-15		IGHJ5	IGHM							CVLYKSHSNAPF	TGTGTTCTGTATAAAAGTCACAGTAATGCTCCCTTC	IGLV8-19		IGLJ3	IGLC2
clonotype5103	clonotype5103_consensus_7871;clonotype5103_consensus_7872	1	0.000114103	CAARYVDSCYVDPIDFW	TGTGCAGCACGCTATGTCGATAGTTGCTATGTGGATCCTATAGATTTCTGG	IGHV1-15		IGHJ5	IGHM							CALYRGDDNVPF	TGCGCTCTGTATAGAGGTGATGATAATGTTCCCTTC	IGLV8-13		IGLJ3	IGLC2
clonotype5107	clonotype5107_consensus_7882;clonotype5107_consensus_7883	1	0.000114103	CATGYGPSCYFYVMDLW	TGTGCAACCGGCTATGGTCCTAGTTGCTATTTTTATGTTATGGATCTCTGG	IGHV1-15		IGHJ5	IGHM							CVLYKSVPNNIF	TGTGTTCTGTATAAAAGTGTTCCTAATAATATTTTC	IGLV8-13		IGLJ2	IGLC2
clonotype5108	clonotype5108_consensus_7884;clonotype5108_consensus_7885;clonotype5108_consensus_7886	1	0.000114103	CAKGHGGDCDYPTIHLW	TGTGCGAAAGGCCATGGTGGTGATTGCGATTACCCTACTATTCATCTCTGG	IGHV1-15		IGHJ5	IGHM							CALGKSGGTTIF;CALYKSSANVIF	TGTGCTCTAGGGAAAAGTGGTGGTACTACTATTTTC;TGTGCTCTATATAAAAGTAGTGCTAATGTTATTTTC	IGLV8-18;IGLV8-13	;	IGLJ2;IGLJ2	IGLC2;IGLC2
clonotype5115	clonotype5115_consensus_7902;clonotype5115_consensus_7903	1	0.000114103	CATYSGFWGGYEGLDLW	TGTGCAACCTATAGCGGTTTCTGGGGCGGTTATGAGGGACTGGATCTCTGG	IGHV1-15		IGHJ5	IGHM							CALYKSIANVPF	TGTGCTCTGTATAAAAGTATTGCTAATGTTCCCTTC	IGLV8-13		IGLJ3	IGLC2
clonotype5119	clonotype5119_consensus_7911;clonotype5119_consensus_7912	1	0.000114103	CATGDDCYGTGNSFNLW	TGTGCAACAGGCGACGATTGTTATGGCACTGGGAACTCGTTTAATCTCTGG	IGHV1-15		IGHJ5	IGHM							CGLYKGSGAYIF	TGTGGTCTGTATAAGGGAAGTGGTGCCTACATTTTC	IGLV8-16		IGLJ2	IGLC2
clonotype5122	clonotype5122_consensus_7917;clonotype5122_consensus_7918;clonotype5122_consensus_7919	1	0.000114103	CITGPSGYCTYNAMNLW	TGTATAACAGGGCCTAGTGGTTATTGCACTTATAACGCTATGAATCTCTGG	IGHV1-15		IGHJ5	IGHD							CALYKGSGSYTYIF;CALYKSSANIDF	TGTGCTCTATATAAGGGAAGTGGGAGCTACACTTATATTTTC;TGTGCTCTGTATAAAAGTAGTGCTAATATTGACTTC	IGLV8-16;IGLV8-13	;	IGLJ2;IGLJ3	IGLC2;IGLC2
clonotype5124	clonotype5124_consensus_7922;clonotype5124_consensus_7923	1	0.000114103	CARTYGNNWYDDWGDLW	TGTGCAAGAACGTATGGTAACAATTGGTATGATGACTGGGGGGATCTCTGG	IGHV1-15		IGHJ5	IGHM							CVLYESSGNLIF	TGTGTTCTGTATGAAAGTAGTGGTAATCTTATTTTC	IGLV8-13		IGLJ2	IGLC2
clonotype5126	clonotype5126_consensus_7926;clonotype5126_consensus_7927	1	0.000114103	CARGFGACDSGYGADLW	TGTGCAAGAGGATTCGGGGCTTGCGATAGCGGTTACGGTGCGGATCTCTGG	IGHV1-15		IGHJ5	IGHD							CVLEKNCVPVPF	TGTGTTCTGGAGAAAAATTGTGTCCCTGTTCCCTTC	IGLV8-19		IGLJ3	IGLC2
clonotype5127	clonotype5127_consensus_7928;clonotype5127_consensus_7929	1	0.000114103	CTTTWGGCYSGWTVDLW	TGTACAACAACCTGGGGCGGTTGCTATAGCGGTTGGACGGTGGATCTCTGG	IGHV1-15		IGHJ5	IGHD							CTLRLSCNKIPF	TGTACTCTGAGATTAAGTTGTAATAAAATTCCCTTC	IGLV8-19		IGLJ3	IGLC2
clonotype5129	clonotype5129_consensus_7932;clonotype5129_consensus_7933	1	0.000114103	CLTDDDTCISGYTAELW	TGTCTAACGGACGATGACACTTGCATTAGCGGTTACACTGCGGAACTCTGG	IGHV1-15		IGHJ5	IGHD							CTLYLSKANVPF	TGTACTCTATATTTAAGTAAGGCTAATGTTCCCTTC	IGLV8-10		IGLJ3	IGLC2
clonotype5142	clonotype5142_consensus_7958;clonotype5142_consensus_7959	1	0.000114103	CTRDWNGCPALYQLELW	TGCACAAGAGACTGGAACGGTTGCCCGGCCCTTTATCAATTGGAGCTCTGG	IGHV1-15		IGHJ5	IGHM							CSLYRSGANVPF	TGTAGTCTATACCGGAGTGGTGCTAATGTTCCCTTC	IGLV8-18		IGLJ3	IGLC2
clonotype5147	clonotype5147_consensus_7968;clonotype5147_consensus_7969	1	0.000114103	CRKLDSVCDSGYAPELW	TGTAGAAAGTTAGATAGCGTTTGCGATAGCGGTTATGCGCCGGAGCTCTGG	IGHV1-15		IGHJ5	IGHM							CSLTQSRADVPF	TGTAGTCTGACTCAAAGTAGAGCGGATGTTCCCTTC	IGLV8-13		IGLJ3	IGLC2
clonotype5155	clonotype5155_consensus_7985;clonotype5155_consensus_7986	1	0.000114103	CATSNGDRCYHYAMDLW	TGTGCAACATCCAATGGTGACAGATGTTATCATTATGCCATGGATCTCTGG	IGHV1-15		IGHJ5		CQQSNTAPYDF	TGTCAGCAGTCTAATACTGCACCGTATGATTTC	IGKV1-11		IGKJ2	IGKC
clonotype5160	clonotype5160_consensus_7995;clonotype5160_consensus_7996	1	0.000114103	CASDRYGRSIYYPMDLW	TGTGCAAGTGACAGGTATGGGCGGTCAATATACTATCCTATGGATCTCTGG	IGHV1-15		IGHJ5	IGHM	CLQHNSPPHGF	TGTTTGCAGCATAATAGTCCACCTCATGGTTTC	IGKV1-11		IGKJ2	IGKC
clonotype5161	clonotype5161_consensus_7997;clonotype5161_consensus_7998	1	0.000114103	CTSISSGCFEGSVIDVW	TGTACATCCATCAGTAGCGGTTGCTTCGAGGGTAGTGTTATAGATGTTTGG	IGHV1-15		IGHJ5	IGHM	CFQYWGPSNGF	TGTTTCCAGTATTGGGGTCCATCGAATGGTTTC	IGKV1-11		IGKJ2	IGKC
clonotype5164	clonotype5164_consensus_8003;clonotype5164_consensus_8004	1	0.000114103	CTTSNDARCVAPALNLW	TGTACAACTAGTAATGATGCACGTTGCGTTGCTCCTGCTCTGAATCTCTGG	IGHV1-15		IGHJ5	IGHM							CALYQGSANDVPF	TGTGCTCTGTATCAAGGTAGTGCTAATGATGTTCCCTTC	IGLV8-13		IGLJ3	IGLC2
clonotype5167	clonotype5167_consensus_8009;clonotype5167_consensus_8010	1	0.000114103	CVTGPDADCYGDSVDLW	TGTGTAACAGGCCCCGATGCCGATTGCTACGGGGACTCGGTGGATCTCTGG	IGHV1-15		IGHJ5	IGHM							CLLYKDRGRYTGF	TGTCTTCTGTATAAGGATAGAGGTCGCTACACTGGCTTC	IGLV8-16		IGLJ2	IGLC2
clonotype5169	clonotype5169_consensus_8013;clonotype5169_consensus_8014	1	0.000114103	CARSYWSGCWSGSILLW	TGTGCAAGAAGTTACTGGAGCGGTTGCTGGAGCGGTTCGATCCTTCTCTGG	IGHV1-15		IGHJ5	IGHM							CALGKSDGTNVPF	TGTGCTCTAGGGAAAAGTGATGGTACTAATGTTCCCTTC	IGLV8-18		IGLJ3	IGLC2
clonotype5179	clonotype5179_consensus_8034;clonotype5179_consensus_8035	1	0.000114103	CARGVYDFTGYPYMDLW	TGTGCAAGAGGAGTCTATGATTTTACTGGCTATCCTTATATGGATCTCTGG	IGHV1-15		IGHJ5	IGHM	CLQHSSAPHGF	TGTTTGCAACATAGCAGTGCACCTCATGGTTTC	IGKV1-11		IGKJ2	IGKC
clonotype5182	clonotype5182_consensus_8040;clonotype5182_consensus_8041	1	0.000114103	CAKSYGDRCYRYAMNLW	TGTGCAAAAAGTTATGGTGATCGTTGTTATCGTTATGCTATGAATCTCTGG	IGHV1-15		IGHJ5	IGHM	CQQSNSAPYGF	TGTCAGCAAAGTAATAGTGCACCGTATGGTTTC	IGKV1-11		IGKJ2	IGKC
clonotype5183	clonotype5183_consensus_8042;clonotype5183_consensus_8043	1	0.000114103	CARGVYLYTYDASSDLW	TGTGCAAGAGGCGTTTATTTGTATACCTATGATGCTAGTTCGGATCTCTGG	IGHV1-15		IGHJ5	IGHM	CQQHNSAPYGF	TGTCAGCAGCATAATAGTGCACCTTATGGTTTC	IGKV1-11		IGKJ2	IGKC
clonotype5196	clonotype5196_consensus_8070;clonotype5196_consensus_8071	1	0.000114103	CAAGRGDSCVIPAMDLW	TGTGCAGCAGGCCGGGGTGACAGTTGCGTTATCCCTGCTATGGATCTCTGG	IGHV1-15		IGHJ5	IGHD							CALYKSSGNGVPF	TGTGCTCTGTATAAAAGTAGTGGTAATGGGGTTCCCTTC	IGLV8-13		IGLJ3	IGLC2
clonotype5197	clonotype5197_consensus_8072;clonotype5197_consensus_8073	1	0.000114103	CSTGWGNSCWHVPADLW	TGTTCAACAGGCTGGGGTAATAGTTGCTGGCATGTTCCGGCGGATCTCTGG	IGHV1-15		IGHJ5	IGHM							CGLYKGGISYIIF	TGTGGTCTGTATAAAGGAGGTATTAGCTACATTATTTTC	IGLV8-18		IGLJ2	IGLC2
clonotype5199	clonotype5199_consensus_8076;clonotype5199_consensus_8077	1	0.000114103	CATGYGAMQCASGMDVW	TGTGCAACAGGCTATGGTGCTATGCAGTGTGCCAGTGGTATGGATGTCTGG	IGHV1-15		IGHJ5	IGHM							CALYKGIGSYIFF	TGTGCTCTGTATAAGGGAATTGGTAGCTACATTTTCTTC	IGLV8-16		IGLJ2	IGLC2
clonotype5203	clonotype5203_consensus_8084;clonotype5203_consensus_8085	1	0.000114103	CARGGCYNDFFFAIGLW	TGTGCCAGAGGCGGTTGCTATAATGATTTCTTCTTTGCTATTGGTCTTTGG	IGHV1-15		IGHJ5	IGHM	CLQYDSAPNGF	TGTTTGCAGTATGATAGTGCACCGAATGGTTTC	IGKV1-11		IGKJ2	IGKC
clonotype5204	clonotype5204_consensus_8086;clonotype5204_consensus_8087	1	0.000114103	CATSHGGCNDGNALDFW	TGTGCAACAAGCCATGGTGGTTGTAATGATGGCAATGCCTTGGATTTCTGG	IGHV1-15		IGHJ5	IGHM	CQQFYGVPYAF	TGTCAGCAGTTCTATGGTGTACCGTATGCTTTC	IGKV1-11		IGKJ2	IGKC
clonotype5207	clonotype5207_consensus_8092;clonotype5207_consensus_8093	1	0.000114103	CARGGGSSCNWYAINLW	TGTGCAAGAGGCGGTGGTTCTAGTTGTAATTGGTATGCTATAAATCTCTGG	IGHV1-15		IGHJ5	IGHM	CMQYYSAPNGF	TGTATGCAGTACTACAGTGCACCGAATGGTTTC	IGKV1-11		IGKJ2	IGKC
clonotype5209	clonotype5209_consensus_8096;clonotype5209_consensus_8097	1	0.000114103	CVRERNVYGGIYSLDLW	TGCGTAAGAGAGCGCAATGTATACGGTGGTATTTACAGTCTGGATCTCTGG	IGHV1-15		IGHJ5	IGHD	CQQHDSTPYGF	TGTCAGCAGCATGATAGTACACCGTATGGTTTC	IGKV1-11		IGKJ2	IGKC
clonotype5211	clonotype5211_consensus_8100;clonotype5211_consensus_8101	1	0.000114103	CSTGSNWCDSAYAMDLW	TGTTCAACAGGCTCCAACTGGTGCGATAGTGCTTACGCTATGGATCTCTGG	IGHV1-15		IGHJ5	IGHM	CLHYNAAPNGF	TGTCTCCACTATAATGCTGCACCGAATGGTTTC	IGKV1-11		IGKJ2	IGKC
clonotype5219	clonotype5219_consensus_8118;clonotype5219_consensus_8119	1	0.000114103	CATGGDSCAYYYIIDLW	TGTGCAACAGGCGGTGATAGTTGCGCTTATTACTATATTATTGATCTCTGG	IGHV1-15		IGHJ5	IGHM	CFQHGSAPYGF	TGTTTCCAACATGGCAGTGCACCGTATGGTTTC	IGKV1-11		IGKJ2	IGKC
clonotype5223	clonotype5223_consensus_8126;clonotype5223_consensus_8127	1	0.000114103	CVTGDGSGCYTALNGVW	TGTGTAACAGGGGACGGTAGCGGTTGCTATACCGCTCTAAATGGTGTCTGG	IGHV1-15		IGHJ5	IGHM	CLQYSTAPNGF	TGTTTGCAGTATAGTACCGCACCGAATGGTTTC	IGKV1-11		IGKJ2	IGKC
clonotype5232	clonotype5232_consensus_8144;clonotype5232_consensus_8145	1	0.000114103	CATGGNNFCYSSSVIMW	TGTGCGACAGGCGGCAATAATTTTTGCTATAGCAGTAGCGTAATAATGTGG	IGHV1-15		IGHJ5	IGHD							CALEKEGASYAVPF	TGTGCTCTGGAGAAGGAAGGTGCGTCCTACGCTGTTCCCTTC	IGLV8-19		IGLJ3	IGLC2
clonotype5236	clonotype5236_consensus_8152;clonotype5236_consensus_8153	1	0.000114103	CISGVWWDCLDRTMDLW	TGTATATCTGGAGTTTGGTGGGACTGCCTTGACCGCACTATGGATCTCTGG	IGHV1-15		IGHJ5	IGHM							CALYNGSGYYTYIF	TGTGCTCTGTATAACGGAAGTGGTTACTACACATATATTTTC	IGLV8-16		IGLJ2	IGLC2
clonotype5241	clonotype5241_consensus_8162;clonotype5241_consensus_8163	1	0.000114103	CARVLGGCSSGKGMTLW	TGTGCAAGGGTATTGGGCGGTTGCAGTAGTGGAAAGGGTATGACTCTCTGG	IGHV1-15		IGHJ5	IGHM							CALFQSSGTYTYVF	TGTGCTCTCTTTCAGAGTAGTGGTACCTACACTTATGTTTTC	IGLV8-16		IGLJ2	IGLC2
clonotype5255	clonotype5255_consensus_8190;clonotype5255_consensus_8191	1	0.000114103	CATGWNSGCLYYAMNLW	TGTGCAACAGGCTGGAATAGCGGTTGCCTATACTATGCTATGAATCTCTGG	IGHV1-15		IGHJ5	IGHD							CALYKGSGSYTYIF	TGTGCTCTGTATAAGGGAAGTGGTAGCTACACTTATATTTTC	IGLV8-16		IGLJ2	IGLC2
clonotype5263	clonotype5263_consensus_8206;clonotype5263_consensus_8207	1	0.000114103	CATGFSGSWCAAAMDLW	TGTGCAACAGGCTTTAGTGGTAGTTGGTGTGCCGCTGCTATGGATCTCTGG	IGHV1-15		IGHJ5	IGHD							CALYKGSGTYNYFF	TGTGCTCTGTATAAGGGAAGTGGTACCTACAATTATTTCTTC	IGLV8-16		IGLJ2	IGLC2
clonotype5274	clonotype5274_consensus_8228;clonotype5274_consensus_8229	1	0.000114103	CATHYGTACSGGVGNLW	TGCGCAACCCACTATGGGACTGCTTGCAGTGGGGGTGTTGGGAATCTCTGG	IGHV1-15		IGHJ5	IGHD							CALYKGSDSYTVPF	TGTGCTCTGTATAAGGGAAGTGATTCTTACACGGTTCCCTTC	IGLV8-18		IGLJ3	IGLC2
clonotype5275	clonotype5275_consensus_8230;clonotype5275_consensus_8231	1	0.000114103	CAKDYYGNCWSGPMTLW	TGTGCAAAGGATTATTATGGTAATTGCTGGAGCGGTCCTATGACCCTCTGG	IGHV1-15		IGHJ5	IGHM							CALYKGSSTDTNIF	TGTGCTCTCTATAAGGGAAGTAGTACCGACACTAATATTTTC	IGLV8-16		IGLJ2	IGLC2
clonotype5276	clonotype5276_consensus_8232;clonotype5276_consensus_8233	1	0.000114103	CGTGYGDNCFADPMHLW	TGTGGAACAGGCTATGGTGATAATTGCTTTGCTGACCCTATGCATCTCTGG	IGHV1-15		IGHJ5	IGHD							CALYKGSGSYTLIF	TGTGCTCTGTATAAGGGAAGTGGTAGCTACACTCTTATTTTC	IGLV8-16		IGLJ2	IGLC2
clonotype5277	clonotype5277_consensus_8234;clonotype5277_consensus_8235	1	0.000114103	CATAGCSYGDAWIQHLW	TGTGCAACAGCAGGATGCAGTTATGGTGACGCGTGGATCCAACATCTCTGG	IGHV1-15		IGHJ5	IGHM							CALGKSGGTTPVPF	TGTGCTCTAGGGAAAAGTGGTGGTACTACACCGGTTCCCTTC	IGLV8-18		IGLJ3	IGLC2
clonotype5280	clonotype5280_consensus_8240;clonotype5280_consensus_8241	1	0.000114103	CATGQDDSCYFDAMDLW	TGTGCAACAGGCCAAGATGACAGTTGCTATTTCGATGCTATGGATCTCTGG	IGHV1-15		IGHJ5								CALWKGSGTYTNIF	TGTGCTCTGTGGAAGGGAAGTGGTACCTACACTAATATTTTC	IGLV8-16		IGLJ2	IGLC2
clonotype5286	clonotype5286_consensus_8252;clonotype5286_consensus_8253	1	0.000114103	CAKRYGASCYADSMDLW	TGTGCAAAGCGGTATGGTGCTAGTTGCTATGCCGACTCTATGGATCTCTGG	IGHV1-15	IGHD1	IGHJ5	IGHD							CALYKGSDTYTYIF	TGTGCTCTGTATAAGGGAAGTGATACCTACACTTATATTTTC	IGLV8-16		IGLJ2	IGLC2
clonotype5290	clonotype5290_consensus_8261;clonotype5290_consensus_8262	1	0.000114103	CARGVDFSCVDAVFLSW	TGTGCACGTGGCGTTGATTTTAGTTGTGTTGATGCCGTCTTCTTGTCTTGG	IGHV1-15		IGHJ5	IGHD							CALNKGSGTSTVLF	TGTGCTCTAAATAAGGGAAGTGGTACCAGCACTGTTCTCTTC	IGLV8-16		IGLJ3	IGLC2
clonotype5291	clonotype5291_consensus_8263;clonotype5291_consensus_8264	1	0.000114103	CATGGDDSCFFTRMDLW	TGTGCAACAGGCGGCGATGATAGTTGTTTCTTCACTAGGATGGATCTCTGG	IGHV1-15		IGHJ5	IGHD							CALYKGSSSYIWIF	TGTGCTCTATATAAGGGAAGTAGTAGTTACATTTGGATTTTC	IGLV8-16		IGLJ2	IGLC2
clonotype5294	clonotype5294_consensus_8269;clonotype5294_consensus_8270	1	0.000114103	CARAFDASWEFYAMDLW	TGTGCAAGAGCATTTGATGCTAGTTGGGAGTTCTATGCTATGGATCTCTGG	IGHV1-15		IGHJ5	IGHD							CTLYKGSGTYTVPF	TGTACTCTGTATAAGGGAAGTGGTACCTACACTGTTCCCTTC	IGLV8-16		IGLJ3	IGLC2
clonotype5301	clonotype5301_consensus_8283;clonotype5301_consensus_8284	1	0.000114103	CAGCYTGCYSAYAMEVW	TGTGCAGGATGCTATACCGGTTGCTATAGCGCTTACGCTATGGAGGTCTGG	IGHV1-15	IGHD2	IGHJ5	IGHM							CALYKGSGSDTYIF	TGTGCTCTATATAAGGGAAGTGGTAGCGACACTTATATTTTC	IGLV8-16		IGLJ2	IGLC2
clonotype5317	clonotype5317_consensus_8315;clonotype5317_consensus_8316	1	0.000114103	CANGGASCYNYGIMDLW	TGTGCAAATGGGGGTGCTAGTTGCTATAACTATGGTATTATGGATCTCTGG	IGHV1-15		IGHJ5	IGHD	CQQHKESPPWTF	TGCCAGCAACATAAAGAATCTCCTCCGTGGACGTTC	IGKV2-8		IGKJ1	IGKC
clonotype5330	clonotype5330_consensus_8344;clonotype5330_consensus_8345	1	0.000114103	CATGHKYGTDCPLRGEVW	TGTGCAACAGGCCACAAGTATGGTACTGATTGCCCCCTCCGTGGGGAGGTCTGG	IGHV1-15		IGHJ5	IGHM							CQSVDSIDNAIF	TGTCAGTCAGTTGACAGCATTGATAATGCTATTTTC	IGLV3-3		IGLJ2	IGLC2
clonotype5338	clonotype5338_consensus_8362;clonotype5338_consensus_8363	1	0.000114103	CARGYGANCYASYAMNLW	TGTGCAAGAGGCTATGGTGCTAATTGCTATGCATCCTATGCTATGAATCTCTGG	IGHV1-15	IGHD1	IGHJ5	IGHM							CQSADSIDNTPF	TGTCAGTCAGCTGACAGCATTGATAATACTCCCTTC	IGLV3-3		IGLJ3	IGLC2
clonotype5341	clonotype5341_consensus_8369;clonotype5341_consensus_8370;clonotype5341_consensus_8371	1	0.000114103	CATDTSGSRCSPPFLNLW	TGTGCAACAGATACCAGTGGTTCTAGATGTAGTCCACCCTTTCTAAATCTCTGG	IGHV1-15		IGHJ5	IGHM							CALWKGSGNIPF;CQSYDDSYTLIF	TGTGCTCTGTGGAAGGGAAGTGGTAATATTCCCTTC;TGTCAGTCATACGATGATAGTTATACTCTTATTTTC	IGLV8-10;IGLV3-2	;	IGLJ3;IGLJ2	IGLC2;IGLC2
clonotype5350	clonotype5350_consensus_8389;clonotype5350_consensus_8390	1	0.000114103	CAISTYGGNCRDFGMDLW	TGTGCAATCTCGACCTATGGTGGTAATTGTAGAGACTTTGGTATGGATCTCTGG	IGHV1-15		IGHJ5	IGHD							CQSSDNIGNVPF	TGTCAGTCAAGCGACAACATTGGTAATGTTCCCTTC	IGLV3-3		IGLJ3	IGLC2
clonotype5352	clonotype5352_consensus_8393;clonotype5352_consensus_8394;clonotype5352_consensus_8395;clonotype5352_consensus_8396	1	0.000114103	CAKGYDGSCYVGYGMHLW;CVSAVAIAVTVDAMDLW	TGTGCAAAAGGCTATGATGGTAGTTGCTATGTGGGGTATGGTATGCATCTCTGG;TGTGTATCTGCGGTTGCTATAGCGGTTACAGTTGATGCTATGGATCTCTGG	IGHV1-15;IGHV1-12	;IGHD2	IGHJ5;IGHJ5	IGHM;IGHM	CQQNKESLGF	TGCCAGCAAAATAAAGAATCTCTTGGTTTC	IGKV2-6		IGKJ2	IGKC	CQSVDSMNDGIF	TGTCAGTCAGTTGACAGCATGAATGATGGTATTTTC	IGLV3-3		IGLJ2	IGLC2
clonotype5353	clonotype5353_consensus_8397;clonotype5353_consensus_8398	1	0.000114103	CARGSGASCYVPAAMDVW	TGTGCAAGAGGCTCCGGTGCTAGCTGCTATGTACCCGCCGCCATGGATGTCTGG	IGHV1-15		IGHJ5	IGHM							CQSIDSIDYKIF	TGTCAGTCAATTGACAGTATTGATTATAAAATTTTC	IGLV3-3		IGLJ2	IGLC2
clonotype5383	clonotype5383_consensus_8463;clonotype5383_consensus_8464	1	0.000114103	CATGYEYGASCFYAMHLW	TGTGCAACAGGCTACGAGTATGGTGCTAGTTGTTTTTATGCTATGCATCTCTGG	IGHV1-15		IGHJ5	IGHM							CALDISSGNIF	TGTGCTCTGGATATAAGTAGTGGTAATATTTTC	IGLV8-13		IGLJ2	IGLC2
clonotype5384	clonotype5384_consensus_8465;clonotype5384_consensus_8466	1	0.000114103	CAKNRGTACASGYAMDLW	TGTGCAAAAAATCGCGGTACCGCTTGCGCTAGCGGTTACGCTATGGATCTCTGG	IGHV1-15		IGHJ5	IGHD							CALYKSSGVPF	TGTGCTCTGTATAAAAGTAGTGGTGTTCCCTTC	IGLV8-19		IGLJ3	IGLC2
clonotype5388	clonotype5388_consensus_8473;clonotype5388_consensus_8474	1	0.000114103	CAAGNYGYTCMGWAMDLW	TGTGCAGCAGGCAACTATGGTTATACTTGCATGGGTTGGGCTATGGATCTCTGG	IGHV1-15		IGHJ5	IGHM							CTLYKSSANIF	TGTACTCTGTATAAAAGTAGTGCTAATATTTTC	IGLV8-13		IGLJ2	IGLC2
clonotype5393	clonotype5393_consensus_8484;clonotype5393_consensus_8485	1	0.000114103	CATTGCDSGYDVLHLDLW	TGTGCAACAACCGGTTGCGACAGCGGTTACGATGTCTTGCACCTGGATCTCTGG	IGHV1-15		IGHJ5	IGHD							CTLYNSRRKIF	TGTACTCTGTATAATAGTAGACGTAAGATTTTC	IGLV8-10		IGLJ2	IGLC2
clonotype5421	clonotype5421_consensus_8543;clonotype5421_consensus_8544	1	0.000114103	CSTYGYSGCYGGYEWWNW	TGTTCAACATACGGCTATAGCGGTTGCTATGGCGGTTACGAGTGGTGGAACTGG	IGHV1-15	IGHD2	IGHJ5	IGHD							CALYKGYTNIF	TGTGCTCTGTATAAGGGCTACACTAATATTTTC	IGLV8-18		IGLJ2	IGLC2
clonotype5422	clonotype5422_consensus_8545;clonotype5422_consensus_8546	1	0.000114103	CAREVAEGLWSEYSMDLW	TGTGCCAGGGAGGTTGCTGAGGGGCTTTGGTCCGAGTATTCTATGGATCTCTGG	IGHV1-15		IGHJ5	IGHM							CLLYKSSANIF	TGTCTTCTGTATAAAAGTAGTGCTAATATTTTC	IGLV8-10		IGLJ2	IGLC2
clonotype5424	clonotype5424_consensus_8549;clonotype5424_consensus_8550	1	0.000114103	CVRDAIPMVLITYPMNLW	TGTGTAAGAGATGCTATACCTATGGTACTAATTACCTATCCTATGAATCTCTGG	IGHV1-15		IGHJ5	IGHM							CALGKSSANIF	TGTGCTCTGGGTAAAAGTAGTGCTAATATTTTC	IGLV8-13		IGLJ2	IGLC2
clonotype5437	clonotype5437_consensus_8576;clonotype5437_consensus_8577	1	0.000114103	CARGLFTGCYGGDGMNVW	TGTGCAAGAGGCCTTTTTACTGGTTGCTATGGCGGTGACGGCATGAATGTCTGG	IGHV1-15		IGHJ5	IGHM							CALYKSNTNIF	TGTGCTCTGTATAAAAGTAATACTAATATTTTC	IGLV8-19		IGLJ2	IGLC2
clonotype5442	clonotype5442_consensus_8586;clonotype5442_consensus_8587	1	0.000114103	CVTWGDGCYFSGLSMDLW	TGTGTCACCTGGGGTGATGGTTGCTATTTCAGTGGCTTATCTATGGATCTCTGG	IGHV1-15		IGHJ5	IGHM							CALWKSSANIF	TGTGCTCTGTGGAAAAGTAGTGCTAATATTTTC	IGLV8-13		IGLJ2	IGLC2
clonotype5444	clonotype5444_consensus_8590;clonotype5444_consensus_8591	1	0.000114103	CATGDDISCYGYYPMDLW	TGTGCAACAGGGGACGATATTAGTTGCTATGGTTATTATCCTATGGATCTCTGG	IGHV1-15		IGHJ5	IGHM							CGLYKSGTNIF	TGTGGTCTGTATAAAAGTGGTACTAATATTTTC	IGLV8-13		IGLJ2	IGLC2
clonotype5449	clonotype5449_consensus_8600;clonotype5449_consensus_8601	1	0.000114103	CATGYGTSYYDDYAIHLW	TGTGCAACGGGGTATGGTACTAGTTACTATGACGACTATGCTATACATCTCTGG	IGHV1-15		IGHJ5	IGHM							CALGKSGGIIF	TGTGCTCTAGGGAAAAGTGGTGGTATTATTTTC	IGLV8-18		IGLJ2	IGLC2
clonotype5453	clonotype5453_consensus_8608;clonotype5453_consensus_8609	1	0.000114103	CANSGCSNGYAGSVMNLW	TGTGCGAATAGCGGTTGCAGTAACGGTTACGCTGGATCGGTTATGAATCTCTGG	IGHV1-15		IGHJ5	IGHM							CTLYKSSANIF	TGTACTCTGTATAAAAGTAGTGCTAATATTTTC	IGLV8-10		IGLJ2	IGLC2
clonotype5455	clonotype5455_consensus_8612;clonotype5455_consensus_8613	1	0.000114103	CVIDRIRWGSSCYVGNLW	TGTGTAATAGATAGAATTAGGTGGGGTTCTAGTTGCTATGTTGGAAATCTCTGG	IGHV1-15		IGHJ5	IGHD							CTLYQSSTNVF	TGTACTCTGTACCAAAGTAGTACTAATGTTTTC	IGLV8-18		IGLJ2	IGLC2
clonotype5476	clonotype5476_consensus_8658;clonotype5476_consensus_8659	1	0.000114103	CRRGNYGLSCYDDGVDLW	TGTCGAAGAGGGAACTATGGCCTTAGTTGCTATGATGACGGGGTGGATCTCTGG	IGHV1-15		IGHJ5	IGHM							CNLYKSCTNIF	TGTAATCTGTATAAAAGTTGTACTAATATTTTC	IGLV8-19		IGLJ2	IGLC2
clonotype5477	clonotype5477_consensus_8660;clonotype5477_consensus_8661	1	0.000114103	CSIGVGGSCNVGYALGNW	TGTTCGATAGGCGTTGGTGGTAGTTGCAATGTCGGCTATGCGTTGGGCAACTGG	IGHV1-15		IGHJ5	IGHD							CALYKSSAVAF	TGTGCTCTGTATAAAAGTAGTGCTGTTGCCTTC	IGLV8-19		IGLJ3	IGLC2
clonotype5482	clonotype5482_consensus_8671;clonotype5482_consensus_8672	1	0.000114103	CRKGIYGDCDSGSAGNGG	TGTCGAAAAGGAATCTATGGCGATTGCGATAGCGGTTCGGCGGGGAATGGTGGG	IGHV1-15		IGHJ5	IGHD							CALGKSGVTIF	TGTGCTCTAGGGAAAAGTGGTGTCACTATTTTC	IGLV8-18		IGLJ2	IGLC2
clonotype5483	clonotype5483_consensus_8673;clonotype5483_consensus_8674	1	0.000114103	CAKNDWSGCLDGYDMNLW	TGTGCAAAAAACGACTGGAGTGGTTGTTTGGACGGTTATGATATGAATCTCTGG	IGHV1-15		IGHJ5	IGHM							CVLYKSGANLF	TGTGTTCTGTATAAAAGTGGTGCTAACCTTTTC	IGLV8-13		IGLJ2	IGLC2
clonotype5485	clonotype5485_consensus_8677;clonotype5485_consensus_8678	1	0.000114103	CARDWTSSGCYSSSIDFW	TGTGCAAGAGATTGGACCTCTAGCGGTTGCTATAGCAGTAGCATAGATTTCTGG	IGHV1-15		IGHJ5	IGHD							CALGKSGGNPF	TGTGCTCTAGGGAAAAGTGGTGGTAATCCCTTC	IGLV8-18		IGLJ3	IGLC2
clonotype5534	clonotype5534_consensus_8782;clonotype5534_consensus_8783	1	0.000114103	CTRGVGTSCLVGNDMDLW	TGTACAAGAGGCGTTGGTACTAGTTGCCTCGTGGGAAATGATATGGATCTCTGG	IGHV1-15		IGHJ5	IGHM							CTLYKSSANVPF	TGTACTCTATATAAAAGTAGTGCTAATGTTCCCTTC	IGLV8-13		IGLJ3	IGLC2
clonotype5536	clonotype5536_consensus_8786;clonotype5536_consensus_8787	1	0.000114103	CAKADRCDGVPLSAMDLW	TGTGCAAAAGCCGACCGTTGCGATGGCGTCCCTTTGTCTGCTATGGATCTCTGG	IGHV1-15		IGHJ5	IGHD							CALIKSSANIPF	TGTGCTCTGATTAAAAGTAGTGCGAATATTCCCTTC	IGLV8-13		IGLJ3	IGLC2
clonotype5538	clonotype5538_consensus_8790;clonotype5538_consensus_8791	1	0.000114103	CATGASYGCGGGFFVDLW	TGTGCAACAGGCGCTTCATACGGTTGTGGTGGCGGCTTCTTTGTGGATCTCTGG	IGHV1-15		IGHJ5	IGHM							CALFKSSTNVPF	TGTGCTCTGTTTAAAAGTAGTACTAATGTTCCCTTC	IGLV8-10		IGLJ3	IGLC2
clonotype5568	clonotype5568_consensus_8855;clonotype5568_consensus_8856	1	0.000114103	CATPQYGSNCYGSVMDLW	TGTGCAACACCGCAATATGGTTCTAATTGCTATGGAAGCGTCATGGATCTTTGG	IGHV1-15		IGHJ5	IGHM	CQQYDSANDF	TGTCAGCAGTATGATAGTGCAAATGATTTC	IGKV1-11		IGKJ2	IGKC
clonotype5570	clonotype5570_consensus_8859;clonotype5570_consensus_8860	1	0.000114103	CARGLESGCYSGWALTLW	TGTGCAAGAGGCCTGGAGAGCGGTTGTTATAGCGGTTGGGCTTTGACTCTCTGG	IGHV1-15		IGHJ5	IGHD							CTLTRTNDNIQF	TGTACTCTAACGAGAACTAATGATAATATTCAGTTC	IGLV8-10		IGLJ3	IGLC2
clonotype5581	clonotype5581_consensus_8882;clonotype5581_consensus_8883	1	0.000114103	CVGCEDGCYYGLLGMDLW	TGTGTAGGATGCGAAGACGGTTGCTATTACGGTTTACTGGGTATGGATCTCTGG	IGHV1-15		IGHJ5	IGHM							CVLWKSSANVPF	TGTGTTCTGTGGAAAAGTAGTGCTAATGTTCCCTTC	IGLV8-13		IGLJ3	IGLC2
clonotype5586	clonotype5586_consensus_8892;clonotype5586_consensus_8893	1	0.000114103	CARGYSDGCGAGYGMQVW	TGTGCAAGAGGCTATAGTGATGGTTGCGGCGCTGGCTATGGTATGCAGGTCTGG	IGHV1-15		IGHJ5	IGHD							CALWKSDNTNIF	TGTGCTCTGTGGAAAAGTGATAATACTAATATTTTC	IGLV8-18		IGLJ2	IGLC2
clonotype5587	clonotype5587_consensus_8894;clonotype5587_consensus_8895	1	0.000114103	CATVYSDCGSGYDAMDFW	TGTGCAACAGTCTATAGCGATTGCGGTAGCGGTTACGATGCAATGGATTTCTGG	IGHV1-15		IGHJ5	IGHM							CTLYKTSTNAPF	TGTACTCTATATAAAACTAGTACTAATGCGCCCTTC	IGLV8-10		IGLJ3	IGLC2
clonotype5610	clonotype5610_consensus_8945;clonotype5610_consensus_8946	1	0.000114103	CATMDYSGCYSGYDMHLW	TGTGCAACAATGGACTATAGCGGTTGCTATAGTGGTTACGATATGCATCTCTGG	IGHV1-15	IGHD2	IGHJ5	IGHM							CALYKSSVNAPF	TGTGCTCTGTATAAAAGTAGTGTTAATGCTCCCTTC	IGLV8-13		IGLJ3	IGLC2
clonotype5611	clonotype5611_consensus_8947;clonotype5611_consensus_8948	1	0.000114103	CIINDVSHCISGYAMDLW	TGTATAATAAATGACGTTAGCCATTGTATTAGCGGTTACGCTATGGATCTCTGG	IGHV1-15		IGHJ5	IGHM							CALYKSSTNAIF	TGTGCTCTGTATAAAAGTAGTACTAATGCTATTTTC	IGLV8-13		IGLJ2	IGLC2
clonotype5612	clonotype5612_consensus_8949;clonotype5612_consensus_8950	1	0.000114103	CATGYSSSCLDALAMDLW	TGTGCAACGGGCTATAGTAGTAGTTGTCTTGATGCTTTAGCGATGGATCTCTGG	IGHV1-15		IGHJ5	IGHD							CALEKSGATAPF	TGTGCTCTGGAGAAAAGTGGTGCTACTGCTCCCTTC	IGLV8-18		IGLJ3	IGLC2
clonotype5613	clonotype5613_consensus_8951;clonotype5613_consensus_8952	1	0.000114103	CATHMYGCVIGYYAMHLW	TGTGCAACGCACATGTATGGTTGCGTTATCGGTTACTACGCTATGCATCTCTGG	IGHV1-15		IGHJ5	IGHM							CALGKSGGTTPF	TGTGCTCTAGGGAAAAGTGGTGGTACTACGCCCTTC	IGLV8-19		IGLJ3	IGLC2
clonotype5616	clonotype5616_consensus_8957;clonotype5616_consensus_8958	1	0.000114103	CATGDDWSCYAHFLADLW	TGTGCAACAGGCGACGATTGGAGTTGCTACGCCCACTTCCTGGCGGATCTCTGG	IGHV1-15		IGHJ5	IGHM							CTLYKNSAGAIF	TGTACTCTGTATAAAAATAGTGCGGGTGCTATTTTC	IGLV8-10		IGLJ2	IGLC2
clonotype5617	clonotype5617_consensus_8959;clonotype5617_consensus_8960	1	0.000114103	CTIGDWSGCGSYYNGDLW	TGTACAATCGGGGACTGGAGCGGTTGCGGTAGTTATTATAATGGGGATCTATGG	IGHV1-15		IGHJ5	IGHD							CSLYKSSNNVPF	TGTAGTCTGTATAAAAGTAGTAATAATGTTCCCTTC	IGLV8-10		IGLJ3	IGLC2
clonotype5618	clonotype5618_consensus_8961;clonotype5618_consensus_8962	1	0.000114103	CARGDSGCWSGYFFIDLW	TGTGCAAGAGGCGATAGCGGTTGCTGGAGCGGTTATTTTTTTATAGATCTCTGG	IGHV1-15		IGHJ5	IGHD							CALRKSCTNVPF	TGTGCTCTGAGGAAAAGTTGTACTAATGTTCCCTTC	IGLV8-18		IGLJ3	IGLC2
clonotype5627	clonotype5627_consensus_8979;clonotype5627_consensus_8980	1	0.000114103	CVIVEGAYCYLGYGMNVW	TGTGTCATAGTCGAGGGTGCCTATTGCTACCTAGGCTATGGTATGAATGTTTGG	IGHV1-15		IGHJ5	IGHM							CSLRSGNFNYPF	TGTAGTCTCCGTAGCGGTAATTTTAATTATCCCTTC	IGLV8-10		IGLJ3	IGLC2
clonotype5631	clonotype5631_consensus_8989;clonotype5631_consensus_8990	1	0.000114103	CARGPLNSGCYIGYADLW	TGTGCAAGAGGCCCCCTAAATAGCGGTTGTTATATTGGTTACGCGGATCTCTGG	IGHV1-15		IGHJ5	IGHM							CALYKSCSNVPF	TGTGCTCTGTATAAAAGTTGTAGTAATGTTCCCTTC	IGLV8-19		IGLJ3	IGLC2
clonotype5632	clonotype5632_consensus_8991;clonotype5632_consensus_8992	1	0.000114103	CATGWNNGCGGDDTMARW	TGTGCGACAGGGTGGAATAATGGTTGCGGTGGCGATGACACGATGGCTCGATGG	IGHV1-15		IGHJ5	IGHM							CALYKGGGTVTF	TGTGCTCTGTATAAGGGAGGTGGTACAGTCACTTTC	IGLV8-16		IGLJ3	IGLC2
clonotype5633	clonotype5633_consensus_8993;clonotype5633_consensus_8994	1	0.000114103	CALDDEGCWTTYSPMDLW	TGTGCATTAGACGATGAAGGTTGCTGGACTACTTACAGTCCTATGGATCTCTGG	IGHV1-15		IGHJ5	IGHM							CGLYTTRGNAPF	TGTGGTCTGTATACCACTAGAGGTAATGCGCCCTTC	IGLV8-13		IGLJ3	IGLC2
clonotype5635	clonotype5635_consensus_8997;clonotype5635_consensus_8998	1	0.000114103	CATDDSGCYDLYYGLDLW	TGTGCAACGGACGATAGCGGTTGCTATGACCTTTACTATGGCCTGGATCTCTGG	IGHV1-15		IGHJ5	IGHD	CLQHRSAPTF	TGTTTGCAGCATCGCAGTGCACCGACGTTC	IGKV1-11		IGKJ1	IGKC
clonotype5646	clonotype5646_consensus_9020;clonotype5646_consensus_9021	1	0.000114103	CATKTNDYTDCYDAMDLW	TGTGCAACGAAAACGAATGACTATACCGATTGCTATGATGCTATGGATCTCTGG	IGHV1-15		IGHJ5	IGHM							CTLYTSSANVIF	TGTACCCTGTATACCAGCAGTGCTAATGTTATTTTC	IGLV8-10		IGLJ2	IGLC2
clonotype5649	clonotype5649_consensus_9026;clonotype5649_consensus_9027	1	0.000114103	CATDRVSGCWSGEVLNLW	TGTGCAACAGACCGGGTGAGCGGTTGCTGGAGCGGTGAAGTCTTAAATCTCTGG	IGHV1-15		IGHJ5	IGHM	CLQHSSLPGF	TGTTTGCAGCATAGCAGTTTACCTGGTTTC	IGKV1-11		IGKJ2	IGKC
clonotype5651	clonotype5651_consensus_9030;clonotype5651_consensus_9031	1	0.000114103	CARRSKDCYNDYPCMDLW	TGTGCAAGACGGAGTAAGGATTGCTATAACGATTATCCATGTATGGATCTCTGG	IGHV1-15		IGHJ5	IGHD							CALYKSSGNVPF	TGTGCTCTGTATAAAAGTAGTGGTAATGTTCCCTTC	IGLV8-18		IGLJ3	IGLC2
clonotype5659	clonotype5659_consensus_9046;clonotype5659_consensus_9047	1	0.000114103	CTTGSMYSCNLLYDMDLW	TGTACAACAGGCTCTATGTATAGTTGCAATCTTCTATATGATATGGATCTCTGG	IGHV1-15		IGHJ5	IGHD							CALYKSSGNIPF	TGTGCTCTGTATAAAAGTAGTGGTAATATTCCCTTC	IGLV8-13		IGLJ3	IGLC2
clonotype5663	clonotype5663_consensus_9054;clonotype5663_consensus_9055	1	0.000114103	CATGGDTCLSGYMNLKVW	TGTGCAACAGGAGGTGACACTTGCTTGAGTGGTTACATGAACCTGAAAGTCTGG	IGHV1-15		IGHJ5	IGHD							CCLYFGNTNVIF	TGTTGTCTCTATTTTGGTAATACTAATGTTATTTTC	IGLV8-19		IGLJ2	IGLC2
clonotype5665	clonotype5665_consensus_9058;clonotype5665_consensus_9059	1	0.000114103	CVTSRWTDCYDEYVSDLW	TGTGTAACAAGTCGGTGGACTGATTGCTATGACGAGTATGTGTCGGATCTCTGG	IGHV1-15		IGHJ5	IGHM							CALYKSSVNAPF	TGTGCTCTGTATAAAAGTAGTGTTAATGCTCCCTTC	IGLV8-13		IGLJ3	IGLC2
clonotype5666	clonotype5666_consensus_9060;clonotype5666_consensus_9061	1	0.000114103	CATDDVGCYTGFMGMDLW	TGTGCAACAGACGATGTTGGTTGCTATACCGGTTTCATGGGGATGGATCTCTGG	IGHV1-15		IGHJ5	IGHM							CTLYKSRGNVAF	TGTACTCTGTATAAAAGCCGTGGTAATGTTGCCTTC	IGLV8-10		IGLJ3	IGLC2
clonotype5669	clonotype5669_consensus_9068;clonotype5669_consensus_9069	1	0.000114103	CAADDDQCWTGYTAMDLW	TGTGCAGCAGACGATGACCAATGCTGGACGGGTTACACTGCTATGGATCTCTGG	IGHV1-15		IGHJ5	IGHD							CTLCKSSGNVAF	TGTACTCTGTGTAAAAGTAGTGGTAATGTTGCCTTC	IGLV8-10		IGLJ3	IGLC2
clonotype5684	clonotype5684_consensus_9099;clonotype5684_consensus_9100	1	0.000114103	CGRVRNGDSCLWLRMDLW	TGCGGCCGAGTTAGGAATGGTGATAGTTGCCTGTGGCTCCGTATGGATCTCTGG	IGHV1-15		IGHJ5	IGHM	CQQYNSAPYDF	TGTCAGCAGTATAATAGTGCACCGTATGATTTC	IGKV1-11		IGKJ2	IGKC
clonotype5687	clonotype5687_consensus_9106;clonotype5687_consensus_9107	1	0.000114103	CATGYGDTCFSSNGLDVW	TGTGCAACAGGCTATGGTGACACGTGCTTCTCCAGCAATGGTCTGGATGTCTGG	IGHV1-15		IGHJ5	IGHM							CALYLGSAIYTSF	TGTGCTCTGTATTTGGGAAGTGCTATCTACACTTCCTTC	IGLV8-16		IGLJ3	IGLC2
clonotype5698	clonotype5698_consensus_9130;clonotype5698_consensus_9131	1	0.000114103	CARGGCSSPYHGGPLDLW	TGTGCAAGAGGTGGTTGTAGTAGTCCCTATCATGGCGGACCGCTGGATCTCTGG	IGHV1-15		IGHJ5	IGHM	CLQHNSAPYGF	TGTTTGCAGCATAATAGTGCACCGTATGGTTTC	IGKV1-11		IGKJ2	IGKC
clonotype5704	clonotype5704_consensus_9142;clonotype5704_consensus_9143	1	0.000114103	CARSYDDCYDVYCAMYLW	TGTGCAAGAAGCTACGATGACTGCTATGACGTGTACTGTGCTATGTACCTCTGG	IGHV1-15		IGHJ5	IGHM							CRLYKSSANAVPF	TGTAGGCTCTATAAAAGTAGTGCTAATGCTGTTCCCTTC	IGLV8-10		IGLJ3	IGLC2
clonotype5713	clonotype5713_consensus_9162;clonotype5713_consensus_9163	1	0.000114103	CARSIGCYSDYLGAMHLW	TGTGCAAGGAGTATCGGTTGCTATAGCGATTACCTCGGTGCTATGCATCTCTGG	IGHV1-15		IGHJ5	IGHM	CQQYNSAPYGF	TGTCAGCAGTATAATAGTGCACCGTATGGTTTC	IGKV1-11		IGKJ2	IGKC
clonotype5715	clonotype5715_consensus_9166;clonotype5715_consensus_9167	1	0.000114103	CATGDYNRCYRAYGMDLW	TGTGCAACAGGCGACTATAACCGTTGCTATCGCGCCTATGGAATGGATCTCTGG	IGHV1-15		IGHJ5	IGHM	CLQDNSAPPTF	TGTTTGCAGGATAATAGTGCACCTCCGACGTTC	IGKV1-11		IGKJ1	IGKC
clonotype5722	clonotype5722_consensus_9180;clonotype5722_consensus_9181	1	0.000114103	CATDFGANSYPWYNMNIW	TGTGCAACAGACTTCGGTGCTAATTCATATCCTTGGTATAATATGAATATCTGG	IGHV1-15		IGHJ5	IGHM							CALYEGGGSINIF	TGCGCTCTGTATGAGGGTGGTGGTAGCATCAATATTTTC	IGLV8-16		IGLJ2	IGLC2
clonotype5724	clonotype5724_consensus_9184;clonotype5724_consensus_9185	1	0.000114103	CLRDEYTCFSGYEAMDLW	TGTCTAAGAGACGAGTACACTTGTTTCAGCGGTTACGAAGCTATGGATCTCTGG	IGHV1-15		IGHJ5	IGHD							CGLYARSTGTLTF	TGTGGTCTGTACGCAAGGAGTACGGGGACACTGACCTTC	IGLV8-13		IGLJ3	IGLC2
clonotype5727	clonotype5727_consensus_9190;clonotype5727_consensus_9191	1	0.000114103	CTTPKDYSDWCAGAAVLW	TGTACAACACCAAAGGACTATAGCGACTGGTGTGCAGGTGCTGCGGTTCTCTGG	IGHV1-15		IGHJ5	IGHD	CQSHKYAPPGF	TGTCAGTCGCATAAGTATGCACCTCCTGGTTTC	IGKV1-11		IGKJ2	IGKC
clonotype5733	clonotype5733_consensus_9202;clonotype5733_consensus_9203	1	0.000114103	CITGTHGGCGVDLGLDIW	TGTATAACAGGGACCCATGGCGGTTGCGGTGTTGATTTAGGGCTGGATATCTGG	IGHV1-15		IGHJ5	IGHM							CALYKGTGTYTYIF	TGTGCTCTGTATAAGGGAACTGGTACCTACACTTATATTTTC	IGLV8-16		IGLJ2	IGLC2
clonotype5748	clonotype5748_consensus_9232;clonotype5748_consensus_9233	1	0.000114103	CARGSSGCTNGFGTMHLW	TGTGCAAGAGGCTCTAGCGGTTGCACTAACGGCTTCGGCACTATGCATCTCTGG	IGHV1-15		IGHJ5								CALYKGSGTYTVPF	TGTGCTCTGTATAAGGGAAGTGGTACCTACACTGTTCCCTTC	IGLV8-19		IGLJ3	IGLC2
clonotype5749	clonotype5749_consensus_9234;clonotype5749_consensus_9235	1	0.000114103	CARGSGPSCNVGSTMDLW	TGTGCACGAGGCAGTGGTCCTAGTTGCAATGTTGGCTCCACTATGGATCTCTGG	IGHV1-15		IGHJ5	IGHM							CALKQGNSYYTWIF	TGTGCTCTGAAACAGGGAAATAGTTACTACACTTGGATTTTC	IGLV8-16		IGLJ2	IGLC2
clonotype5755	clonotype5755_consensus_9246;clonotype5755_consensus_9247	1	0.000114103	CANCVHYVGNCYYPPDLW	TGTGCGAATTGCGTTCACTATGTCGGTAACTGCTACTATCCTCCGGATCTCTGG	IGHV1-15		IGHJ5	IGHM							CALYKGSGSYTGIF	TGTGCTCTGTATAAGGGAAGTGGTAGCTACACTGGTATTTTC	IGLV8-16		IGLJ2	IGLC2
clonotype5756	clonotype5756_consensus_9248;clonotype5756_consensus_9249	1	0.000114103	CAKNDYAVCYGGISMDLW	TGTGCAAAAAATGACTATGCAGTTTGCTATGGCGGAATTTCTATGGATCTCTGG	IGHV1-15		IGHJ5	IGHD							CHLYKGSDSYTYIF	TGTCATCTGTATAAGGGAAGTGATAGCTACACTTATATTTTC	IGLV8-16		IGLJ2	IGLC2
clonotype5758	clonotype5758_consensus_9252;clonotype5758_consensus_9253	1	0.000114103	CARNLDSGCWIGCWMDLW	TGTGCGAGGAATCTCGATAGCGGTTGTTGGATCGGTTGCTGGATGGATCTCTGG	IGHV1-15		IGHJ5	IGHM							CALYVGSGFYIVIF	TGTGCTCTGTATGTGGGAAGTGGCTTCTACATTGTTATTTTC	IGLV8-16		IGLJ2	IGLC2
clonotype5759	clonotype5759_consensus_9254;clonotype5759_consensus_9255	1	0.000114103	CASYRYGASCGGLGMDVW	TGTGCATCCTATAGATATGGTGCTAGTTGCGGTGGACTCGGTATGGATGTCTGG	IGHV1-15	IGHD1	IGHJ5	IGHM							CLLYKGSGTGIDIF	TGTCTTCTGTATAAGGGAAGTGGTACCGGCATTGATATTTTC	IGLV8-16		IGLJ2	IGLC2
clonotype5777	clonotype5777_consensus_9292;clonotype5777_consensus_9293	1	0.000114103	CATTYNDYCFFETGMNLW	TGTGCAACTACGTATAATGACTATTGCTTTTTTGAAACTGGTATGAATCTCTGG	IGHV1-15		IGHJ5	IGHM							CALYKGSGTYTVIF	TGTGCTCTGTATAAGGGAAGTGGTACCTACACTGTTATTTTC	IGLV8-16		IGLJ2	IGLC2
clonotype5779	clonotype5779_consensus_9296;clonotype5779_consensus_9297	1	0.000114103	CATSRSSNCANVYGMRLW	TGTGCAACAAGTCGCAGTAGCAATTGTGCGAATGTCTATGGTATGAGGCTCTGG	IGHV1-15		IGHJ5	IGHD							CALYKGSGTETYIF	TGTGCGCTCTATAAGGGAAGTGGTACCGAGACTTATATTTTC	IGLV8-16		IGLJ2	IGLC2
clonotype5785	clonotype5785_consensus_9308;clonotype5785_consensus_9309	1	0.000114103	CVRVRFFVDYYYNAMDLW	TGTGTAAGAGTGAGGTTTTTTGTGGACTATTATTACAATGCTATGGATCTCTGG	IGHV1-15		IGHJ5	IGHM							CALYKGSGSYTFIF	TGTGCTCTGTATAAGGGAAGTGGTAGCTACACTTTCATTTTC	IGLV8-16		IGLJ2	IGLC2
clonotype5803	clonotype5803_consensus_9345;clonotype5803_consensus_9346	1	0.000114103	CARGDVAIAMVLVAMDVW	TGTGCAAGAGGCGATGTTGCTATAGCTATGGTGCTAGTTGCTATGGATGTCTGG	IGHV1-15	IGHD1	IGHJ5	IGHM	CFQALQSPYGF	TGTTTTCAAGCTTTACAATCTCCGTATGGTTTC	IGKV2-10		IGKJ2	IGKC
clonotype5809	clonotype5809_consensus_9357;clonotype5809_consensus_9358	1	0.000114103	CATLFYGASCYDDTMDLW	TGTGCAACATTATTCTATGGTGCTAGTTGCTATGATGACACCATGGATCTCTGG	IGHV1-15	IGHD1	IGHJ5	IGHM	CFQALQSPNGF	TGTTTTCAAGCTTTACAATCTCCGAATGGTTTC	IGKV2-10		IGKJ2	IGKC
clonotype5810	clonotype5810_consensus_9359;clonotype5810_consensus_9360	1	0.000114103	CASGTNCYSPDIYSIDFW	TGTGCATCGGGGACTAATTGCTATTCCCCCGACATATATAGTATAGATTTCTGG	IGHV1-15		IGHJ5	IGHD	CFQALQSPYGF	TGTTTTCAAGCTTTACAATCTCCGTATGGTTTC	IGKV2-10		IGKJ2	IGKC
clonotype5812	clonotype5812_consensus_9363;clonotype5812_consensus_9364;clonotype5812_consensus_9365	1	0.000114103	CATGEGAICDGYYYPMDLW	TGTGCAACAGGCGAAGGTGCTATCTGCGATGGCTATTACTATCCTATGGATCTCTGG	IGHV1-15		IGHJ5	IGHD							CQSSESSDLIF;CTLYKSSTNAPF	TGTCAGTCATCTGAGAGCAGTGATCTTATTTTC;TGTACTCTGTATAAAAGTAGTACTAATGCTCCCTTC	IGLV3-3;IGLV8-10	;	IGLJ2;IGLJ3	IGLC2;IGLC2
clonotype5831	clonotype5831_consensus_9405;clonotype5831_consensus_9406	1	0.000114103	CATVTYGRSCYDDYAMHLW	TGTGCAACGGTCACCTATGGTCGTAGTTGCTATGATGACTATGCTATGCATCTCTGG	IGHV1-15		IGHJ5	IGHD							CQSYDDRYTPIF	TGTCAGTCATACGATGACCGTTATACTCCAATTTTC	IGLV3-2		IGLJ2	IGLC2
clonotype5835	clonotype5835_consensus_9413;clonotype5835_consensus_9414	1	0.000114103	CARIFCDGNGCYQDAVNLW	TGTGCAAGAATCTTTTGCGATGGTAATGGTTGCTATCAGGATGCGGTAAATCTTTGG	IGHV1-15		IGHJ5	IGHD							CTLYKSSVLF	TGTACTCTGTATAAAAGTAGCGTTCTTTTC	IGLV8-10		IGLJ3	IGLC2
clonotype5841	clonotype5841_consensus_9426;clonotype5841_consensus_9427	1	0.000114103	CARGCDSSRCSYYYGMDLW	TGTGCAAGAGGCTGTGATTCCAGTCGTTGCAGTTATTACTATGGTATGGATCTCTGG	IGHV1-15		IGHJ5	IGHM							CQSADKIKHLFF	TGTCAGTCAGCTGACAAAATTAAGCATCTTTTCTTC	IGLV3-3		IGLJ3	IGLC2
clonotype5853	clonotype5853_consensus_9452;clonotype5853_consensus_9453	1	0.000114103	CAKDYSGDCVSGEYPMEIW	TGTGCGAAAGACTATAGTGGCGATTGCGTTAGCGGTGAATATCCTATGGAGATCTGG	IGHV1-15		IGHJ5	IGHM							CLLYKSSPNF	TGTCTTCTGTATAAAAGTAGTCCTAATTTC	IGLV8-10		IGLJ2	IGLC2
clonotype5861	clonotype5861_consensus_9469;clonotype5861_consensus_9470;clonotype5861_consensus_9471	1	0.000114103	CAGEHSGCYTGPSGTMEVW	TGTGCAGGAGAGCATAGCGGTTGTTATACTGGCCCTTCGGGGACTATGGAGGTCTGG	IGHV1-15		IGHJ5	IGHD							CALGKSGGWTFIF;CSLYKSSPDF	TGTGCTCTAGGGAAAAGTGGTGGTTGGACGTTTATTTTC;TGTTCTCTATATAAAAGTAGTCCGGATTTC	IGLV8-18;IGLV8-10	;	IGLJ2;IGLJ2	IGLC2;IGLC2
clonotype5865	clonotype5865_consensus_9479;clonotype5865_consensus_9480	1	0.000114103	CATGQTNDYYKGYYAMDLW	TGTGCAACAGGCCAAACGAACGATTACTATAAGGGTTACTATGCTATGGATCTCTGG	IGHV1-15		IGHJ5	IGHD							CQSADSIDNVPF	TGTCAGTCAGCTGACAGCATTGATAATGTTCCCTTC	IGLV3-3		IGLJ3	IGLC2
clonotype5870	clonotype5870_consensus_9490;clonotype5870_consensus_9491	1	0.000114103	CARGNGRNGNWKTNGMDLW	TGTGCAAGAGGCAACGGTAGAAATGGCAATTGGAAGACGAATGGTATGGATCTCTGG	IGHV1-15		IGHJ5	IGHD							CQSVDSIDNLLF	TGTCAGTCAGTTGACAGCATTGATAATCTCCTTTTC	IGLV3-3		IGLJ2	IGLC2
clonotype5888	clonotype5888_consensus_9529;clonotype5888_consensus_9530	1	0.000114103	CVTGYSGGANSPWNDMDLW	TGTGTAACAGGTTATAGTGGTGGTGCTAATTCTCCTTGGAATGATATGGATCTCTGG	IGHV1-15		IGHJ5	IGHD							CALYKTSANIF	TGTGCTCTTTATAAAACTAGTGCTAATATTTTC	IGLV8-13		IGLJ2	IGLC2
clonotype5891	clonotype5891_consensus_9537;clonotype5891_consensus_9538	1	0.000114103	CVTGDHTTCFSYSDKMDLW	TGTGTAACAGGGGACCATACTACTTGTTTTAGCTATAGTGATAAAATGGATCTCTGG	IGHV1-15		IGHJ5	IGHM							CALYQSSANVF	TGTGCTCTGTATCAAAGTAGTGCTAATGTTTTC	IGLV8-13		IGLJ2	IGLC2
clonotype5900	clonotype5900_consensus_9558;clonotype5900_consensus_9559	1	0.000114103	CATGHYSCDEIGFYGMNLW	TGTGCAACAGGCCACTATAGTTGCGATGAGATCGGGTTCTATGGTATGAATCTCTGG	IGHV1-15		IGHJ5	IGHD							CSVDKSSGHIF	TGTAGTGTAGATAAAAGTAGTGGCCATATTTTC	IGLV8-10		IGLJ2	IGLC2
clonotype5924	clonotype5924_consensus_9607;clonotype5924_consensus_9608	1	0.000114103	CAATVGSGCVGVYWAVDLW	TGTGCAGCAACCGTTGGTAGCGGTTGCGTTGGCGTCTACTGGGCGGTGGATCTCTGG	IGHV1-15		IGHJ5	IGHM							CGLGKSGGTIF	TGTGGTCTAGGGAAAAGTGGTGGTACTATTTTC	IGLV8-16		IGLJ2	IGLC2
clonotype5926	clonotype5926_consensus_9612;clonotype5926_consensus_9613;clonotype5926_consensus_9614	1	0.000114103	CVVGYCFSWPDEYGVGHLW	TGTGTGGTAGGCTATTGTTTTAGTTGGCCTGATGAGTACGGAGTGGGGCATCTCTGG	IGHV1-15		IGHJ5	IGHM							CNLGKSGGQNIF;CTLYKSSGNIF	TGTAATCTAGGGAAAAGTGGTGGTCAGAATATTTTC;TGTACTCTGTATAAAAGTAGTGGTAATATTTTT	IGLV8-18;IGLV8-10	;	IGLJ2;IGLJ2	IGLC2;IGLC2
clonotype5936	clonotype5936_consensus_9634;clonotype5936_consensus_9635	1	0.000114103	CAPDYSGCYSGDILRMNLW	TGTGCCCCCGACTATAGCGGTTGCTATAGCGGTGACATCCTAAGAATGAATCTCTGG	IGHV1-15	IGHD2	IGHJ5	IGHM							CTLYKNSANIF	TGTACTCTGTATAAAAATAGTGCTAATATTTTC	IGLV8-10		IGLJ2	IGLC2
clonotype5944	clonotype5944_consensus_9651;clonotype5944_consensus_9652	1	0.000114103	CAKGSGVLVAIKEILMDLW	TGTGCTAAAGGTTCGGGGGTGCTAGTTGCTATAAAGGAGATTCTAATGGATCTCTGG	IGHV1-15		IGHJ5	IGHD							CQSADSIDNASPF	TGTCAGTCAGCTGACAGCATTGATAATGCTAGTCCCTTC	IGLV3-3		IGLJ3	IGLC2
clonotype5946	clonotype5946_consensus_9656;clonotype5946_consensus_9657	1	0.000114103	CATGVGASCGFSGYNMDLW	TGTGCAACAGGCGTTGGTGCTAGTTGCGGTTTTAGCGGCTATAATATGGATCTCTGG	IGHV1-15		IGHJ5	IGHD							CALYKSSVVPF	TGTGCTCTGTATAAAAGTAGTGTTGTTCCCTTC	IGLV8-10		IGLJ3	IGLC2
clonotype5960	clonotype5960_consensus_9688;clonotype5960_consensus_9689	1	0.000114103	CATDWSYRFGCEWGSMDLW	TGTGCAACAGACTGGAGTTATCGTTTTGGTTGCGAATGGGGTTCAATGGATCTCTGG	IGHV1-15		IGHJ5	IGHM							CTLYKSSAKFF	TGTACTCTGTATAAAAGTAGTGCTAAGTTTTTC	IGLV8-10		IGLJ2	IGLC2
clonotype5963	clonotype5963_consensus_9694;clonotype5963_consensus_9695	1	0.000114103	CATDVSGCYSGYDQFEHLW	TGTGCAACAGACGTTAGCGGTTGCTATAGCGGTTACGACCAATTTGAACATCTCTGG	IGHV1-15	IGHD2	IGHJ5	IGHM							CALYKSSANNF	TGTGCTCTGTATAAAAGTAGTGCTAATAACTTC	IGLV8-13		IGLJ2	IGLC2
clonotype5965	clonotype5965_consensus_9700;clonotype5965_consensus_9701	1	0.000114103	CVRGIGDSGCDSVYCLDLW	TGTGTAAGAGGCATCGGCGATAGCGGTTGCGATAGTGTTTATTGTCTTGATCTCTGG	IGHV1-15		IGHJ5	IGHM							CALGKNDRIIF	TGTGCTCTGGGGAAAAATGACCGTATTATTTTC	IGLV8-18		IGLJ2	IGLC2
clonotype5969	clonotype5969_consensus_9708;clonotype5969_consensus_9709	1	0.000114103	CARNIDDLGCLNDGATDLW	TGTGCAAGAAATATCGATGATTTGGGTTGCCTTAATGACGGGGCTACGGATCTCTGG	IGHV1-15		IGHJ5	IGHM							CALCKNNVKIF	TGTGCTCTGTGTAAAAATAATGTTAAGATTTTC	IGLV8-13		IGLJ2	IGLC2
clonotype5989	clonotype5989_consensus_9749;clonotype5989_consensus_9750	1	0.000114103	CATGLSGSCLDAPYAMDLW	TGTGCAACAGGCCTGAGTGGTAGTTGCCTCGATGCTCCCTATGCAATGGATCTCTGG	IGHV1-15		IGHJ5	IGHM							CTLYKSSTVPF	TGTACTCTGTATAAAAGTAGTACTGTTCCCTTC	IGLV8-10		IGLJ3	IGLC2
clonotype6000	clonotype6000_consensus_9771;clonotype6000_consensus_9772	1	0.000114103	CGRGNVYNVCFNGYYMELW	TGTGGAAGAGGCAATGTGTATAACGTTTGCTTTAATGGTTACTATATGGAGCTCTGG	IGHV1-15		IGHJ5								CVLYKNSANIF	TGTGTTTTGTATAAAAATAGTGCTAATATTTTC	IGLV8-13		IGLJ2	IGLC2
clonotype6008	clonotype6008_consensus_9789;clonotype6008_consensus_9790	1	0.000114103	CATGYDGWCTDASYGMDFW	TGTGCAACAGGCTATGATGGTTGGTGCACGGACGCGTCGTATGGCATGGATTTTTGG	IGHV1-15		IGHJ5	IGHM							CVLYKSSTNVPF	TGTGTTCTGTATAAAAGTAGCACTAATGTTCCCTTC	IGLV8-18		IGLJ3	IGLC2
clonotype6028	clonotype6028_consensus_9833;clonotype6028_consensus_9834	1	0.000114103	CAAGYGGGCYDEGFVLDLW	TGCGCAGCAGGCTACGGTGGTGGTTGCTATGATGAAGGTTTTGTTTTGGATCTCTGG	IGHV1-15		IGHJ5	IGHM							CALYTSSTTVPF	TGTGCTCTGTATACAAGTAGTACCACTGTTCCCTTC	IGLV8-13		IGLJ3	IGLC2
clonotype6031	clonotype6031_consensus_9839;clonotype6031_consensus_9840	1	0.000114103	CARGVYSNCYPGGSAMDRW	TGTGCAAGAGGCGTGTATAGCAATTGCTATCCAGGTGGCTCTGCGATGGATCGCTGG	IGHV1-15		IGHJ5	IGHM							CALGKSGGTVAF	TGTGCTCTGGGGAAAAGTGGTGGTACTGTTGCCTTC	IGLV8-18		IGLJ3	IGLC2
clonotype6035	clonotype6035_consensus_9847;clonotype6035_consensus_9848	1	0.000114103	CVRGYGSSCYLGTYTMNLW	TGTGTAAGAGGCTACGGTTCTAGTTGCTATTTAGGTACCTATACTATGAATCTCTGG	IGHV1-15		IGHJ5	IGHD							CALGKSGGTNIF	TGTGCTCTAGGGAAAAGTGGTGGTACTAATATTTTC	IGLV8-18		IGLJ2	IGLC2
clonotype6039	clonotype6039_consensus_9855;clonotype6039_consensus_9856	1	0.000114103	CGRGDYRDVSVFIDAMDLW	TGTGGAAGAGGCGACTATAGGGATGTTAGTGTTTTTATTGATGCTATGGATCTCTGG	IGHV1-15		IGHJ5	IGHM							CNLYKSSTNVAF	TGTAATCTGTATAAAAGTAGTACTAATGTTGCCTTC	IGLV8-10		IGLJ3	IGLC2
clonotype6045	clonotype6045_consensus_9867;clonotype6045_consensus_9868	1	0.000114103	CARSYWTSCGLVLRKMDLW	TGCGCAAGATCTTACTGGACCAGTTGTGGTCTTGTTTTACGGAAGATGGATCTCTGG	IGHV1-15		IGHJ5	IGHM							CALYKSCSDVPF	TGTGCTCTGTATAAAAGTTGTAGTGATGTTCCCTTC	IGLV8-18		IGLJ3	IGLC2
clonotype6065	clonotype6065_consensus_9907;clonotype6065_consensus_9908	1	0.000114103	CATGGGGASCYPTYVMDLW	TGTGCAACGGGTGGCGGTGGTGCTAGCTGCTACCCCACATATGTTATGGATCTCTGG	IGHV1-15		IGHJ5	IGHM							CALYKSSGNVPF	TGTGCTCTCTATAAAAGTAGTGGTAATGTTCCCTTC	IGLV8-13		IGLJ3	IGLC2
clonotype6074	clonotype6074_consensus_9926;clonotype6074_consensus_9927	1	0.000114103	CVRGRYGSSCNLMDPIDRW	TGTGTAAGAGGCAGGTATGGTTCTAGTTGCAATTTAATGGATCCTATAGACCGATGG	IGHV1-15		IGHJ5								CALYKSNTNVPF	TGTGCTCTCTATAAAAGTAATACTAATGTTCCCTTC	IGLV8-19		IGLJ3	IGLC2
clonotype6090	clonotype6090_consensus_9961;clonotype6090_consensus_9962	1	0.000114103	CAAIAGYGACSYDYGMDLW	TGTGCAGCTATTGCAGGCTATGGTGCTTGTTCGTATGACTATGGTATGGATCTCTGG	IGHV1-15		IGHJ5	IGHD							CTLGKSGATNIF	TGTACTCTAGGGAAAAGTGGTGCTACTAATATTTTC	IGLV8-18		IGLJ2	IGLC2
clonotype6091	clonotype6091_consensus_9963;clonotype6091_consensus_9964	1	0.000114103	CAKCDDTCWRGYFYDTRLW	TGTGCAAAATGTGATGACACTTGCTGGCGCGGTTACTTCTATGACACGCGATTATGG	IGHV1-15		IGHJ5	IGHM							CALYKSTGNVPF	TGTGCTCTGTATAAAAGTACTGGTAATGTTCCCTTC	IGLV8-13		IGLJ3	IGLC2
clonotype6094	clonotype6094_consensus_9969;clonotype6094_consensus_9970	1	0.000114103	CARVGYGDLCSDAGGLDLW	TGTGCAAGGGTCGGCTATGGTGATCTCTGCTCTGATGCGGGTGGTTTGGATCTCTGG	IGHV1-15		IGHJ5	IGHD							CTLYQSSGNDIF	TGTACTCTGTACCAAAGTAGTGGTAATGATATTTTC	IGLV8-10		IGLJ2	IGLC2
clonotype6100	clonotype6100_consensus_9981;clonotype6100_consensus_9982	1	0.000114103	CVLNSHGDSCHGWSAMALW	TGTGTCCTAAATAGCCATGGTGATAGTTGTCATGGTTGGAGTGCTATGGCTCTCTGG	IGHV1-15		IGHJ5	IGHM							CTLYQSSGNVPF	TGTACTCTGTACCAAAGTAGTGGTAATGTTCCCTTC	IGLV8-10		IGLJ3	IGLC2
clonotype6101	clonotype6101_consensus_9983;clonotype6101_consensus_9984	1	0.000114103	CAPNYGAFCDVLYYAMDLW	TGTGCACCAAACTATGGTGCGTTTTGCGATGTGTTGTACTATGCCATGGATCTCTGG	IGHV1-15		IGHJ5	IGHM							CALYKSSTEVPF	TGTGCTCTGTATAAAAGTAGTACTGAAGTTCCCTTC	IGLV8-13		IGLJ3	IGLC2
clonotype6115	clonotype6115_consensus_10012;clonotype6115_consensus_10013	1	0.000114103	CRTGRYSCWASYPDAMHLW	TGTAGAACAGGCCGGTATAGTTGCTGGGCCAGTTACCCAGATGCTATGCATCTCTGG	IGHV1-15		IGHJ5	IGHM							CDLGKSGGTTIF	TGTGATCTAGGGAAGAGTGGTGGTACTACAATTTTC	IGLV8-18		IGLJ2	IGLC2
clonotype6116	clonotype6116_consensus_10014;clonotype6116_consensus_10015	1	0.000114103	CATGHDYSDCYSGYGMHLW	TGTGCAACAGGACATGACTATAGCGATTGCTATAGCGGTTACGGAATGCATCTCTGG	IGHV1-15	IGHD2	IGHJ5	IGHD							CTLYASSANVPF	TGTACTCTCTATGCAAGTAGTGCTAATGTTCCCTTC	IGLV8-13		IGLJ3	IGLC2
clonotype6117	clonotype6117_consensus_10016;clonotype6117_consensus_10017	1	0.000114103	CVTGDTSSCYYYYYAMDLW	TGTGTAACAGGCGATACTTCTAGTTGCTATTATTATTACTATGCTATGGATCTCTGG	IGHV1-15		IGHJ5	IGHM							CALYKSSAVLPF	TGTGCTCTATATAAAAGTAGTGCTGTTCTTCCCTTC	IGLV8-13		IGLJ3	IGLC2
clonotype6118	clonotype6118_consensus_10018;clonotype6118_consensus_10019	1	0.000114103	CVRGYGISCYDKDYAGDLW	TGTGTAAGAGGCTATGGTATTAGTTGCTATGATAAAGACTATGCTGGGGATCTCTGG	IGHV1-15		IGHJ5	IGHM							CTLWKSSENVPF	TGTACTCTGTGGAAAAGTAGTGAAAATGTTCCCTTC	IGLV8-18		IGLJ3	IGLC2
clonotype6119	clonotype6119_consensus_10020;clonotype6119_consensus_10021	1	0.000114103	CARCECNIPSIYYWGMDLW	TGTGCAAGATGCGAGTGCAATATACCTTCTATATATTACTGGGGTATGGATCTCTGG	IGHV1-15		IGHJ5	IGHM							CSLYQSIGNIPC	TGTTCTCTGTATCAAAGTATTGGTAATATTCCCTGC	IGLV8-10		IGLJ3	IGLC2
clonotype6121	clonotype6121_consensus_10024;clonotype6121_consensus_10025	1	0.000114103	CATGGCYSGYLLDYTMDLW	TGTGCAACAGGCGGTTGCTATAGCGGTTACCTTTTAGACTATACTATGGATCTCTGG	IGHV1-15	IGHD2	IGHJ5	IGHD							CTLYKSTANVPF	TGTACTCTGTATAAAAGTACTGCTAATGTTCCCTTC	IGLV8-10		IGLJ3	IGLC2
clonotype6123	clonotype6123_consensus_10028;clonotype6123_consensus_10029	1	0.000114103	CATGFSYEDGWWTDAMALW	TGTGCAACAGGCTTTAGCTATGAGGACGGGTGGTGGACCGATGCTATGGCTCTCTGG	IGHV1-15		IGHJ5	IGHM							CALYKSSANTIF	TGTGCTCTGTATAAAAGTAGTGCTAATACTATTTTC	IGLV8-13		IGLJ2	IGLC2
clonotype6124	clonotype6124_consensus_10030;clonotype6124_consensus_10031	1	0.000114103	CATGVSSACYNDYGTPHLW	TGTGCAACAGGTGTGAGTAGTGCTTGTTATAACGATTACGGAACGCCGCATCTCTGG	IGHV1-15		IGHJ5	IGHD							CALYKGGYSYIF	TGTGCTCTGTATAAGGGAGGATACAGTTATATTTTC	IGLV8-18		IGLJ2	IGLC2
clonotype6127	clonotype6127_consensus_10036;clonotype6127_consensus_10037	1	0.000114103	CATGWNSGCGSGEGGGGDW	TGTGCAACAGGCTGGAATAGCGGTTGCGGTAGCGGTGAAGGAGGGGGGGGGGACTGG	IGHV1-15		IGHJ5	IGHM							CTLYKGSGIYTF	TGTACTCTGTATAAGGGAAGTGGTATCTACACTTTC	IGLV8-16		IGLJ2	IGLC2
clonotype6131	clonotype6131_consensus_10044;clonotype6131_consensus_10045	1	0.000114103	CATNRASCYDVLDYAMDVW	TGTGCAACGAATCGTGCCAGTTGCTATGATGTCTTAGACTACGCTATGGATGTCTGG	IGHV1-15		IGHJ5	IGHM							CALYKSSANVPF	TGTGCTCTGTATAAAAGTAGTGCTAATGTTCCCTTC	IGLV8-13		IGLJ3	IGLC2
clonotype6132	clonotype6132_consensus_10046;clonotype6132_consensus_10047	1	0.000114103	CGRDYDVFCSGDLNDMYLW	TGTGGAAGAGACTATGATGTTTTTTGTAGTGGTGACTTGAATGATATGTATCTCTGG	IGHV1-15		IGHJ5	IGHM							CGLYKSSGNVPF	TGTGGTCTGTATAAAAGTAGTGGTAATGTTCCCTTC	IGLV8-13		IGLJ3	IGLC2
clonotype6133	clonotype6133_consensus_10048;clonotype6133_consensus_10049	1	0.000114103	CTRTLGGGCPSYGFNMDLW	TGTACAAGAACCCTGGGTGGTGGTTGCCCTTCTTATGGCTTTAACATGGATCTCTGG	IGHV1-15		IGHJ5	IGHM							CTLGKSCTNVPF	TGTACTCTGGGGAAAAGTTGTACTAATGTTCCCTTC	IGLV8-19		IGLJ3	IGLC2
clonotype6148	clonotype6148_consensus_10082;clonotype6148_consensus_10083	1	0.000114103	CVFNIRGQACEYGVDMDLW	TGTGTATTTAATATTCGTGGTCAGGCTTGCGAGTATGGCGTTGACATGGATCTCTGG	IGHV1-15		IGHJ5								CSLYESNTNVIF	TGTAGTCTGTATGAAAGTAATACTAATGTTATTTTC	IGLV8-10		IGLJ2	IGLC2
clonotype6154	clonotype6154_consensus_10095;clonotype6154_consensus_10096;clonotype6154_consensus_10097	1	0.000114103	CARPRGNGNTCYWYAMYLW	TGTGCACGTCCTCGTGGCAATGGTAATACTTGCTATTGGTATGCTATGTATCTCTGG	IGHV1-15		IGHJ5	IGHD	CLQHNSAPNGF	TGTTTGCAGCATAATAGTGCACCGAATGGTTTC	IGKV1-11		IGKJ2	IGKC	CTLYKSSGNDIF	TGTACTCTGTATAAAAGTAGTGGTAATGATATTTTC	IGLV8-10		IGLJ2	IGLC2
clonotype6157	clonotype6157_consensus_10102;clonotype6157_consensus_10103	1	0.000114103	CERGYCWRWDSNCHIANLW	TGTGAAAGAGGCTATTGCTGGAGGTGGGATAGTAATTGCCATATCGCGAATCTCTGG	IGHV1-15		IGHJ5	IGHM							CTLYKSSGNIPF	TGTACTCTGTATAAAAGTAGTGGTAATATTCCCTTC	IGLV8-10		IGLJ3	IGLC2
clonotype6159	clonotype6159_consensus_10106;clonotype6159_consensus_10107	1	0.000114103	CAAGNGPSCYDYFNAPDLW	TGTGCAGCAGGCAATGGTCCTAGTTGCTATGACTATTTCAATGCCCCGGATCTCTGG	IGHV1-15		IGHJ5	IGHM							CTLYKSSANNIF	TGTACTCTGTATAAAAGTAGTGCTAATAATATTTTC	IGLV8-10		IGLJ2	IGLC2
clonotype6162	clonotype6162_consensus_10112;clonotype6162_consensus_10113;clonotype6162_consensus_10114	1	0.000114103	CAGFIYTYECWYCNAMDLW	TGTGCAGGATTCATCTATACCTATGAGTGTTGGTATTGCAATGCTATGGATCTCTGG	IGHV1-15		IGHJ5	IGHM	CVQHNSAPWTF	TGTGTGCAGCATAATAGTGCACCGTGGACGTTC	IGKV1-11		IGKJ1	IGKC	CALEKSSANVIF	TGTGCTCTGGAGAAAAGTAGTGCGAATGTTATTTTC	IGLV8-13		IGLJ2	IGLC2
clonotype6163	clonotype6163_consensus_10115;clonotype6163_consensus_10116	1	0.000114103	CSKNDYSGCYSGAYAMDLW	TGTTCAAAAAATGACTATAGCGGTTGCTATAGCGGTGCCTATGCTATGGATCTCTGG	IGHV1-15	IGHD2	IGHJ5	IGHM							CAVYTSSTNVAF	TGTGCTGTGTATACCAGTAGTACTAATGTTGCCTTC	IGLV8-13		IGLJ3	IGLC2
clonotype6165	clonotype6165_consensus_10119;clonotype6165_consensus_10120	1	0.000114103	CATDESVCDTGYSGALGLW	TGTGCAACAGACGAGAGCGTCTGCGATACTGGTTACAGCGGAGCTTTGGGTCTCTGG	IGHV1-15		IGHJ5	IGHM							CTLYKSRDNVIF	TGTACTCTCTATAAAAGTAGAGATAATGTTATTTTC	IGLV8-10		IGLJ2	IGLC2
clonotype6175	clonotype6175_consensus_10140;clonotype6175_consensus_10141	1	0.000114103	CAVTIGASCYIANPDMDLW	TGTGCAGTCACGATAGGTGCTAGTTGCTATATTGCCAACCCCGATATGGATCTCTGG	IGHV1-15		IGHJ5	IGHM							CTLYKSTGNVPF	TGTACTCTGTATAAAAGTACTGGTAATGTTCCCTTC	IGLV8-10		IGLJ3	IGLC2
clonotype6179	clonotype6179_consensus_10148;clonotype6179_consensus_10149	1	0.000114103	CVKCSDDSCYDDVAVMDLW	TGTGTAAAATGTAGTGATGATAGTTGTTATGATGACGTCGCAGTTATGGATCTCTGG	IGHV1-15		IGHJ5	IGHM							CTLYKDSPHVPF	TGTACTTTGTATAAAGATAGTCCCCACGTTCCCTTC	IGLV8-10		IGLJ3	IGLC2
clonotype6192	clonotype6192_consensus_10174;clonotype6192_consensus_10175;clonotype6192_consensus_10176	1	0.000114103	CATGYDAKCYVDFHPMKLW	TGTGCAACAGGCTATGATGCTAAGTGCTACGTAGATTTCCACCCTATGAAACTCTGG	IGHV1-15		IGHJ5								CALYKGSGDYTYIF;CTLYKSSGNVPF	TGTGCTCTGTATAAGGGAAGTGGTGACTACACTTATATTTTC;TGTACTCTGTATAAAAGTAGTGGTAATGTTCCCTTC	IGLV8-16;IGLV8-10	;	IGLJ2;IGLJ3	IGLC2;IGLC2
clonotype6197	clonotype6197_consensus_10186;clonotype6197_consensus_10187	1	0.000114103	CAKNEYSGCWTGPNAMDLW	TGTGCAAAAAATGAGTATAGCGGTTGCTGGACCGGTCCTAATGCTATGGATCTCTGG	IGHV1-15		IGHJ5	IGHD							CFLFQSDTDIPF	TGTTTTCTGTTTCAAAGTGATACGGATATTCCCTTC	IGLV8-13		IGLJ3	IGLC2
clonotype6205	clonotype6205_consensus_10203;clonotype6205_consensus_10204;clonotype6205_consensus_10205	1	0.000114103	CARGFDSVSISGCYSMNLW	TGTGCAAGAGGCTTCGATAGCGTTTCCATTAGTGGTTGCTATAGTATGAATCTCTGG	IGHV1-15		IGHJ5	IGHM	CQQNKESLYGF	TGCCAGCAAAATAAAGAATCTCTGTATGGTTTC	IGKV2-13		IGKJ2	IGKC	CALYKSSENVPF	TGTGCTCTGTATAAAAGTAGTGAGAATGTGCCCTTC	IGLV8-13		IGLJ3	IGLC2
clonotype6206	clonotype6206_consensus_10206;clonotype6206_consensus_10207	1	0.000114103	CATGGALGDCISGYGVDLW	TGTGCAACAGGCGGCGCCTTGGGCGATTGTATTAGCGGTTATGGTGTGGATCTCTGG	IGHV1-15		IGHJ5	IGHD							CSLYKSSADVPF	TGTAGTCTGTATAAAAGTAGTGCGGATGTTCCCTTC	IGLV8-10		IGLJ3	IGLC2
clonotype6219	clonotype6219_consensus_10234;clonotype6219_consensus_10235	1	0.000114103	CTGCWVGCDTGLFNVINFW	TGTACAGGGTGCTGGGTCGGTTGCGATACCGGTCTCTTTAATGTTATAAATTTTTGG	IGHV1-15		IGHJ5	IGHD							CALYKTSGNVPF	TGTGCTCTGTATAAAACTAGTGGTAATGTTCCCTTC	IGLV8-13		IGLJ3	IGLC2
clonotype6227	clonotype6227_consensus_10252;clonotype6227_consensus_10253	1	0.000114103	CARGLWDSSCYCPYVMDLW	TGTGCAAGAGGCCTCTGGGATAGTAGTTGCTATTGTCCCTATGTCATGGATCTCTGG	IGHV1-15		IGHJ5	IGHM	CQQYNNNPYDF	TGTCAGCAATATAATAATAATCCATATGATTTC	IGKV1-11		IGKJ2	IGKC
clonotype6235	clonotype6235_consensus_10268;clonotype6235_consensus_10269	1	0.000114103	CGRDSWNVWYADLGFMDLW	TGTGGAAGAGATTCTTGGAATGTATGGTATGCCGATTTAGGTTTTATGGATCTCTGG	IGHV1-15		IGHJ5	IGHM	CQQYTSAPYGF	TGTCAGCAGTATACCAGTGCACCGTATGGTTTC	IGKV1-11		IGKJ2	IGKC
clonotype6241	clonotype6241_consensus_10281;clonotype6241_consensus_10282	1	0.000114103	CATNYGSSSGSAWDAIKVW	TGTGCAACAAACTATGGTAGTAGTTCCGGTAGTGCTTGGGATGCTATTAAAGTCTGG	IGHV1-15		IGHJ5		CFQHSSAPYGF	TGTTTTCAGCATAGCAGTGCACCGTATGGTTTC	IGKV1-11		IGKJ2	IGKC
clonotype6248	clonotype6248_consensus_10297;clonotype6248_consensus_10298;clonotype6248_consensus_10299	1	0.000114103	CATEINLLKNPRYYAMDLW	TGTGCAACTGAGATAAACCTCCTAAAAAACCCAAGGTACTATGCTATGGATCTCTGG	IGHV1-15		IGHJ5		CLQHNSAPHGF;CQQYKEFPNGF	TGTTTGCAGCATAATAGTGCACCTCATGGTTTC;TGCCAGCAATATAAAGAATTTCCGAATGGTTTC	IGKV1-11;IGKV2-13	;	IGKJ2;IGKJ2	IGKC;IGKC
clonotype6249	clonotype6249_consensus_10300;clonotype6249_consensus_10301	1	0.000114103	CATPYSGCKGGAPAWMDLW	TGTGCAACACCCTATAGTGGTTGCAAAGGCGGTGCCCCGGCGTGGATGGATCTCTGG	IGHV1-15		IGHJ5								CTLYKSSANALIF	TGCACTCTGTATAAAAGTAGTGCTAATGCGCTTATTTTC	IGLV8-10		IGLJ2	IGLC2
clonotype6252	clonotype6252_consensus_10308;clonotype6252_consensus_10309	1	0.000114103	CARNCYNYGVNCVDTMDLW	TGTGCAAGAAATTGCTATAACTATGGTGTCAATTGCGTTGATACTATGGATCTCTGG	IGHV1-15		IGHJ5	IGHM	CQQHHSSPYGF	TGTCAGCAGCATCATAGTTCACCGTATGGTTTC	IGKV1-11		IGKJ2	IGKC
clonotype6260	clonotype6260_consensus_10325;clonotype6260_consensus_10326	1	0.000114103	CATGGCYSGSENSYLMDLW	TGTGCAACGGGCGGTTGCTATAGCGGTTCCGAGAATTCCTATCTTATGGATCTCTGG	IGHV1-15	IGHD2	IGHJ5	IGHM	CQQDNSPPYGF	TGTCAGCAGGATAATAGTCCACCGTATGGTTTC	IGKV1-11		IGKJ2	IGKC
clonotype6263	clonotype6263_consensus_10331;clonotype6263_consensus_10332	1	0.000114103	CATGVGGSCYDDDGSMDLW	TGTGCAACAGGCGTAGGTGGTAGTTGTTATGATGATGATGGCTCAATGGATCTCTGG	IGHV1-15		IGHJ5	IGHD							CTLYKSSANGNIF	TGTACTCTGTATAAAAGTAGTGCTAATGGTAATATTTTC	IGLV8-10		IGLJ2	IGLC2
clonotype6265	clonotype6265_consensus_10335;clonotype6265_consensus_10336	1	0.000114103	CATEGGGSGGTCNYHLDVW	TGTGCAACAGAAGGCGGCGGTAGTGGTGGTACTTGTAATTATCACCTGGATGTCTGG	IGHV1-15		IGHJ5	IGHM	CLQYGSTPYGF	TGTTTGCAGTATGGCAGTACACCGTATGGTTTC	IGKV1-11		IGKJ2	IGKC
clonotype6269	clonotype6269_consensus_10343;clonotype6269_consensus_10344	1	0.000114103	CANVRGGNSCYRYGGMDLW	TGTGCAAATGTTAGGGGTGGTAATAGTTGCTACCGTTACGGAGGTATGGATCTCTGG	IGHV1-15		IGHJ5	IGHM	CQQYNNVPYGF	TGTCAGCAGTATAATAATGTACCGTATGGATTC	IGKV1-11		IGKJ2	IGKC
clonotype6271	clonotype6271_consensus_10347;clonotype6271_consensus_10348	1	0.000114103	CATGIDSGCWSGDGVMNLW	TGTGCAACAGGAATCGATAGCGGTTGCTGGAGCGGTGACGGAGTGATGAATCTCTGG	IGHV1-15		IGHJ5	IGHM							CVLYKGSGRYTFPL	TGTGTTTTGTATAAGGGAAGTGGTAGGTACACTTTTCCCCTC	IGLV8-16		IGLJ3	IGLC2
clonotype6272	clonotype6272_consensus_10349;clonotype6272_consensus_10350	1	0.000114103	CATGVGVGCESGSGSMDLW	TGTGCAACAGGCGTGGGTGTTGGTTGCGAGAGTGGTAGCGGAAGTATGGATCTCTGG	IGHV1-15		IGHJ5	IGHD							CALYKGSGSGTYIF	TGTGCTCTCTATAAGGGAAGTGGTAGCGGCACTTATATTTTC	IGLV8-18		IGLJ2	IGLC2
clonotype6281	clonotype6281_consensus_10367;clonotype6281_consensus_10368	1	0.000114103	CATGYNANCYDGGGAPDLW	TGTGCAACAGGCTATAATGCTAATTGCTATGATGGGGGGGGGGCGCCGGATCTCTGG	IGHV1-15		IGHJ5								CALYKGSGSLTYTF	TGTGCTCTGTATAAGGGAAGTGGTAGTCTCACTTATACTTTC	IGLV8-18		IGLJ2	IGLC2
clonotype6284	clonotype6284_consensus_10373;clonotype6284_consensus_10374	1	0.000114103	CATGVNSGCGGGHGGMNLW	TGTGCAACGGGCGTAAATAGTGGTTGCGGTGGGGGTCACGGAGGTATGAATCTCTGG	IGHV1-15		IGHJ5	IGHM							CGLYKGGVRYTFPV	TGTGGTCTGTATAAGGGAGGTGTTAGGTACACTTTTCCCGTC	IGLV8-18		IGLJ3	IGLC2
clonotype6293	clonotype6293_consensus_10391;clonotype6293_consensus_10392	1	0.000114103	CATGRDSDCWDWYGFMNLW	TGTGCAACAGGCCGCGATAGCGATTGCTGGGATTGGTACGGATTTATGAATCTCTGG	IGHV1-15		IGHJ5	IGHM							CLLYKGSGTYTYIF	TGTCTTCTGTATAAGGGAAGTGGTACCTACACTTATATTTTC	IGLV8-16		IGLJ2	IGLC2
clonotype6298	clonotype6298_consensus_10402;clonotype6298_consensus_10403	1	0.000114103	CAKAYGAGCYSFYGTMDLW	TGTGCAAAAGCCTATGGTGCTGGTTGCTATTCCTTTTACGGTACTATGGATCTCTGG	IGHV1-15		IGHJ5	IGHD							CALYKGSGSDTYIF	TGTGCTCTGTATAAGGGAAGTGGTAGCGACACTTATATTTTC	IGLV8-16		IGLJ2	IGLC2
clonotype6299	clonotype6299_consensus_10404;clonotype6299_consensus_10405	1	0.000114103	CATGYWYGATCYVYTMDLW	TGTGCAACAGGCTACTGGTATGGTGCTACTTGCTATGTCTATACTATGGATCTCTGG	IGHV1-15		IGHJ5	IGHM	CQQYNSAPPYGF	TGTCAGCAGTATAATAGTGCACCTCCGTATGGTTTC	IGKV1-11		IGKJ2	IGKC
clonotype6303	clonotype6303_consensus_10412;clonotype6303_consensus_10413	1	0.000114103	CATGYGHDCGSGDGIGNLW	TGTGCAACAGGCTATGGTCACGATTGTGGCAGTGGAGACGGTATTGGAAATCTCTGG	IGHV1-15		IGHJ5	IGHD							CALYKGSGTYTYFF	TGTGCTCTGTATAAGGGAAGTGGTACCTACACTTATTTTTTC	IGLV8-16		IGLJ2	IGLC2
clonotype6333	clonotype6333_consensus_10472;clonotype6333_consensus_10473	1	0.000114103	CARGVDSGCWDGSGVLKIW	TGTGCAAGAGGAGTCGATAGCGGTTGCTGGGACGGTTCCGGGGTTCTGAAAATTTGG	IGHV1-15		IGHJ5	IGHD							CALYKGSGTYTYIF	TGTGCTCTGTATAAGGGAAGTGGTACCTACACTTATATTTTC	IGLV8-16		IGLJ2	IGLC2
clonotype6344	clonotype6344_consensus_10494;clonotype6344_consensus_10495	1	0.000114103	CATGQGASCYDDLGAMDLW	TGTGCAACAGGCCAAGGTGCTAGTTGCTATGATGACTTAGGTGCTATGGATCTCTGG	IGHV1-15	IGHD1	IGHJ5	IGHM	CQQNKESLHGF	TGCCAGCAAAATAAAGAATCTCTTCATGGTTTC	IGKV2-13		IGKJ2	IGKC
clonotype6345	clonotype6345_consensus_10496;clonotype6345_consensus_10497	1	0.000114103	CATPGGCYSGYLDYAMDLW	TGTGCAACCCCTGGCGGTTGCTATAGCGGTTACTTAGACTATGCTATGGATCTCTGG	IGHV1-15	IGHD2	IGHJ5	IGHM	CQQNKESQYGF	TGCCAGCAAAATAAAGAATCTCAGTATGGTTTC	IGKV2-13		IGKJ2	IGKC
clonotype6355	clonotype6355_consensus_10517;clonotype6355_consensus_10518	1	0.000114103	CATGVFLGASCYGNAMDLW	TGTGCAACAGGCGTTTTTTTAGGTGCTAGTTGCTATGGAAATGCTATGGATCTCTGG	IGHV1-15		IGHJ5	IGHM	CFQALQSPWTF	TGTTTTCAAGCTTTACAATCTCCTTGGACGTTC	IGKV2-10		IGKJ1	IGKC
clonotype6369	clonotype6369_consensus_10545;clonotype6369_consensus_10546;clonotype6369_consensus_10547;clonotype6369_consensus_10548	1	0.000114103	CARCDFYDGSWSPSYTMDVW;CAVGRTVAAPVTFWDGAAMDLW	TGTGCACGATGCGATTTCTATGATGGTAGTTGGTCTCCATCATATACTATGGATGTCTGG;TGTGCGGTAGGCCGAACGGTTGCTGCACCGGTTACATTCTGGGATGGCGCTGCTATGGATCTCTGG	IGHV1-15;IGHV1-6	;	IGHJ5;IGHJ5	IGHM;IGHM							CQSADIFDNGIF;CQSVDNIGNIF	TGTCAGTCAGCTGACATTTTTGATAATGGTATTTTC;TGTCAGTCAGTTGACAACATTGGTAATATTTTC	IGLV3-3;IGLV3-3	;	IGLJ2;IGLJ2	IGLC2;IGLC2
clonotype6383	clonotype6383_consensus_10576;clonotype6383_consensus_10577	1	0.000114103	CAAGTRYGGRYSDNYATALW	TGTGCAGCAGGCACTAGGTATGGTGGTAGATACTCCGATAACTATGCCACGGCTCTCTGG	IGHV1-15		IGHJ5	IGHM							CQSADRMDNAPF	TGTCAGTCAGCTGACAGAATGGATAATGCTCCCTTC	IGLV3-3		IGLJ3	IGLC2
clonotype6389	clonotype6389_consensus_10588;clonotype6389_consensus_10589	1	0.000114103	CVGFKVYSVATTSLYIMDLW	TGTGTAGGATTCAAGGTCTATAGCGTGGCTACTACTTCTCTTTATATTATGGATCTCTGG	IGHV1-15		IGHJ5	IGHD							CQSIDNINNRIF	TGTCAGTCAATTGACAACATAAATAATCGGATTTTC	IGLV3-3		IGLJ2	IGLC2
clonotype6394	clonotype6394_consensus_10599;clonotype6394_consensus_10600	1	0.000114103	CVRRGCNGGASCWSYAVHLW	TGTGTAAGAAGAGGTTGTAACGGTGGTGCGAGTTGTTGGTCTTATGCAGTGCATCTCTGG	IGHV1-15		IGHJ5	IGHD							CQSIDSINNVVF	TGTCAGTCAATTGACAGCATTAATAATGTTGTCTTC	IGLV3-3		IGLJ3	IGLC2
clonotype6395	clonotype6395_consensus_10601;clonotype6395_consensus_10602	1	0.000114103	CAIDTYGTNCFDSYYAMDLW	TGTGCAATAGATACATATGGTACCAATTGCTTCGATTCCTACTATGCTATGGATCTCTGG	IGHV1-15		IGHJ5	IGHM							CHSADSLRNGIF	TGTCACTCAGCTGACAGCCTTCGCAATGGTATTTTC	IGLV3-3		IGLJ2	IGLC2
clonotype6405	clonotype6405_consensus_10624;clonotype6405_consensus_10625;clonotype6405_consensus_10626	1	0.000114103	CVRLWNRDCYSDNWGRMEKW	TGTGTAAGACTATGGAATCGCGATTGCTATAGCGATAACTGGGGTAGAATGGAAAAGTGG	IGHV1-15		IGHJ5	IGHM							CALGKSCTNIF;CQVYDSGYHVPF	TGTGCTCTGGGGAAAAGTTGTACTAATATTTTC;TGTCAGGTGTATGATAGTGGTTATCATGTTCCCTTC	IGLV8-19;IGLV3-5	;	IGLJ2;IGLJ3	IGLC2;IGLC2
clonotype6418	clonotype6418_consensus_10655;clonotype6418_consensus_10656;clonotype6418_consensus_10657;clonotype6418_consensus_10658	1	0.000114103	CAGGRRYDFGSSSPIVGYGLDLW;CATGWSGCGSGYHYYPMDVW	TGTGCAGGAGGCCGTCGCTATGACTTTGGTTCCAGTTCTCCTATAGTTGGTTATGGCCTGGATCTCTGG;TGTGCAACAGGCTGGTCCGGTTGCGGTAGCGGTTACCATTACTATCCTATGGATGTCTGG	IGHV1-15;IGHV1-15	;	IGHJ5;IGHJ5	IGHD;							CQSADTFNNAPF;CTLYKSSANIF	TGTCAGTCAGCTGACACATTTAATAATGCTCCCTTC;TGTACTCTGTATAAAAGTAGTGCTAATATTTTC	IGLV3-3;IGLV8-13	;	IGLJ3;IGLJ2	IGLC2;IGLC2
clonotype6419	clonotype6419_consensus_10659;clonotype6419_consensus_10660	1	0.000114103	CARDPCYSYGASCYSRLDLW	TGTGCAAGAGACCCCTGCTATAGCTATGGTGCTAGTTGCTACTCTCGATTGGATCTCTGG	IGHV1-15	IGHD1	IGHJ5	IGHD							CQSTDSIDNAIF	TGTCAGTCAACTGACAGCATTGATAATGCTATTTTC	IGLV3-3		IGLJ2	IGLC2
clonotype6461	clonotype6461_consensus_10749;clonotype6461_consensus_10750	1	0.000114103	CATNSTNDWYCDLGVNMNLW	TGTGCAACAAACTCAACTAACGATTGGTACTGCGACCTCGGTGTGAATATGAATCTCTGG	IGHV1-15		IGHJ5	IGHM							CSLYRSGANIF	TGTAGTCTGTATAGAAGTGGTGCGAATATTTTC	IGLV8-10		IGLJ2	IGLC2
clonotype6462	clonotype6462_consensus_10751;clonotype6462_consensus_10752	1	0.000114103	CATTFSVGCYSGISYEMNIW	TGTGCAACGACTTTTTCTGTCGGTTGCTATAGCGGTATCTCGTATGAAATGAATATCTGG	IGHV1-15		IGHJ5	IGHM							CALGKTGGTIF	TGTGCTCTAGGGAAAACTGGTGGTACTATTTTC	IGLV8-18		IGLJ2	IGLC2
clonotype6464	clonotype6464_consensus_10755;clonotype6464_consensus_10756	1	0.000114103	CAGCYWWGAGCYEDYAMELW	TGTGCAGGATGCTACTGGTGGGGTGCAGGTTGCTACGAGGACTATGCTATGGAACTCTGG	IGHV1-15		IGHJ5								CTLYKRGVVPF	TGTACTCTGTATAAAAGGGGTGTTGTTCCCTTC	IGLV8-10		IGLJ3	IGLC2
clonotype6471	clonotype6471_consensus_10770;clonotype6471_consensus_10771	1	0.000114103	CARFCSSYGHTCYDDAVDLW	TGTGCAAGATTTTGCAGTAGCTATGGTCACACTTGCTATGATGACGCGGTGGATCTCTGG	IGHV1-15		IGHJ5	IGHM							CTLYKNSAHIF	TGTACTCTCTATAAAAATAGTGCTCATATTTTC	IGLV8-10		IGLJ2	IGLC2
clonotype6478	clonotype6478_consensus_10786;clonotype6478_consensus_10787	1	0.000114103	CATGFGSYGGSCYYYAMDLW	TGTGCAACAGGCTTCGGTAGCTATGGTGGTAGTTGCTATTACTATGCTATGGATCTCTGG	IGHV1-15		IGHJ5	IGHM							CTLYKSSANIF	TGTACTCTGTATAAAAGTAGTGCTAATATTTTC	IGLV8-10		IGLJ2	IGLC2
clonotype6488	clonotype6488_consensus_10807;clonotype6488_consensus_10808	1	0.000114103	CATPHYSDCWGGLYHTTNLW	TGTGCAACACCCCACTATAGCGATTGCTGGGGCGGTCTTTATCATACTACAAATCTCTGG	IGHV1-15		IGHJ5	IGHD							CALGKSGGTIF	TGTGCTCTAGGGAAAAGTGGTGGTACTATTTTC	IGLV8-18		IGLJ2	IGLC2
clonotype6489	clonotype6489_consensus_10809;clonotype6489_consensus_10810	1	0.000114103	CATGRWGDSCYGIGDAMSLW	TGTGCAACAGGCCGATGGGGTGATAGTTGCTATGGTATTGGCGATGCTATGTCTCTCTGG	IGHV1-15		IGHJ5	IGHM							CALYKNTANPF	TGTGCTCTGTATAAAAATACTGCTAATCCCTTC	IGLV8-13		IGLJ3	IGLC2
clonotype6490	clonotype6490_consensus_10811;clonotype6490_consensus_10812	1	0.000114103	CLRGPGTGCYELGYDNMHRW	TGTTTAAGAGGGCCTGGTACTGGTTGCTATGAGTTGGGCTACGATAATATGCATCGGTGG	IGHV1-15		IGHJ5	IGHM							CALYTTYTNSF	TGTGCTCTGTATACTACTTATACTAATTCCTTC	IGLV8-19		IGLJ2	IGLC2
clonotype6492	clonotype6492_consensus_10815;clonotype6492_consensus_10816	1	0.000114103	CTALDGFGWCSGWSSDMDLW	TGTACAGCTCTCGACGGTTTCGGTTGGTGTAGCGGTTGGTCCTCTGATATGGATCTCTGG	IGHV1-15		IGHJ5	IGHM							CALYKYSANIF	TGTGCTCTATATAAATATAGTGCTAATATTTTC	IGLV8-10		IGLJ2	IGLC2
clonotype6505	clonotype6505_consensus_10842;clonotype6505_consensus_10843	1	0.000114103	CARGKRCSAPGVRCYYMDVW	TGTGCAAGAGGGAAACGTTGCAGTGCCCCTGGTGTCCGTTGCTACTATATGGATGTCTGG	IGHV1-15		IGHJ5	IGHD							CQSADSIDNANIF	TGTCAGTCAGCTGACAGCATTGATAATGCTAATATTTTC	IGLV3-3		IGLJ2	IGLC2
clonotype6507	clonotype6507_consensus_10846;clonotype6507_consensus_10847	1	0.000114103	CATGYRYGNGWYGAYAMDLW	TGTGCAACAGGCTATAGGTATGGTAATGGTTGGTATGGAGCCTATGCTATGGATCTCTGG	IGHV1-15		IGHJ5	IGHM							CALYKSDANIF	TGTGCTCTGTATAAAAGTGATGCTAATATTTTC	IGLV8-13		IGLJ2	IGLC2
clonotype6538	clonotype6538_consensus_10913;clonotype6538_consensus_10914	1	0.000114103	CTRGDDYGDSFAFDDAMDVW	TGTACAAGAGGTGATGATTATGGGGATAGTTTCGCCTTCGACGATGCAATGGATGTCTGG	IGHV1-15		IGHJ5	IGHD							CALYDYSGTIF	TGTGCTCTGTATGATTATAGTGGTACTATTTTC	IGLV8-13		IGLJ2	IGLC2
clonotype6564	clonotype6564_consensus_10966;clonotype6564_consensus_10967	1	0.000114103	CATTTGGETCYLSYYPTHLW	TGTGCAACAACCACCGGTGGTGAAACTTGCTATTTAAGTTACTATCCTACGCATCTCTGG	IGHV1-15		IGHJ5	IGHM							CALGKSGGFNIF	TGTGCTCTAGGGAAAAGTGGTGGTTTTAATATTTTC	IGLV8-19		IGLJ2	IGLC2
clonotype6569	clonotype6569_consensus_10977;clonotype6569_consensus_10978	1	0.000114103	CARDGCWSHYSRAYYAMDVW	TGTGCAAGAGACGGTTGTTGGAGCCATTATTCTAGGGCTTACTATGCTATGGACGTCTGG	IGHV1-15		IGHJ5	IGHD							CALYKSSTNVPF	TGTGCTCTATATAAAAGTAGTACTAATGTTCCCTTC	IGLV8-10		IGLJ3	IGLC2
clonotype6577	clonotype6577_consensus_10993;clonotype6577_consensus_10994	1	0.000114103	CATGLYSRCYNNYIHPGSLW	TGTGCAACAGGCCTATATAGCCGTTGCTACAACAATTACATCCACCCCGGGTCTCTCTGG	IGHV1-15		IGHJ5	IGHD							CVLGKSGGTVPF	TGTGTTCTAGGGAAAAGTGGTGGTACTGTTCCCTTC	IGLV8-18		IGLJ3	IGLC2
clonotype6585	clonotype6585_consensus_11009;clonotype6585_consensus_11010	1	0.000114103	CVRGYSGCWSAWCLPEIHLW	TGTGTAAGAGGCTATAGCGGTTGCTGGAGCGCTTGGTGTCTACCGGAAATACATCTCTGG	IGHV1-15		IGHJ5	IGHM							CALYISDVNLPF	TGTGCTCTGTATATAAGTGATGTTAATCTTCCCTTC	IGLV8-10		IGLJ3	IGLC2
clonotype6590	clonotype6590_consensus_11019;clonotype6590_consensus_11020	1	0.000114103	CAKGTESDCDTGYEHVMNLW	TGTGCGAAAGGGACCGAAAGCGATTGTGATACTGGTTACGAGCATGTTATGAATCTCTGG	IGHV1-15		IGHJ5	IGHD							CALYKSVGSRIF	TGTGCTCTGTATAAAAGTGTAGGTAGTCGTATTTTC	IGLV8-10		IGLJ2	IGLC2
clonotype6593	clonotype6593_consensus_11027;clonotype6593_consensus_11028	1	0.000114103	CAGCGIGVGVSCYVSAMDLW	TGTGCAGGATGCGGTATAGGAGTTGGTGTCAGTTGCTACGTCAGTGCGATGGATCTCTGG	IGHV1-15		IGHJ5	IGHM							CVLYKSSTNVPF	TGTGTCCTGTATAAAAGTAGTACTAATGTTCCCTTC	IGLV8-13		IGLJ3	IGLC2
clonotype6595	clonotype6595_consensus_11031;clonotype6595_consensus_11032	1	0.000114103	CARGDYSGCYSSYYLPMDLW	TGTGCAAGAGGTGACTATAGCGGTTGCTATAGCAGTTACTACCTACCTATGGATCTCTGG	IGHV1-15	IGHD2	IGHJ5	IGHM							CALVKSCTNVPF	TGTGCTCTGGTGAAAAGTTGTACTAATGTTCCCTTC	IGLV8-19		IGLJ3	IGLC2
clonotype6596	clonotype6596_consensus_11033;clonotype6596_consensus_11034;clonotype6596_consensus_11035	1	0.000114103	CARLLGAVAIAVTGYGHMDLW;CATGWCGLYNSWSRAFLALW	TGTGCAAGACTCTTAGGGGCGGTTGCTATAGCGGTTACGGGGTACGGACATATGGATCTCTGG;TGTGCAACAGGCTGGTGCGGTTTGTATAACAGTTGGTCGCGCGCTTTCTTGGCTCTCTGG	IGHV1S2;IGHV1-15	IGHD2;	IGHJ5;IGHJ5	IGHM;IGHM							CALGRSDGTTIF	TGTGCTCTAGGGAGAAGTGATGGTACTACTATTTTC	IGLV8-18		IGLJ2	IGLC2
clonotype6597	clonotype6597_consensus_11036;clonotype6597_consensus_11037	1	0.000114103	CARSRDSLTDICFDDELDLW	TGTGCAAGAAGCCGTGATAGCCTCACTGATATTTGCTTTGATGACGAGCTGGATCTCTGG	IGHV1-15		IGHJ5	IGHM							CTLYKSSGNPPF	TGTACTCTCTATAAAAGTAGTGGTAATCCTCCCTTC	IGLV8-10		IGLJ3	IGLC2
clonotype6610	clonotype6610_consensus_11063;clonotype6610_consensus_11064	1	0.000114103	CVTGYGAYCGPDNGYTMTLW	TGTGTGACAGGCTATGGTGCTTATTGCGGTCCTGACAATGGCTATACTATGACTCTCTGG	IGHV1-15		IGHJ5	IGHM							CALYKGGGIYTF	TGTGCTCTGTATAAGGGAGGTGGTATCTACACTTTC	IGLV8-18		IGLJ2	IGLC2
clonotype6616	clonotype6616_consensus_11075;clonotype6616_consensus_11076	1	0.000114103	CARCYTWSDSCWAGYDVDLW	TGTGCAAGATGCTATACCTGGAGTGACAGTTGCTGGGCGGGCTATGATGTGGATCTCTGG	IGHV1-15		IGHJ5	IGHM							CVLYKSSENVPF	TGTGTTCTGTATAAAAGTAGTGAAAATGTTCCCTTC	IGLV8-18		IGLJ3	IGLC2
clonotype6619	clonotype6619_consensus_11081;clonotype6619_consensus_11082	1	0.000114103	CAASSSYSDYCGFWDAMDLW	TGTGCAGCATCCAGTAGCTATAGTGATTATTGCGGTTTTTGGGATGCTATGGATCTCTGG	IGHV1-15		IGHJ5	IGHM							CALYKSSGNVPF	TGTGCTCTGTATAAAAGTAGTGGTAATGTTCCCTTC	IGLV8-13		IGLJ3	IGLC2
clonotype6631	clonotype6631_consensus_11106;clonotype6631_consensus_11107	1	0.000114103	CTRGHYSDCDRGSSWTLDLW	TGTACAAGAGGCCACTATAGCGATTGCGATAGGGGTTCAAGCTGGACTTTGGATCTCTGG	IGHV1-15		IGHJ5	IGHM							CALYKTSINIPF	TGTGCTCTGTATAAAACTAGTATTAATATTCCCTTC	IGLV8-19		IGLJ3	IGLC2
clonotype6633	clonotype6633_consensus_11110;clonotype6633_consensus_11111	1	0.000114103	CATTNYYDCYRVMRFPMDLW	TGTGCAACAACGAACTACTATGATTGCTACCGTGTAATGCGGTTTCCTATGGATCTCTGG	IGHV1-15		IGHJ5	IGHD							CALGKTDGTNIF	TGTGCTCTAGGGAAAACTGATGGTACTAATATTTTC	IGLV8-16		IGLJ2	IGLC2
clonotype6634	clonotype6634_consensus_11112;clonotype6634_consensus_11113	1	0.000114103	CNYCGTRGVRCDPTDAMDLW	TGTAATTATTGCGGTACTAGGGGTGTTCGTTGCGACCCAACAGATGCTATGGATCTCTGG	IGHV1-15		IGHJ5	IGHM							CALYKSSANVPF	TGTGCTCTGTATAAAAGTAGTGCTAATGTTCCCTTC	IGLV8-13		IGLJ3	IGLC2
clonotype6635	clonotype6635_consensus_11114;clonotype6635_consensus_11115	1	0.000114103	CARIGGDSCYGVYYDTMDLW	TGTGCAAGAATCGGTGGTGATAGTTGCTATGGAGTTTATTACGATACTATGGATCTCTGG	IGHV1-15		IGHJ5	IGHM							CALGKSGGTTSF	TGTGCTCTAGGGAAAAGTGGTGGTACTACTAGTTTC	IGLV8-18		IGLJ2	IGLC2
clonotype6636	clonotype6636_consensus_11116;clonotype6636_consensus_11117	1	0.000114103	CARSNWSVYGGVWLTDMNLW	TGTGCTAGAAGTAATTGGAGTGTATATGGTGGAGTTTGGTTGACAGACATGAATCTCTGG	IGHV1-15		IGHJ5	IGHM							CALEKSGTNAIF	TGTGCTCTGGAGAAAAGTGGTACTAATGCTATTTTC	IGLV8-19		IGLJ2	IGLC2
clonotype6637	clonotype6637_consensus_11118;clonotype6637_consensus_11119;clonotype6637_consensus_11120	1	0.000114103	CARCNDYSGCYFGDYPVDLW	TGTGCAAGATGCAATGACTATAGCGGTTGCTATTTCGGTGACTATCCTGTGGATCTCTGG	IGHV1-15	IGHD2	IGHJ5	IGHM	CQQHKESPNGF	TGCCAGCAACATAAAGAATCTCCGAATGGTTTC	IGKV2-8		IGKJ2	IGKC	CTLYKSSGNVPF	TGTACTCTGTATAAAAGTAGTGGTAATGTTCCCTTC	IGLV8-10		IGLJ3	IGLC2
clonotype6638	clonotype6638_consensus_11121;clonotype6638_consensus_11122	1	0.000114103	CARSLCYLWGPGCEIEMDLW	TGTGCAAGATCCCTATGTTATCTCTGGGGTCCTGGTTGCGAGATTGAAATGGATCTCTGG	IGHV1-15		IGHJ5	IGHD							CALYKSTGNAPF	TGTGCTCTGTATAAAAGTACAGGTAATGCGCCCTTC	IGLV8-13		IGLJ3	IGLC2
clonotype6640	clonotype6640_consensus_11126;clonotype6640_consensus_11127	1	0.000114103	CARPWSATCNDHYYYSMDLW	TGTGCGAGACCTTGGAGTGCTACTTGCAATGATCATTATTACTATAGTATGGATCTCTGG	IGHV1-15		IGHJ5	IGHD							CALYKSSPNAIF	TGTGCTCTGTATAAAAGTAGTCCTAATGCTATTTTC	IGLV8-13		IGLJ2	IGLC2
clonotype6641	clonotype6641_consensus_11128;clonotype6641_consensus_11129	1	0.000114103	CATGNTFGATCWDDGGMDLW	TGTGCAACAGGCAATACCTTTGGTGCTACTTGCTGGGATGACGGAGGAATGGATCTCTGG	IGHV1-15		IGHJ5	IGHM							CTLYKNIGNRPF	TGTACTCTGTATAAAAATATTGGTAATCGTCCCTTC	IGLV8-10		IGLJ3	IGLC2
clonotype6642	clonotype6642_consensus_11130;clonotype6642_consensus_11131	1	0.000114103	CATFYSYGGDCYDDRGMDLW	TGTGCAACATTCTATAGTTATGGTGGTGATTGTTATGATGACCGCGGTATGGATCTCTGG	IGHV1-15		IGHJ5	IGHD							CTLYKSSTNAPF	TGTACTCTGTATAAAAGTAGTACTAATGCTCCCTTC	IGLV8-10		IGLJ3	IGLC2
clonotype6644	clonotype6644_consensus_11134;clonotype6644_consensus_11135	1	0.000114103	CAKDAGPDCWNFGYYPVDLW	TGTGCAAAGGACGCAGGTCCTGATTGCTGGAATTTTGGTTACTATCCTGTAGATCTCTGG	IGHV1-15		IGHJ5	IGHM							CTLYKSSANNIF	TGTACTCTGTATAAAAGTAGTGCTAATAATATTTTC	IGLV8-10		IGLJ2	IGLC2
clonotype6645	clonotype6645_consensus_11136;clonotype6645_consensus_11137	1	0.000114103	CATDFEDGCYSTYYYPMDLW	TGTGCAACAGATTTCGAGGACGGTTGCTATAGCACTTATTACTATCCTATGGATCTCTGG	IGHV1-15		IGHJ5	IGHM							CTLYKTSGNAPF	TGTACTCTGTATAAAACTAGTGGTAATGCTCCCTTC	IGLV8-10		IGLJ3	IGLC2
clonotype6648	clonotype6648_consensus_11142;clonotype6648_consensus_11143;clonotype6648_consensus_11144;clonotype6648_consensus_11145	1	0.000114103	CARVDCWTDATGCGILFRYPMDLW;CTRGPRPTNGLEWYELMDLW	TGTGCAAGAGTGGATTGTTGGACCGATGCTACTGGTTGCGGTATACTATTTCGCTATCCTATGGATCTCTGG;TGTACAAGAGGCCCTCGCCCTACGAATGGTCTTGAATGGTATGAATTGATGGATCTCTGG	IGHV1-15;IGHV1-15	;	IGHJ5;IGHJ5	IGHM;IGHM	CQQYNTAPYGF	TGTCAGCAGTATAACACCGCACCGTATGGTTTC	IGKV1-11		IGKJ2	IGKC	CALYKSSTNVPF	TGTGCTCTCTATAAAAGTAGTACTAATGTTCCCTTC	IGLV8-13		IGLJ3	IGLC2
clonotype6666	clonotype6666_consensus_11181;clonotype6666_consensus_11182	1	0.000114103	CAIGRGTSCWDRDVYPMDLW	TGTGCAATAGGCCGGGGTACTAGTTGCTGGGATCGTGACGTCTATCCTATGGATCTCTGG	IGHV1-15		IGHJ5	IGHD							CLLYTTDTNVPF	TGTCTTCTGTATACTACTGATACTAATGTTCCCTTC	IGLV8-19		IGLJ3	IGLC2
clonotype6668	clonotype6668_consensus_11185;clonotype6668_consensus_11186	1	0.000114103	CARGGTSGCARFFIDNVHLW	TGTGCAAGAGGCGGTACTAGCGGTTGCGCACGGTTCTTCATAGATAATGTGCATCTCTGG	IGHV1-15		IGHJ5	IGHM							CILYKSCTNVPF	TGTATTCTGTATAAAAGTTGTACTAATGTTCCCTTC	IGLV8-18		IGLJ3	IGLC2
clonotype6682	clonotype6682_consensus_11214;clonotype6682_consensus_11215	1	0.000114103	CATDYSYGANCYYEYGMDLW	TGTGCAACTGATTATAGCTATGGTGCTAATTGCTACTACGAGTATGGTATGGATCTCTGG	IGHV1-15	IGHD1	IGHJ5	IGHD							CTLYKGSPNVPF	TGTACTCTGTATAAAGGTAGTCCTAATGTTCCCTTC	IGLV8-10		IGLJ3	IGLC2
clonotype6691	clonotype6691_consensus_11234;clonotype6691_consensus_11235	1	0.000114103	CATGSGGGVTCSTVDALEIW	TGTGCAACAGGCAGTGGCGGTGGTGTTACTTGTTCTACGGTGGATGCTCTAGAGATTTGG	IGHV1-15		IGHJ5	IGHM							CVLYKNSGNVPF	TGTGTTCTGTATAAAAATAGTGGTAATGTTCCCTTC	IGLV8-19		IGLJ3	IGLC2
clonotype6725	clonotype6725_consensus_11303;clonotype6725_consensus_11304	1	0.000114103	CAAGYAGGCYISYADSIDLW	TGTGCAGCGGGCTATGCCGGTGGTTGCTATATTTCATATGCCGATTCTATAGATCTCTGG	IGHV1-15		IGHJ5	IGHM							CTLYDGSDYGIPF	TGTACCTTATATGATGGTAGTGACTATGGTATTCCCTTC	IGLV8-10		IGLJ3	IGLC2
clonotype6727	clonotype6727_consensus_11307;clonotype6727_consensus_11308	1	0.000114103	CAPLGGCGSEFTLYNDINLW	TGTGCCCCCCTTGGCGGTTGCGGTAGCGAATTCACACTTTACAATGATATAAATCTCTGG	IGHV1-15		IGHJ5	IGHD	CLQHNSAPPTF	TGTTTGCAGCATAATAGTGCACCTCCGACGTTC	IGKV1-11		IGKJ1	IGKC
clonotype6729	clonotype6729_consensus_11311;clonotype6729_consensus_11312	1	0.000114103	CATDAIAVISGPAYPPLDLW	TGTGCAACAGATGCTATAGCGGTTATCTCTGGTCCAGCTTACCCTCCCTTGGATCTCTGG	IGHV1-15		IGHJ5	IGHM							CTLYKSSANAFIF	TGTACTCTGTATAAAAGTAGTGCTAATGCTTTTATTTTC	IGLV8-10		IGLJ2	IGLC2
clonotype6730	clonotype6730_consensus_11313;clonotype6730_consensus_11314	1	0.000114103	CATGRIAMVLVDTYYAMDLW	TGTGCAACAGGCCGTATAGCTATGGTGCTAGTGGACACTTACTATGCTATGGATCTCTGG	IGHV1-15	IGHD1	IGHJ5	IGHM	CLQHSSAPYGF	TGTTTGCAGCATAGCAGTGCACCGTATGGTTTC	IGKV1-11		IGKJ2	IGKC
clonotype6734	clonotype6734_consensus_11321;clonotype6734_consensus_11322	1	0.000114103	CARGYSAGVGCWGDYTVDLW	TGTGCAAGAGGCTATAGTGCCGGTGTCGGCTGCTGGGGGGACTACACTGTGGATCTCTGG	IGHV1-15		IGHJ5	IGHD							CVLFKSSPDALLF	TGTGTTCTCTTTAAAAGTAGTCCTGATGCGCTTCTTTTC	IGLV8-10		IGLJ2	IGLC2
clonotype6747	clonotype6747_consensus_11350;clonotype6747_consensus_11351	1	0.000114103	CASNDDNDCYIGYREAMHLW	TGTGCATCAAATGACGATAACGATTGCTATATCGGTTATCGAGAGGCTATGCATCTCTGG	IGHV1-15		IGHJ5	IGHM							CALYKGSGIYILIF	TGTGCTCTGTATAAGGGAAGTGGTATTTATATTTTGATTTTC	IGLV8-16		IGLJ2	IGLC2
clonotype6762	clonotype6762_consensus_11380;clonotype6762_consensus_11381	1	0.000114103	CATGSYKYSGCFGDDPMEIW	TGTGCAACAGGGTCCTATAAGTACAGCGGTTGTTTTGGCGATGACCCGATGGAAATCTGG	IGHV1-15		IGHJ5	IGHM							CALFKGSGTYTVHF	TGTGCTCTCTTTAAGGGAAGTGGTACCTACACTGTTCACTTC	IGLV8-16		IGLJ3	IGLC2
clonotype6768	clonotype6768_consensus_11392;clonotype6768_consensus_11393	1	0.000114103	CAGGQPCGSYGASCSAMYLW	TGTGCAGGAGGCCAACCTTGCGGTAGCTATGGTGCTAGTTGCTCGGCTATGTATCTCTGG	IGHV1-15	IGHD1	IGHJ5	IGHD							CALYKGSGTYTYIF	TGTGCTCTGTATAAGGGAAGTGGTACCTACACTTATATTTTC	IGLV8-16		IGLJ2	IGLC2
clonotype6769	clonotype6769_consensus_11394;clonotype6769_consensus_11395	1	0.000114103	CTRGLRTCGYTYSPTCLDLW	TGTACAAGAGGCCTCCGAACATGCGGCTATACCTATAGTCCTACTTGCCTGGATCTCTGG	IGHV1-15		IGHJ5	IGHM							CALDKGFSIYIIPF	TGTGCTTTGGATAAGGGATTTAGTATTTACATTATTCCCTTC	IGLV8-18		IGLJ3	IGLC2
clonotype6779	clonotype6779_consensus_11415;clonotype6779_consensus_11416	1	0.000114103	CATYRYGGSCHDLHYGMDLW	TGTGCAACATATAGGTATGGTGGTAGTTGCCATGATTTGCACTATGGTATGGATCTCTGG	IGHV1-15		IGHJ5	IGHD							CALYKGSGTYTVPF	TGTGCTCTGTATAAGGGAAGTGGTACCTACACTGTTCCCTTC	IGLV8-16		IGLJ3	IGLC2
clonotype6790	clonotype6790_consensus_11439;clonotype6790_consensus_11440	1	0.000114103	CATGIEVAYRAPCYYSMNLW	TGTGCAACAGGTATAGAAGTTGCCTACCGGGCGCCCTGTTACTATTCAATGAATCTCTGG	IGHV1-15		IGHJ5	IGHG1	CQQYKEFPNGF	TGCCAGCAATATAAAGAATTTCCGAATGGTTTC	IGKV2-13		IGKJ2	IGKC
clonotype6807	clonotype6807_consensus_11473;clonotype6807_consensus_11474	1	0.000114103	CTKNIGGNGCYSGVYYAMDLW	TGTACAAAGAACATAGGGGGTAACGGTTGCTATAGCGGTGTATACTATGCGATGGATCTCTGG	IGHV1-15		IGHJ5	IGHM							CALWNIF	TGTGCTCTGTGGAACATTTTC	IGLV8-19		IGLJ2	IGLC2
clonotype6808	clonotype6808_consensus_11475;clonotype6808_consensus_11476	1	0.000114103	CATAVAIEGLDKGYYYGMDLW	TGTGCAACAGCGGTTGCTATAGAGGGGTTGGATAAGGGTTATTACTATGGTATGGATCTCTGG	IGHV1-15		IGHJ5	IGHD							CQSADSIDNIF	TGTCAGTCAGCTGACAGCATTGATAATATTTTC	IGLV3-3		IGLJ2	IGLC2
clonotype6818	clonotype6818_consensus_11498;clonotype6818_consensus_11499	1	0.000114103	CAKSNCGTGGCGWIMYGMNLW	TGTGCAAAAAGCAATTGTGGTACAGGCGGTTGCGGTTGGATTATGTATGGTATGAATCTCTGG	IGHV1-15		IGHJ5	IGHD							CQSVDSMSNAIF	TGTCAGTCAGTTGACAGCATGAGTAATGCTATTTTC	IGLV3-3		IGLJ2	IGLC2
clonotype6829	clonotype6829_consensus_11522;clonotype6829_consensus_11523	1	0.000114103	CARYRYGTPCNDEELVPMDLW	TGCGCAAGGTATCGCTATGGTACGCCTTGCAATGATGAAGAGTTAGTGCCGATGGATCTCTGG	IGHV1-15		IGHJ5	IGHM							CQSADSIDNVPF	TGTCAGTCAGCTGACAGCATTGATAATGTTCCCTTC	IGLV3-3		IGLJ3	IGLC2
clonotype6831	clonotype6831_consensus_11526;clonotype6831_consensus_11527;clonotype6831_consensus_11528	1	0.000114103	CAIGDDGATVYVPTYDPLHLW	TGTGCAATAGGCGATGATGGTGCTACTGTTTATGTTCCTACATACGATCCATTGCATCTCTGG	IGHV1-15		IGHJ5	IGHD							CILYKSSSNVPF;CQSNDSIDNAPF	TGTATTCTGTATAAAAGTAGTTCTAATGTTCCCTTC;TGTCAGTCAAATGACAGCATTGATAATGCTCCCTTC	IGLV8-10;IGLV3-3	;	IGLJ3;IGLJ3	IGLC2;IGLC2
clonotype6851	clonotype6851_consensus_11570;clonotype6851_consensus_11571	1	0.000114103	CARDYINGANCNNDWYAMKLW	TGTGCAAGAGACTATATCAATGGTGCTAATTGCAATAATGATTGGTATGCGATGAAGCTCTGG	IGHV1-15		IGHJ5	IGHM							CQSPESFDNTVF	TGTCAGTCACCTGAAAGCTTTGATAATACTGTTTTC	IGLV3-3		IGLJ2	IGLC2
clonotype6858	clonotype6858_consensus_11586;clonotype6858_consensus_11587	1	0.000114103	CARRGGYSYRYDLKRGEMDLW	TGTGCGAGACGGGGTGGCTATAGTTATAGGTATGATTTAAAGCGTGGGGAAATGGATCTCTGG	IGHV1-15		IGHJ5	IGHD							CQSTDSIDNAIF	TGTCAGTCAACTGACAGCATTGATAATGCTATTTTC	IGLV3-3		IGLJ2	IGLC2
clonotype6879	clonotype6879_consensus_11631;clonotype6879_consensus_11632	1	0.000114103	CARVTYLGYLCGDSCHAMDLW	TGTGCAAGAGTGACCTACTTGGGCTACCTCTGTGGTGATAGTTGCCATGCGATGGATCTCTGG	IGHV1-15		IGHJ5	IGHD							CQSVASIDNAVPF	TGTCAGTCTGTTGCCAGCATTGATAATGCTGTTCCCTTC	IGLV3-3		IGLJ3	IGLC2
clonotype6903	clonotype6903_consensus_11679;clonotype6903_consensus_11680;clonotype6903_consensus_11681	1	0.000114103	CAGCNDDDAHCYSYEVAMDLW	TGTGCAGGATGCAATGACGACGATGCTCATTGCTATAGTTACGAGGTCGCCATGGATCTCTGG	IGHV1-15		IGHJ5	IGHM							CNLYKSDTNKVF;CTLYKSSANIF	TGTAATTTGTATAAAAGTGATACTAATAAGGTTTTC;TGTACTCTGTATAAAAGTAGTGCTAATATTTTC	IGLV8-10;IGLV8-10	;	IGLJ2;IGLJ2	IGLC2;IGLC2
clonotype6921	clonotype6921_consensus_11717;clonotype6921_consensus_11718	1	0.000114103	CTTGLYTYSGNCFGGDDMDLW	TGTACAACAGGCCTCTATACCTATAGTGGTAATTGCTTTGGGGGCGATGATATGGATCTTTGG	IGHV1-15		IGHJ5	IGHM							CTLDKSNTVPF	TGTACTCTAGATAAAAGTAATACTGTTCCCTTC	IGLV8-10		IGLJ3	IGLC2
clonotype6925	clonotype6925_consensus_11727;clonotype6925_consensus_11728;clonotype6925_consensus_11729	1	0.000114103	CARGMVLVAKEWNYYYRMDLW	TGTGCAAGAGGGATGGTGCTAGTTGCTAAAGAGTGGAATTATTACTATCGTATGGATCTCTGG	IGHV1-15		IGHJ5	IGHM							CALEKSSVNIF;CALYKSSENLPF	TGTGCTCTGGAGAAAAGTAGTGTTAATATTTTC;TGTGCTCTGTATAAAAGTAGTGAAAATCTTCCCTTC	IGLV8-13;IGLV8-13	;	IGLJ2;IGLJ3	IGLC2;IGLC2
clonotype6928	clonotype6928_consensus_11734;clonotype6928_consensus_11735	1	0.000114103	CARDYSGCYRSYVWDSAMDLW	TGTGCAAGAGACTATAGCGGTTGCTACCGCTCCTATGTGTGGGACAGTGCTATGGATCTCTGG	IGHV1-15		IGHJ5	IGHM							CVLYKSTANIF	TGTGTTCTGTATAAAAGTACTGCTAATATTTTC	IGLV8-13		IGLJ2	IGLC2
clonotype6929	clonotype6929_consensus_11736;clonotype6929_consensus_11737	1	0.000114103	CARLNCYRYGANCYNGGMDLW	TGTGCAAGACTAAATTGCTATAGATATGGTGCTAATTGCTATAACGGTGGAATGGATCTCTGG	IGHV1-15		IGHJ5	IGHD							CQSVDSIDLARIF	TGTCAGTCAGTTGACAGCATTGATCTTGCTAGGATTTTC	IGLV3-3		IGLJ2	IGLC2
clonotype6951	clonotype6951_consensus_11783;clonotype6951_consensus_11784	1	0.000114103	CARGDSYGTNCNGAFWIENLW	TGTGCAAGAGGCGATAGCTATGGTACAAATTGCAATGGGGCCTTCTGGATTGAAAATCTCTGG	IGHV1-15		IGHJ5	IGHD							CSLYQTCTNIF	TGTAGTCTGTATCAAACTTGTACCAATATTTTC	IGLV8-18		IGLJ2	IGLC2
clonotype6960	clonotype6960_consensus_11801;clonotype6960_consensus_11802;clonotype6960_consensus_11803	1	0.000114103	CAKGYGPGCRSDWGHYVMDLW	TGTGCAAAAGGCTATGGTCCTGGTTGCAGGAGTGACTGGGGCCACTATGTTATGGATCTCTGG	IGHV1-15		IGHJ5	IGHD							CALYKGSGTYTYIF;CVLYKSSVNNIF	TGTGCTCTGTATAAGGGAAGTGGTACTTACACTTATATTTTC;TGTGTTCTGTATAAAAGTAGTGTTAATAATATTTTC	IGLV8-16;IGLV8-13	;	IGLJ2;IGLJ2	IGLC2;IGLC2
clonotype6964	clonotype6964_consensus_11810;clonotype6964_consensus_11811	1	0.000114103	CARGCDWLSRSCLFVAVITLW	TGTGCAAGAGGTTGCGATTGGTTGAGTCGTAGCTGCCTTTTCGTTGCAGTTATAACTCTCTGG	IGHV1-15		IGHJ5	IGHM							CALGKSGGTAIF	TGTGCTCTAGGGAAAAGTGGTGGTACTGCTATTTTC	IGLV8-18		IGLJ2	IGLC2
clonotype6979	clonotype6979_consensus_11842;clonotype6979_consensus_11843	1	0.000114103	CAAGVGWSGCYKDGGVMLDVW	TGTGCAGCAGGCGTGGGCTGGAGCGGTTGCTATAAGGATGGCGGCGTGATGTTGGATGTCTGG	IGHV1-15		IGHJ5	IGHM							CGLYKSSVDVPF	TGTGGTCTGTATAAAAGTAGTGTGGATGTTCCCTTC	IGLV8-13		IGLJ3	IGLC2
clonotype6986	clonotype6986_consensus_11857;clonotype6986_consensus_11858	1	0.000114103	CATGSYGGNCLDPYYYGMNLW	TGTGCAACAGGCAGCTATGGTGGTAATTGCTTAGACCCGTATTACTATGGTATGAATCTCTGG	IGHV1-15		IGHJ5	IGHD							CTLYKSDDNVPF	TGTACTCTGTACAAAAGTGACGATAATGTTCCCTTC	IGLV8-10		IGLJ3	IGLC2
clonotype6990	clonotype6990_consensus_11865;clonotype6990_consensus_11866	1	0.000114103	CGRGGDGSGCYSGYDGAMDLW	TGTGGAAGAGGCGGGGACGGTAGCGGTTGCTACAGCGGTTATGACGGTGCTATGGATCTCTGG	IGHV1-15	IGHD2	IGHJ5	IGHD							CTLWKSCTNRPF	TGTACTCTATGGAAAAGTTGTACTAATCGTCCCTTC	IGLV8-19		IGLJ3	IGLC2
clonotype7010	clonotype7010_consensus_11909;clonotype7010_consensus_11910	1	0.000114103	CATGNSVSCYWDPVFYNMDLW	TGTGCAACAGGCAATAGTGTCAGTTGCTACTGGGATCCAGTTTTCTATAATATGGATCTCTGG	IGHV1-15		IGHJ5	IGHM							CCLYKSSSNVPF	TGTTGTCTGTATAAAAGTAGTAGTAATGTTCCCTTC	IGLV8-13		IGLJ3	IGLC2
clonotype7014	clonotype7014_consensus_11918;clonotype7014_consensus_11919	1	0.000114103	CVRCWWSRCDSGSCLGAMDLW	TGTGTAAGATGTTGGTGGAGCCGCTGCGATAGCGGTTCCTGTTTGGGTGCGATGGATCTCTGG	IGHV1-15		IGHJ5	IGHM							CVLGKSGDAVSF	TGTGTTCTAGGGAAAAGTGGTGATGCTGTTTCCTTT	IGLV8-18		IGLJ3	IGLC2
clonotype7030	clonotype7030_consensus_11950;clonotype7030_consensus_11951	1	0.000114103	CARPIWCVSCDSSWYGFLDLW	TGTGCAAGACCGATTTGGTGCGTTAGCTGTGATTCTAGTTGGTATGGTTTTCTGGATCTCTGG	IGHV1-15		IGHJ5	IGHD							CTLYKSSGNVPF	TGTACTCTGTATAAAAGTAGTGGTAATGTTCCCTTC	IGLV8-10		IGLJ3	IGLC2
clonotype7044	clonotype7044_consensus_11981;clonotype7044_consensus_11982	1	0.000114103	CATGWDYGASCRQDWYGMDLW	TGTGCAACAGGCTGGGACTATGGTGCTAGTTGCCGACAAGATTGGTATGGTATGGATCTCTGG	IGHV1-15		IGHJ5	IGHM							CTLYKSDTNVPF	TGTACTCTGTATAAAAGTGATACTAATGTTCCCTTC	IGLV8-13		IGLJ3	IGLC2
clonotype7049	clonotype7049_consensus_11992;clonotype7049_consensus_11993	1	0.000114103	CARDYEGAYCSAVGVYALDLW	TGTGCCAGAGATTACGAAGGTGCTTATTGCTCTGCTGTAGGTGTCTATGCCTTGGATCTCTGG	IGHV1-15		IGHJ5	IGHM							CTLYQSSGNVPF	TGTACTCTGTATCAAAGTAGTGGTAATGTTCCCTTC	IGLV8-10		IGLJ3	IGLC2
clonotype7051	clonotype7051_consensus_11996;clonotype7051_consensus_11997	1	0.000114103	CASPQADSGCEMGYGYAMNLW	TGTGCATCACCTCAAGCGGATAGCGGTTGCGAAATGGGTTACGGTTATGCCATGAATCTCTGG	IGHV1-15		IGHJ5	IGHD							CALYKSSANVPF	TGTGCTCTGTATAAAAGTAGTGCTAATGTTCCCTTC	IGLV8-13		IGLJ3	IGLC2
clonotype7053	clonotype7053_consensus_12000;clonotype7053_consensus_12001	1	0.000114103	CARGCNWYDSNCVHETAMVLW	TGTGCAAGGGGTTGCAATTGGTATGATAGTAATTGTGTGCATGAGACCGCTATGGTTCTCTGG	IGHV1-15		IGHJ5	IGHM							CALRKSGGIVVF	TGTGCTCTACGGAAAAGTGGTGGTATAGTTGTTTTC	IGLV8-19		IGLJ2	IGLC2
clonotype7061	clonotype7061_consensus_12016;clonotype7061_consensus_12017	1	0.000114103	CATGYGASCYDNIVVLGMDLW	TGTGCAACAGGCTATGGTGCTAGTTGCTATGATAATATCGTGGTGCTTGGTATGGATCTCTGG	IGHV1-15	IGHD1	IGHJ5	IGHM							CALYKSSANVPF	TGTGCTCTGTATAAAAGTAGTGCTAATGTTCCCTTC	IGLV8-13		IGLJ3	IGLC2
clonotype7084	clonotype7084_consensus_12063;clonotype7084_consensus_12064	1	0.000114103	CATSRYGGSCYDLYYYGMDLW	TGTGCAACCTCTAGATATGGTGGTAGTTGCTATGACCTATATTACTATGGTATGGATCTCTGG	IGHV1-15	IGHD1	IGHJ5	IGHD							CTLYKSSVNAIF	TGTACTCTGTATAAAAGTAGTGTTAATGCTATTTTC	IGLV8-13		IGLJ2	IGLC2
clonotype7093	clonotype7093_consensus_12081;clonotype7093_consensus_12082	1	0.000114103	CATGYGVSCYDAFQDVTMDLW	TGTGCAACAGGCTATGGTGTTAGTTGCTATGATGCATTCCAAGACGTCACTATGGATCTCTGG	IGHV1-15	IGHD1	IGHJ5	IGHM							CALYKSSDNVPF	TGTGCTCTGTATAAAAGTAGTGACAATGTTCCCTTC	IGLV8-13		IGLJ3	IGLC2
clonotype7094	clonotype7094_consensus_12083;clonotype7094_consensus_12084;clonotype7094_consensus_12085	1	0.000114103	CATGEHASGYLSSYLWRTDLW	TGTGCAACAGGCGAACATGCTAGTGGTTATCTATCTAGTTATCTTTGGCGTACGGATCTCTGG	IGHV1-15		IGHJ5	IGHM	CQQYKEFPIAF	TGCCAGCAATATAAAGAATTTCCGATTGCCTTC	IGKV2-13		IGKJ2	IGKC	CALYKSSANVPF	TGTGCTCTGTATAAAAGTAGTGCTAATGTTCCCTTC	IGLV8-13		IGLJ3	IGLC2
clonotype7097	clonotype7097_consensus_12090;clonotype7097_consensus_12091	1	0.000114103	CAGCLRYGDNCYYGHYTMDLW	TGTGCAGGATGCCTTCGCTATGGTGATAATTGTTATTATGGCCACTATACTATGGATCTCTGG	IGHV1-15		IGHJ5	IGHM							CTLYKSSANAPF	TGTACTCTGTATAAAAGTAGTGCTAATGCTCCCTTC	IGLV8-10		IGLJ3	IGLC2
clonotype7098	clonotype7098_consensus_12092;clonotype7098_consensus_12093	1	0.000114103	CAKTIYSGCAGTCLEYAVDLW	TGTGCAAAAACAATCTATAGTGGTTGCGCTGGGACTTGCCTTGAGTATGCTGTAGATCTCTGG	IGHV1-15		IGHJ5	IGHD							CTLYKSGINVTF	TGCACTCTATATAAAAGTGGTATTAATGTGACCTTC	IGLV8-19		IGLJ3	IGLC2
clonotype7101	clonotype7101_consensus_12098;clonotype7101_consensus_12099	1	0.000114103	CATGNGATCDSSWGFYGMDLW	TGTGCAACAGGCAATGGTGCTACTTGCGACTCCTCCTGGGGTTTCTATGGTATGGATCTCTGG	IGHV1-15		IGHJ5	IGHM							CSLYKSADNVPF	TGTAGTCTGTATAAAAGTGCAGATAATGTTCCCTTC	IGLV8-10		IGLJ3	IGLC2
clonotype7111	clonotype7111_consensus_12118;clonotype7111_consensus_12119	1	0.000114103	CVTYNVGADCYDDYYYSIHLW	TGTGTCACCTATAACGTTGGTGCTGACTGCTATGATGATTATTACTATAGTATACATCTCTGG	IGHV1-15		IGHJ5	IGHD							CALYKSSANRIF	TGTGCTCTGTATAAAAGTAGTGCTAATCGTATTTTC	IGLV8-13		IGLJ2	IGLC2
clonotype7123	clonotype7123_consensus_12143;clonotype7123_consensus_12144	1	0.000114103	CATSRDVGSWSDYFYCPMDLW	TGTGCAACGAGCAGGGATGTCGGTAGTTGGAGCGATTACTTTTACTGCCCGATGGATCTCTGG	IGHV1-15		IGHJ5	IGHM							CILYKSSGNVPF	TGTATTCTGTATAAAAGTAGTGGTAATGTTCCCTTC	IGLV8-10		IGLJ3	IGLC2
clonotype7137	clonotype7137_consensus_12171;clonotype7137_consensus_12172	1	0.000114103	CTRGCGNYGASCYDVQHMDLW	TGTACAAGAGGCTGCGGGAACTATGGTGCTAGTTGCTATGATGTCCAACATATGGATCTCTGG	IGHV1-15	IGHD1	IGHJ5	IGHM	CLQYNSAPNGF	TGTTTGCAGTATAATAGTGCGCCGAATGGTTTC	IGKV1-11		IGKJ2	IGKC
clonotype7158	clonotype7158_consensus_12213;clonotype7158_consensus_12214	1	0.000114103	CVRGGDCSNSGVLFYDAMDLW	TGTGTAAGAGGCGGGGATTGCTCCAACTCTGGCGTCCTATTCTATGATGCCATGGATCTCTGG	IGHV1-15		IGHJ5								CILYKESGSNTYSF	TGTATTCTGTATAAGGAAAGTGGTAGCAACACTTATAGTTTC	IGLV8-16		IGLJ2	IGLC2
clonotype7159	clonotype7159_consensus_12215;clonotype7159_consensus_12216	1	0.000114103	CATKNWGGDCYDMFFYAMDLW	TGCGCAACTAAAAACTGGGGTGGTGATTGCTATGACATGTTTTTCTATGCTATGGATCTCTGG	IGHV1-15		IGHJ5	IGHM							CGLYKGSGIYTFPF	TGTGGTCTATATAAGGGAAGTGGTATCTACACTTTTCCCTTC	IGLV8-16		IGLJ3	IGLC2
clonotype7161	clonotype7161_consensus_12219;clonotype7161_consensus_12220	1	0.000114103	CATAGFPSWGPSCYDDFMDRW	TGTGCAACAGCTGGTTTCCCTAGTTGGGGACCTAGTTGTTATGATGACTTTATGGATCGATGG	IGHV1-15		IGHJ5	IGHM							CGLYKGSGSGTNIF	TGTGGTCTCTATAAGGGAAGTGGTAGCGGCACTAATATTTTC	IGLV8-16		IGLJ2	IGLC2
clonotype7168	clonotype7168_consensus_12234;clonotype7168_consensus_12235	1	0.000114103	CATGRDSDCYGGYPKYGMDLW	TGTGCAACAGGCCGTGATAGCGATTGCTATGGCGGTTACCCCAAATATGGTATGGATCTCTGG	IGHV1-15		IGHJ5	IGHM							CALYKGSGSVTNIF	TGTGCTCTGTATAAGGGAAGTGGTAGCGTCACTAATATTTTC	IGLV8-16		IGLJ2	IGLC2
clonotype7169	clonotype7169_consensus_12236;clonotype7169_consensus_12237;clonotype7169_consensus_12238	1	0.000114103	CATGPGAGVNCRDVDYAVNIW	TGTGCAACAGGACCTGGTGCGGGTGTGAACTGCCGAGATGTGGACTATGCTGTGAATATCTGG	IGHV1-15		IGHJ5	IGHM							CALDKGSSVWAYIF;CALWKEGGTATVPF	TGTGCTCTTGATAAGGGAAGTAGTGTCTGGGCTTATATTTTC;TGTGCTCTGTGGAAGGAAGGTGGTACCGCCACTGTTCCCTTC	IGLV8-16;IGLV8-18	;	IGLJ2;IGLJ3	IGLC2;IGLC2
clonotype7184	clonotype7184_consensus_12268;clonotype7184_consensus_12269	1	0.000114103	CARCDDSRYGGNCYFIGMDLW	TGTGCGAGATGCGACGACAGTAGGTATGGTGGTAATTGCTATTTTATCGGTATGGATCTCTGG	IGHV1-15		IGHJ5	IGHM							CALYKGSGTETSIF	TGTGCTCTGTATAAGGGAAGTGGTACCGAAACTAGTATTTTC	IGLV8-16		IGLJ2	IGLC2
clonotype7229	clonotype7229_consensus_12357;clonotype7229_consensus_12358	1	0.000114103	CATDFTYGTSCDDPDILTMDLW	TGTGCAACAGACTTTACCTATGGTACTTCTTGCGATGATCCAGATATTTTAACTATGGATCTCTGG	IGHV1-15		IGHJ5	IGHM							CTLYQSSGIF	TGTACTCTATACCAAAGTAGTGGTATTTTC	IGLV8-10		IGLJ2	IGLC2
clonotype7231	clonotype7231_consensus_12361;clonotype7231_consensus_12362	1	0.000114103	CARGCDSWGADCYDELYVMDLW	TGTGCAAGAGGATGCGATAGCTGGGGTGCGGATTGCTATGATGAGTTATATGTAATGGATCTCTGG	IGHV1-15		IGHJ5	IGHM							CQSADSIDNAPF	TGTCAGTCAGCTGACAGCATTGATAATGCTCCCTTC	IGLV3-3		IGLJ3	IGLC2
clonotype7250	clonotype7250_consensus_12402;clonotype7250_consensus_12403	1	0.000114103	CAGCGSNVRGWCSDFGVAMAIW	TGTGCAGGATGTGGTTCAAACGTTAGGGGTTGGTGTAGCGATTTCGGTGTCGCTATGGCAATCTGG	IGHV1-15		IGHJ5	IGHM							CQSFDSSNNAIF	TGTCAGTCATTTGACAGCAGTAATAATGCTATTTTC	IGLV3-3		IGLJ2	IGLC2
clonotype7253	clonotype7253_consensus_12409;clonotype7253_consensus_12410	1	0.000114103	CARRSNRYAWDTTSYGAAMDLW	TGTGCAAGAAGATCGAATCGGTATGCTTGGGATACTACTTCGTACGGCGCCGCGATGGATCTCTGG	IGHV1-15		IGHJ5								CQSADSNVNFPF	TGTCAGTCAGCTGACAGCAATGTCAATTTTCCCTTC	IGLV3-3		IGLJ3	IGLC2
clonotype7266	clonotype7266_consensus_12435;clonotype7266_consensus_12436	1	0.000114103	CVRDGSNCYDSVFSCYGTWNLW	TGTGTAAGAGACGGTTCGAATTGCTATGACTCTGTATTTAGTTGCTATGGCACTTGGAATCTCTGG	IGHV1-15		IGHJ5	IGHM							CALYKSYINIF	TGTGCTCTGTATAAAAGTTATATTAATATTTTC	IGLV8-18		IGLJ2	IGLC2
clonotype7269	clonotype7269_consensus_12441;clonotype7269_consensus_12442	1	0.000114103	CATGVYSYGGSCWWDSYGMDLW	TGTGCAACAGGCGTCTATAGTTATGGTGGTAGTTGCTGGTGGGATTCTTATGGTATGGATCTCTGG	IGHV1-15		IGHJ5	IGHM							CALYKGSSNIF	TGTGCTCTGTATAAAGGTAGTAGTAATATTTTC	IGLV8-13		IGLJ2	IGLC2
clonotype7275	clonotype7275_consensus_12454;clonotype7275_consensus_12455	1	0.000114103	CARGQYYTYGSSCSGMYAIDMW	TGTGCAAGAGGCCAATACTATACTTATGGTAGTAGTTGCTCTGGAATGTATGCTATAGATATGTGG	IGHV1-15		IGHJ5	IGHM							CALGKSCTNIF	TGTGCTCTGGGGAAAAGTTGTACTAATATTTTC	IGLV8-18		IGLJ2	IGLC2
clonotype7307	clonotype7307_consensus_12520;clonotype7307_consensus_12521	1	0.000114103	CATGYSGSASCDELYYYGLNLW	TGTGCAACAGGCTATAGCGGGAGTGCTAGTTGCGATGAGCTATATTACTATGGTCTGAATCTCTGG	IGHV1-15		IGHJ5	IGHD							CSLKRGSVNTF	TGTAGTCTCAAAAGGGGTAGTGTCAATACTTTC	IGLV8-10		IGLJ2	IGLC2
clonotype7309	clonotype7309_consensus_12524;clonotype7309_consensus_12525	1	0.000114103	CARGRNCERYGATCWDYDMDLW	TGTGCAAGAGGCCGAAATTGCGAGAGATATGGTGCTACTTGTTGGGACTATGATATGGATCTCTGG	IGHV1-15		IGHJ5	IGHM							CALYKSSANPF	TGTGCTCTGTATAAAAGTAGTGCTAATCCCTTC	IGLV8-13		IGLJ3	IGLC2
clonotype7326	clonotype7326_consensus_12559;clonotype7326_consensus_12560	1	0.000114103	CASSYTYDAGLYDVLYYGLDLW	TGTGCATCAAGCTATACCTATGATGCTGGTTTATATGATGTCCTATACTATGGTCTAGATCTCTGG	IGHV1-15		IGHJ5	IGHD							CALYKSSTVIF	TGTGCTCTGTATAAAAGTAGTACTGTTATTTTC	IGLV8-13		IGLJ2	IGLC2
clonotype7328	clonotype7328_consensus_12563;clonotype7328_consensus_12564	1	0.000114103	CATGLYIEDGGCYGPPGNMDLW	TGTGCAACAGGCCTGTATATCGAAGATGGTGGTTGCTATGGCCCTCCTGGGAATATGGATCTCTGG	IGHV1-15		IGHJ5	IGHD							CALAKNGGTIF	TGTGCTCTAGCGAAAAATGGTGGTACTATTTTC	IGLV8-19		IGLJ2	IGLC2
clonotype7333	clonotype7333_consensus_12573;clonotype7333_consensus_12574	1	0.000114103	CATGSTGGSTCWAVSYYGMDFW	TGTGCAACAGGCAGTACCGGTGGAAGCACTTGCTGGGCTGTCAGTTACTATGGTATGGATTTCTGG	IGHV1-15		IGHJ5	IGHM							CALYKSSVNIF	TGTGCTCTGTATAAAAGTAGTGTTAATATTTTC	IGLV8-13		IGLJ2	IGLC2
clonotype7362	clonotype7362_consensus_12632;clonotype7362_consensus_12633	1	0.000114103	CATGHGSTCEDDWVYYYGMDLW	TGTGCGACAGGCCATGGTTCTACTTGCGAAGATGACTGGGTTTATTACTATGGTATGGATCTCTGG	IGHV1-15		IGHJ5	IGHM							CALHKSSGNAIF	TGTGCTCTGCATAAAAGTAGTGGTAATGCGATTTTC	IGLV8-13		IGLJ2	IGLC2
clonotype7363	clonotype7363_consensus_12634;clonotype7363_consensus_12635	1	0.000114103	CVTNSDGFKYCDDAYYYPMDLW	TGTGTAACTAATAGCGATGGTTTTAAGTACTGTGATGACGCCTATTACTATCCTATGGATCTCTGG	IGHV1-15		IGHJ5	IGHM							CILYKSSADFPF	TGTATTCTGTATAAAAGTAGTGCGGATTTTCCCTTC	IGLV8-10		IGLJ3	IGLC2
clonotype7382	clonotype7382_consensus_12672;clonotype7382_consensus_12673	1	0.000114103	CATAYKSGGSCYDYRYYAMDLW	TGTGCAACTGCCTATAAATCTGGTGGTAGTTGCTATGATTACCGGTACTATGCTATGGATCTCTGG	IGHV1-15		IGHJ5	IGHM							CALYKSNANFPF	TGTGCTCTGTATAAAAGTAATGCTAATTTTCCCTTC	IGLV8-13		IGLJ3	IGLC2
clonotype7397	clonotype7397_consensus_12702;clonotype7397_consensus_12703	1	0.000114103	CARCYNGGNNCWDGWSAAIHLW	TGTGCAAGGTGCTATAATGGTGGAAATAATTGCTGGGACGGTTGGTCCGCCGCGATACATCTCTGG	IGHV1-15		IGHJ5	IGHM							CCLYKSSGNVPF	TGTTGTCTGTATAAAAGTAGTGGTAATGTTCCCTTC	IGLV8-13		IGLJ3	IGLC2
clonotype7399	clonotype7399_consensus_12706;clonotype7399_consensus_12707	1	0.000114103	CAIGGGGSCSGGGFTFYGTHLW	TGTGCAATAGGGGGTGGTGGTTCCTGTAGCGGTGGCGGCTTTACTTTCTATGGTACGCATCTCTGG	IGHV1-15		IGHJ5	IGHM							CALYKSSNNLPF	TGTGCTCTGTATAAAAGTAGTAATAATCTTCCCTTC	IGLV8-19		IGLJ3	IGLC2
clonotype7405	clonotype7405_consensus_12718;clonotype7405_consensus_12719	1	0.000114103	CVTSQGYLACDSNPYYYALDLW	TGTGTAACATCCCAAGGCTATCTCGCTTGCGATAGCAATCCTTATTACTATGCACTGGATCTCTGG	IGHV1-15		IGHJ5	IGHD							CTLDNSSFNVPF	TGTACTCTTGATAACAGTAGTTTTAATGTTCCCTTC	IGLV8-10		IGLJ3	IGLC2
clonotype7408	clonotype7408_consensus_12724;clonotype7408_consensus_12725	1	0.000114103	CAAATGPGVGYYDDFYYGMDLW	TGTGCAGCAGCAACAGGCCCTGGTGTGGGTTACTATGATGACTTTTATTATGGTATGGATCTCTGG	IGHV1-15		IGHJ5	IGHD							CTLYKSSGNVPF	TGTACTCTGTATAAAAGTAGTGGTAATGTTCCCTTC	IGLV8-10		IGLJ3	IGLC2
clonotype7417	clonotype7417_consensus_12742;clonotype7417_consensus_12743	1	0.000114103	CTISSTDGVSSEYIWYYGMNLW	TGTACAATTAGTTCCACCGATGGTGTTAGCTCCGAATATATCTGGTACTATGGTATGAATCTCTGG	IGHV1-15		IGHJ5	IGHD							CTLYKSSANVPF	TGTACTCTGTATAAAAGTAGTGCTAATGTTCCCTTC	IGLV8-10		IGLJ3	IGLC2
clonotype7418	clonotype7418_consensus_12744;clonotype7418_consensus_12745	1	0.000114103	CAGCYIGSYGYYGISDYPLDLW	TGTGCAGGATGCTATATTGGTTCCTATGGTTATTACGGTATTTCTGACTATCCCCTGGATCTCTGG	IGHV1-15		IGHJ5	IGHM							CTLWKNNTNVPF	TGTACTCTGTGGAAAAATAATACTAATGTTCCCTTC	IGLV8-10		IGLJ3	IGLC2
clonotype7422	clonotype7422_consensus_12753;clonotype7422_consensus_12754	1	0.000114103	CATDETYGGSCYDLGYYAIDLW	TGTGCAACAGATGAGACCTATGGTGGTAGTTGCTATGACCTGGGGTACTATGCTATAGATCTCTGG	IGHV1-15	IGHD1	IGHJ5	IGHM							CSLYQSSGNVIF	TGTAGTCTGTATCAAAGTAGTGGTAATGTTATTTTC	IGLV8-10		IGLJ2	IGLC2
clonotype7428	clonotype7428_consensus_12766;clonotype7428_consensus_12767	1	0.000114103	CASVIESRGNTCFGVDYAMDLW	TGTGCGTCAGTGATAGAAAGCCGTGGTAACACGTGTTTTGGGGTGGACTACGCTATGGATCTCTGG	IGHV1-15		IGHJ5	IGHM							CSLYKSPANAPF	TGTAGTCTGTATAAAAGTCCTGCTAATGCGCCCTTC	IGLV8-10		IGLJ3	IGLC2
clonotype7446	clonotype7446_consensus_12806;clonotype7446_consensus_12807	1	0.000114103	CARDNCWSYGANCLFYYGLDLW	TGTGCAAGAGACAATTGCTGGAGTTATGGTGCAAATTGTCTTTTTTACTATGGTCTGGATCTCTGG	IGHV1-15		IGHJ5	IGHM							CALYKSSGDVPF	TGTGCTCTGTATAAAAGTAGTGGTGATGTGCCCTTC	IGLV8-13		IGLJ3	IGLC2
clonotype7448	clonotype7448_consensus_12810;clonotype7448_consensus_12811	1	0.000114103	CAKYYRYGDGCYTVDYYVMDLW	TGTGCAAAATACTATAGGTATGGTGATGGTTGCTATACGGTCGATTACTATGTTATGGATCTCTGG	IGHV1-15		IGHJ5	IGHD							CTLYKSSDNVPF	TGTACTCTGTATAAAAGTAGTGATAATGTTCCCTTC	IGLV8-10		IGLJ3	IGLC2
clonotype7466	clonotype7466_consensus_12846;clonotype7466_consensus_12847	1	0.000114103	CAILCYRYGGSCYADYYTMDLW	TGTGCAATACTATGCTATAGGTATGGTGGTAGTTGCTATGCTGACTACTATACTATGGATCTCTGG	IGHV1-15		IGHJ5	IGHD							CTLYKSSGNALIF	TGTACTCTATATAAAAGTAGTGGTAATGCGCTTATTTTC	IGLV8-10		IGLJ2	IGLC2
clonotype7467	clonotype7467_consensus_12848;clonotype7467_consensus_12849;clonotype7467_consensus_12850	1	0.000114103	CARGLSSKSATQLLRLYAMDLW	TGTGCAAGAGGCCTTTCGTCCAAAAGCGCTACTCAGTTGTTACGTCTCTATGCTATGGATCTCTGG	IGHV1-15		IGHJ5	IGHM	CLQHNRSPNGF;CQQNKESLGF	TGTTTGCAGCATAACCGTTCACCGAATGGTTTC;TGCCAGCAAAATAAAGAATCTCTTGGTTTC	IGKV1-11;IGKV2-13	;	IGKJ2;IGKJ2	IGKC;IGKC
clonotype7471	clonotype7471_consensus_12857;clonotype7471_consensus_12858	1	0.000114103	CASFSIKAVAIAVIQNYAMDLW	TGTGCAAGTTTTAGCATTAAAGCGGTTGCTATAGCGGTTATACAAAACTATGCTATGGATCTCTGG	IGHV1-15	IGHD2	IGHJ5	IGHM	CLQHSSAPNGF	TGTTTGCAGCATAGCAGTGCACCGAATGGTTTC	IGKV1-11		IGKJ2	IGKC
clonotype7493	clonotype7493_consensus_12904;clonotype7493_consensus_12905	1	0.000114103	CATGYGDSCFLGPSLKYGMNFW	TGTGCAACAGGGTATGGTGATAGTTGCTTTTTAGGACCATCACTCAAGTATGGTATGAACTTCTGG	IGHV1-15		IGHJ5	IGHM							CSLYKGNSSYTYLF	TGTTCTCTCTATAAGGGAAATAGTAGCTACACTTACCTTTTC	IGLV8-16		IGLJ2	IGLC2
clonotype7505	clonotype7505_consensus_12928;clonotype7505_consensus_12929	1	0.000114103	CTTGGVICSDDAYRNYYTMDLW	TGTACAACGGGCGGTGTTATTTGTTCTGATGACGCCTATAGAAATTACTATACTATGGATCTCTGG	IGHV1-15		IGHJ5	IGHM	CQQYKEFPRGF	TGCCAGCAATATAAAGAATTTCCTCGTGGTTTC	IGKV2-13		IGKJ2	IGKC
clonotype7512	clonotype7512_consensus_12942;clonotype7512_consensus_12943	1	0.000114103	CATAIAMVLVAPEGDYYAMDLW	TGTGCAACTGCTATAGCTATGGTGCTAGTTGCCCCCGAGGGGGATTACTATGCTATGGATCTCTGG	IGHV1-15	IGHD1	IGHJ5	IGHD	CQQYKEFPNGF	TGCCAGCAATATAAAGAATTTCCGAATGGTTTC	IGKV2-13		IGKJ2	IGKC
clonotype7526	clonotype7526_consensus_12970;clonotype7526_consensus_12971	1	0.000114103	CRRYSGCYNGYSCPDYYSTNLW	TGTAGAAGATATAGCGGTTGCTATAACGGTTACTCTTGCCCGGATTATTATAGTACGAATCTCTGG	IGHV1-15	IGHD2	IGHJ5	IGHD	CFQGLQSPYGF	TGTTTTCAAGGTTTACAATCTCCGTATGGTTTC	IGKV2-10		IGKJ2	IGKC
clonotype7556	clonotype7556_consensus_13032;clonotype7556_consensus_13033	1	0.000114103	CARVRCYSYGASCYDGEGTMDLW	TGTGCAAGAGTCCGTTGCTATAGCTATGGTGCTAGTTGCTATGATGGAGAAGGAACTATGGATCTCTGG	IGHV1-15	IGHD1	IGHJ5	IGHM							CQSADSIDNVPF	TGTCAGTCAGCTGACAGCATTGATAATGTTCCCTTC	IGLV3-3		IGLJ3	IGLC2
clonotype7561	clonotype7561_consensus_13042;clonotype7561_consensus_13043	1	0.000114103	CARGQVMLAGDKYFKYYYALDLW	TGTGCAAGAGGGCAGGTTATGTTAGCGGGTGATAAATACTTCAAATATTACTATGCTCTAGATCTCTGG	IGHV1-15		IGHJ5	IGHD							CQSTDSIDNAPF	TGTCAGTCAACTGACAGCATTGATAATGCTCCCTTC	IGLV3-3		IGLJ3	IGLC2
clonotype7562	clonotype7562_consensus_13044;clonotype7562_consensus_13045	1	0.000114103	CATLDYSGCYSGYVEDYYSMDLW	TGTGCAACCTTGGACTATAGCGGTTGCTATAGCGGTTACGTGGAAGATTACTATAGTATGGATCTCTGG	IGHV1-15	IGHD2	IGHJ5	IGHM							CQSVDSIDNVPF	TGTCAGTCAGTTGACAGCATTGATAATGTTCCCTTC	IGLV3-3		IGLJ3	IGLC2
clonotype7563	clonotype7563_consensus_13046;clonotype7563_consensus_13047	1	0.000114103	CARSSCGSVDRGCDGAYYAMDLW	TGTGCAAGATCGAGTTGCGGTAGCGTTGACCGGGGTTGCGATGGGGCTTACTATGCGATGGATCTCTGG	IGHV1-15		IGHJ5	IGHM							CQSVDKIYNNIF	TGTCAGTCAGTTGACAAGATTTATAATAATATTTTC	IGLV3-3		IGLJ2	IGLC2
clonotype7585	clonotype7585_consensus_13094;clonotype7585_consensus_13095	1	0.000114103	CARSQKYYGYFVGVSSDDGMDLW	TGTGCAAGAAGTCAGAAATATTACGGCTACTTTGTCGGTGTTTCCTCTGATGACGGAATGGATCTCTGG	IGHV1-15		IGHJ5	IGHD							CALEKSGPTAF	TGTGCTCTGGAAAAAAGTGGTCCTACCGCCTTC	IGLV8-19		IGLJ3	IGLC2
clonotype7609	clonotype7609_consensus_13144;clonotype7609_consensus_13145	1	0.000114103	CARVHLCYSYGPVCYDDYAMDLW	TGTGCAAGAGTCCATCTATGCTATAGCTATGGTCCGGTTTGCTATGATGACTATGCTATGGATCTCTGG	IGHV1-15		IGHJ5	IGHD							CALYKSSANIF	TGTGCTCTGTATAAAAGTAGTGCTAATATTTTC	IGLV8-13		IGLJ2	IGLC2
clonotype7610	clonotype7610_consensus_13146;clonotype7610_consensus_13147	1	0.000114103	CARLYGASCSEVPDILYYAMDLW	TGTGCAAGATTATATGGTGCTAGTTGCTCAGAGGTCCCGGATATCCTTTACTATGCTATGGATCTCTGG	IGHV1-15		IGHJ5	IGHM							CALGKSCTNIF	TGTGCTCTGGGGAAAAGTTGTACTAATATTTTC	IGLV8-19		IGLJ2	IGLC2
clonotype7618	clonotype7618_consensus_13163;clonotype7618_consensus_13164	1	0.000114103	CATESYGASCYDDGIRYYAMDLW	TGTGCAACAGAAAGCTATGGTGCTAGTTGCTATGATGACGGGATTAGGTACTATGCTATGGATCTCTGG	IGHV1-15	IGHD1	IGHJ5	IGHD							CTLYKSSANIF	TGTACTCTGTATAAAAGTAGTGCTAATATTTTC	IGLV8-10		IGLJ2	IGLC2
clonotype7626	clonotype7626_consensus_13181;clonotype7626_consensus_13182;clonotype7626_consensus_13183;clonotype7626_consensus_13184	1	0.000114103	CAIGGNCYRYGANCLYTMHLW;CATGPDIYSGGCWDLYDYTMDLW	TGTGCGATAGGCGGGAATTGCTATAGGTATGGTGCTAATTGCTTATATACTATGCATCTCTGG;TGTGCAACAGGCCCTGACATATATAGTGGTGGTTGCTGGGACCTCTACGACTATACTATGGATCTCTGG	IGHV1-12;IGHV1-15	IGHD1;	IGHJ5;IGHJ5	IGHM;IGHM	CQQYKELNGF	TGCCAGCAATATAAAGAATTGAATGGTTTC	IGKV2-13		IGKJ2	IGKC	CALYKSSANIF	TGTGCTCTGTATAAAAGTAGTGCTAATATTTTC	IGLV8-13		IGLJ2	IGLC2
clonotype7627	clonotype7627_consensus_13185;clonotype7627_consensus_13186	1	0.000114103	CAIGNNYGVSWYAGPEDYGMDLW	TGTGCAATAGGAAATAACTATGGTGTCAGTTGGTATGCGGGTCCCGAAGACTATGGTATGGATCTCTGG	IGHV1-15		IGHJ5	IGHM							CTLYKSSANIF	TGTACTCTGTATAAAAGTAGTGCTAATATTTTC	IGLV8-10		IGLJ2	IGLC2
clonotype7688	clonotype7688_consensus_13312;clonotype7688_consensus_13313	1	0.000114103	CITGLGYVGDTCYDAIYYPMNLW	TGTATAACAGGCTTGGGTTACGTTGGTGATACTTGCTATGACGCTATTTACTATCCTATGAATCTCTGG	IGHV1-15		IGHJ5	IGHM							CALYKSSTNVPF	TGTGCTCTGTATAAAAGTAGTACTAATGTTCCCTTC	IGLV8-10		IGLJ3	IGLC2
clonotype7700	clonotype7700_consensus_13337;clonotype7700_consensus_13338	1	0.000114103	CASLSDRYGAFCYDFFYYGMDLW	TGTGCAAGTCTTTCCGATAGATATGGTGCGTTTTGCTATGATTTCTTCTACTATGGTATGGATCTCTGG	IGHV1-15		IGHJ5	IGHM							CGLYKSGANVPF	TGTGGTCTGTATAAAAGTGGTGCTAATGTTCCCTTT	IGLV8-13		IGLJ3	IGLC2
clonotype7701	clonotype7701_consensus_13339;clonotype7701_consensus_13340	1	0.000114103	CALGRYSGGYSCYDWNWYGMDLW	TGTGCATTAGGCCGCTATAGTGGTGGTTATAGTTGCTATGATTGGAATTGGTATGGTATGGATCTCTGG	IGHV1-15		IGHJ5								CTLYKSSTNLPF	TGTACTCTCTATAAAAGTAGTACTAATCTTCCCTTC	IGLV8-10		IGLJ3	IGLC2
clonotype7714	clonotype7714_consensus_13368;clonotype7714_consensus_13369	1	0.000114103	CATGYSYGGSCYDDISYYTMDLW	TGTGCAACAGGCTATAGCTATGGTGGTAGTTGCTATGATGACATTTCTTACTATACTATGGATCTCTGG	IGHV1-15	IGHD1	IGHJ5	IGHD							CTLYKSSANAPF	TGTACTCTGTATAAAAGTAGTGCTAATGCTCCCTTC	IGLV8-10		IGLJ3	IGLC2
clonotype7724	clonotype7724_consensus_13389;clonotype7724_consensus_13390	1	0.000114103	CARGCEKWGDGCWNDDLNRMNLW	TGTGCCAGAGGCTGCGAAAAGTGGGGTGATGGTTGCTGGAATGACGACCTCAATCGTATGAATCTCTGG	IGHV1-15		IGHJ5	IGHM							CALYQSSVNVLF	TGTGCTCTGTACCAAAGTAGTGTAAATGTTCTCTTC	IGLV8-13		IGLJ3	IGLC2
clonotype7732	clonotype7732_consensus_13406;clonotype7732_consensus_13407	1	0.000114103	CARGNCYTISDSCSPYYYALDLW	TGTGCAAGAGGCAATTGCTATACCATAAGTGATAGTTGTTCTCCTTATTACTATGCTTTGGATCTCTGG	IGHV1-15		IGHJ5	IGHD							CTLYKSSSNVPF	TGTACTCTGTATAAAAGTAGTAGTAATGTTCCCTTC	IGLV8-10		IGLJ3	IGLC2
clonotype7740	clonotype7740_consensus_13422;clonotype7740_consensus_13423	1	0.000114103	CVRGGDCWNYGGNCYLVDAMDLW	TGTGTAAGAGGCGGGGATTGCTGGAACTATGGTGGTAATTGCTATTTGGTCGATGCTATGGATCTCTGG	IGHV1-15		IGHJ5	IGHD							CALYKSNTNVPF	TGTGCTCTGTATAAAAGTAATACTAATGTTCCCTTC	IGLV8-13		IGLJ3	IGLC2
clonotype7747	clonotype7747_consensus_13436;clonotype7747_consensus_13437;clonotype7747_consensus_13438	1	0.000114103	CAIGGSYGNGPTCHGSDNTMNLW	TGTGCAATAGGGGGAAGCTATGGTAATGGTCCTACGTGCCATGGTTCGGACAATACTATGAATCTCTGG	IGHV1-15		IGHJ5	IGHM							CALYKGSGTYIF;CSLYKSRANVIF	TGTGCTCTGTATAAGGGAAGTGGTACCTACATTTTC;TGTAGTCTGTATAAAAGCCGTGCTAATGTGATTTTC	IGLV8-16;IGLV8-10	;	IGLJ2;IGLJ2	IGLC2;IGLC2
clonotype7752	clonotype7752_consensus_13447;clonotype7752_consensus_13448	1	0.000114103	CARAEDFYCDSCAVGCSGAMNLW	TGTGCAAGAGCCGAGGACTTTTACTGCGATAGCTGCGCTGTTGGTTGCTCGGGTGCTATGAATCTCTGG	IGHV1-15		IGHJ5	IGHD							CALGKSGGTNIF	TGTGCTCTAGGGAAAAGTGGTGGTACTAATATTTTC	IGLV8-18		IGLJ2	IGLC2
clonotype7776	clonotype7776_consensus_13497;clonotype7776_consensus_13498	1	0.000114103	CVTSYRGDAACVDDLFYDGADLW	TGTGTAACTTCATATAGGGGTGATGCTGCTTGTGTTGACGACTTATTCTACGATGGTGCGGATCTCTGG	IGHV1-15		IGHJ5	IGHM							CAVYISSANAVPF	TGTGCTGTATATATCAGTAGTGCTAATGCTGTTCCCTTC	IGLV8-13		IGLJ3	IGLC2
clonotype7782	clonotype7782_consensus_13509;clonotype7782_consensus_13510	1	0.000114103	CARWQNGCFNTYCAGWCCVLDLW	TGTGCAAGATGGCAAAACGGTTGCTTTAACACTTACTGCGCTGGTTGGTGCTGCGTTCTGGATCTCTGG	IGHV1-15		IGHJ5	IGHD							CALFKGSGSGTYIF	TGTGCTCTGTTCAAGGGAAGTGGTAGCGGCACTTATATTTTC	IGLV8-18		IGLJ2	IGLC2
clonotype7786	clonotype7786_consensus_13517;clonotype7786_consensus_13518	1	0.000114103	CASGCYSYGASCSSSDSHAMDLW	TGTGCAAGTGGATGCTATAGCTATGGTGCTAGTTGCTCTTCGAGTGATTCGCATGCTATGGATCTCTGG	IGHV1-15	IGHD1	IGHJ5	IGHM	CQQNKESLTF	TGCCAGCAAAATAAAGAATCTCTTACTTTC	IGKV2-6		IGKJ2	IGKC
clonotype7787	clonotype7787_consensus_13519;clonotype7787_consensus_13520	1	0.000114103	CATVFWGGCYSGYAPTPYAMDLW	TGTGCAACAGTTTTTTGGGGCGGTTGCTATAGCGGTTACGCCCCAACTCCTTATGCGATGGATCTCTGG	IGHV1-15	IGHD2	IGHJ5	IGHM	CQQNKESLGF	TGCCAGCAAAATAAAGAATCTCTTGGTTTC	IGKV2-6		IGKJ2	IGKC
clonotype7788	clonotype7788_consensus_13521;clonotype7788_consensus_13522	1	0.000114103	CGRVNCNNYDASCYDGLGAMDLW	TGTGGAAGAGTCAATTGTAATAACTATGACGCTAGTTGCTATGACGGTTTGGGCGCTATGGATCTCTGG	IGHV1-15		IGHJ5	IGHM	CQQNKESYGF	TGCCAGCAAAATAAAGAATCGTATGGTTTC	IGKV2-13		IGKJ2	IGKC
clonotype7809	clonotype7809_consensus_13563;clonotype7809_consensus_13564	1	0.000114103	CATPYSGCYSGYPEKNYYAMDLW	TGTGCAACCCCATATAGCGGTTGCTATAGCGGTTACCCAGAGAAAAATTACTATGCTATGGATCTCTGG	IGHV1-15	IGHD2	IGHJ5	IGHM	CQQNKESLYGF	TGCCAGCAAAATAAAGAATCTCTGTATGGTTTC	IGKV2-6		IGKJ2	IGKC
clonotype7834	clonotype7834_consensus_13614;clonotype7834_consensus_13615	1	0.000114103	CTRHCYGYGVTCWWAGYQYALDLW	TGTACAAGGCATTGCTATGGCTATGGTGTTACTTGTTGGTGGGCCGGGTACCAGTATGCTTTGGATCTCTGG	IGHV1-15		IGHJ5	IGHM							CQTVDNSDNVIF	TGTCAAACAGTTGACAACAGTGATAATGTTATTTTC	IGLV3-3		IGLJ2	IGLC2
clonotype7839	clonotype7839_consensus_13626;clonotype7839_consensus_13627	1	0.000114103	CARGQCWTEGINCEARGYYVMDLW	TGTGCAAGAGGCCAATGCTGGACTGAGGGTATTAACTGCGAAGCTAGGGGGTACTATGTCATGGATCTCTGG	IGHV1-15		IGHJ5	IGHM							CQSPDSIGNAPF	TGTCAGTCACCCGACAGCATTGGTAATGCTCCCTTC	IGLV3-3		IGLJ3	IGLC2
clonotype7853	clonotype7853_consensus_13654;clonotype7853_consensus_13655	1	0.000114103	CARGDCYGFGANCLHTTYGSTDLW	TGTGCAAGAGGAGATTGCTATGGTTTCGGTGCTAATTGTCTTCACACTACGTACGGTAGTACGGATCTCTGG	IGHV1-15		IGHJ5	IGHM							CGLYKSSVIF	TGTGGTCTGTATAAAAGTAGTGTTATTTTC	IGLV8-13		IGLJ2	IGLC2
clonotype7865	clonotype7865_consensus_13678;clonotype7865_consensus_13679	1	0.000114103	CATSVNCYNYGTSSSSGYYLMDLW	TGTGCAACATCGGTGAATTGCTATAATTATGGTACTAGTTCCTCCTCGGGTTACTATCTGATGGATCTCTGG	IGHV1-15		IGHJ5	IGHM							CALGKSFTNIF	TGTGCTCTGGGGAAAAGTTTTACTAATATTTTC	IGLV8-18		IGLJ2	IGLC2
clonotype7882	clonotype7882_consensus_13715;clonotype7882_consensus_13716;clonotype7882_consensus_13717	1	0.000114103	CATSPGDGASCYGMEDVYFAEDLW	TGTGCAACAAGCCCTGGAGATGGTGCTAGTTGCTATGGGATGGAGGATGTGTACTTTGCTGAGGATCTCTGG	IGHV1-15		IGHJ5	IGHM							CALGNGCANFF;CTLYKSSENPF	TGTGCTCTGGGGAACGGTTGTGCTAACTTTTTC;TGTACTCTGTATAAAAGTAGTGAAAATCCCTTC	IGLV8-18;IGLV8-10	;	IGLJ2;IGLJ3	IGLC2;IGLC2
clonotype7883	clonotype7883_consensus_13718;clonotype7883_consensus_13719	1	0.000114103	CVRGHSYYRYGLSCYDDPIAMDLW	TGTGTAAGAGGCCATAGTTACTATAGGTATGGTCTTAGTTGTTATGATGACCCCATCGCTATGGATCTCTGG	IGHV1-15		IGHJ5	IGHD							CALGKSCTNIF	TGTGCTCTGGGGAAAAGTTGTACTAATATTTTC	IGLV8-19		IGLJ2	IGLC2
clonotype7887	clonotype7887_consensus_13726;clonotype7887_consensus_13727	1	0.000114103	CATGSRDNGGASCYDFYYDGMDLW	TGTGCAACAGGTTCAAGAGATAACGGTGGTGCTAGTTGCTATGACTTTTATTATGATGGTATGGATCTCTGG	IGHV1-15		IGHJ5	IGHM							CTLYGSSAIIF	TGTACTTTGTATGGAAGTAGTGCTATCATTTTC	IGLV8-13		IGLJ2	IGLC2
clonotype7888	clonotype7888_consensus_13728;clonotype7888_consensus_13729	1	0.000114103	CATGRYSGCYSDYLEEDYYAMDLW	TGTGCAACAGGCAGGTATAGCGGTTGCTATAGCGATTACTTGGAGGAGGATTACTATGCTATGGATCTCTGG	IGHV1-15	IGHD2	IGHJ5	IGHM							CQSADSIDNAVPF	TGTCAGTCAGCTGACAGCATTGATAATGCAGTTCCCTTC	IGLV3-3		IGLJ3	IGLC2
clonotype7890	clonotype7890_consensus_13732;clonotype7890_consensus_13733	1	0.000114103	CARGGCYRYDGRCFPDYHYSMDLW	TGTGCAAGGGGCGGGTGTTATAGGTATGACGGGCGTTGTTTTCCCGATTACCACTATAGTATGGATCTCTGG	IGHV1-15		IGHJ5	IGHM							CTLWKSGALPF	TGTACTCTGTGGAAAAGTGGTGCTCTTCCCTTC	IGLV8-13		IGLJ3	IGLC2
clonotype7892	clonotype7892_consensus_13736;clonotype7892_consensus_13737	1	0.000114103	CAGCGVYSGWYSGASYYYCGMDIW	TGTGCAGGATGCGGGGTCTATAGCGGTTGGTATAGCGGTGCCTCCTACTATTATTGTGGTATGGATATCTGG	IGHV1-15	IGHD2	IGHJ5	IGHM							CQSADINDNAIIF	TGTCAGTCAGCTGACATCAATGATAATGCGATTATTTTC	IGLV3-3		IGLJ2	IGLC2
clonotype7918	clonotype7918_consensus_13790;clonotype7918_consensus_13791	1	0.000114103	CAREYQRETGRWPVYYSYYAIDLW	TGCGCAAGAGAATACCAGAGGGAAACTGGTCGTTGGCCTGTATACTATTCGTACTATGCTATAGATCTCTGG	IGHV1-15		IGHJ5	IGHD							CALYESSGNSPF	TGTGCTCTGTATGAAAGTAGTGGTAATAGTCCCTTC	IGLV8-13		IGLJ3	IGLC2
clonotype8000	clonotype8000_consensus_13962;clonotype8000_consensus_13963;clonotype8000_consensus_13964	1	0.000114103	CARDYCMDYAATCSINWYGVMDLW	TGTGCAAGAGATTATTGCATGGATTATGCTGCTACTTGCTCTATTAATTGGTACGGTGTTATGGATCTCTGG	IGHV1-15		IGHJ5	IGHM	CLQYNSEPNGF	TGTTTACAATATAATAGTGAACCGAATGGTTTC	IGKV1-11		IGKJ2	IGKC	CALFKGSDTYTNIF	TGTGCTCTCTTTAAGGGAAGTGATACCTATACTAATATTTTC	IGLV8-16		IGLJ2	IGLC2
clonotype8037	clonotype8037_consensus_14037;clonotype8037_consensus_14038	1	0.000114103	CARGRYYKYGGGCYDIVSYALDLW	TGTGCAAGAGGCCGTTACTATAAGTATGGTGGTGGTTGCTATGATATTGTCTCTTATGCTTTGGATCTCTGG	IGHV1-15		IGHJ5	IGHM	CQQNKESLNGF	TGCCAGCAAAATAAAGAATCTCTGAATGGTTTC	IGKV2-13		IGKJ2	IGKC
clonotype8040	clonotype8040_consensus_14043;clonotype8040_consensus_14044	1	0.000114103	CATSGCYSGSGWEPADPWYAMDLW	TGTGCAACTAGCGGTTGCTATAGCGGTTCCGGGTGGGAGCCTGCCGACCCCTGGTATGCTATGGATCTCTGG	IGHV1-15	IGHD2	IGHJ5	IGHD	CQQNKESLNGF	TGCCAGCAAAATAAAGAATCTCTGAATGGTTTC	IGKV2-6		IGKJ2	IGKC
clonotype8148	clonotype8148_consensus_14273;clonotype8148_consensus_14274	1	0.000114103	CAKPLLYYSNPTCDDDLLWYGSDLW	TGTGCAAAACCCCTTTTATATTATAGTAATCCTACATGCGATGATGACTTGCTTTGGTATGGTTCAGATCTCTGG	IGHV1-15		IGHJ5	IGHM							CGLYKSSANVPF	TGTGGGCTATATAAAAGTAGCGCTAATGTTCCCTTC	IGLV8-13		IGLJ3	IGLC2
clonotype8154	clonotype8154_consensus_14285;clonotype8154_consensus_14286	1	0.000114103	CATASGGGWSASCYDTIHYYGMDLW	TGTGCAACCGCTAGTGGAGGTGGCTGGAGTGCGAGTTGCTATGATACTATACATTACTATGGTATGGATCTCTGG	IGHV1-15		IGHJ5								CTLYKSSTNVVPF	TGTACTCTGTATAAAAGTAGTACTAATGTTGTTCCCTTC	IGLV8-18		IGLJ3	IGLC2
clonotype8156	clonotype8156_consensus_14289;clonotype8156_consensus_14290;clonotype8156_consensus_14291	1	0.000114103	CASHLSCYSYGASCYDPHILYMDLW	TGTGCAAGTCACCTTAGCTGCTATAGCTATGGTGCTAGTTGCTATGATCCTCATATTCTTTATATGGATCTCTGG	IGHV1-15	IGHD1	IGHJ5	IGHM	CQQYKEFLNGF	TGCCAGCAATATAAAGAATTTCTGAATGGTTTC	IGKV2-13		IGKJ2	IGKC	CALGKSGGTTSPF	TGTGCTCTAGGGAAAAGTGGTGGTACTACGTCCCCCTTC	IGLV8-18		IGLJ3	IGLC2
clonotype8157	clonotype8157_consensus_14292;clonotype8157_consensus_14293	1	0.000114103	CARDVVAMVLVVSAKPNYYYAMDLW	TGTGCAAGAGATGTCGTAGCTATGGTGCTAGTTGTTAGTGCCAAACCAAATTATTACTATGCTATGGATCTCTGG	IGHV1-15	IGHD1	IGHJ5	IGHM	CLQHSSAPNGF	TGTTTGCAGCATAGCAGTGCACCGAATGGTTTC	IGKV1-11		IGKJ2	IGKC
clonotype8190	clonotype8190_consensus_14358;clonotype8190_consensus_14359	1	0.000114103	CARENCYSYGASCYDEPTYYAMDLW	TGTGCAAGAGAGAATTGCTATAGCTATGGTGCTAGTTGCTATGATGAACCTACTTACTATGCTATGGATCTCTGG	IGHV1-15	IGHD1	IGHJ5	IGHM	CQQHKESPHGF	TGCCAGCAACATAAAGAATCTCCTCATGGTTTC	IGKV2-8		IGKJ2	IGKC
clonotype8238	clonotype8238_consensus_14458;clonotype8238_consensus_14459	1	0.000114103	CARGRMTIAVAIAFTDSPYYWTMDLW	TGCGCAAGAGGCCGGATGACTATAGCGGTTGCTATAGCGTTTACCGATAGCCCATATTACTGGACTATGGATCTCTGG	IGHV1-15	IGHD2	IGHJ5	IGHM							CQSADSIDNGNIF	TGTCAGTCAGCTGACAGCATTGATAATGGTAATATTTTC	IGLV3-3		IGLJ2	IGLC2
clonotype8297	clonotype8297_consensus_14578;clonotype8297_consensus_14579	1	0.000114103	CATGTMVLVAIKHVGAPGPDVPMDLW	TGTGCAACAGGCACCATGGTGCTAGTTGCTATTAAACACGTAGGCGCTCCAGGGCCGGATGTACCGATGGATCTCTGG	IGHV1-15		IGHJ5	IGHM	CFQALQSPNGF	TGTTTTCAAGCTTTACAATCTCCGAATGGTTTC	IGKV2-10		IGKJ2	IGKC
clonotype8315	clonotype8315_consensus_14614;clonotype8315_consensus_14615	1	0.000114103	CARGGCYGHGGYWYDFVVDRWDAMDLW	TGTGCAAGAGGAGGGTGCTATGGCCATGGTGGTTATTGGTATGACTTCGTGGTGGACCGGTGGGATGCTATGGATCTCTGG	IGHV1-15		IGHJ5	IGHD							CTLYKSGINIF	TGTACTCTGTATAAAAGTGGTATTAATATTTTC	IGLV8-13		IGLJ2	IGLC2
clonotype8336	clonotype8336_consensus_14657;clonotype8336_consensus_14658	1	0.000114103	CARDLCYSYGARCNDDPNRYYYAMDLW	TGTGCAAGAGACCTGTGCTATAGCTATGGTGCTAGATGCAATGATGACCCAAATCGTTATTACTATGCTATGGATCTCTGG	IGHV1-15	IGHD1	IGHJ5	IGHM							CTLYKSSANVPF	TGTACTCTGTATAAAAGTAGTGCTAATGTTCCCTTC	IGLV8-10		IGLJ3	IGLC2
clonotype8363	clonotype8363_consensus_14710;clonotype8363_consensus_14711	1	0.000114103	CARGLAIAMVLVAMMSSQIPPPYAMDLW	TGTGCAAGAGGACTTGCTATAGCTATGGTGCTAGTTGCTATGATGTCTTCCCAAATACCACCCCCATATGCTATGGATCTCTGG	IGHV1-15	IGHD1	IGHJ5	IGHM							CQSADSIDNAIF	TGTCAGTCAGCTGACAGCATTGATAATGCTATTTTC	IGLV3-3		IGLJ2	IGLC2
clonotype8400	clonotype8400_consensus_14786;clonotype8400_consensus_14787	1	0.000114103	CARGRNLDYSGCYGGYCGCDSGYCLLDLW	TGTGCAAGAGGCCGAAATTTGGACTATAGCGGTTGCTATGGTGGTTACTGTGGTTGCGATAGTGGTTACTGTCTTCTGGATCTCTGG	IGHV1-15	IGHD2	IGHJ5	IGHM							CTLYKSRGNDVPF	TGTACTCTGTATAAAAGTAGAGGTAATGATGTTCCCTTC	IGLV8-10		IGLJ3	IGLC2
clonotype8423	clonotype8423_consensus_14833;clonotype8423_consensus_14834	1	0.000114103	CARIFTNNCYSYGASCYDDGDTPRSAMDLW	TGTGCAAGAATATTTACTAATAATTGCTATAGCTATGGTGCTAGTTGCTATGATGACGGTGACACGCCCCGCTCGGCTATGGATCTCTGG	IGHV1-15	IGHD1	IGHJ5	IGHM	CQQNKESLYGF	TGCCAGCAAAATAAAGAATCTCTGTATGGTTTC	IGKV2-13		IGKJ2	IGKC
clonotype8448	clonotype8448_consensus_14887;clonotype8448_consensus_14888	1	0.000114103	CARVRMGYSYGASCYDDFSGLPDPHANQTYAMDLW	TGTGCAAGAGTTCGGATGGGCTATAGCTATGGTGCTAGTTGCTATGATGACTTCTCTGGATTGCCGGATCCTCACGCCAACCAGACATATGCTATGGATCTCTGG	IGHV1-15	IGHD1	IGHJ5	IGHM	CFQALQSPF	TGTTTTCAAGCTTTACAATCTCCGTTC	IGKV2-10		IGKJ1	IGKC
